# Supplementary material for: Oxidative Fluorination of Selenium and Tellurium Compounds using a Thermally Stable Phosphonium SF5 − Salt Accessible from SF6
Source: Angew Chem Int Ed Engl. 2022 Sep 12;61(42):e202209067. doi: 10.1002/anie.202209067 (PMC9826459; doi:10.1002/anie.202209067)
Supplement: Supplementary file 1 — Supporting Information [file ANIE-61-0-s006.cif]

data_11
_audit_creation_date               2022-06-18
_audit_creation_method
;
Olex2 1.5-alpha
(compiled 2022.06.10 svn.r3fa896fb for OlexSys, GUI svn.r6535)
;
_shelx_SHELXL_version_number       '2018/3'
_audit_contact_author_address      ?
_audit_contact_author_email        ?
_audit_contact_author_name         ''
_audit_contact_author_phone        ?
_publ_contact_author_id_orcid      ?
_publ_section_references
;
D. Kratzert, I. Krossing, (2018), J. Appl. Cryst. 51, 928-934. 

Dolomanov, O.V., Bourhis, L.J., Gildea, R.J, Howard, J.A.K. & Puschmann, H.
 (2009), J. Appl. Cryst. 42, 339-341.

Kratzert, D., Holstein, J.J. & Krossing, I. (2015). J. Appl. Cryst. 48, 933-938.

Sheldrick, G.M. (2015). Acta Cryst. A71, 3-8.

Sheldrick, G.M. (2015). Acta Cryst. C71, 3-8.
;
_chemical_name_common              ?
_chemical_name_systematic          ?
_chemical_formula_moiety           '2(C31 H54 F2 N9 P Te), 4(B F4), 3(C7 H5 F3)'
_chemical_formula_sum              'C83 H123 B4 F29 N18 P2 Te2'
_chemical_formula_weight           2284.37
_chemical_melting_point            ?
loop_
  _atom_type_symbol
  _atom_type_description
  _atom_type_scat_dispersion_real
  _atom_type_scat_dispersion_imag
  _atom_type_scat_source
 'C' 'C' 0.0033 0.0016 'International Tables Vol C Tables 4.2.6.8 and 6.1.1.4'
 'H' 'H' 0.0000 0.0000 'International Tables Vol C Tables 4.2.6.8 and 6.1.1.4'
 'B' 'B' 0.0013 0.0007 'International Tables Vol C Tables 4.2.6.8 and 6.1.1.4'
 'F' 'F' 0.0171 0.0103 'International Tables Vol C Tables 4.2.6.8 and 6.1.1.4'
 'N' 'N' 0.0061 0.0033 'International Tables Vol C Tables 4.2.6.8 and 6.1.1.4'
 'P' 'P' 0.1023 0.0942 'International Tables Vol C Tables 4.2.6.8 and 6.1.1.4'
 'Te' 'Te' -0.5308 1.6751
 'International Tables Vol C Tables 4.2.6.8 and 6.1.1.4'

_shelx_space_group_comment
;
The symmetry employed for this shelxl refinement is uniquely defined
by the following loop, which should always be used as a source of
symmetry information in preference to the above space-group names.
They are only intended as comments.
;
_space_group_crystal_system        'triclinic'
_space_group_IT_number             2
_space_group_name_H-M_alt          'P -1'
_space_group_name_Hall             '-P 1'
loop_
  _space_group_symop_operation_xyz
 'x, y, z'
 '-x, -y, -z'

_cell_length_a                     11.6624(4)
_cell_length_b                     14.4395(4)
_cell_length_c                     16.3872(5)
_cell_angle_alpha                  65.291(2)
_cell_angle_beta                   83.786(2)
_cell_angle_gamma                  87.796(2)
_cell_volume                       2492.13(14)
_cell_formula_units_Z              1
_cell_measurement_reflns_used      9993
_cell_measurement_temperature      100
_cell_measurement_theta_max        28.31
_cell_measurement_theta_min        2.27
_shelx_estimated_absorpt_T_max     0.894
_shelx_estimated_absorpt_T_min     0.797
_exptl_absorpt_coefficient_mu      0.724
_exptl_absorpt_correction_T_max    1.0000
_exptl_absorpt_correction_T_min    0.9275
_exptl_absorpt_correction_type     multi-scan
_exptl_absorpt_process_details    
 'SADABS-2016/2 (Bruker,2016/2) was used for absorption correction. wR2(int) was 0.1312 before and 0.0486 after correction. The Ratio of minimum to maximum transmission is 0.9275. The \l/2 correction factor is Not present.'
_exptl_absorpt_special_details     ?
_exptl_crystal_colour              colourless
_exptl_crystal_colour_primary      colourless
_exptl_crystal_density_diffrn      1.522
_exptl_crystal_density_meas        ?
_exptl_crystal_density_method      ?
_exptl_crystal_description         block
_exptl_crystal_F_000               1162
_exptl_crystal_size_max            0.329
_exptl_crystal_size_mid            0.167
_exptl_crystal_size_min            0.159
_exptl_transmission_factor_max     ?
_exptl_transmission_factor_min     ?
_diffrn_reflns_av_R_equivalents    0.0403
_diffrn_reflns_av_unetI/netI       0.0410
_diffrn_reflns_Laue_measured_fraction_full  1.000
_diffrn_reflns_Laue_measured_fraction_max  0.994
_diffrn_reflns_limit_h_max         15
_diffrn_reflns_limit_h_min         -15
_diffrn_reflns_limit_k_max         19
_diffrn_reflns_limit_k_min         -19
_diffrn_reflns_limit_l_max         21
_diffrn_reflns_limit_l_min         -21
_diffrn_reflns_number              38569
_diffrn_reflns_point_group_measured_fraction_full  1.000
_diffrn_reflns_point_group_measured_fraction_max  0.994
_diffrn_reflns_theta_full          25.242
_diffrn_reflns_theta_max           28.379
_diffrn_reflns_theta_min           1.588
_diffrn_ambient_temperature        100
_diffrn_detector_area_resol_mean   ?
_diffrn_measured_fraction_theta_full  1.000
_diffrn_measured_fraction_theta_max  0.994
_diffrn_measurement_device_type    'Bruker APEX-II CCD'
_diffrn_measurement_method         '\f and \w scans'
_diffrn_radiation_type             MoK\a
_diffrn_radiation_wavelength       0.71073
_diffrn_source                     ?
_diffrn_source_current             0.6
_diffrn_source_power               0.03
_diffrn_source_voltage             50.0
_diffrn_standards_number           0
_reflns_Friedel_coverage           0.000
_reflns_Friedel_fraction_full      .
_reflns_Friedel_fraction_max       .
_reflns_number_gt                  11132
_reflns_number_total               12427
_reflns_special_details
;
 Reflections were merged by SHELXL according to the crystal
 class for the calculation of statistics and refinement.
 
 _reflns_Friedel_fraction is defined as the number of unique
 Friedel pairs measured divided by the number that would be
 possible theoretically, ignoring centric projections and
 systematic absences.
;
_reflns_threshold_expression       'I > 2\s(I)'
_computing_cell_refinement         'SAINT v8.37A (Bruker, 2015)'
_computing_data_collection         ?
_computing_data_reduction          'SAINT v8.37A (Bruker, 2015)'
_computing_molecular_graphics      'Olex2 1.5-alpha (Dolomanov et al., 2009)'
_computing_publication_material    'Olex2 1.5-alpha (Dolomanov et al., 2009)'
_computing_structure_refinement    'SHELXL 2018/3 (Sheldrick, 2015)'
_computing_structure_solution      'SHELXT 2014/5 (Sheldrick, 2014)'
_refine_diff_density_max           1.053
_refine_diff_density_min           -0.772
_refine_diff_density_rms           0.078
_refine_ls_extinction_coef         .
_refine_ls_extinction_method       none
_refine_ls_goodness_of_fit_ref     1.034
_refine_ls_hydrogen_treatment      mixed
_refine_ls_matrix_type             full
_refine_ls_number_parameters       740
_refine_ls_number_reflns           12427
_refine_ls_number_restraints       86
_refine_ls_R_factor_all            0.0401
_refine_ls_R_factor_gt             0.0345
_refine_ls_restrained_S_all        1.034
_refine_ls_shift/su_max            0.002
_refine_ls_shift/su_mean           0.000
_refine_ls_structure_factor_coef   Fsqd
_refine_ls_weighting_details      
 'w=1/[\s^2^(Fo^2^)+(0.0375P)^2^+2.4406P] where P=(Fo^2^+2Fc^2^)/3'
_refine_ls_weighting_scheme        calc
_refine_ls_wR_factor_gt            0.0843
_refine_ls_wR_factor_ref           0.0884
_refine_special_details            ?
_olex2_refinement_description
;
1. Fixed Uiso
 At 1.2 times of:
  All C(H) groups, All C(H,H) groups, All N(H) groups
 At 1.5 times of:
  All C(H,H,H) groups, All C(H,H,H,H,H,H) groups
2. Restrained distances
 H9BA-N9B = H9BA-N9A
 0.88 with sigma of 0.02
3. Uiso/Uaniso restraints and constraints
C16 \\sim C14A \\sim C14 \\sim C15 \\sim C15A \\sim C17 \\sim C17A: within 2A
with sigma of 0.01 and sigma for terminal atoms of 0.02 within 2A
4. Others
 Sof(N9B)=Sof(C26B)=Sof(H26A)=Sof(H26B)=Sof(C27B)=Sof(H27A)=Sof(H27B)=1-FVAR(1)
 Sof(C27A)=Sof(H27C)=Sof(H27D)=Sof(C26A)=Sof(H26C)=Sof(H26D)=Sof(N9A)=FVAR(1)
 Sof(H16D)=Sof(H16E)=Sof(H16F)=Sof(C14A)=Sof(C17A)=Sof(H17D)=Sof(H17E)=
 Sof(H17F)=Sof(C15A)=Sof(H15D)=Sof(H15E)=Sof(H15F)=1-FVAR(2)
 Sof(C14)=Sof(H16A)=Sof(H16B)=Sof(H16C)=Sof(C15)=Sof(H15A)=Sof(H15B)=Sof(H15C)=
 Sof(C17)=Sof(H17A)=Sof(H17B)=Sof(H17C)=FVAR(2)
 Fixed Sof: F14(0.5) F15(0.5) F16(0.5) C39(0.5) C40(0.5) C45(0.5) H45(0.5)
 C44(0.5) H44(0.5) C43(0.5) H43(0.5) C42(0.5) H42(0.5) C41(0.5) H41(0.5)
5.a Secondary CH2 refined with riding coordinates:
 C19(H19A,H19B), C7(H7A,H7B), C13(H13A,H13B), C12(H12A,H12B), C20(H20A,H20B),
 C26B(H26A,H26B), C27B(H27A,H27B), C27A(H27C,H27D), C26A(H26C,H26D)
5.b Aromatic/amide H refined with riding coordinates:
 N5(H5), C2(H2), C3(H3), C6(H6), C5(H5A), C38(H38), C37(H37), C4(H4), C36(H36),
  C34(H34), C35(H35), C45(H45), C44(H44), C43(H43), C42(H42), C41(H41)
5.c Idealised Me refined as rotating group:
 C9(H9A,H9B,H9C), C10(H10A,H10B,H10C), C23(H23A,H23B,H23C), C31(H31A,H31B,
 H31C), C30(H30A,H30B,H30C), C24(H24A,H24B,H24C), C22(H22A,H22B,H22C), C29(H29A,
 H29B,H29C), C16(H16D,H16E,H16F), C16(H16A,H16B,H16C), C15(H15A,H15B,H15C),
 C17(H17A,H17B,H17C), C17A(H17D,H17E,H17F), C15A(H15D,H15E,H15F)
;
_atom_sites_solution_hydrogens     mixed
_atom_sites_solution_primary       dual
_atom_sites_solution_secondary     ?
loop_
  _atom_site_label
  _atom_site_type_symbol
  _atom_site_fract_x
  _atom_site_fract_y
  _atom_site_fract_z
  _atom_site_U_iso_or_equiv
  _atom_site_adp_type
  _atom_site_occupancy
  _atom_site_site_symmetry_order
  _atom_site_calc_flag
  _atom_site_refinement_flags_posn
  _atom_site_refinement_flags_adp
  _atom_site_refinement_flags_occupancy
  _atom_site_disorder_assembly
  _atom_site_disorder_group
 Te1 Te 0.09780(2) 0.44771(2) 0.91666(2) 0.01810(5) Uani 1 1 d . . . . .
 P1 P 0.31292(5) 0.58244(4) 0.78400(4) 0.02107(11) Uani 1 1 d . . . . .
 F1 F -0.03433(11) 0.40070(9) 1.01332(8) 0.0233(3) Uani 1 1 d . . . . .
 F2 F 0.41769(11) 0.51770(10) 0.83023(9) 0.0296(3) Uani 1 1 d . . . . .
 F12 F 0.66076(14) 0.64865(12) 0.98442(11) 0.0410(4) Uani 1 1 d . . . . .
 F9 F 0.23423(16) 0.62600(13) 0.23393(11) 0.0455(4) Uani 1 1 d . . . . .
 F10 F 0.61953(16) 0.79032(12) 0.86280(13) 0.0514(4) Uani 1 1 d . . . . .
 N7 N 0.35080(17) 0.65075(14) 0.68117(13) 0.0261(4) Uani 1 1 d . . . . .
 N4 N 0.26336(16) 0.63928(14) 0.84265(12) 0.0233(4) Uani 1 1 d . . . . .
 F7 F 0.27507(19) 0.54229(18) 0.37804(13) 0.0670(6) Uani 1 1 d . . . . .
 F4 F 1.11551(18) 0.23003(14) 0.54121(14) 0.0618(5) Uani 1 1 d . . . . .
 N1 N 0.21672(16) 0.50118(13) 0.78697(12) 0.0223(4) Uani 1 1 d . . . . .
 F6 F 0.12601(18) 0.65025(17) 0.34584(17) 0.0710(7) Uani 1 1 d . . . . .
 N5 N 0.33051(19) 0.57079(15) 0.98696(14) 0.0311(4) Uani 1 1 d . . . . .
 H5 H 0.333609 0.506892 0.994098 0.037 Uiso 1 1 calc R U . . .
 F8 F 0.3117(2) 0.71069(18) 0.30403(14) 0.0720(7) Uani 1 1 d . . . . .
 N2 N 0.06811(17) 0.53290(14) 0.69283(12) 0.0238(4) Uani 1 1 d . . . . .
 F13 F 0.78830(19) 0.70608(15) 0.86274(17) 0.0717(7) Uani 1 1 d . . . . .
 N6 N 0.29183(16) 0.73398(14) 0.92601(13) 0.0251(4) Uani 1 1 d . . . . .
 F11 F 0.6190(3) 0.63366(14) 0.86053(14) 0.0820(8) Uani 1 1 d . . . . .
 N8 N 0.46116(18) 0.77504(19) 0.55864(16) 0.0436(6) Uani 1 1 d . . . . .
 N3 N 0.22494(19) 0.46021(15) 0.65683(14) 0.0311(4) Uani 1 1 d . . . . .
 C1 C 0.08036(19) 0.30830(16) 0.90658(15) 0.0230(4) Uani 1 1 d . . . . .
 F5 F 1.1326(2) 0.1170(2) 0.49092(15) 0.0830(8) Uani 1 1 d . . . . .
 F3 F 1.20961(16) 0.09979(19) 0.60823(16) 0.0830(8) Uani 1 1 d . . . . .
 C18 C 0.29611(17) 0.64760(16) 0.91438(14) 0.0209(4) Uani 1 1 d . . . . .
 C25 C 0.4420(2) 0.71003(19) 0.64714(16) 0.0318(5) Uani 1 1 d . . . . .
 C2 C 0.0006(2) 0.29356(18) 0.85606(17) 0.0295(5) Uani 1 1 d . . . . .
 H2 H -0.044925 0.348764 0.820561 0.035 Uiso 1 1 calc R U . . .
 C19 C 0.3623(2) 0.60552(19) 1.05301(16) 0.0308(5) Uani 1 1 d . . . . .
 H19A H 0.447100 0.606605 1.053452 0.037 Uiso 1 1 calc R U . . .
 H19B H 0.326826 0.562244 1.114482 0.037 Uiso 1 1 calc R U . . .
 C9 C 0.0481(2) 0.69691(16) 0.70757(17) 0.0288(5) Uani 1 1 d . . . . .
 H9A H 0.122583 0.688378 0.732342 0.043 Uiso 1 1 calc R U . . .
 H9B H -0.003506 0.736231 0.732203 0.043 Uiso 1 1 calc R U . . .
 H9C H 0.059677 0.733238 0.641654 0.043 Uiso 1 1 calc R U . . .
 N9B N 0.533(2) 0.7023(16) 0.6832(12) 0.038(4) Uani 0.39(3) 1 d D . P A 2
 C7 C -0.03139(19) 0.53207(17) 0.83566(14) 0.0236(4) Uani 1 1 d . . . . .
 H7A H -0.094764 0.483804 0.845174 0.028 Uiso 1 1 calc R U . . .
 H7B H -0.062408 0.580950 0.860350 0.028 Uiso 1 1 calc R U . . .
 C8 C -0.0053(2) 0.59266(16) 0.73323(15) 0.0233(4) Uani 1 1 d . . . . .
 C3 C -0.0121(2) 0.1977(2) 0.85775(19) 0.0376(6) Uani 1 1 d . . . . .
 H3 H -0.067162 0.186989 0.823785 0.045 Uiso 1 1 calc R U . . .
 C33 C 1.0091(2) 0.07700(18) 0.62481(15) 0.0274(5) Uani 1 1 d . . . . .
 C6 C 0.1475(2) 0.22769(18) 0.95845(18) 0.0321(5) Uani 1 1 d . . . . .
 H6 H 0.201880 0.237690 0.993280 0.039 Uiso 1 1 calc R U . . .
 C10 C -0.1240(2) 0.60873(19) 0.69687(17) 0.0303(5) Uani 1 1 d . . . . .
 H10A H -0.115600 0.653265 0.632144 0.045 Uiso 1 1 calc R U . . .
 H10B H -0.176008 0.640394 0.728778 0.045 Uiso 1 1 calc R U . . .
 H10C H -0.156010 0.542764 0.706515 0.045 Uiso 1 1 calc R U . . .
 C11 C 0.1744(2) 0.49851(16) 0.71296(15) 0.0239(4) Uani 1 1 d . . . . .
 C5 C 0.1341(3) 0.13243(19) 0.9586(2) 0.0400(6) Uani 1 1 d . . . . .
 H5A H 0.179986 0.077100 0.993454 0.048 Uiso 1 1 calc R U . . .
 C21 C 0.2506(2) 0.83516(17) 0.86258(16) 0.0272(5) Uani 1 1 d . . . . .
 C13 C 0.1424(3) 0.4656(2) 0.59232(18) 0.0383(6) Uani 1 1 d . . . . .
 H13A H 0.110594 0.397284 0.606887 0.046 Uiso 1 1 calc R U . . .
 H13B H 0.179983 0.494082 0.529610 0.046 Uiso 1 1 calc R U . . .
 C23 C 0.1210(2) 0.83074(19) 0.8604(2) 0.0386(6) Uani 1 1 d . . . . .
 H23A H 0.102994 0.778215 0.840469 0.058 Uiso 1 1 calc R U . . .
 H23B H 0.094351 0.897062 0.818346 0.058 Uiso 1 1 calc R U . . .
 H23C H 0.082145 0.814104 0.920985 0.058 Uiso 1 1 calc R U . . .
 C12 C 0.0491(2) 0.5356(2) 0.60446(16) 0.0333(5) Uani 1 1 d . . . . .
 H12A H 0.058765 0.605430 0.556057 0.040 Uiso 1 1 calc R U . . .
 H12B H -0.028629 0.509483 0.605583 0.040 Uiso 1 1 calc R U . . .
 C31 C 0.2870(2) 0.87859(19) 0.52175(17) 0.0315(5) Uani 1 1 d . . . . .
 H31A H 0.248696 0.838669 0.582230 0.047 Uiso 1 1 calc R U . . .
 H31B H 0.229117 0.904444 0.478506 0.047 Uiso 1 1 calc R U . . .
 H31C H 0.328689 0.936032 0.522143 0.047 Uiso 1 1 calc R U . . .
 C28 C 0.3716(2) 0.8112(2) 0.49440(16) 0.0346(6) Uani 1 1 d . . . . .
 C38 C 0.9804(2) -0.01984(19) 0.6359(2) 0.0369(6) Uani 1 1 d . . . . .
 H38 H 1.026591 -0.052592 0.604486 0.044 Uiso 1 1 calc R U . . .
 C37 C 0.8846(2) -0.0687(2) 0.6926(2) 0.0396(6) Uani 1 1 d . . . . .
 H37 H 0.864472 -0.135184 0.700319 0.048 Uiso 1 1 calc R U . . .
 C20 C 0.3130(3) 0.7126(2) 1.01818(19) 0.0467(7) Uani 1 1 d . . . . .
 H20A H 0.240544 0.715007 1.054744 0.056 Uiso 1 1 calc R U . . .
 H20B H 0.368883 0.761995 1.019106 0.056 Uiso 1 1 calc R U . . .
 C4 C 0.0550(3) 0.1176(2) 0.9088(2) 0.0407(6) Uani 1 1 d . . . . .
 H4 H 0.046474 0.052141 0.909351 0.049 Uiso 1 1 calc R U . . .
 C32 C 1.1148(2) 0.1290(2) 0.56642(17) 0.0343(5) Uani 1 1 d . . . . .
 C36 C 0.8184(3) -0.0212(3) 0.7377(2) 0.0528(8) Uani 1 1 d . . . . .
 H36 H 0.753864 -0.055755 0.778485 0.063 Uiso 1 1 calc R U . . .
 C14 C 0.3208(15) 0.3896(14) 0.6638(11) 0.0321(19) Uani 0.63(2) 1 d . U P B 1
 C34 C 0.9412(3) 0.1260(3) 0.6676(2) 0.0530(9) Uani 1 1 d . . . . .
 H34 H 0.959945 0.193346 0.658497 0.064 Uiso 1 1 calc R U . . .
 C30 C 0.3083(4) 0.7218(2) 0.4924(2) 0.0548(9) Uani 1 1 d . . . . .
 H30A H 0.364483 0.675267 0.481031 0.082 Uiso 1 1 calc R U . . .
 H30B H 0.256895 0.747380 0.444188 0.082 Uiso 1 1 calc R U . . .
 H30C H 0.262765 0.685440 0.550564 0.082 Uiso 1 1 calc R U . . .
 C24 C 0.2760(3) 0.9142(2) 0.8969(3) 0.0575(10) Uani 1 1 d . . . . .
 H24A H 0.234423 0.896149 0.956852 0.086 Uiso 1 1 calc R U . . .
 H24B H 0.251053 0.981370 0.855210 0.086 Uiso 1 1 calc R U . . .
 H24C H 0.359108 0.916028 0.900898 0.086 Uiso 1 1 calc R U . . .
 B2 B 0.6708(3) 0.6969(2) 0.8902(2) 0.0349(6) Uani 1 1 d . . . . .
 C22 C 0.3151(3) 0.8651(2) 0.7692(2) 0.0570(9) Uani 1 1 d . . . . .
 H22A H 0.398359 0.863339 0.773753 0.086 Uiso 1 1 calc R U . . .
 H22B H 0.292984 0.934112 0.729233 0.086 Uiso 1 1 calc R U . . .
 H22C H 0.295622 0.817090 0.744631 0.086 Uiso 1 1 calc R U . . .
 C29 C 0.4321(3) 0.8730(3) 0.4000(2) 0.0586(10) Uani 1 1 d . . . . .
 H29A H 0.463134 0.936367 0.397589 0.088 Uiso 1 1 calc R U . . .
 H29B H 0.376688 0.889285 0.355177 0.088 Uiso 1 1 calc R U . . .
 H29C H 0.495326 0.832997 0.386888 0.088 Uiso 1 1 calc R U . . .
 C16 C 0.2806(3) 0.2798(2) 0.7193(2) 0.0524(8) Uani 1 1 d . U . . .
 H16D H 0.228722 0.270936 0.679861 0.079 Uiso 0.37(2) 1 calc R U P B 2
 H16E H 0.237040 0.270610 0.776820 0.079 Uiso 0.37(2) 1 calc R U P B 2
 H16F H 0.342155 0.229073 0.730509 0.079 Uiso 0.37(2) 1 calc R U P B 2
 H16A H 0.253238 0.270647 0.780931 0.079 Uiso 0.63(2) 1 calc R U P B 1
 H16B H 0.345027 0.233547 0.721126 0.079 Uiso 0.63(2) 1 calc R U P B 1
 H16C H 0.217684 0.264435 0.691717 0.079 Uiso 0.63(2) 1 calc R U P B 1
 C35 C 0.8451(3) 0.0768(4) 0.7243(3) 0.0770(14) Uani 1 1 d . . . . .
 H35 H 0.797214 0.110394 0.753977 0.092 Uiso 1 1 calc R U . . .
 B1 B 0.2379(3) 0.6330(3) 0.3152(2) 0.0410(7) Uani 1 1 d . . . . .
 C26B C 0.5614(11) 0.8222(17) 0.5347(9) 0.046(4) Uani 0.39(3) 1 d . . P A 2
 H26A H 0.553753 0.893862 0.527008 0.055 Uiso 0.39(3) 1 calc R U P A 2
 H26B H 0.599142 0.820632 0.478235 0.055 Uiso 0.39(3) 1 calc R U P A 2
 C15 C 0.4212(7) 0.4131(8) 0.6999(9) 0.052(2) Uani 0.63(2) 1 d . U P B 1
 H15A H 0.446140 0.483708 0.662681 0.078 Uiso 0.63(2) 1 calc R U P B 1
 H15B H 0.484543 0.366892 0.698640 0.078 Uiso 0.63(2) 1 calc R U P B 1
 H15C H 0.399608 0.404257 0.762162 0.078 Uiso 0.63(2) 1 calc R U P B 1
 C27B C 0.6273(10) 0.758(2) 0.6157(11) 0.062(6) Uani 0.39(3) 1 d . . P A 2
 H27A H 0.682220 0.711732 0.601877 0.074 Uiso 0.39(3) 1 calc R U P A 2
 H27B H 0.669515 0.802202 0.635730 0.074 Uiso 0.39(3) 1 calc R U P A 2
 C17 C 0.3597(9) 0.3944(6) 0.5685(4) 0.052(2) Uani 0.63(2) 1 d . U P B 1
 H17A H 0.297180 0.369401 0.547409 0.079 Uiso 0.63(2) 1 calc R U P B 1
 H17B H 0.427953 0.351789 0.571361 0.079 Uiso 0.63(2) 1 calc R U P B 1
 H17C H 0.378574 0.465057 0.526502 0.079 Uiso 0.63(2) 1 calc R U P B 1
 C27A C 0.6167(7) 0.7955(8) 0.6410(8) 0.049(2) Uani 0.61(3) 1 d . . P A 1
 H27C H 0.685418 0.758975 0.628835 0.059 Uiso 0.61(3) 1 calc R U P A 1
 H27D H 0.639474 0.841197 0.667812 0.059 Uiso 0.61(3) 1 calc R U P A 1
 C26A C 0.5556(7) 0.8533(7) 0.5562(8) 0.041(2) Uani 0.61(3) 1 d . . P A 1
 H26C H 0.610603 0.872818 0.501188 0.049 Uiso 0.61(3) 1 calc R U P A 1
 H26D H 0.518650 0.915618 0.557484 0.049 Uiso 0.61(3) 1 calc R U P A 1
 N9A N 0.5255(13) 0.7257(8) 0.6975(9) 0.035(2) Uani 0.61(3) 1 d D . P A 1
 H9BA H 0.539(3) 0.671(2) 0.7429(15) 0.071(12) Uiso 1 1 d D . . . .
 F14 F 0.6758(3) 1.1225(3) -0.1202(3) 0.0574(10) Uani 0.5 1 d . . P C -1
 F15 F 0.5082(8) 1.1850(6) -0.1203(6) 0.069(2) Uani 0.5 1 d . . P C -1
 F16 F 0.5467(4) 1.0836(4) -0.1840(3) 0.0668(12) Uani 0.5 1 d . . P C -1
 C39 C 0.5638(9) 1.1004(8) -0.1131(6) 0.0434(19) Uani 0.5 1 d . . P C -1
 C40 C 0.5257(5) 1.0131(6) -0.0252(4) 0.0341(13) Uani 0.5 1 d . . P C -1
 C45 C 0.4579(6) 1.0274(8) 0.0422(6) 0.0451(17) Uani 0.5 1 d . . P C -1
 H45 H 0.430648 1.093541 0.032988 0.054 Uiso 0.5 1 calc R U P C -1
 C44 C 0.4295(8) 0.9461(11) 0.1227(7) 0.069(3) Uani 0.5 1 d . . P C -1
 H44 H 0.381099 0.955240 0.169184 0.082 Uiso 0.5 1 calc R U P C -1
 C43 C 0.4712(12) 0.8509(14) 0.1361(11) 0.079(5) Uani 0.5 1 d . . P C -1
 H43 H 0.453673 0.794934 0.192868 0.094 Uiso 0.5 1 calc R U P C -1
 C42 C 0.5393(6) 0.8357(7) 0.0668(6) 0.059(2) Uani 0.5 1 d . . P C -1
 H42 H 0.565586 0.769564 0.075014 0.070 Uiso 0.5 1 calc R U P C -1
 C41 C 0.5666(5) 0.9180(6) -0.0123(5) 0.0389(14) Uani 0.5 1 d . . P C -1
 H41 H 0.614663 0.909698 -0.059368 0.047 Uiso 0.5 1 calc R U P C -1
 C14A C 0.333(3) 0.386(3) 0.674(2) 0.041(4) Uani 0.37(2) 1 d . U P B 2
 C17A C 0.4061(16) 0.4234(15) 0.5842(11) 0.071(4) Uani 0.37(2) 1 d . U P B 2
 H17D H 0.473234 0.379101 0.588963 0.107 Uiso 0.37(2) 1 calc R U P B 2
 H17E H 0.432207 0.493277 0.567438 0.107 Uiso 0.37(2) 1 calc R U P B 2
 H17F H 0.360282 0.422133 0.537962 0.107 Uiso 0.37(2) 1 calc R U P B 2
 C15A C 0.4165(13) 0.3932(12) 0.7423(13) 0.049(3) Uani 0.37(2) 1 d . U P B 2
 H15D H 0.374537 0.371995 0.802489 0.073 Uiso 0.37(2) 1 calc R U P B 2
 H15E H 0.443533 0.463686 0.720727 0.073 Uiso 0.37(2) 1 calc R U P B 2
 H15F H 0.482855 0.348445 0.745486 0.073 Uiso 0.37(2) 1 calc R U P B 2

loop_
  _atom_site_aniso_label
  _atom_site_aniso_U_11
  _atom_site_aniso_U_22
  _atom_site_aniso_U_33
  _atom_site_aniso_U_23
  _atom_site_aniso_U_13
  _atom_site_aniso_U_12
 Te1 0.01962(7) 0.01555(7) 0.01703(7) -0.00513(5) -0.00072(5) 0.00175(4)
 P1 0.0198(3) 0.0180(2) 0.0194(3) -0.0027(2) -0.00013(19) 0.00324(19)
 F1 0.0234(6) 0.0216(6) 0.0229(6) -0.0084(5) 0.0033(5) -0.0013(5)
 F2 0.0207(6) 0.0280(7) 0.0305(7) -0.0035(6) -0.0017(5) 0.0071(5)
 F12 0.0407(9) 0.0400(8) 0.0353(8) -0.0077(7) -0.0081(7) 0.0006(7)
 F9 0.0607(11) 0.0494(10) 0.0324(8) -0.0214(8) -0.0101(7) -0.0033(8)
 F10 0.0568(11) 0.0282(8) 0.0603(11) -0.0081(8) -0.0153(9) 0.0057(7)
 N7 0.0304(10) 0.0216(9) 0.0210(9) -0.0045(7) 0.0017(7) -0.0011(7)
 N4 0.0210(9) 0.0245(9) 0.0225(9) -0.0074(7) -0.0055(7) 0.0048(7)
 F7 0.0705(14) 0.0862(15) 0.0335(10) -0.0128(10) -0.0090(9) -0.0078(11)
 F4 0.0717(13) 0.0372(9) 0.0597(12) -0.0082(9) 0.0181(10) -0.0157(9)
 N1 0.0230(9) 0.0182(8) 0.0213(9) -0.0049(7) 0.0025(7) 0.0014(7)
 F6 0.0586(12) 0.0655(13) 0.1037(18) -0.0574(13) 0.0299(12) -0.0176(10)
 N5 0.0418(12) 0.0247(9) 0.0256(10) -0.0074(8) -0.0136(9) 0.0066(8)
 F8 0.0862(15) 0.0878(15) 0.0576(12) -0.0496(12) 0.0290(11) -0.0541(13)
 N2 0.0336(10) 0.0219(8) 0.0181(9) -0.0102(7) -0.0030(7) 0.0009(7)
 F13 0.0645(13) 0.0471(11) 0.0903(16) -0.0272(11) 0.0425(12) -0.0041(9)
 N6 0.0259(9) 0.0239(9) 0.0247(9) -0.0081(8) -0.0077(7) 0.0012(7)
 F11 0.157(2) 0.0325(9) 0.0566(13) -0.0073(9) -0.0558(15) -0.0150(12)
 N8 0.0238(10) 0.0461(13) 0.0312(12) 0.0100(10) 0.0079(8) 0.0081(9)
 N3 0.0384(11) 0.0231(9) 0.0330(11) -0.0156(9) 0.0074(9) -0.0008(8)
 C1 0.0270(11) 0.0172(9) 0.0244(10) -0.0095(8) 0.0027(8) 0.0009(8)
 F5 0.0977(18) 0.1046(19) 0.0600(14) -0.0552(14) 0.0449(12) -0.0537(15)
 F3 0.0313(10) 0.0977(17) 0.0710(15) 0.0130(13) -0.0028(9) -0.0061(10)
 C18 0.0143(9) 0.0216(9) 0.0223(10) -0.0048(8) -0.0010(7) -0.0011(7)
 C25 0.0218(11) 0.0299(12) 0.0262(12) 0.0032(9) 0.0052(9) 0.0072(9)
 C2 0.0320(12) 0.0260(11) 0.0302(12) -0.0119(10) -0.0012(9) -0.0005(9)
 C19 0.0308(12) 0.0359(12) 0.0234(11) -0.0087(10) -0.0095(9) 0.0040(10)
 C9 0.0321(12) 0.0184(10) 0.0371(13) -0.0108(9) -0.0126(10) 0.0051(9)
 N9B 0.016(4) 0.037(7) 0.036(6) 0.008(4) -0.002(4) -0.002(5)
 C7 0.0247(10) 0.0246(10) 0.0212(10) -0.0096(8) -0.0046(8) 0.0091(8)
 C8 0.0292(11) 0.0192(9) 0.0233(10) -0.0098(8) -0.0070(8) 0.0048(8)
 C3 0.0427(15) 0.0337(13) 0.0409(15) -0.0205(12) 0.0014(11) -0.0088(11)
 C33 0.0285(11) 0.0290(11) 0.0218(11) -0.0073(9) -0.0046(9) -0.0003(9)
 C6 0.0365(13) 0.0237(11) 0.0355(13) -0.0117(10) -0.0055(10) 0.0054(9)
 C10 0.0323(12) 0.0310(12) 0.0298(12) -0.0128(10) -0.0135(10) 0.0049(9)
 C11 0.0321(11) 0.0158(9) 0.0203(10) -0.0055(8) 0.0040(8) -0.0021(8)
 C5 0.0496(16) 0.0214(11) 0.0446(16) -0.0108(11) -0.0019(12) 0.0076(11)
 C21 0.0280(11) 0.0200(10) 0.0310(12) -0.0073(9) -0.0061(9) -0.0006(8)
 C13 0.0520(16) 0.0379(14) 0.0303(13) -0.0214(11) 0.0065(11) -0.0048(12)
 C23 0.0328(13) 0.0259(12) 0.0522(17) -0.0092(11) -0.0154(12) 0.0045(10)
 C12 0.0491(15) 0.0333(12) 0.0214(11) -0.0146(10) -0.0038(10) -0.0047(11)
 C31 0.0270(12) 0.0325(12) 0.0294(12) -0.0072(10) -0.0049(9) 0.0035(9)
 C28 0.0384(14) 0.0335(12) 0.0199(11) -0.0010(10) 0.0019(9) 0.0070(10)
 C38 0.0292(12) 0.0278(12) 0.0533(16) -0.0163(12) -0.0080(11) 0.0086(10)
 C37 0.0289(13) 0.0258(12) 0.0560(17) -0.0074(12) -0.0115(12) 0.0003(9)
 C20 0.077(2) 0.0355(14) 0.0324(14) -0.0148(12) -0.0259(14) 0.0081(14)
 C4 0.0560(17) 0.0232(11) 0.0450(16) -0.0189(11) 0.0083(13) -0.0069(11)
 C32 0.0349(13) 0.0344(13) 0.0272(12) -0.0077(10) 0.0018(10) -0.0014(10)
 C36 0.0427(17) 0.070(2) 0.0450(17) -0.0236(16) 0.0101(13) -0.0279(15)
 C14 0.038(4) 0.022(3) 0.035(4) -0.013(3) 0.007(2) 0.002(3)
 C34 0.0468(17) 0.0588(19) 0.072(2) -0.0496(18) 0.0201(15) -0.0234(15)
 C30 0.097(3) 0.0367(15) 0.0297(15) -0.0130(12) -0.0060(15) 0.0035(16)
 C24 0.077(2) 0.0276(13) 0.076(2) -0.0228(15) -0.041(2) 0.0070(14)
 B2 0.0416(16) 0.0249(13) 0.0366(15) -0.0121(12) 0.0013(12) -0.0037(11)
 C22 0.065(2) 0.0298(14) 0.0444(17) 0.0088(13) 0.0200(15) 0.0065(13)
 C29 0.063(2) 0.059(2) 0.0265(14) 0.0032(14) 0.0155(13) 0.0145(16)
 C16 0.064(2) 0.0308(14) 0.0564(19) -0.0132(14) -0.0058(15) 0.0054(13)
 C35 0.061(2) 0.106(3) 0.099(3) -0.086(3) 0.044(2) -0.043(2)
 B1 0.0458(18) 0.0508(18) 0.0327(16) -0.0248(14) 0.0075(13) -0.0182(14)
 C26B 0.027(4) 0.057(9) 0.028(5) 0.007(4) -0.003(3) -0.010(5)
 C15 0.034(3) 0.052(4) 0.091(6) -0.050(4) -0.009(4) 0.015(3)
 C27B 0.020(4) 0.087(12) 0.041(6) 0.010(6) -0.002(4) -0.016(5)
 C17 0.065(5) 0.042(3) 0.039(3) -0.013(2) 0.014(3) 0.022(3)
 C27A 0.024(3) 0.049(4) 0.045(4) 0.012(3) -0.007(3) -0.009(3)
 C26A 0.021(2) 0.038(4) 0.040(4) 0.006(3) 0.000(2) -0.008(2)
 N9A 0.019(3) 0.030(4) 0.038(4) 0.006(3) -0.004(3) -0.002(3)
 F14 0.054(2) 0.067(2) 0.049(2) -0.0241(19) 0.0098(17) -0.0267(19)
 F15 0.079(5) 0.060(4) 0.069(5) -0.026(3) -0.018(4) 0.013(3)
 F16 0.088(3) 0.086(3) 0.032(2) -0.029(2) -0.001(2) -0.027(2)
 C39 0.041(4) 0.053(5) 0.040(4) -0.021(4) -0.008(3) -0.005(4)
 C40 0.022(3) 0.056(4) 0.033(3) -0.027(3) -0.001(2) -0.004(3)
 C45 0.025(3) 0.076(6) 0.044(5) -0.035(4) 0.002(3) 0.001(4)
 C44 0.035(4) 0.118(10) 0.047(5) -0.032(6) 0.014(3) -0.008(5)
 C43 0.046(6) 0.108(14) 0.051(7) -0.006(8) 0.010(4) 0.002(8)
 C42 0.037(4) 0.065(5) 0.063(5) -0.017(4) -0.003(3) -0.003(3)
 C41 0.023(3) 0.054(4) 0.044(4) -0.025(3) -0.004(2) -0.002(3)
 C14A 0.044(5) 0.030(4) 0.045(6) -0.016(5) 0.013(5) 0.014(4)
 C17A 0.059(7) 0.073(7) 0.054(6) -0.006(5) 0.018(5) 0.018(5)
 C15A 0.043(5) 0.039(5) 0.067(7) -0.027(6) -0.001(6) 0.018(4)

_geom_special_details
;
 All esds (except the esd in the dihedral angle between two l.s. planes)
 are estimated using the full covariance matrix.  The cell esds are taken
 into account individually in the estimation of esds in distances, angles
 and torsion angles; correlations between esds in cell parameters are only
 used when they are defined by crystal symmetry.  An approximate (isotropic)
 treatment of cell esds is used for estimating esds involving l.s. planes.
;
loop_
  _geom_bond_atom_site_label_1
  _geom_bond_atom_site_label_2
  _geom_bond_distance
  _geom_bond_site_symmetry_2
  _geom_bond_publ_flag
 Te1 F1 1.9994(12) . ?
 Te1 N1 2.2602(18) . ?
 Te1 C1 2.107(2) . ?
 Te1 C7 2.111(2) . ?
 P1 F2 1.5688(13) . ?
 P1 N7 1.5780(19) . ?
 P1 N4 1.560(2) . ?
 P1 N1 1.6369(19) . ?
 F12 B2 1.396(4) . ?
 F9 B1 1.381(3) . ?
 F10 B2 1.367(3) . ?
 N7 C25 1.310(3) . ?
 N4 C18 1.327(3) . ?
 F7 B1 1.375(4) . ?
 F4 C32 1.340(3) . ?
 N1 C11 1.373(3) . ?
 F6 B1 1.398(4) . ?
 N5 H5 0.8800 . ?
 N5 C18 1.331(3) . ?
 N5 C19 1.455(3) . ?
 F8 B1 1.379(3) . ?
 N2 C8 1.488(3) . ?
 N2 C11 1.340(3) . ?
 N2 C12 1.473(3) . ?
 F13 B2 1.389(4) . ?
 N6 C18 1.337(3) . ?
 N6 C21 1.494(3) . ?
 N6 C20 1.457(3) . ?
 F11 B2 1.383(4) . ?
 N8 C25 1.357(3) . ?
 N8 C28 1.486(3) . ?
 N8 C26B 1.313(14) . ?
 N8 C26A 1.593(10) . ?
 N3 C11 1.335(3) . ?
 N3 C13 1.482(4) . ?
 N3 C14 1.47(2) . ?
 N3 C14A 1.59(3) . ?
 C1 C2 1.387(3) . ?
 C1 C6 1.392(3) . ?
 F5 C32 1.314(3) . ?
 F3 C32 1.326(3) . ?
 C25 N9B 1.25(2) . ?
 C25 N9A 1.424(15) . ?
 C2 H2 0.9500 . ?
 C2 C3 1.386(3) . ?
 C19 H19A 0.9900 . ?
 C19 H19B 0.9900 . ?
 C19 C20 1.521(4) . ?
 C9 H9A 0.9800 . ?
 C9 H9B 0.9800 . ?
 C9 H9C 0.9800 . ?
 C9 C8 1.522(3) . ?
 N9B C27B 1.47(2) . ?
 N9B H9BA 0.900(19) . ?
 C7 H7A 0.9900 . ?
 C7 H7B 0.9900 . ?
 C7 C8 1.535(3) . ?
 C8 C10 1.537(3) . ?
 C3 H3 0.9500 . ?
 C3 C4 1.384(4) . ?
 C33 C38 1.382(3) . ?
 C33 C32 1.488(3) . ?
 C33 C34 1.369(4) . ?
 C6 H6 0.9500 . ?
 C6 C5 1.389(4) . ?
 C10 H10A 0.9800 . ?
 C10 H10B 0.9800 . ?
 C10 H10C 0.9800 . ?
 C5 H5A 0.9500 . ?
 C5 C4 1.374(4) . ?
 C21 C23 1.519(3) . ?
 C21 C24 1.519(4) . ?
 C21 C22 1.522(4) . ?
 C13 H13A 0.9900 . ?
 C13 H13B 0.9900 . ?
 C13 C12 1.511(4) . ?
 C23 H23A 0.9800 . ?
 C23 H23B 0.9800 . ?
 C23 H23C 0.9800 . ?
 C12 H12A 0.9900 . ?
 C12 H12B 0.9900 . ?
 C31 H31A 0.9800 . ?
 C31 H31B 0.9800 . ?
 C31 H31C 0.9800 . ?
 C31 C28 1.522(4) . ?
 C28 C30 1.526(4) . ?
 C28 C29 1.531(4) . ?
 C38 H38 0.9500 . ?
 C38 C37 1.377(4) . ?
 C37 H37 0.9500 . ?
 C37 C36 1.369(5) . ?
 C20 H20A 0.9900 . ?
 C20 H20B 0.9900 . ?
 C4 H4 0.9500 . ?
 C36 H36 0.9500 . ?
 C36 C35 1.380(5) . ?
 C14 C16 1.523(17) . ?
 C14 C15 1.478(17) . ?
 C14 C17 1.551(19) . ?
 C34 H34 0.9500 . ?
 C34 C35 1.381(4) . ?
 C30 H30A 0.9800 . ?
 C30 H30B 0.9800 . ?
 C30 H30C 0.9800 . ?
 C24 H24A 0.9800 . ?
 C24 H24B 0.9800 . ?
 C24 H24C 0.9800 . ?
 C22 H22A 0.9800 . ?
 C22 H22B 0.9800 . ?
 C22 H22C 0.9800 . ?
 C29 H29A 0.9800 . ?
 C29 H29B 0.9800 . ?
 C29 H29C 0.9800 . ?
 C16 H16D 0.9800 . ?
 C16 H16E 0.9800 . ?
 C16 H16F 0.9800 . ?
 C16 H16A 0.9800 . ?
 C16 H16B 0.9800 . ?
 C16 H16C 0.9800 . ?
 C16 C14A 1.51(4) . ?
 C35 H35 0.9500 . ?
 C26B H26A 0.9900 . ?
 C26B H26B 0.9900 . ?
 C26B C27B 1.531(17) . ?
 C15 H15A 0.9800 . ?
 C15 H15B 0.9800 . ?
 C15 H15C 0.9800 . ?
 C27B H27A 0.9900 . ?
 C27B H27B 0.9900 . ?
 C17 H17A 0.9800 . ?
 C17 H17B 0.9800 . ?
 C17 H17C 0.9800 . ?
 C27A H27C 0.9900 . ?
 C27A H27D 0.9900 . ?
 C27A C26A 1.529(10) . ?
 C27A N9A 1.447(16) . ?
 C26A H26C 0.9900 . ?
 C26A H26D 0.9900 . ?
 N9A H9BA 0.852(18) . ?
 F14 C39 1.338(10) . ?
 F15 C39 1.328(13) . ?
 F16 C39 1.319(10) . ?
 C39 C40 1.499(12) . ?
 C40 C45 1.369(11) . ?
 C40 C41 1.373(10) . ?
 C45 H45 0.9500 . ?
 C45 C44 1.367(14) . ?
 C44 H44 0.9500 . ?
 C44 C43 1.375(18) . ?
 C43 H43 0.9500 . ?
 C43 C42 1.403(16) . ?
 C42 H42 0.9500 . ?
 C42 C41 1.360(11) . ?
 C41 H41 0.9500 . ?
 C14A C17A 1.52(3) . ?
 C14A C15A 1.60(4) . ?
 C17A H17D 0.9800 . ?
 C17A H17E 0.9800 . ?
 C17A H17F 0.9800 . ?
 C15A H15D 0.9800 . ?
 C15A H15E 0.9800 . ?
 C15A H15F 0.9800 . ?

loop_
  _geom_angle_atom_site_label_1
  _geom_angle_atom_site_label_2
  _geom_angle_atom_site_label_3
  _geom_angle
  _geom_angle_site_symmetry_1
  _geom_angle_site_symmetry_3
  _geom_angle_publ_flag
 F1 Te1 N1 166.99(6) . . ?
 F1 Te1 C1 86.60(7) . . ?
 F1 Te1 C7 83.12(7) . . ?
 C1 Te1 N1 88.10(8) . . ?
 C1 Te1 C7 99.45(9) . . ?
 C7 Te1 N1 86.05(8) . . ?
 F2 P1 N7 109.94(9) . . ?
 F2 P1 N1 106.46(9) . . ?
 N7 P1 N1 106.74(10) . . ?
 N4 P1 F2 107.16(9) . . ?
 N4 P1 N7 116.64(10) . . ?
 N4 P1 N1 109.48(10) . . ?
 C25 N7 P1 127.37(19) . . ?
 C18 N4 P1 133.87(16) . . ?
 P1 N1 Te1 111.20(10) . . ?
 C11 N1 Te1 117.24(14) . . ?
 C11 N1 P1 125.41(15) . . ?
 C18 N5 H5 124.2 . . ?
 C18 N5 C19 111.6(2) . . ?
 C19 N5 H5 124.2 . . ?
 C11 N2 C8 126.07(18) . . ?
 C11 N2 C12 109.60(19) . . ?
 C12 N2 C8 121.26(19) . . ?
 C18 N6 C21 126.68(19) . . ?
 C18 N6 C20 109.90(19) . . ?
 C20 N6 C21 122.5(2) . . ?
 C25 N8 C28 125.1(2) . . ?
 C25 N8 C26A 104.5(5) . . ?
 C28 N8 C26A 119.5(3) . . ?
 C26B N8 C25 115.1(6) . . ?
 C26B N8 C28 118.5(5) . . ?
 C11 N3 C13 108.5(2) . . ?
 C11 N3 C14 133.0(7) . . ?
 C11 N3 C14A 126.4(13) . . ?
 C13 N3 C14A 121.8(14) . . ?
 C14 N3 C13 115.1(7) . . ?
 C2 C1 Te1 122.59(16) . . ?
 C2 C1 C6 120.4(2) . . ?
 C6 C1 Te1 116.84(17) . . ?
 N4 C18 N5 125.2(2) . . ?
 N4 C18 N6 124.19(19) . . ?
 N5 C18 N6 110.5(2) . . ?
 N7 C25 N8 123.3(2) . . ?
 N7 C25 N9A 125.7(6) . . ?
 N8 C25 N9A 110.5(6) . . ?
 N9B C25 N7 126.5(9) . . ?
 N9B C25 N8 108.7(9) . . ?
 C1 C2 H2 120.2 . . ?
 C3 C2 C1 119.5(2) . . ?
 C3 C2 H2 120.2 . . ?
 N5 C19 H19A 111.5 . . ?
 N5 C19 H19B 111.5 . . ?
 N5 C19 C20 101.60(18) . . ?
 H19A C19 H19B 109.3 . . ?
 C20 C19 H19A 111.5 . . ?
 C20 C19 H19B 111.5 . . ?
 H9A C9 H9B 109.5 . . ?
 H9A C9 H9C 109.5 . . ?
 H9B C9 H9C 109.5 . . ?
 C8 C9 H9A 109.5 . . ?
 C8 C9 H9B 109.5 . . ?
 C8 C9 H9C 109.5 . . ?
 C25 N9B C27B 110.7(13) . . ?
 C25 N9B H9BA 125(3) . . ?
 C27B N9B H9BA 124(3) . . ?
 Te1 C7 H7A 107.0 . . ?
 Te1 C7 H7B 107.0 . . ?
 H7A C7 H7B 106.7 . . ?
 C8 C7 Te1 121.41(15) . . ?
 C8 C7 H7A 107.0 . . ?
 C8 C7 H7B 107.0 . . ?
 N2 C8 C9 110.86(19) . . ?
 N2 C8 C7 111.07(17) . . ?
 N2 C8 C10 108.95(18) . . ?
 C9 C8 C7 113.01(19) . . ?
 C9 C8 C10 108.18(18) . . ?
 C7 C8 C10 104.47(19) . . ?
 C2 C3 H3 119.9 . . ?
 C4 C3 C2 120.2(3) . . ?
 C4 C3 H3 119.9 . . ?
 C38 C33 C32 120.3(2) . . ?
 C34 C33 C38 120.6(2) . . ?
 C34 C33 C32 119.2(2) . . ?
 C1 C6 H6 120.4 . . ?
 C5 C6 C1 119.1(2) . . ?
 C5 C6 H6 120.4 . . ?
 C8 C10 H10A 109.5 . . ?
 C8 C10 H10B 109.5 . . ?
 C8 C10 H10C 109.5 . . ?
 H10A C10 H10B 109.5 . . ?
 H10A C10 H10C 109.5 . . ?
 H10B C10 H10C 109.5 . . ?
 N2 C11 N1 120.0(2) . . ?
 N3 C11 N1 127.8(2) . . ?
 N3 C11 N2 112.2(2) . . ?
 C6 C5 H5A 119.7 . . ?
 C4 C5 C6 120.6(2) . . ?
 C4 C5 H5A 119.7 . . ?
 N6 C21 C23 109.70(18) . . ?
 N6 C21 C24 108.5(2) . . ?
 N6 C21 C22 109.7(2) . . ?
 C23 C21 C22 111.7(2) . . ?
 C24 C21 C23 108.6(2) . . ?
 C24 C21 C22 108.6(3) . . ?
 N3 C13 H13A 111.0 . . ?
 N3 C13 H13B 111.0 . . ?
 N3 C13 C12 103.9(2) . . ?
 H13A C13 H13B 109.0 . . ?
 C12 C13 H13A 111.0 . . ?
 C12 C13 H13B 111.0 . . ?
 C21 C23 H23A 109.5 . . ?
 C21 C23 H23B 109.5 . . ?
 C21 C23 H23C 109.5 . . ?
 H23A C23 H23B 109.5 . . ?
 H23A C23 H23C 109.5 . . ?
 H23B C23 H23C 109.5 . . ?
 N2 C12 C13 101.9(2) . . ?
 N2 C12 H12A 111.4 . . ?
 N2 C12 H12B 111.4 . . ?
 C13 C12 H12A 111.4 . . ?
 C13 C12 H12B 111.4 . . ?
 H12A C12 H12B 109.2 . . ?
 H31A C31 H31B 109.5 . . ?
 H31A C31 H31C 109.5 . . ?
 H31B C31 H31C 109.5 . . ?
 C28 C31 H31A 109.5 . . ?
 C28 C31 H31B 109.5 . . ?
 C28 C31 H31C 109.5 . . ?
 N8 C28 C31 109.1(2) . . ?
 N8 C28 C30 111.1(2) . . ?
 N8 C28 C29 107.9(2) . . ?
 C31 C28 C30 110.3(2) . . ?
 C31 C28 C29 109.9(2) . . ?
 C30 C28 C29 108.4(3) . . ?
 C33 C38 H38 120.1 . . ?
 C37 C38 C33 119.8(3) . . ?
 C37 C38 H38 120.1 . . ?
 C38 C37 H37 120.1 . . ?
 C36 C37 C38 119.9(3) . . ?
 C36 C37 H37 120.1 . . ?
 N6 C20 C19 103.6(2) . . ?
 N6 C20 H20A 111.0 . . ?
 N6 C20 H20B 111.0 . . ?
 C19 C20 H20A 111.0 . . ?
 C19 C20 H20B 111.0 . . ?
 H20A C20 H20B 109.0 . . ?
 C3 C4 H4 119.9 . . ?
 C5 C4 C3 120.2(2) . . ?
 C5 C4 H4 119.9 . . ?
 F4 C32 C33 113.7(2) . . ?
 F5 C32 F4 105.3(2) . . ?
 F5 C32 F3 107.4(3) . . ?
 F5 C32 C33 114.2(2) . . ?
 F3 C32 F4 102.5(2) . . ?
 F3 C32 C33 112.8(2) . . ?
 C37 C36 H36 119.9 . . ?
 C37 C36 C35 120.2(3) . . ?
 C35 C36 H36 119.9 . . ?
 N3 C14 C16 110.7(11) . . ?
 N3 C14 C15 113.1(13) . . ?
 N3 C14 C17 108.7(9) . . ?
 C16 C14 C17 104.4(13) . . ?
 C15 C14 C16 110.9(10) . . ?
 C15 C14 C17 108.6(12) . . ?
 C33 C34 H34 120.3 . . ?
 C33 C34 C35 119.4(3) . . ?
 C35 C34 H34 120.3 . . ?
 C28 C30 H30A 109.5 . . ?
 C28 C30 H30B 109.5 . . ?
 C28 C30 H30C 109.5 . . ?
 H30A C30 H30B 109.5 . . ?
 H30A C30 H30C 109.5 . . ?
 H30B C30 H30C 109.5 . . ?
 C21 C24 H24A 109.5 . . ?
 C21 C24 H24B 109.5 . . ?
 C21 C24 H24C 109.5 . . ?
 H24A C24 H24B 109.5 . . ?
 H24A C24 H24C 109.5 . . ?
 H24B C24 H24C 109.5 . . ?
 F10 B2 F12 109.8(2) . . ?
 F10 B2 F13 111.2(2) . . ?
 F10 B2 F11 111.9(3) . . ?
 F13 B2 F12 106.0(2) . . ?
 F11 B2 F12 107.0(2) . . ?
 F11 B2 F13 110.7(3) . . ?
 C21 C22 H22A 109.5 . . ?
 C21 C22 H22B 109.5 . . ?
 C21 C22 H22C 109.5 . . ?
 H22A C22 H22B 109.5 . . ?
 H22A C22 H22C 109.5 . . ?
 H22B C22 H22C 109.5 . . ?
 C28 C29 H29A 109.5 . . ?
 C28 C29 H29B 109.5 . . ?
 C28 C29 H29C 109.5 . . ?
 H29A C29 H29B 109.5 . . ?
 H29A C29 H29C 109.5 . . ?
 H29B C29 H29C 109.5 . . ?
 C14 C16 H16A 109.5 . . ?
 C14 C16 H16B 109.5 . . ?
 C14 C16 H16C 109.5 . . ?
 H16D C16 H16E 109.5 . . ?
 H16D C16 H16F 109.5 . . ?
 H16E C16 H16F 109.5 . . ?
 H16A C16 H16B 109.5 . . ?
 H16A C16 H16C 109.5 . . ?
 H16B C16 H16C 109.5 . . ?
 C14A C16 H16D 109.5 . . ?
 C14A C16 H16E 109.5 . . ?
 C14A C16 H16F 109.5 . . ?
 C36 C35 C34 120.2(3) . . ?
 C36 C35 H35 119.9 . . ?
 C34 C35 H35 119.9 . . ?
 F9 B1 F6 108.4(3) . . ?
 F7 B1 F9 109.7(3) . . ?
 F7 B1 F6 108.0(3) . . ?
 F7 B1 F8 109.7(3) . . ?
 F8 B1 F9 110.0(2) . . ?
 F8 B1 F6 111.1(3) . . ?
 N8 C26B H26A 111.5 . . ?
 N8 C26B H26B 111.5 . . ?
 N8 C26B C27B 101.3(9) . . ?
 H26A C26B H26B 109.3 . . ?
 C27B C26B H26A 111.5 . . ?
 C27B C26B H26B 111.5 . . ?
 C14 C15 H15A 109.5 . . ?
 C14 C15 H15B 109.5 . . ?
 C14 C15 H15C 109.5 . . ?
 H15A C15 H15B 109.5 . . ?
 H15A C15 H15C 109.5 . . ?
 H15B C15 H15C 109.5 . . ?
 N9B C27B C26B 101.2(11) . . ?
 N9B C27B H27A 111.5 . . ?
 N9B C27B H27B 111.5 . . ?
 C26B C27B H27A 111.5 . . ?
 C26B C27B H27B 111.5 . . ?
 H27A C27B H27B 109.3 . . ?
 C14 C17 H17A 109.5 . . ?
 C14 C17 H17B 109.5 . . ?
 C14 C17 H17C 109.5 . . ?
 H17A C17 H17B 109.5 . . ?
 H17A C17 H17C 109.5 . . ?
 H17B C17 H17C 109.5 . . ?
 H27C C27A H27D 109.5 . . ?
 C26A C27A H27C 111.8 . . ?
 C26A C27A H27D 111.8 . . ?
 N9A C27A H27C 111.8 . . ?
 N9A C27A H27D 111.8 . . ?
 N9A C27A C26A 99.9(7) . . ?
 N8 C26A H26C 110.8 . . ?
 N8 C26A H26D 110.8 . . ?
 C27A C26A N8 104.6(5) . . ?
 C27A C26A H26C 110.8 . . ?
 C27A C26A H26D 110.8 . . ?
 H26C C26A H26D 108.9 . . ?
 C25 N9A C27A 113.0(8) . . ?
 C25 N9A H9BA 112(3) . . ?
 C27A N9A H9BA 122(3) . . ?
 F14 C39 C40 112.2(7) . . ?
 F15 C39 F14 105.5(8) . . ?
 F15 C39 C40 110.9(8) . . ?
 F16 C39 F14 107.1(8) . . ?
 F16 C39 F15 107.6(8) . . ?
 F16 C39 C40 113.1(7) . . ?
 C45 C40 C39 121.8(9) . . ?
 C45 C40 C41 120.6(7) . . ?
 C41 C40 C39 117.5(7) . . ?
 C40 C45 H45 120.1 . . ?
 C44 C45 C40 119.7(10) . . ?
 C44 C45 H45 120.1 . . ?
 C45 C44 H44 120.1 . . ?
 C45 C44 C43 119.8(11) . . ?
 C43 C44 H44 120.1 . . ?
 C44 C43 H43 119.7 . . ?
 C44 C43 C42 120.6(12) . . ?
 C42 C43 H43 119.7 . . ?
 C43 C42 H42 120.9 . . ?
 C41 C42 C43 118.2(10) . . ?
 C41 C42 H42 120.9 . . ?
 C40 C41 H41 119.5 . . ?
 C42 C41 C40 120.9(7) . . ?
 C42 C41 H41 119.5 . . ?
 N3 C14A C15A 115(2) . . ?
 C16 C14A N3 105(2) . . ?
 C16 C14A C17A 122(3) . . ?
 C16 C14A C15A 106.2(19) . . ?
 C17A C14A N3 104.7(19) . . ?
 C17A C14A C15A 104(2) . . ?
 C14A C17A H17D 109.5 . . ?
 C14A C17A H17E 109.5 . . ?
 C14A C17A H17F 109.5 . . ?
 H17D C17A H17E 109.5 . . ?
 H17D C17A H17F 109.5 . . ?
 H17E C17A H17F 109.5 . . ?
 C14A C15A H15D 109.5 . . ?
 C14A C15A H15E 109.5 . . ?
 C14A C15A H15F 109.5 . . ?
 H15D C15A H15E 109.5 . . ?
 H15D C15A H15F 109.5 . . ?
 H15E C15A H15F 109.5 . . ?

loop_
  _geom_torsion_atom_site_label_1
  _geom_torsion_atom_site_label_2
  _geom_torsion_atom_site_label_3
  _geom_torsion_atom_site_label_4
  _geom_torsion
  _geom_torsion_site_symmetry_1
  _geom_torsion_site_symmetry_2
  _geom_torsion_site_symmetry_3
  _geom_torsion_site_symmetry_4
  _geom_torsion_publ_flag
 Te1 N1 C11 N2 45.0(2) . . . . ?
 Te1 N1 C11 N3 -131.6(2) . . . . ?
 Te1 C1 C2 C3 -175.24(19) . . . . ?
 Te1 C1 C6 C5 176.0(2) . . . . ?
 Te1 C7 C8 N2 42.8(2) . . . . ?
 Te1 C7 C8 C9 -82.5(2) . . . . ?
 Te1 C7 C8 C10 160.15(16) . . . . ?
 P1 N7 C25 N8 -172.2(2) . . . . ?
 P1 N7 C25 N9B 23.2(13) . . . . ?
 P1 N7 C25 N9A -0.9(7) . . . . ?
 P1 N4 C18 N5 -45.2(3) . . . . ?
 P1 N4 C18 N6 139.4(2) . . . . ?
 P1 N1 C11 N2 -104.9(2) . . . . ?
 P1 N1 C11 N3 78.5(3) . . . . ?
 F2 P1 N7 C25 -49.0(2) . . . . ?
 F2 P1 N4 C18 5.3(2) . . . . ?
 F2 P1 N1 Te1 88.07(10) . . . . ?
 F2 P1 N1 C11 -120.52(18) . . . . ?
 N7 P1 N4 C18 -118.3(2) . . . . ?
 N7 P1 N1 Te1 -154.53(10) . . . . ?
 N7 P1 N1 C11 -3.1(2) . . . . ?
 N7 C25 N9B C27B 161.4(12) . . . . ?
 N7 C25 N9A C27A 179.9(6) . . . . ?
 N4 P1 N7 C25 73.2(2) . . . . ?
 N4 P1 N1 Te1 -27.44(12) . . . . ?
 N4 P1 N1 C11 123.97(19) . . . . ?
 N1 P1 N7 C25 -164.1(2) . . . . ?
 N1 P1 N4 C18 120.4(2) . . . . ?
 N5 C19 C20 N6 -16.1(3) . . . . ?
 N8 C25 N9B C27B -5.0(13) . . . . ?
 N8 C25 N9A C27A -7.8(8) . . . . ?
 N8 C26B C27B N9B -16.0(14) . . . . ?
 N3 C13 C12 N2 -18.4(2) . . . . ?
 C1 C2 C3 C4 -0.6(4) . . . . ?
 C1 C6 C5 C4 -0.4(4) . . . . ?
 C18 N5 C19 C20 13.5(3) . . . . ?
 C18 N6 C21 C23 69.1(3) . . . . ?
 C18 N6 C21 C24 -172.5(3) . . . . ?
 C18 N6 C21 C22 -54.0(3) . . . . ?
 C18 N6 C20 C19 14.7(3) . . . . ?
 C25 N8 C28 C31 67.1(4) . . . . ?
 C25 N8 C28 C30 -54.8(4) . . . . ?
 C25 N8 C28 C29 -173.6(3) . . . . ?
 C25 N8 C26B C27B 15.2(12) . . . . ?
 C25 N8 C26A C27A 23.8(6) . . . . ?
 C25 N9B C27B C26B 13.3(15) . . . . ?
 C2 C1 C6 C5 0.3(4) . . . . ?
 C2 C3 C4 C5 0.5(4) . . . . ?
 C19 N5 C18 N4 179.1(2) . . . . ?
 C19 N5 C18 N6 -5.0(3) . . . . ?
 C8 N2 C11 N1 11.9(3) . . . . ?
 C8 N2 C11 N3 -171.03(19) . . . . ?
 C8 N2 C12 C13 179.7(2) . . . . ?
 C33 C38 C37 C36 -0.1(4) . . . . ?
 C33 C34 C35 C36 0.3(7) . . . . ?
 C6 C1 C2 C3 0.2(4) . . . . ?
 C6 C5 C4 C3 0.0(4) . . . . ?
 C11 N2 C8 C9 65.7(3) . . . . ?
 C11 N2 C8 C7 -60.8(3) . . . . ?
 C11 N2 C8 C10 -175.4(2) . . . . ?
 C11 N2 C12 C13 18.3(2) . . . . ?
 C11 N3 C13 C12 13.5(3) . . . . ?
 C11 N3 C14 C16 79.7(13) . . . . ?
 C11 N3 C14 C15 -45.4(16) . . . . ?
 C11 N3 C14 C17 -166.1(6) . . . . ?
 C11 N3 C14A C16 90(2) . . . . ?
 C11 N3 C14A C17A -139.8(16) . . . . ?
 C11 N3 C14A C15A -26(3) . . . . ?
 C21 N6 C18 N4 0.0(3) . . . . ?
 C21 N6 C18 N5 -176.0(2) . . . . ?
 C21 N6 C20 C19 -175.5(2) . . . . ?
 C13 N3 C11 N1 174.7(2) . . . . ?
 C13 N3 C11 N2 -2.1(3) . . . . ?
 C13 N3 C14 C16 -76.4(11) . . . . ?
 C13 N3 C14 C15 158.4(9) . . . . ?
 C13 N3 C14 C17 37.7(13) . . . . ?
 C13 N3 C14A C16 -67(2) . . . . ?
 C13 N3 C14A C17A 63(3) . . . . ?
 C13 N3 C14A C15A 177.2(13) . . . . ?
 C12 N2 C8 C9 -92.4(2) . . . . ?
 C12 N2 C8 C7 141.1(2) . . . . ?
 C12 N2 C8 C10 26.5(3) . . . . ?
 C12 N2 C11 N1 172.05(19) . . . . ?
 C12 N2 C11 N3 -10.8(3) . . . . ?
 C28 N8 C25 N7 18.7(4) . . . . ?
 C28 N8 C25 N9B -174.4(11) . . . . ?
 C28 N8 C25 N9A -153.8(6) . . . . ?
 C28 N8 C26B C27B -177.0(9) . . . . ?
 C28 N8 C26A C27A 169.7(5) . . . . ?
 C38 C33 C32 F4 162.2(2) . . . . ?
 C38 C33 C32 F5 41.3(4) . . . . ?
 C38 C33 C32 F3 -81.6(3) . . . . ?
 C38 C33 C34 C35 1.8(5) . . . . ?
 C38 C37 C36 C35 2.2(5) . . . . ?
 C37 C36 C35 C34 -2.4(7) . . . . ?
 C20 N6 C18 N4 169.3(2) . . . . ?
 C20 N6 C18 N5 -6.7(3) . . . . ?
 C20 N6 C21 C23 -98.9(3) . . . . ?
 C20 N6 C21 C24 19.5(3) . . . . ?
 C20 N6 C21 C22 138.0(3) . . . . ?
 C32 C33 C38 C37 177.7(2) . . . . ?
 C32 C33 C34 C35 -177.9(4) . . . . ?
 C14 N3 C11 N1 17.4(10) . . . . ?
 C14 N3 C11 N2 -159.4(9) . . . . ?
 C14 N3 C13 C12 175.4(7) . . . . ?
 C34 C33 C38 C37 -2.0(4) . . . . ?
 C34 C33 C32 F4 -18.1(4) . . . . ?
 C34 C33 C32 F5 -139.0(3) . . . . ?
 C34 C33 C32 F3 98.1(3) . . . . ?
 C26B N8 C25 N7 -174.4(13) . . . . ?
 C26B N8 C25 N9B -7.5(10) . . . . ?
 C26B N8 C28 C31 -99.4(14) . . . . ?
 C26B N8 C28 C30 138.7(14) . . . . ?
 C26B N8 C28 C29 19.9(14) . . . . ?
 C26A N8 C25 N7 162.1(5) . . . . ?
 C26A N8 C25 N9A -10.4(6) . . . . ?
 C26A N8 C28 C31 -71.4(6) . . . . ?
 C26A N8 C28 C30 166.7(6) . . . . ?
 C26A N8 C28 C29 47.9(6) . . . . ?
 C26A C27A N9A C25 22.2(9) . . . . ?
 N9A C27A C26A N8 -26.5(7) . . . . ?
 F14 C39 C40 C45 107.3(9) . . . . ?
 F14 C39 C40 C41 -69.2(9) . . . . ?
 F15 C39 C40 C45 -10.3(10) . . . . ?
 F15 C39 C40 C41 173.1(6) . . . . ?
 F16 C39 C40 C45 -131.3(9) . . . . ?
 F16 C39 C40 C41 52.1(10) . . . . ?
 C39 C40 C45 C44 -177.2(9) . . . . ?
 C39 C40 C41 C42 177.7(7) . . . . ?
 C40 C45 C44 C43 1.3(15) . . . . ?
 C45 C40 C41 C42 1.1(10) . . . . ?
 C45 C44 C43 C42 -2(2) . . . . ?
 C44 C43 C42 C41 2.6(19) . . . . ?
 C43 C42 C41 C40 -2.0(13) . . . . ?
 C41 C40 C45 C44 -0.7(11) . . . . ?
 C14A N3 C11 N1 15.3(16) . . . . ?
 C14A N3 C11 N2 -161.6(16) . . . . ?
 C14A N3 C13 C12 174.1(14) . . . . ?

_shelx_res_file
;
TITL P1_a.res in P-1
    p1_a.res
    created by SHELXL-2018/3 at 15:44:34 on 18-Jun-2022
REM Old TITL P1 in P1
REM SHELXT solution in P-1
REM R1 0.106, Rweak 0.008, Alpha 0.047, Orientation as input
REM Formula found by SHELXT: C43 B4 F16 N5 P I
CELL 0.71073 11.6624 14.4395 16.3872 65.291 83.786 87.796
ZERR 1 0.0004 0.0004 0.0005 0.002 0.002 0.002
LATT 1
SFAC C H B F N P Te
UNIT 83 123 4 29 18 2 2
DFIX 0.88 H9Ba N9B H9Ba N9A
SIMU 0.01 0.02 2 C16 C14A C14 C15 C15A C17 C17A

L.S. 10
PLAN  40
SIZE 0.329 0.167 0.159
TEMP -173.15
CONF
BOND $H
LIST 4
MORE -1
fmap 2
acta
REM <olex2.extras>
REM <HklSrc "%.\\P1_a.hkl">
REM </olex2.extras>

WGHT    0.037500    2.440600
FVAR       0.34832   0.60990   0.63312
TE1   7    0.097804    0.447709    0.916660    11.00000    0.01962    0.01555 =
         0.01703   -0.00513   -0.00072    0.00175
P1    6    0.312921    0.582443    0.783995    11.00000    0.01982    0.01801 =
         0.01944   -0.00268   -0.00013    0.00324
F1    4   -0.034331    0.400699    1.013324    11.00000    0.02345    0.02155 =
         0.02288   -0.00841    0.00325   -0.00127
F2    4    0.417685    0.517696    0.830225    11.00000    0.02071    0.02803 =
         0.03050   -0.00351   -0.00166    0.00709
F12   4    0.660757    0.648649    0.984419    11.00000    0.04066    0.03999 =
         0.03534   -0.00770   -0.00814    0.00065
F9    4    0.234226    0.625998    0.233929    11.00000    0.06069    0.04942 =
         0.03238   -0.02141   -0.01014   -0.00330
F10   4    0.619534    0.790320    0.862797    11.00000    0.05682    0.02820 =
         0.06033   -0.00811   -0.01528    0.00567
N7    5    0.350802    0.650753    0.681174    11.00000    0.03038    0.02160 =
         0.02105   -0.00453    0.00169   -0.00110
N4    5    0.263364    0.639279    0.842648    11.00000    0.02101    0.02451 =
         0.02246   -0.00741   -0.00550    0.00477
F7    4    0.275073    0.542294    0.378038    11.00000    0.07046    0.08625 =
         0.03346   -0.01277   -0.00899   -0.00780
F4    4    1.115513    0.230026    0.541210    11.00000    0.07167    0.03717 =
         0.05972   -0.00816    0.01812   -0.01571
N1    5    0.216723    0.501181    0.786972    11.00000    0.02300    0.01817 =
         0.02128   -0.00492    0.00245    0.00144
F6    4    0.126012    0.650245    0.345841    11.00000    0.05861    0.06554 =
         0.10368   -0.05739    0.02990   -0.01761
N5    5    0.330510    0.570791    0.986958    11.00000    0.04182    0.02475 =
         0.02560   -0.00742   -0.01365    0.00661
AFIX  43
H5    2    0.333609    0.506892    0.994098    11.00000   -1.20000
AFIX   0

F8    4    0.311678    0.710691    0.304027    11.00000    0.08623    0.08781 =
         0.05757   -0.04962    0.02897   -0.05415
N2    5    0.068112    0.532897    0.692829    11.00000    0.03356    0.02186 =
         0.01806   -0.01021   -0.00297    0.00090
F13   4    0.788302    0.706082    0.862742    11.00000    0.06449    0.04711 =
         0.09034   -0.02720    0.04250   -0.00405
N6    5    0.291825    0.733978    0.926013    11.00000    0.02592    0.02385 =
         0.02467   -0.00814   -0.00770    0.00119
F11   4    0.618987    0.633657    0.860535    11.00000    0.15742    0.03255 =
         0.05658   -0.00729   -0.05580   -0.01501
N8    5    0.461158    0.775041    0.558639    11.00000    0.02378    0.04611 =
         0.03117    0.01003    0.00794    0.00809
N3    5    0.224942    0.460206    0.656830    11.00000    0.03842    0.02314 =
         0.03300   -0.01557    0.00736   -0.00078
C1    1    0.080361    0.308298    0.906581    11.00000    0.02700    0.01718 =
         0.02439   -0.00945    0.00270    0.00095
F5    4    1.132584    0.116952    0.490922    11.00000    0.09767    0.10463 =
         0.06003   -0.05523    0.04487   -0.05373
F3    4    1.209613    0.099786    0.608234    11.00000    0.03131    0.09771 =
         0.07103    0.01303   -0.00278   -0.00605
C18   1    0.296112    0.647596    0.914385    11.00000    0.01429    0.02161 =
         0.02231   -0.00482   -0.00096   -0.00109
C25   1    0.441999    0.710030    0.647143    11.00000    0.02180    0.02986 =
         0.02623    0.00318    0.00516    0.00719
C2    1    0.000612    0.293560    0.856059    11.00000    0.03196    0.02596 =
         0.03022   -0.01188   -0.00121   -0.00051
AFIX  43
H2    2   -0.044925    0.348764    0.820561    11.00000   -1.20000
AFIX   0
C19   1    0.362348    0.605517    1.053012    11.00000    0.03081    0.03591 =
         0.02338   -0.00870   -0.00948    0.00401
AFIX  23
H19A  2    0.447100    0.606605    1.053452    11.00000   -1.20000
H19B  2    0.326826    0.562244    1.114482    11.00000   -1.20000
AFIX   0
C9    1    0.048118    0.696912    0.707573    11.00000    0.03206    0.01837 =
         0.03705   -0.01084   -0.01261    0.00515
AFIX 137
H9A   2    0.122583    0.688378    0.732342    11.00000   -1.50000
H9B   2   -0.003506    0.736231    0.732203    11.00000   -1.50000
H9C   2    0.059677    0.733238    0.641654    11.00000   -1.50000
AFIX   0
PART 2
N9B   5    0.532633    0.702347    0.683237   -21.00000    0.01649    0.03661 =
         0.03589    0.00792   -0.00168   -0.00158
PART 0
C7    1   -0.031393    0.532072    0.835658    11.00000    0.02470    0.02462 =
         0.02124   -0.00956   -0.00463    0.00908
AFIX  23
H7A   2   -0.094764    0.483804    0.845174    11.00000   -1.20000
H7B   2   -0.062408    0.580950    0.860350    11.00000   -1.20000
AFIX   0
C8    1   -0.005320    0.592659    0.733233    11.00000    0.02919    0.01916 =
         0.02330   -0.00984   -0.00698    0.00475
C3    1   -0.012140    0.197707    0.857751    11.00000    0.04271    0.03371 =
         0.04091   -0.02053    0.00142   -0.00878
AFIX  43
H3    2   -0.067162    0.186989    0.823785    11.00000   -1.20000
AFIX   0

C33   1    1.009082    0.077003    0.624811    11.00000    0.02850    0.02901 =
         0.02182   -0.00735   -0.00458   -0.00025
C6    1    0.147547    0.227688    0.958445    11.00000    0.03647    0.02373 =
         0.03552   -0.01171   -0.00551    0.00544
AFIX  43
H6    2    0.201880    0.237690    0.993280    11.00000   -1.20000
AFIX   0
C10   1   -0.123985    0.608726    0.696873    11.00000    0.03231    0.03100 =
         0.02982   -0.01280   -0.01346    0.00494
AFIX 137
H10A  2   -0.115600    0.653265    0.632144    11.00000   -1.50000
H10B  2   -0.176008    0.640394    0.728778    11.00000   -1.50000
H10C  2   -0.156010    0.542764    0.706515    11.00000   -1.50000
AFIX   0
C11   1    0.174407    0.498510    0.712961    11.00000    0.03207    0.01582 =
         0.02034   -0.00554    0.00398   -0.00212
C5    1    0.134116    0.132432    0.958602    11.00000    0.04965    0.02143 =
         0.04456   -0.01076   -0.00194    0.00762
AFIX  43
H5A   2    0.179986    0.077100    0.993454    11.00000   -1.20000
AFIX   0
C21   1    0.250556    0.835164    0.862575    11.00000    0.02805    0.01995 =
         0.03105   -0.00727   -0.00614   -0.00060
C13   1    0.142435    0.465600    0.592322    11.00000    0.05197    0.03795 =
         0.03027   -0.02143    0.00648   -0.00484
AFIX  23
H13A  2    0.110594    0.397284    0.606887    11.00000   -1.20000
H13B  2    0.179983    0.494082    0.529610    11.00000   -1.20000
AFIX   0
C23   1    0.121014    0.830744    0.860401    11.00000    0.03279    0.02588 =
         0.05219   -0.00918   -0.01537    0.00447
AFIX 137
H23A  2    0.102994    0.778215    0.840469    11.00000   -1.50000
H23B  2    0.094351    0.897062    0.818346    11.00000   -1.50000
H23C  2    0.082145    0.814104    0.920985    11.00000   -1.50000
AFIX   0
C12   1    0.049071    0.535561    0.604459    11.00000    0.04908    0.03329 =
         0.02139   -0.01457   -0.00385   -0.00468
AFIX  23
H12A  2    0.058765    0.605430    0.556057    11.00000   -1.20000
H12B  2   -0.028629    0.509483    0.605583    11.00000   -1.20000
AFIX   0
C31   1    0.287003    0.878592    0.521754    11.00000    0.02702    0.03249 =
         0.02937   -0.00721   -0.00491    0.00348
AFIX 137
H31A  2    0.248696    0.838669    0.582230    11.00000   -1.50000
H31B  2    0.229117    0.904444    0.478506    11.00000   -1.50000
H31C  2    0.328689    0.936032    0.522143    11.00000   -1.50000
AFIX   0
C28   1    0.371650    0.811242    0.494398    11.00000    0.03840    0.03354 =
         0.01990   -0.00096    0.00190    0.00696

C38   1    0.980386   -0.019837    0.635877    11.00000    0.02920    0.02784 =
         0.05326   -0.01629   -0.00801    0.00856
AFIX  43
H38   2    1.026591   -0.052592    0.604486    11.00000   -1.20000
AFIX   0
C37   1    0.884576   -0.068668    0.692572    11.00000    0.02892    0.02577 =
         0.05602   -0.00743   -0.01155    0.00029
AFIX  43
H37   2    0.864472   -0.135184    0.700319    11.00000   -1.20000
AFIX   0

C20   1    0.313021    0.712608    1.018183    11.00000    0.07709    0.03547 =
         0.03239   -0.01477   -0.02587    0.00810
AFIX  23
H20A  2    0.240544    0.715007    1.054744    11.00000   -1.20000
H20B  2    0.368883    0.761995    1.019106    11.00000   -1.20000
AFIX   0
C4    1    0.055046    0.117578    0.908775    11.00000    0.05602    0.02318 =
         0.04501   -0.01892    0.00826   -0.00688
AFIX  43
H4    2    0.046474    0.052141    0.909351    11.00000   -1.20000
AFIX   0

C32   1    1.114763    0.129018    0.566419    11.00000    0.03489    0.03437 =
         0.02721   -0.00766    0.00181   -0.00141
C36   1    0.818367   -0.021173    0.737739    11.00000    0.04267    0.06950 =
         0.04503   -0.02362    0.01008   -0.02786
AFIX  43
H36   2    0.753864   -0.055755    0.778485    11.00000   -1.20000
AFIX   0

PART 1
C14   1    0.320810    0.389562    0.663755    31.00000    0.03802    0.02199 =
         0.03502   -0.01334    0.00748    0.00160

PART 0
C34   1    0.941162    0.126043    0.667632    11.00000    0.04678    0.05876 =
         0.07193   -0.04962    0.02011   -0.02340
AFIX  43
H34   2    0.959945    0.193346    0.658497    11.00000   -1.20000
AFIX   0

C30   1    0.308280    0.721835    0.492363    11.00000    0.09664    0.03672 =
         0.02972   -0.01301   -0.00599    0.00346
AFIX 137
H30A  2    0.364483    0.675267    0.481031    11.00000   -1.50000
H30B  2    0.256895    0.747380    0.444188    11.00000   -1.50000
H30C  2    0.262765    0.685440    0.550564    11.00000   -1.50000
AFIX   0
C24   1    0.276046    0.914186    0.896930    11.00000    0.07729    0.02763 =
         0.07619   -0.02281   -0.04066    0.00700
AFIX 137
H24A  2    0.234423    0.896149    0.956852    11.00000   -1.50000
H24B  2    0.251053    0.981370    0.855210    11.00000   -1.50000
H24C  2    0.359108    0.916028    0.900898    11.00000   -1.50000
AFIX   0

B2    3    0.670790    0.696925    0.890227    11.00000    0.04163    0.02493 =
         0.03659   -0.01214    0.00130   -0.00373
C22   1    0.315129    0.865091    0.769239    11.00000    0.06548    0.02977 =
         0.04441    0.00884    0.01998    0.00652
AFIX 137
H22A  2    0.398359    0.863339    0.773753    11.00000   -1.50000
H22B  2    0.292984    0.934112    0.729233    11.00000   -1.50000
H22C  2    0.295622    0.817090    0.744631    11.00000   -1.50000
AFIX   0
C29   1    0.432143    0.873033    0.400021    11.00000    0.06325    0.05865 =
         0.02652    0.00318    0.01549    0.01450
AFIX 137
H29A  2    0.463134    0.936367    0.397589    11.00000   -1.50000
H29B  2    0.376688    0.889285    0.355177    11.00000   -1.50000
H29C  2    0.495326    0.832997    0.386888    11.00000   -1.50000
AFIX   0
C16   1    0.280604    0.279755    0.719339    11.00000    0.06432    0.03079 =
         0.05643   -0.01320   -0.00579    0.00538
PART 2
AFIX 137
H16D  2    0.228722    0.270936    0.679861   -31.00000   -1.50000
H16E  2    0.237040    0.270610    0.776820   -31.00000   -1.50000
H16F  2    0.342155    0.229073    0.730509   -31.00000   -1.50000
AFIX 137
PART 1
H16A  2    0.253238    0.270647    0.780931    31.00000   -1.50000
H16B  2    0.345027    0.233547    0.721126    31.00000   -1.50000
H16C  2    0.217684    0.264435    0.691717    31.00000   -1.50000
AFIX   0

PART 0
C35   1    0.845056    0.076764    0.724250    11.00000    0.06121    0.10559 =
         0.09926   -0.08560    0.04377   -0.04338
AFIX  43
H35   2    0.797214    0.110394    0.753977    11.00000   -1.20000
AFIX   0

B1    3    0.237886    0.632971    0.315159    11.00000    0.04580    0.05076 =
         0.03267   -0.02478    0.00746   -0.01823
PART 2
C26B  1    0.561407    0.822217    0.534732   -21.00000    0.02746    0.05746 =
         0.02784    0.00660   -0.00262   -0.01012
AFIX  23
H26A  2    0.553753    0.893862    0.527008   -21.00000   -1.20000
H26B  2    0.599142    0.820632    0.478235   -21.00000   -1.20000
AFIX   0
PART 1
C15   1    0.421240    0.413087    0.699852    31.00000    0.03404    0.05175 =
         0.09081   -0.04988   -0.00903    0.01459
AFIX 137
H15A  2    0.446140    0.483708    0.662681    31.00000   -1.50000
H15B  2    0.484543    0.366892    0.698640    31.00000   -1.50000
H15C  2    0.399608    0.404257    0.762162    31.00000   -1.50000
AFIX   0
PART 2
C27B  1    0.627338    0.758494    0.615696   -21.00000    0.02020    0.08725 =
         0.04064    0.01031   -0.00199   -0.01643
AFIX  23
H27A  2    0.682220    0.711732    0.601877   -21.00000   -1.20000
H27B  2    0.669515    0.802202    0.635730   -21.00000   -1.20000
AFIX   0
PART 1
C17   1    0.359710    0.394397    0.568488    31.00000    0.06535    0.04247 =
         0.03855   -0.01254    0.01374    0.02191
AFIX 137
H17A  2    0.297180    0.369401    0.547409    31.00000   -1.50000
H17B  2    0.427953    0.351789    0.571361    31.00000   -1.50000
H17C  2    0.378574    0.465057    0.526502    31.00000   -1.50000
AFIX   0
C27A  1    0.616731    0.795463    0.641027    21.00000    0.02358    0.04888 =
         0.04462    0.01187   -0.00744   -0.00903
AFIX  23
H27C  2    0.685418    0.758975    0.628835    21.00000   -1.20000
H27D  2    0.639474    0.841197    0.667812    21.00000   -1.20000
AFIX   0
C26A  1    0.555565    0.853284    0.556190    21.00000    0.02095    0.03849 =
         0.03952    0.00611   -0.00012   -0.00782
AFIX  23
H26C  2    0.610603    0.872818    0.501188    21.00000   -1.20000
H26D  2    0.518650    0.915618    0.557484    21.00000   -1.20000
AFIX   0
N9A   5    0.525539    0.725672    0.697515    21.00000    0.01894    0.02989 =
         0.03753    0.00612   -0.00407   -0.00161
PART 0
H9BA  2    0.539094    0.671036    0.742884    11.00000    0.07114

PART -1
F14   4    0.675824    1.122472   -0.120243    10.50000    0.05449    0.06722 =
         0.04904   -0.02411    0.00976   -0.02667
F15   4    0.508169    1.185022   -0.120321    10.50000    0.07889    0.05980 =
         0.06890   -0.02557   -0.01833    0.01267
F16   4    0.546701    1.083625   -0.184043    10.50000    0.08761    0.08610 =
         0.03195   -0.02857   -0.00149   -0.02721
C39   1    0.563777    1.100368   -0.113057    10.50000    0.04091    0.05272 =
         0.03999   -0.02146   -0.00767   -0.00541
C40   1    0.525727    1.013112   -0.025166    10.50000    0.02233    0.05564 =
         0.03348   -0.02744   -0.00134   -0.00444
C45   1    0.457876    1.027399    0.042167    10.50000    0.02457    0.07558 =
         0.04432   -0.03542    0.00180    0.00095
AFIX  43
H45   2    0.430648    1.093541    0.032988    10.50000   -1.20000
AFIX   0
C44   1    0.429480    0.946052    0.122675    10.50000    0.03498    0.11840 =
         0.04656   -0.03225    0.01385   -0.00822
AFIX  43
H44   2    0.381099    0.955240    0.169184    10.50000   -1.20000
AFIX   0
C43   1    0.471166    0.850884    0.136126    10.50000    0.04552    0.10812 =
         0.05126   -0.00617    0.00990    0.00173
AFIX  43
H43   2    0.453673    0.794934    0.192868    10.50000   -1.20000
AFIX   0
C42   1    0.539272    0.835659    0.066846    10.50000    0.03727    0.06508 =
         0.06302   -0.01678   -0.00337   -0.00320
AFIX  43
H42   2    0.565586    0.769564    0.075014    10.50000   -1.20000
AFIX   0
C41   1    0.566601    0.918032   -0.012295    10.50000    0.02349    0.05394 =
         0.04380   -0.02460   -0.00383   -0.00178
AFIX  43
H41   2    0.614663    0.909698   -0.059368    10.50000   -1.20000
AFIX   0

PART 2
C14A  1    0.332900    0.385667    0.674332   -31.00000    0.04361    0.03000 =
         0.04525   -0.01597    0.01313    0.01412
C17A  1    0.406126    0.423376    0.584211   -31.00000    0.05907    0.07308 =
         0.05442   -0.00625    0.01791    0.01783
AFIX 137
H17D  2    0.473234    0.379101    0.588963   -31.00000   -1.50000
H17E  2    0.432207    0.493277    0.567438   -31.00000   -1.50000
H17F  2    0.360282    0.422133    0.537962   -31.00000   -1.50000
AFIX   0
C15A  1    0.416529    0.393173    0.742322   -31.00000    0.04299    0.03948 =
         0.06719   -0.02746   -0.00113    0.01777
AFIX 137
H15D  2    0.374537    0.371995    0.802489   -31.00000   -1.50000
H15E  2    0.443533    0.463686    0.720727   -31.00000   -1.50000
H15F  2    0.482855    0.348445    0.745486   -31.00000   -1.50000
AFIX   0
HKLF 4


REM  P1_a.res in P-1
REM wR2 = 0.0884, GooF = S = 1.034, Restrained GooF = 1.034 for all data
REM R1 = 0.0345 for 11132 Fo > 4sig(Fo) and 0.0401 for all 12427 data
REM 740 parameters refined using 86 restraints

END

WGHT      0.0375      2.4404

REM Highest difference peak  1.053,  deepest hole -0.772,  1-sigma level  0.078
Q1    1   0.7333  0.7252  0.8094  11.00000  0.05    1.05
Q2    1   1.1868  0.0615  0.5599  11.00000  0.05    0.98
Q3    1   0.2470  0.7520  0.2804  11.00000  0.05    0.91
Q4    1   0.2997  0.3374  0.7509  11.00000  0.05    0.74
Q5    1   0.0363  0.4432  0.9051  11.00000  0.05    0.68
Q6    1   0.0768  0.3787  0.9109  11.00000  0.05    0.67
Q7    1   1.1579  0.1842  0.5779  11.00000  0.05    0.65
Q8    1   0.1265  0.5045  0.9230  11.00000  0.05    0.61
Q9    1   0.5520  0.6476  0.8653  11.00000  0.05    0.59
Q10   1   1.0806  0.2051  0.5070  11.00000  0.05    0.59
Q11   1   1.0603  0.1633  0.4827  11.00000  0.05    0.57
Q12   1   0.3003  0.6062  0.3606  11.00000  0.05    0.53
Q13   1   0.2445  0.5562  0.7717  11.00000  0.05    0.49
Q14   1   0.2981  0.6120  0.8228  11.00000  0.05    0.47
Q15   1   0.3592  0.3367  0.7735  11.00000  0.05    0.46
Q16   1   0.0606  0.5128  0.8973  11.00000  0.05    0.44
Q17   1   0.4206  0.4660  0.6245  11.00000  0.05    0.44
Q18   1   0.7211  0.6421  0.9465  11.00000  0.05    0.43
Q19   1   0.2995  0.3076  0.6463  11.00000  0.05    0.41
Q20   1  -0.0672  0.6100  0.7200  11.00000  0.05    0.40
Q21   1   0.1595  0.8383  0.8102  11.00000  0.05    0.39
Q22   1   1.0565  0.1042  0.5990  11.00000  0.05    0.37
Q23   1   0.8233  0.0935  0.7154  11.00000  0.05    0.36
Q24   1   0.8751  0.0426  0.7635  11.00000  0.05    0.36
Q25   1   0.8287  0.0269  0.7213  11.00000  0.05    0.36
Q26   1   0.4138  0.8012  0.5239  11.00000  0.05    0.35
Q27   1   0.1164  0.2650  0.9196  11.00000  0.05    0.35
Q28   1   0.0180  0.6425  0.7158  11.00000  0.05    0.35
Q29   1  -0.1172  0.3121  1.0503  11.00000  0.05    0.35
Q30   1   0.2945  0.7267  0.9653  11.00000  0.05    0.34
Q31   1   1.0146  0.0228  0.6461  11.00000  0.05    0.33
Q32   1   0.0145  0.2580  0.8344  11.00000  0.05    0.33
Q33   1   0.3122  0.7012  0.9055  11.00000  0.05    0.33
Q34   1   0.3669  0.4790  0.8388  11.00000  0.05    0.33
Q35   1   0.3764  0.5542  0.8035  11.00000  0.05    0.33
Q36   1   0.2602  0.3099  0.6146  11.00000  0.05    0.32
Q37   1   0.4440  0.7668  0.5984  11.00000  0.05    0.32
Q38   1   0.9731  0.0948  0.7077  11.00000  0.05    0.32
Q39   1   0.5433  0.8518  0.1400  11.00000  0.05    0.32
Q40   1  -0.0225  0.2393  0.8781  11.00000  0.05    0.31
;
_shelx_res_checksum                53317
_shelx_hkl_file
;
   1   0   0  685.73   30.40
  -2   0   0   11.80    0.90
   2   0   0   11.00    0.90
   2   0   0   12.60    1.00
  -3   0   0  582.54   28.30
   3   0   0  626.54   28.40
   3   0   0  679.23   28.40
  -4   0   0  538.45   23.30
   4   0   0  479.55   23.30
  -5   0   0 1347.27   59.59
   5   0   0 1283.37   59.79
   5   0   0 1363.66   59.79
  -6   0   0  165.98    8.40
   6   0   0  160.08    8.60
  -7   0   0   11.80    1.70
   7   0   0   12.70    2.00
  -8   0   0    1.20    0.90
   8   0   0    1.80    1.10
  -9   0   0  661.93   32.10
   9   0   0  714.43   32.70
 -10   0   0  174.58   10.30
  10   0   0  202.38   11.00
 -11   0   0   55.49    4.90
  11   0   0   54.89    5.80
 -12   0   0    3.50    1.90
  12   0   0    1.80    1.80
 -13   0   0    3.50    2.20
  13   0   0    1.30    2.00
 -14   0   0   43.70    5.20
  14   0   0   43.40    6.00
 -15   0   0   70.79    6.90
  15   0   0   68.39    7.90
  15  -1   0  141.79   11.00
 -15   1   0  156.88   10.20
  14  -1   0   35.60    5.50
 -14   1   0   47.10    5.30
  13  -1   0   23.40    4.20
 -13   1   0   24.60    3.80
  12  -1   0    5.40    2.50
 -12   1   0   14.60    2.80
  11  -1   0   -1.20    1.70
 -11   1   0   -2.10    1.20
  10  -1   0  263.57   13.60
 -10   1   0  229.78   12.80
   9  -1   0  201.88   11.50
  -9   1   0  218.58   11.20
   8  -1   0  110.89    6.90
  -8   1   0  115.09    6.60
   7  -1   0   10.40    1.80
  -7   1   0    9.30    1.60
   6  -1   0  678.43   30.00
  -6   1   0  620.54   29.70
   5  -1   0   31.70    2.50
   5  -1   0   36.50    3.10
  -5   1   0   33.60    2.40
   4  -1   0    3.40    1.20
   4  -1   0    4.90    1.00
  -4   1   0    4.10    0.80
   3  -1   0   41.00    3.00
   3  -1   0   42.70    2.50
  -3   1   0   41.20    2.40
   2  -1   0 2319.77  103.19
   2  -1   0 2345.67  103.59
   2  -1   0 2325.97  102.89
  -2   1   0 2352.36  103.19
   1  -1   0 1445.26   63.59
   1  -1   0 1345.27   63.79
   1  -1   0 1505.15   63.49
  -1   1   0 1463.25   63.59
  -1  -1   0  222.08   10.70
   1   1   0  239.08   10.90
   1   1   0  247.48   10.70
   1   1   0  251.07   10.80
  -2  -1   0  407.56   17.40
  -2  -1   0  370.06   17.70
   2   1   0  393.96   17.70
   2   1   0  400.66   17.80
   2   1   0  387.16   17.50
  -3  -1   0 3920.91  173.08
   3   1   0 3918.71  173.18
   3   1   0 3912.91  173.08
  -4  -1   0 1874.21   82.99
   4   1   0 1860.31   83.09
   4   1   0 1865.01   83.19
  -5  -1   0 1637.54   76.29
   5   1   0 1774.62   76.49
   5   1   0 1713.83   76.39
  -6  -1   0  146.59    7.70
   6   1   0  138.69    7.90
   6   1   0  154.38    7.90
   7   1   0  846.92   39.40
   7   1   0  860.71   39.30
  -8  -1   0  224.28   11.30
   8   1   0  211.88   11.50
  -9  -1   0  101.29    6.30
   9   1   0  100.79    6.60
 -10  -1   0  145.69    9.00
  10   1   0  174.38    9.70
 -11  -1   0   55.69    4.60
  11   1   0   46.80    5.20
 -12  -1   0  157.58    9.50
  12   1   0  143.49    9.80
 -13  -1   0    8.20    2.50
  13   1   0    5.30    2.40
 -14  -1   0   40.70    5.20
  14   1   0   40.90    5.70
 -15  -1   0   33.20    4.90
  15   1   0   41.30    6.30
  15  -2   0  140.19   11.00
 -15   2   0  153.28   10.10
  14  -2   0   57.19    6.90
 -14   2   0   58.99    5.90
  13  -2   0  172.08   11.20
 -13   2   0  162.08   10.00
  12  -2   0   -3.20    1.70
 -12   2   0    1.10    1.80
  11  -2   0   13.90    2.90
 -11   2   0   10.70    2.40
  10  -2   0  368.76   18.70
 -10   2   0  354.66   17.90
   9  -2   0  321.67   16.10
  -9   2   0  302.17   15.40
   8  -2   0  107.89    6.70
  -8   2   0  110.19    6.30
   7  -2   0   58.19    4.20
   7  -2   0   66.39    5.30
  -7   2   0   61.79    4.00
   6  -2   0  124.19    6.70
   6  -2   0  119.39    7.50
  -6   2   0  117.69    6.40
   5  -2   0   10.70    2.10
   5  -2   0    7.70    1.30
  -5   2   0    9.50    1.30
   4  -2   0  118.49    5.60
   4  -2   0  124.59    6.90
   4  -2   0  123.89    6.20
  -4   2   0  119.49    6.00
   3  -2   0 1348.07   56.09
   3  -2   0 1194.78   57.09
   3  -2   0 1213.98   56.39
  -3   2   0 1308.07   56.29
   2  -2   0  218.28   10.00
   2  -2   0  220.38   10.20
   2  -2   0  232.78   10.80
  -2   2   0  221.08   10.10
   1  -2   0 1951.80   93.29
   1  -2   0 2230.18   93.29
   1  -2   0 2195.38   93.79
  -1   2   0 2083.19   93.29
   0  -2   0  292.77   12.40
   0  -2   0  260.27   12.70
   0   2   0  280.27   12.40
   0   2   0  272.47   12.60
  -1  -2   0 1727.23   76.29
  -1  -2   0 1580.34   76.09
   1   2   0 1710.23   76.19
   1   2   0 1825.82   76.29
   1   2   0 1775.42   76.19
  -2  -2   0   79.09    3.80
  -2  -2   0   77.29    4.10
   2   2   0   81.49    4.20
   2   2   0   81.39    4.00
   2   2   0   84.09    4.10
  -3  -2   0   29.00    2.00
  -3  -2   0   29.10    1.60
   3   2   0   29.00    2.10
   3   2   0   29.90    1.70
   3   2   0   29.60    2.00
  -4  -2   0   95.29    4.50
  -4  -2   0   95.29    5.10
   4   2   0   95.39    5.30
   4   2   0   97.09    4.70
   4   2   0   99.49    5.10
  -5  -2   0    3.30    0.90
   5   2   0    1.10    0.80
   5   2   0    2.10    0.90
  -6  -2   0  598.44   27.90
   6   2   0  614.34   28.10
   6   2   0  594.94   27.90
  -7  -2   0  259.27   13.20
   7   2   0  279.77   13.50
   7   2   0  250.97   13.20
  -8  -2   0  393.96   18.60
   8   2   0  375.96   18.60
   8   2   0  368.86   18.80
  -9  -2   0    0.20    1.10
   9   2   0    0.40    1.30
   9   2   0   -0.10    1.20
 -10  -2   0   32.20    3.60
  10   2   0   30.20    3.80
 -11  -2   0   21.90    3.30
  11   2   0   24.30    3.90
 -12  -2   0  250.97   13.20
  12   2   0  216.28   13.60
 -13  -2   0   19.30    3.40
  13   2   0   24.00    4.40
 -14  -2   0    6.70    2.60
  14   2   0    6.40    3.30
 -15  -2   0   20.10    4.00
  15   2   0   10.30    3.40
  15  -3   0   55.89    7.10
 -15   3   0   59.49    6.00
  14  -3   0   83.39    8.20
 -14   3   0   59.19    6.00
  13  -3   0   52.99    6.60
 -13   3   0   61.29    5.40
  12  -3   0  159.58   10.20
 -12   3   0  155.58    9.40
  11  -3   0    9.60    2.50
 -11   3   0    9.00    2.30
  10  -3   0   56.49    4.90
 -10   3   0   49.99    4.20
   9  -3   0   97.59    6.50
  -9   3   0   97.09    5.90
   8  -3   0  377.36   20.00
   8  -3   0  378.36   18.80
  -8   3   0  390.26   18.30
   7  -3   0  225.88   11.70
   7  -3   0  235.38   12.90
  -7   3   0  224.68   11.30
   6  -3   0  182.58    9.30
   6  -3   0  169.88    8.30
   6  -3   0  195.08   10.50
  -6   3   0  182.68    9.00
   5  -3   0   14.20    2.40
   5  -3   0   18.60    1.20
   5  -3   0   18.90    2.10
  -5   3   0   15.80    1.70
   4  -3   0  377.16   17.20
   4  -3   0  378.06   16.70
   4  -3   0  351.16   18.10
  -4   3   0  374.56   17.00
   3  -3   0 3550.74  158.68
   3  -3   0 3700.43  157.48
   3  -3   0 3327.17  157.68
  -3   3   0 3698.83  157.58
   2  -3   0  339.87   15.50
   2  -3   0  369.16   15.50
   2  -3   0  322.77   16.30
  -2   3   0  339.47   15.50
   1  -3   0  575.54   25.10
   1  -3   0  560.14   24.50
  -1   3   0  532.55   24.40
  -1   3   0  525.25   25.00
   0  -3   0  730.53   29.80
   0  -3   0  675.23   30.30
   0   3   0  616.24   30.10
   0   3   0  654.03   29.70
  -1  -3   0  294.37   14.50
  -1  -3   0  332.27   14.20
   1   3   0  328.67   14.50
   1   3   0  310.47   14.40
   1   3   0  305.47   14.30
  -2  -3   0 3075.79  150.28
  -2  -3   0 3581.34  150.78
   2   3   0 3152.18  150.58
   2   3   0 3516.05  150.58
   2   3   0 3716.23  150.58
  -3  -3   0   58.39    3.20
  -3  -3   0   66.79    3.60
   3   3   0   66.89    3.70
   3   3   0   64.89    3.40
   3   3   0   64.39    3.60
  -4  -3   0  333.17   15.40
  -4  -3   0  330.97   14.80
   4   3   0  324.77   15.30
   4   3   0  323.87   15.50
   4   3   0  324.07   15.00
  -5  -3   0  113.19    5.90
  -5  -3   0  108.79    5.10
   5   3   0  112.99    5.90
   5   3   0  104.19    6.10
   5   3   0  101.89    5.40
  -6  -3   0  980.70   43.40
   6   3   0  936.71   43.30
   6   3   0  941.01   43.60
  -7  -3   0  365.36   17.30
   7   3   0  355.56   17.40
   7   3   0  342.77   17.50
  -8  -3   0  174.48    9.60
   8   3   0  171.88    9.70
   8   3   0  183.78   10.00
  -9  -3   0   64.89    4.90
   9   3   0   72.19    5.20
   9   3   0   70.59    5.40
 -10  -3   0   94.39    6.10
  10   3   0   79.79    6.10
  10   3   0   80.59    6.20
 -11  -3   0  117.69    7.20
  11   3   0  101.89    7.40
  11   3   0   87.49    7.00
 -12  -3   0  217.48   12.70
  12   3   0  236.68   13.50
 -13  -3   0   39.90    4.90
  13   3   0   47.60    6.20
 -14  -3   0   -1.40    1.90
  14   3   0    5.30    2.90
 -15  -3   0   11.90    3.00
  15   3   0    9.30    3.50
  15  -4   0   15.40    4.00
 -15   4   0   21.70    3.90
  14  -4   0   66.29    7.20
 -14   4   0   78.59    6.40
  13  -4   0   12.50    3.50
 -13   4   0   21.80    3.40
  12  -4   0  114.69    8.20
 -12   4   0  105.89    7.20
  11  -4   0    3.10    1.90
 -11   4   0    2.50    1.60
  10  -4   0  108.49    7.30
 -10   4   0  107.19    6.70
   9  -4   0   26.20    3.40
   9  -4   0   34.50    4.90
  -9   4   0   26.40    3.00
   8  -4   0   67.49    5.90
   8  -4   0   61.19    4.60
  -8   4   0   63.99    4.20
   7  -4   0  572.94   25.20
   7  -4   0  516.35   23.80
   7  -4   0  556.14   26.60
  -7   4   0  511.55   24.10
  -7   4   0  507.65   24.50
   6  -4   0   78.09    5.80
   6  -4   0   75.39    4.60
   6  -4   0   73.99    3.80
  -6   4   0   74.49    4.30
   5  -4   0   76.19    3.90
   5  -4   0   84.49    4.60
   5  -4   0   65.39    5.40
  -5   4   0   83.69    4.30
   4  -4   0    4.90    1.60
   4  -4   0    3.20    0.80
   4  -4   0    5.40    0.70
  -4   4   0    2.80    0.80
   3  -4   0 2068.79   90.49
   3  -4   0 2077.39   89.19
   3  -4   0 1963.80   89.39
  -3   4   0 1960.10   89.29
   2  -4   0  115.19    5.50
   2  -4   0  119.79    5.60
   2  -4   0  119.49    6.50
  -2   4   0  123.09    6.40
  -2   4   0  103.29    5.50
   1  -4   0    4.50    1.20
   1  -4   0    7.00    0.80
  -1   4   0    3.30    1.00
  -1   4   0    6.90    0.70
   0  -4   0  357.86   17.90
   0  -4   0  385.66   18.50
   0   4   0  426.36   17.80
   0   4   0  414.96   18.40
  -1  -4   0  431.46   19.40
  -1  -4   0  383.46   19.90
   1   4   0  413.06   19.50
   1   4   0  469.45   19.80
   1   4   0  451.05   19.70
  -2  -4   0 1162.18   48.00
  -2  -4   0 1060.09   48.50
   2   4   0 1125.49   48.40
   2   4   0 1042.30   48.20
   2   4   0 1005.60   48.30
  -3  -4   0  186.88    9.90
  -3  -4   0  207.98    9.30
   3   4   0  191.28    9.80
   3   4   0  204.48    9.70
   3   4   0  209.78    9.60
  -4  -4   0  143.09    6.90
  -4  -4   0  146.69    7.50
   4   4   0  149.49    7.60
   4   4   0  142.19    7.40
   4   4   0  150.28    7.30
  -5  -4   0    4.80    0.70
  -5  -4   0    5.50    1.20
   5   4   0    1.90    0.90
   5   4   0    4.60    0.90
   5   4   0    2.90    1.00
  -6  -4   0  486.15   21.90
  -6  -4   0  477.05   22.90
   6   4   0  492.05   22.40
   6   4   0  487.75   23.20
   6   4   0  492.25   22.90
  -7  -4   0  706.83   31.70
  -7  -4   0  670.73   30.30
   7   4   0  641.74   31.50
   7   4   0  689.83   30.90
   7   4   0  686.33   31.90
  -8  -4   0  186.38    9.70
   8   4   0  170.78    9.60
   8   4   0  163.48    9.70
  -9  -4   0  124.99    7.60
   9   4   0  112.19    7.60
   9   4   0  137.19    8.10
 -10  -4   0   27.70    3.40
  10   4   0   24.60    3.50
  10   4   0   31.30    4.00
 -11  -4   0  111.09    7.50
  11   4   0  127.89    8.40
  11   4   0  104.39    7.60
 -12  -4   0  143.59    9.00
  12   4   0  131.89    9.20
  12   4   0  133.89    9.60
 -13  -4   0   49.10    5.70
  13   4   0   56.79    6.60
 -14  -4   0   31.30    4.80
  14   4   0   25.80    4.80
 -15  -4   0   -1.30    2.20
  15   4   0   -0.10    3.00
  14  -5   0   -1.80    2.20
 -14   5   0    0.50    2.20
  13  -5   0  171.78   11.20
 -13   5   0  166.38   10.00
  12  -5   0  167.18   10.70
 -12   5   0  159.68    9.50
  11  -5   0  101.59    7.40
 -11   5   0  105.49    6.70
  10  -5   0    3.20    2.50
  10  -5   0    1.60    1.60
 -10   5   0    1.00    1.30
   9  -5   0    0.60    2.00
   9  -5   0    3.50    1.60
  -9   5   0    5.10    1.60
   8  -5   0   13.40    2.40
   8  -5   0   15.70    3.50
   8  -5   0   14.80    1.40
  -8   5   0   12.10    1.60
  -8   5   0   11.40    1.80
   7  -5   0  756.62   38.50
   7  -5   0  874.41   40.20
   7  -5   0  832.62   37.60
  -7   5   0  900.61   38.20
  -7   5   0  833.52   37.90
   6  -5   0    8.80    2.30
   6  -5   0    5.50    1.20
   6  -5   0    6.40    0.90
  -6   5   0    6.40    1.20
  -6   5   0    6.10    1.10
   5  -5   0   19.00    2.00
   5  -5   0   23.00    3.30
   5  -5   0   16.40    1.40
  -5   5   0   15.30    1.70
   4  -5   0   23.70    1.60
   4  -5   0   20.60    1.80
   4  -5   0   19.60    2.90
  -4   5   0   20.20    1.70
   3  -5   0  844.22   38.70
   3  -5   0  842.42   40.10
   3  -5   0  890.61   38.90
  -3   5   0  866.21   38.70
  -3   5   0  890.11   39.90
   2  -5   0 2845.52  126.59
   2  -5   0 2970.30  127.69
   2  -5   0 2968.50  126.59
  -2   5   0 2735.03  127.59
  -2   5   0 2797.12  126.49
   1  -5   0  179.08    8.50
   1  -5   0  169.88    9.40
  -1   5   0  174.78    9.20
  -1   5   0  190.78    8.30
   0  -5   0  228.38   11.80
   0  -5   0  250.97   11.10
   0   5   0  235.98   11.60
  -1  -5   0  900.51   42.90
  -1  -5   0  989.40   43.70
   1   5   0  963.20   43.30
   1   5   0  968.30   43.00
   1   5   0  988.40   43.30
  -2  -5   0 1135.29   47.00
  -2  -5   0 1005.20   47.60
   2   5   0 1057.49   47.30
   2   5   0 1039.80   47.30
   2   5   0 1025.30   47.20
  -3  -5   0   12.30    1.20
  -3  -5   0   12.50    1.80
   3   5   0   10.20    1.40
   3   5   0   12.50    1.60
   3   5   0   12.50    1.60
  -4  -5   0  276.77   13.20
  -4  -5   0  263.57   13.40
  -4  -5   0  252.57   12.60
   4   5   0  282.37   13.40
   4   5   0  282.17   13.20
   4   5   0  284.57   13.10
  -5  -5   0    1.20    0.50
  -5  -5   0    2.90    1.30
  -5  -5   0    2.60    0.90
   5   5   0    1.80    1.00
   5   5   0    0.90    0.90
   5   5   0    1.60    0.80
  -6  -5   0  101.19    5.10
  -6  -5   0  101.19    6.00
   6   5   0   96.69    6.10
   6   5   0  107.59    5.70
   6   5   0  103.49    6.00
  -7  -5   0  546.35   25.60
  -7  -5   0  530.45   24.40
   7   5   0  540.95   25.10
   7   5   0  554.74   25.90
   7   5   0  539.05   25.60
  -8  -5   0  777.62   34.70
  -8  -5   0  783.12   36.20
   8   5   0  759.02   36.20
   8   5   0  800.32   35.50
   8   5   0  755.62   36.40
  -9  -5   0    8.50    2.10
   9   5   0    3.70    1.60
   9   5   0    4.10    1.80
 -10  -5   0    3.20    1.70
  10   5   0    2.70    1.50
  10   5   0    2.40    1.80
 -11  -5   0   61.79    5.20
  11   5   0   48.10    5.60
  11   5   0   56.19    5.80
 -12  -5   0  118.29    8.00
  12   5   0  116.09    8.70
  12   5   0  105.99    8.10
 -13  -5   0   77.39    6.60
  13   5   0   78.79    8.40
 -14  -5   0  144.29   10.00
  14   5   0  144.59   10.80
  14  -6   0    4.50    3.30
 -14   6   0    5.70    2.50
  13  -6   0  154.08   10.40
 -13   6   0  133.49    8.90
  12  -6   0   82.69    7.20
 -12   6   0   99.59    6.60
  11  -6   0   87.49    8.80
  11  -6   0  104.89    7.40
 -11   6   0  105.99    6.70
  10  -6   0   59.29    7.20
  10  -6   0   49.30    4.70
 -10   6   0   58.29    4.50
   9  -6   0   37.90    5.60
   9  -6   0   40.20    4.50
  -9   6   0   31.20    3.30
   8  -6   0  535.65   24.40
   8  -6   0  540.65   27.40
   8  -6   0  539.55   25.70
  -8   6   0  511.25   24.80
  -8   6   0  557.14   25.10
   7  -6   0  194.58   12.10
   7  -6   0  206.88    9.60
   7  -6   0  201.68   10.50
  -7   6   0  207.68   10.10
  -7   6   0  188.68    9.90
   6  -6   0   44.30    2.70
   6  -6   0   39.30    4.90
   6  -6   0   49.50    3.30
  -6   6   0   38.70    3.00
  -6   6   0   48.50    3.00
   5  -6   0   24.40    2.30
   5  -6   0   27.90    3.80
   5  -6   0   29.10    2.00
  -5   6   0   27.40    2.30
  -5   6   0   26.70    2.10
   4  -6   0   14.10    1.40
   4  -6   0   13.80    1.50
   4  -6   0   11.90    2.60
  -4   6   0   12.60    1.30
  -4   6   0   11.00    2.20
   3  -6   0  356.16   16.30
   3  -6   0  376.66   17.80
   3  -6   0  359.16   16.20
  -3   6   0  346.37   17.50
  -3   6   0  329.47   16.20
   2  -6   0 2092.49   96.29
   2  -6   0 2193.68   95.19
   2  -6   0 2050.59   94.99
  -2   6   0 2190.58   96.19
  -2   6   0 2203.08   94.99
   1  -6   0  271.67   13.90
   1  -6   0  271.37   12.80
  -1   6   0  279.57   12.60
  -1   6   0  274.67   13.60
   0  -6   0  231.68   12.10
   0  -6   0  243.18   11.30
   0   6   0  237.48   11.90
   0   6   0  246.08   11.70
  -1  -6   0    3.50    0.80
  -1  -6   0    2.60    1.30
   1   6   0    2.30    0.80
   1   6   0    3.30    1.10
   1   6   0    3.30    0.90
  -2  -6   0 1861.01   83.89
  -2  -6   0 1927.51   82.99
   2   6   0 1777.02   83.29
   2   6   0 1941.41   83.39
   2   6   0 1833.92   83.19
  -3  -6   0   13.70    1.40
  -3  -6   0   16.10    2.20
   3   6   0   15.80    1.80
   3   6   0   15.80    1.90
  -4  -6   0   14.50    1.80
  -4  -6   0   11.80    1.30
  -4  -6   0    9.80    2.00
   4   6   0   11.20    1.70
   4   6   0   10.90    1.60
   4   6   0   14.30    1.80
  -5  -6   0  531.45   24.80
  -5  -6   0  503.75   25.00
  -5  -6   0  545.55   24.10
   5   6   0  552.24   24.70
   5   6   0  525.85   24.80
   5   6   0  521.15   25.00
  -6  -6   0   31.80    3.20
  -6  -6   0   28.50    2.10
  -6  -6   0   36.00    3.60
   6   6   0   29.60    3.10
   6   6   0   29.20    2.60
   6   6   0   29.00    3.40
  -7  -6   0  496.95   25.20
  -7  -6   0  531.65   25.00
  -7  -6   0  546.95   23.90
   7   6   0  546.65   25.40
   7   6   0  505.55   25.00
   7   6   0  527.95   24.60
  -8  -6   0  326.47   16.10
  -8  -6   0  313.67   14.70
   8   6   0  327.77   16.20
   8   6   0  322.67   15.60
   8   6   0  298.87   16.30
  -9  -6   0   27.20    3.60
   9   6   0   34.20    4.10
   9   6   0   41.60    4.20
 -10  -6   0   87.09    6.40
  10   6   0   85.69    6.50
  10   6   0   90.59    6.90
 -11  -6   0   27.70    3.90
  11   6   0   31.60    4.50
  11   6   0   36.60    4.80
 -12  -6   0   83.59    6.60
  12   6   0   74.29    7.50
  12   6   0   76.99    6.70
 -13  -6   0   49.10    5.60
  13   6   0   47.20    6.00
  13   6   0   40.10    5.50
 -14  -6   0   81.19    7.40
  14   6   0   97.79    9.40
  14  -7   0   10.70    3.60
 -14   7   0   13.10    2.80
  13  -7   0   98.69    8.40
 -13   7   0  112.59    7.40
  12  -7   0  101.39    9.60
  12  -7   0   93.09    7.60
 -12   7   0  102.99    6.80
  11  -7   0   83.09    6.40
  11  -7   0   77.29    8.80
 -11   7   0   76.69    5.60
  10  -7   0   89.99    8.80
  10  -7   0   93.39    7.00
 -10   7   0  113.39    6.40
   9  -7   0    2.50    2.40
   9  -7   0    0.40    1.40
  -9   7   0    3.10    1.40
   8  -7   0  421.96   22.40
   8  -7   0  422.86   19.40
   8  -7   0  393.76   20.50
  -8   7   0  420.06   19.90
  -8   7   0  434.76   19.90
   7  -7   0   11.70    3.10
   7  -7   0   13.30    1.50
   7  -7   0   12.20    2.00
  -7   7   0   13.80    1.90
  -7   7   0   15.90    2.00
   6  -7   0  124.49    6.90
   6  -7   0  123.49    6.40
   6  -7   0  123.69    8.70
  -6   7   0  119.39    6.80
  -6   7   0  130.29    6.60
   5  -7   0  422.06   21.90
   5  -7   0  396.56   19.80
   5  -7   0  437.36   20.20
  -5   7   0  449.46   19.80
  -5   7   0  476.65   21.90
  -5   7   0  409.46   20.30
   4  -7   0  137.19    9.00
   4  -7   0  143.19    7.50
   4  -7   0  131.69    7.30
  -4   7   0  157.18    9.00
  -4   7   0  150.48    7.90
  -4   7   0  165.38    7.40
   3  -7   0  133.99    6.50
   3  -7   0  126.79    6.50
   3  -7   0  129.79    8.00
  -3   7   0  131.49    6.40
  -3   7   0  128.69    7.90
  -3   7   0  125.09    7.00
   2  -7   0  227.88   10.20
   2  -7   0  207.28   11.50
   2  -7   0  207.58   10.00
  -2   7   0  224.38   10.70
  -2   7   0  207.88   11.20
  -2   7   0  199.88    9.90
   1  -7   0  601.74   27.10
   1  -7   0  583.14   28.30
  -1   7   0  608.64   26.80
  -1   7   0  578.64   27.50
  -1   7   0  605.44   28.00
   0  -7   0  215.48   11.00
   0  -7   0  201.98    9.80
   0   7   0  190.38   10.30
   0   7   0  217.18   10.70
  -1  -7   0   20.10    2.70
  -1  -7   0   21.50    1.70
   1   7   0   20.50    2.40
   1   7   0   23.70    2.20
  -2  -7   0   10.20    2.10
  -2  -7   0   12.80    1.40
   2   7   0   11.20    1.60
   2   7   0   11.20    1.70
   2   7   0   11.80    1.60
  -3  -7   0    7.70    1.90
  -3  -7   0    8.00    1.10
   3   7   0    9.00    1.50
   3   7   0    6.10    1.50
   3   7   0    9.40    1.50
  -4  -7   0   93.69    4.90
  -4  -7   0   86.99    6.00
   4   7   0   88.19    5.40
   4   7   0  100.69    5.60
   4   7   0   88.29    5.40
  -5  -7   0  983.60   45.90
  -5  -7   0 1022.90   46.40
  -5  -7   0 1019.40   45.20
   5   7   0  941.31   46.00
   5   7   0 1013.70   46.00
   5   7   0 1066.59   46.10
  -6  -7   0    0.30    1.80
  -6  -7   0    0.50    0.70
  -6  -7   0    0.10    0.90
   6   7   0    0.20    0.90
   6   7   0    0.50    1.10
   6   7   0    0.40    1.10
  -7  -7   0    3.60    1.40
  -7  -7   0    0.80    1.90
  -7  -7   0    1.90    0.80
   7   7   0    1.80    1.30
   7   7   0    0.90    1.30
   7   7   0    0.50    1.10
  -8  -7   0    3.60    2.40
  -8  -7   0    4.40    1.60
  -8  -7   0    3.10    1.00
   8   7   0    4.50    1.70
   8   7   0    4.50    1.80
   8   7   0    2.20    1.30
  -9  -7   0  291.17   14.80
  -9  -7   0  286.97   15.40
   9   7   0  274.87   14.80
   9   7   0  267.07   15.10
 -10  -7   0  175.58   10.80
 -10  -7   0  162.38   10.00
  10   7   0  164.48   10.10
  10   7   0  161.58   10.50
 -11  -7   0   -0.10    1.80
  11   7   0   -1.10    1.80
  11   7   0   -1.20    2.00
 -12  -7   0    9.70    2.80
  12   7   0   14.50    3.50
  12   7   0   15.90    3.90
 -13  -7   0   40.60    5.00
  13   7   0   37.30    5.20
  13   7   0   31.60    5.10
 -14  -7   0  213.88   13.30
 -14  -7   0  222.48   14.60
  14   7   0  203.18   13.70
  14   7   0  226.68   14.60
  13  -8   0   41.90    5.40
 -13   8   0   34.70    4.00
  12  -8   0   49.20    5.80
  12  -8   0   39.40    6.90
 -12   8   0   46.80    4.50
  11  -8   0  179.58   11.10
  11  -8   0  204.48   13.80
 -11   8   0  174.38   10.00
  10  -8   0  303.17   18.90
  10  -8   0  307.37   16.60
 -10   8   0  327.97   15.70
   9  -8   0   28.90    5.20
   9  -8   0   21.70    3.30
  -9   8   0   30.20    3.00
   8  -8   0   42.70    3.80
   8  -8   0   28.20    4.90
   8  -8   0   45.20    2.90
  -8   8   0   36.10    3.30
  -8   8   0   39.30    3.20
   7  -8   0  107.39    5.90
   7  -8   0   99.49    6.60
   7  -8   0  114.19    8.70
  -7   8   0  118.69    6.60
  -7   8   0  119.59    6.30
   6  -8   0  116.79    6.20
   6  -8   0  128.69    8.90
   6  -8   0  117.09    6.70
  -6   8   0  125.59    6.40
  -6   8   0  107.49    6.70
  -6   8   0  121.49    8.40
   5  -8   0  720.33   34.10
   5  -8   0  687.43   31.90
   5  -8   0  627.24   31.60
  -5   8   0  685.13   32.30
  -5   8   0  734.33   31.70
  -5   8   0  739.93   33.90
   4  -8   0   16.00    3.10
   4  -8   0   16.60    1.80
   4  -8   0   14.10    1.60
  -4   8   0   13.60    2.00
  -4   8   0   12.50    2.80
  -4   8   0   13.80    1.60
   3  -8   0   92.09    4.90
   3  -8   0   91.49    4.80
   3  -8   0   85.79    6.40
  -3   8   0   83.09    5.40
  -3   8   0   89.79    6.20
  -3   8   0   91.09    4.70
   2  -8   0  415.96   18.50
   2  -8   0  409.46   20.20
   2  -8   0  393.66   18.60
  -2   8   0  397.06   18.40
  -2   8   0  376.06   19.20
  -2   8   0  421.06   19.90
   1  -8   0  799.82   34.40
   1  -8   0  746.73   35.80
  -1   8   0  721.33   35.30
  -1   8   0  754.22   35.00
  -1   8   0  763.82   34.10
   0  -8   0   54.39    4.70
   0  -8   0   66.99    3.80
   0   8   0   70.89    4.40
   0   8   0   67.89    4.70
  -1  -8   0    2.50    1.60
  -1  -8   0    1.90    0.80
   1   8   0    3.40    1.10
   1   8   0    3.50    1.40
  -2  -8   0   52.69    4.60
  -2  -8   0   50.99    3.30
   2   8   0   55.09    3.90
   2   8   0   53.99    3.90
   2   8   0   59.49    3.60
  -3  -8   0   45.50    3.00
  -3  -8   0   42.90    4.20
   3   8   0   46.60    3.80
   3   8   0   51.79    3.50
   3   8   0   52.89    3.70
  -4  -8   0  571.84   27.20
  -4  -8   0  573.14   25.90
   4   8   0  572.74   26.60
   4   8   0  574.64   26.60
   4   8   0  538.65   26.40
  -5  -8   0   57.49    3.60
  -5  -8   0   58.99    5.20
  -5  -8   0   63.19    4.30
   5   8   0   65.49    4.50
   5   8   0   55.89    4.30
   5   8   0   65.79    4.50
  -6  -8   0   50.69    3.20
  -6  -8   0   49.90    4.00
  -6  -8   0   53.39    4.90
   6   8   0   49.90    4.10
   6   8   0   49.70    4.20
   6   8   0   54.49    4.10
  -7  -8   0    3.70    1.10
  -7  -8   0    3.20    1.50
  -7  -8   0    3.00    2.10
   7   8   0    4.00    1.70
   7   8   0    0.20    1.20
   7   8   0    3.30    1.60
  -8  -8   0   62.99    5.80
  -8  -8   0   61.09    4.80
  -8  -8   0   63.19    3.70
   8   8   0   57.49    4.90
   8   8   0   56.29    4.60
   8   8   0   59.89    5.10
  -9  -8   0  213.38   11.90
  -9  -8   0  232.78   13.00
   9   8   0  207.08   11.90
   9   8   0  204.38   12.20
 -10  -8   0   44.00    5.80
 -10  -8   0   56.29    5.60
  10   8   0   55.39    5.60
  10   8   0   53.59    5.80
 -11  -8   0   22.20    4.50
 -11  -8   0   16.40    3.20
  11   8   0   18.10    3.90
  11   8   0   17.90    3.60
 -12  -8   0   19.20    5.00
 -12  -8   0   30.30    4.40
  12   8   0   24.70    4.50
  12   8   0   27.00    4.40
 -13  -8   0    6.10    2.70
 -13  -8   0   -0.20    4.00
  13   8   0   11.00    3.70
  13   8   0   10.40    3.70
  13  -9   0    5.80    2.80
  13  -9   0    6.60    4.70
 -13   9   0    5.40    2.40
  12  -9   0   21.80    5.80
  12  -9   0   15.30    3.50
 -12   9   0   13.20    2.80
  11  -9   0  145.99   12.10
  11  -9   0  147.29    9.50
 -11   9   0  143.69    8.50
  10  -9   0  211.08   12.40
  10  -9   0  224.48   15.10
 -10   9   0  225.68   11.50
   9  -9   0   90.69    6.40
   9  -9   0  106.69    9.00
  -9   9   0   99.19    8.40
  -9   9   0   88.29    5.70
   8  -9   0    0.90    2.60
   8  -9   0    0.10    0.90
   8  -9   0    0.90    1.10
  -8   9   0    0.50    1.20
  -8   9   0   -2.20    1.90
  -8   9   0   -0.20    1.10
   7  -9   0    1.40    1.30
   7  -9   0    1.30    1.00
   7  -9   0    3.80    2.90
  -7   9   0    3.00    2.70
  -7   9   0    2.20    1.20
  -7   9   0    2.50    1.20
   6  -9   0  292.57   13.50
   6  -9   0  233.58   15.40
   6  -9   0  260.77   13.00
  -6   9   0  277.37   13.70
  -6   9   0  284.57   15.60
  -6   9   0  260.17   13.00
   5  -9   0  727.93   35.20
   5  -9   0  839.02   37.80
   5  -9   0  776.42   35.30
  -5   9   0  744.63   37.40
  -5   9   0  802.42   35.10
  -5   9   0  752.32   35.80
   4  -9   0  205.08   10.50
   4  -9   0  211.58   10.50
   4  -9   0  203.78   12.50
  -4   9   0  235.38   12.40
  -4   9   0  214.68   10.30
  -4   9   0  218.58   11.20
   3  -9   0    3.90    1.00
   3  -9   0    2.50    0.90
   3  -9   0    3.80    1.80
  -3   9   0    1.40    0.80
  -3   9   0    2.50    1.50
  -3   9   0    3.00    1.20
   2  -9   0  150.58    7.30
   2  -9   0  149.39    9.20
   2  -9   0  145.79    7.60
  -2   9   0  143.79    7.20
  -2   9   0  144.69    8.20
  -2   9   0  147.99    8.80
   1  -9   0  461.75   21.00
   1  -9   0  427.76   22.50
  -1   9   0  456.25   21.70
  -1   9   0  453.45   22.10
  -1   9   0  459.45   20.70
   0  -9   0  200.58   11.20
   0  -9   0  202.48    9.80
   0   9   0  188.88   10.60
   0   9   0  196.08   10.40
  -1  -9   0  246.08   13.70
  -1  -9   0  252.97   12.40
   1   9   0  269.17   13.20
   1   9   0  264.07   13.20
  -2  -9   0   22.30    3.40
  -2  -9   0   22.00    2.10
   2   9   0   21.30    2.60
   2   9   0   22.70    2.80
  -3  -9   0  164.88   10.00
  -3  -9   0  163.68    8.50
   3   9   0  172.58    8.90
   3   9   0  172.88    9.30
   3   9   0  166.98    9.20
  -4  -9   0  748.83   35.20
  -4  -9   0  746.03   33.60
   4   9   0  739.43   34.20
   4   9   0  722.03   34.10
   4   9   0  732.03   34.50
  -5  -9   0  150.98    7.70
  -5  -9   0  161.88    9.50
  -5  -9   0  140.69    8.20
   5   9   0  150.58    8.70
   5   9   0  142.59    8.40
   5   9   0  153.38    8.50
  -6  -9   0  107.39    6.00
  -6  -9   0  112.99    7.80
  -6  -9   0  110.39    6.80
   6   9   0  110.29    7.00
   6   9   0  109.89    7.00
   6   9   0  120.49    7.20
  -7  -9   0  198.18   10.80
  -7  -9   0  203.58   11.80
  -7  -9   0  188.58    9.80
   7   9   0  191.78   11.10
   7   9   0  210.38   11.00
   7   9   0  196.98   11.00
  -8  -9   0   15.30    3.50
  -8  -9   0   12.00    2.50
  -8  -9   0   14.80    1.80
   8   9   0   13.30    2.90
   8   9   0   13.30    2.70
   8   9   0   15.30    2.60
  -9  -9   0   36.40    4.30
  -9  -9   0   40.80    5.20
   9   9   0   31.40    4.30
   9   9   0   43.10    4.70
 -10  -9   0   37.20    5.30
 -10  -9   0   28.70    3.90
  10   9   0   26.80    4.30
  10   9   0   26.20    4.00
 -11  -9   0   19.90    3.70
 -11  -9   0   35.60    5.50
  11   9   0   30.30    4.60
  11   9   0   21.40    3.90
 -12  -9   0   -4.40    3.40
 -12  -9   0    2.30    2.20
  12   9   0    4.20    2.70
  12   9   0    5.10    2.80
 -13  -9   0    7.40    4.70
 -13  -9   0   12.40    3.30
  13   9   0    7.70    3.50
  13   9   0    8.20    3.80
  12 -10   0    5.40    4.40
 -12  10   0    0.00    3.70
  11 -10   0  118.19   11.30
 -11  10   0  134.29   11.00
  10 -10   0  114.59   10.30
  10 -10   0  122.89    8.00
 -10  10   0  105.69    9.70
 -10  10   0  116.29    7.30
   9 -10   0   48.40    7.00
   9 -10   0   48.00    4.80
  -9  10   0   42.40    6.40
  -9  10   0   46.20    3.90
   8 -10   0   21.20    2.90
   8 -10   0   13.80    2.00
   8 -10   0   10.40    3.90
  -8  10   0   13.90    2.50
  -8  10   0   12.40    2.10
  -8  10   0   14.30    4.20
   7 -10   0   30.20    5.50
   7 -10   0   34.70    3.60
   7 -10   0   34.80    2.90
  -7  10   0   31.10    3.60
  -7  10   0   32.70    3.10
  -7  10   0   41.10    5.80
   6 -10   0  306.17   17.30
   6 -10   0  310.27   14.40
   6 -10   0  281.37   14.50
  -6  10   0  255.57   16.60
  -6  10   0  301.47   15.20
  -6  10   0  302.57   14.20
   5 -10   0  755.12   36.20
   5 -10   0  648.04   33.40
   5 -10   0  739.63   33.60
  -5  10   0  752.22   35.80
  -5  10   0  756.22   33.20
  -5  10   0  744.53   34.30
   4 -10   0  195.98   12.20
   4 -10   0  211.18   10.20
   4 -10   0  198.98   10.00
  -4  10   0  197.98    9.80
  -4  10   0  200.48   11.90
  -4  10   0  196.38   10.80
   3 -10   0  238.18   12.00
   3 -10   0  242.68   11.80
   3 -10   0  237.38   13.90
  -3  10   0  253.87   11.70
  -3  10   0  245.78   13.60
  -3  10   0  250.77   12.80
   2 -10   0  111.89    5.90
   2 -10   0  110.99    6.20
   2 -10   0  100.39    7.70
  -2  10   0  114.39    7.50
  -2  10   0  116.59    6.90
  -2  10   0  117.99    6.00
   1 -10   0   75.09    6.00
   1 -10   0   65.89    4.30
  -1  10   0   72.99    5.00
  -1  10   0   73.49    5.50
   0 -10   0   54.59    5.10
   0 -10   0   52.79    3.50
   0  10   0   45.10    4.60
   0  10   0   51.89    4.10
  -1 -10   0  386.16   19.20
  -1 -10   0  372.36   17.60
   1  10   0  377.06   18.40
   1  10   0  353.96   18.40
  -2 -10   0  114.89    7.90
  -2 -10   0  118.49    6.20
   2  10   0  115.39    7.00
   2  10   0  106.89    6.90
  -3 -10   0   13.60    1.80
  -3 -10   0   13.00    2.90
   3  10   0   11.30    2.40
   3  10   0   14.80    2.50
   3  10   0   12.70    2.00
  -4 -10   0  283.07   15.40
  -4 -10   0  285.67   13.60
   4  10   0  270.67   14.30
   4  10   0  279.77   14.70
   4  10   0  288.07   14.20
  -5 -10   0  420.26   19.90
  -5 -10   0  400.36   19.30
  -5 -10   0  430.96   21.30
   5  10   0  428.36   20.50
   5  10   0  384.66   20.00
   5  10   0  401.66   20.10
  -6 -10   0  318.87   16.70
  -6 -10   0  306.07   15.50
  -6 -10   0  302.67   14.60
   6  10   0  292.47   15.40
   6  10   0  284.37   15.50
   6  10   0  317.47   15.80
  -7 -10   0  192.88   10.90
  -7 -10   0  215.68   12.30
  -7 -10   0  186.08    9.90
   7  10   0  208.88   11.20
   7  10   0  193.68   11.00
   7  10   0  189.78   11.10
  -8 -10   0   66.99    6.50
  -8 -10   0   65.89    4.20
  -8 -10   0   60.09    5.20
   8  10   0   55.79    5.30
   8  10   0   64.39    5.50
   8  10   0   73.49    5.50
  -9 -10   0   71.49    5.80
  -9 -10   0   78.99    7.20
   9  10   0   73.59    6.00
   9  10   0   65.09    6.10
 -10 -10   0   30.00    5.10
 -10 -10   0   14.00    3.10
  10  10   0   15.60    3.50
  10  10   0   16.90    3.70
 -11 -10   0   55.49    6.10
 -11 -10   0   72.09    7.80
  11  10   0   60.39    6.50
  11  10   0   69.99    7.40
 -12 -10   0   49.90    6.90
 -12 -10   0   35.60    5.00
  12  10   0   44.10    6.10
  12  10   0   27.20    5.10
  12 -11   0    0.70    4.50
 -12  11   0    8.30    4.80
  11 -11   0  130.39   12.00
 -11  11   0  109.19   11.70
  10 -11   0   87.89    9.60
 -10  11   0   63.99    8.60
   9 -11   0   79.29    9.50
  -9  11   0  100.99   10.50
   8 -11   0  120.59    7.10
   8 -11   0  141.19   10.80
  -8  11   0  118.19   10.30
  -8  11   0  131.99    8.20
   7 -11   0   -0.90    2.30
   7 -11   0    0.00    1.10
  -7  11   0    0.00    1.30
  -7  11   0    2.70    2.70
   6 -11   0  158.28    8.40
   6 -11   0  138.89   11.00
  -6  11   0  156.48    9.20
  -6  11   0  169.38   10.90
   5 -11   0  389.06   19.90
   5 -11   0  399.86   21.60
   5 -11   0  405.36   19.00
  -5  11   0  375.46   19.80
  -5  11   0  420.26   21.30
   4 -11   0   25.40    2.80
   4 -11   0   21.50    4.10
   4 -11   0   27.00    2.60
  -4  11   0   23.10    3.30
  -4  11   0   25.80    4.20
  -4  11   0   25.10    2.90
   3 -11   0  193.28    9.60
   3 -11   0  188.88   11.90
   3 -11   0  199.28   10.10
  -3  11   0  201.08    9.70
  -3  11   0  194.18   11.60
  -3  11   0  186.68   10.80
   2 -11   0   29.90    4.60
   2 -11   0   37.30    2.70
   2 -11   0   29.00    3.00
  -2  11   0   31.70    2.50
  -2  11   0   36.50    4.40
  -2  11   0   29.80    3.60
   1 -11   0  128.89    8.60
   1 -11   0  126.09    6.70
  -1  11   0  113.29    7.50
  -1  11   0  113.49    7.80
   0 -11   0  233.68   13.70
   0 -11   0  230.98   11.80
   0  11   0  242.88   12.90
   0  11   0  243.08   12.80
  -1 -11   0   25.20    3.90
  -1 -11   0   27.60    2.70
   1  11   0   28.10    3.40
   1  11   0   20.40    3.10
  -2 -11   0   30.20    4.60
  -2 -11   0   29.70    2.90
   2  11   0   27.30    3.40
   2  11   0   28.00    3.40
  -3 -11   0   45.00    5.30
  -3 -11   0   44.80    3.50
   3  11   0   51.49    4.50
   3  11   0   47.10    4.40
  -4 -11   0   -0.20    0.90
  -4 -11   0   -1.20    1.90
   4  11   0    1.00    1.40
   4  11   0    0.00    1.30
   4  11   0    0.60    1.60
  -5 -11   0   24.20    4.30
  -5 -11   0   21.90    2.40
  -5 -11   0   19.30    2.70
   5  11   0   22.40    3.10
   5  11   0   22.10    3.20
   5  11   0   23.10    3.40
  -6 -11   0  223.58   13.60
  -6 -11   0  239.98   11.40
  -6 -11   0  215.28   12.10
   6  11   0  207.58   12.30
   6  11   0  230.88   12.40
   6  11   0  239.78   12.70
  -7 -11   0   78.39    7.40
  -7 -11   0   85.29    6.10
  -7 -11   0   94.59    5.40
   7  11   0   79.49    6.30
   7  11   0   82.29    6.30
   7  11   0   87.89    6.30
  -8 -11   0    1.50    1.40
  -8 -11   0    5.90    2.20
  -8 -11   0    7.70    3.10
   8  11   0    3.90    1.90
   8  11   0    2.00    2.30
   8  11   0    4.70    2.30
  -9 -11   0   -2.40    1.70
  -9 -11   0    1.00    2.80
   9  11   0    0.40    2.10
   9  11   0    0.90    2.20
 -10 -11   0   27.00    5.10
 -10 -11   0   28.90    4.10
  10  11   0   29.50    4.60
  10  11   0   28.40    4.40
 -11 -11   0  115.49   10.20
 -11 -11   0   88.19    7.50
  11  11   0   89.29    7.90
  11  11   0   93.99    8.20
  11 -12   0   25.60    6.50
 -11  12   0    8.50    4.80
  10 -12   0   26.10    6.20
 -10  12   0   18.50    5.60
   9 -12   0   74.49    9.30
  -9  12   0   75.29    9.30
   8 -12   0   98.49    6.60
   8 -12   0  115.09   10.20
  -8  12   0  121.29    8.00
  -8  12   0  118.99   10.10
   7 -12   0    0.60    1.10
   7 -12   0   -0.50    2.60
  -7  12   0   -2.80    1.30
  -7  12   0    2.00    2.80
   6 -12   0  173.68    9.40
   6 -12   0  178.18   12.40
  -6  12   0  184.38   12.10
  -6  12   0  167.78   10.30
   5 -12   0  253.47   15.20
   5 -12   0  248.48   12.40
  -5  12   0  242.18   13.30
  -5  12   0  221.18   14.30
   4 -12   0  147.59   10.60
   4 -12   0  143.79    8.10
  -4  12   0  144.99   10.10
  -4  12   0  153.38    9.20
   3 -12   0  208.78   10.50
   3 -12   0  186.48   12.50
  -3  12   0  215.88   11.60
  -3  12   0  183.98   12.00
   2 -12   0    2.20    2.30
   2 -12   0    6.70    1.50
  -2  12   0    9.60    2.70
  -2  12   0    2.20    1.70
   1 -12   0  116.99    6.70
   1 -12   0  128.49    8.80
  -1  12   0  118.69    7.70
  -1  12   0  109.59    8.00
   0 -12   0  314.97   15.00
   0 -12   0  296.47   17.00
   0  12   0  284.97   15.80
   0  12   0  313.57   15.90
  -1 -12   0  129.09    8.80
  -1 -12   0  120.69    6.80
   1  12   0  114.99    7.60
   1  12   0  110.79    7.60
  -2 -12   0  194.48   10.00
  -2 -12   0  182.28   11.80
   2  12   0  199.18   11.10
   2  12   0  187.78   10.80
  -3 -12   0   91.09    5.60
  -3 -12   0   90.19    7.50
   3  12   0   83.39    6.40
   3  12   0   97.19    6.90
  -4 -12   0   20.00    4.20
  -4 -12   0   27.80    2.90
   4  12   0   23.20    3.50
   4  12   0   25.50    3.50
  -5 -12   0   10.20    3.20
  -5 -12   0    7.70    2.00
  -5 -12   0    7.80    1.70
   5  12   0    8.20    2.50
   5  12   0    1.70    2.10
   5  12   0    9.50    2.20
  -6 -12   0   84.59    7.40
  -6 -12   0   69.29    5.50
  -6 -12   0   75.69    4.90
   6  12   0   80.99    6.30
   6  12   0   64.09    5.60
   6  12   0   77.19    6.00
  -7 -12   0  110.59    6.40
  -7 -12   0  108.49    9.00
  -7 -12   0  101.89    7.00
   7  12   0  102.79    7.30
   7  12   0   96.29    7.30
   7  12   0  108.79    7.70
  -8 -12   0    7.00    1.70
  -8 -12   0   10.70    2.50
  -8 -12   0   11.80    3.80
   8  12   0   12.00    3.10
   8  12   0   10.90    2.70
   8  12   0   12.30    2.90
  -9 -12   0    3.80    2.30
  -9 -12   0    7.50    3.70
   9  12   0    1.80    2.40
   9  12   0    3.30    2.20
 -10 -12   0   -1.00    3.30
 -10 -12   0    1.60    2.20
  10  12   0    0.10    2.50
  10  12   0   -2.70    2.30
 -11 -12   0   34.70    6.70
 -11 -12   0   22.90    4.10
  11  12   0   26.60    5.00
  11  12   0   25.30    4.70
  10 -13   0    4.90    4.00
 -10  13   0    3.40    4.60
   9 -13   0   98.69   10.60
  -9  13   0   74.39    9.20
   8 -13   0  186.38   13.90
   8 -13   0  193.28   10.20
  -8  13   0  191.88   11.60
  -8  13   0  174.48   13.20
   7 -13   0   75.69    5.30
   7 -13   0   71.69    9.00
  -7  13   0   88.59    6.70
  -7  13   0   77.89    8.70
   6 -13   0   13.10    2.30
   6 -13   0   15.00    4.20
  -6  13   0   14.40    3.90
  -6  13   0   12.10    2.80
   5 -13   0   -4.00    2.60
   5 -13   0    0.40    1.10
  -5  13   0    1.60    1.90
  -5  13   0   -1.60    2.60
   4 -13   0  132.29    7.50
   4 -13   0  117.89    9.90
  -4  13   0  124.09    9.40
  -4  13   0  127.29    8.50
   3 -13   0  505.75   24.20
   3 -13   0  534.65   26.80
  -3  13   0  490.15   25.20
  -3  13   0  503.25   25.90
   2 -13   0   16.20    3.80
   2 -13   0   10.10    2.00
  -2  13   0   13.30    2.80
  -2  13   0   21.20    3.80
   1 -13   0    2.90    2.60
   1 -13   0    1.50    1.10
  -1  13   0    0.80    1.60
  -1  13   0    3.90    2.50
   0 -13   0   25.90    2.90
   0 -13   0   15.40    4.10
   0  13   0   28.10    4.10
   0  13   0   27.40    3.70
  -1 -13   0  437.26   23.30
  -1 -13   0  452.15   21.00
   1  13   0  426.76   21.90
   1  13   0  428.86   22.10
  -2 -13   0  385.86   18.80
  -2 -13   0  407.46   21.10
   2  13   0  388.76   20.20
   2  13   0  373.76   19.60
  -3 -13   0   78.99    7.20
  -3 -13   0   68.59    5.00
   3  13   0   74.99    6.10
   3  13   0   76.69    6.40
  -4 -13   0    1.10    2.70
  -4 -13   0    8.50    1.80
   4  13   0   10.20    2.80
   4  13   0    6.30    2.40
  -5 -13   0   14.70    4.10
  -5 -13   0   15.00    2.30
   5  13   0    8.00    2.50
   5  13   0   16.20    3.30
  -6 -13   0  176.18    9.70
  -6 -13   0  182.58   12.40
   6  13   0  168.38   10.70
   6  13   0  195.98   11.40
  -7 -13   0  231.88   14.60
  -7 -13   0  217.18   11.80
   7  13   0  251.07   13.60
   7  13   0  207.28   12.70
  -8 -13   0   24.00    4.50
  -8 -13   0   18.90    2.90
   8  13   0   18.80    3.90
   8  13   0   18.80    3.70
  -9 -13   0    2.00    3.80
   9  13   0    4.60    2.80
 -10 -13   0    4.00    4.20
  10  13   0   -0.20    2.60
   9 -14   0   54.59    8.20
  -9  14   0   85.69    9.60
   8 -14   0  124.09   11.60
   8 -14   0  115.89    7.50
  -8  14   0  131.09    9.20
  -8  14   0  122.09   11.00
   7 -14   0    6.30    2.00
   7 -14   0    1.60    3.60
  -7  14   0    3.00    2.30
  -7  14   0   11.60    4.30
   6 -14   0    3.00    1.60
   6 -14   0    5.20    3.50
  -6  14   0    6.80    3.80
  -6  14   0    7.20    2.60
   5 -14   0    3.40    1.60
   5 -14   0   -0.40    3.10
  -5  14   0    5.20    2.50
  -5  14   0    0.10    2.90
   4 -14   0  137.39    8.40
   4 -14   0  154.58   11.30
  -4  14   0  143.39   10.50
  -4  14   0  157.38    9.90
   3 -14   0  203.58   11.60
   3 -14   0  227.18   14.20
  -3  14   0  228.78   13.50
  -3  14   0  222.48   12.90
   2 -14   0    0.80    2.80
   2 -14   0    2.90    1.50
  -2  14   0    3.40    2.20
  -2  14   0    3.50    2.60
   1 -14   0   20.90    2.90
   1 -14   0   28.80    5.20
  -1  14   0   20.00    3.70
  -1  14   0   25.00    3.80
   0 -14   0   25.50    5.10
   0 -14   0   31.60    3.50
   0  14   0   41.40    4.90
   0  14   0   34.70    4.40
  -1 -14   0  332.37   16.80
  -1 -14   0  344.57   19.60
   1  14   0  327.67   18.20
   1  14   0  350.46   17.90
  -2 -14   0  169.88    9.70
  -2 -14   0  191.38   12.20
   2  14   0  182.68   10.70
   2  14   0  170.08   11.20
  -3 -14   0  118.89    9.40
  -3 -14   0  119.39    7.20
   3  14   0  116.39    8.60
   3  14   0  113.09    8.00
  -4 -14   0  133.09   10.10
  -4 -14   0  131.39    7.40
   4  14   0  108.09    8.00
   4  14   0  110.89    8.60
  -5 -14   0   -2.00    1.40
  -5 -14   0   -1.00    3.10
   5  14   0    1.90    2.30
   5  14   0    0.20    2.10
  -6 -14   0  106.69    6.60
  -6 -14   0   92.99    9.10
   6  14   0   94.99    8.10
   6  14   0   99.09    7.50
  -7 -14   0   68.69    4.70
  -7 -14   0   48.40    7.00
   7  14   0   53.49    6.20
   7  14   0   39.90    5.20
   8 -15   0  118.29    7.70
   8 -15   0  119.49   11.90
  -8  15   0  118.29   11.80
  -8  15   0  131.79    9.60
   7 -15   0   61.69    8.90
   7 -15   0   69.19    5.50
  -7  15   0   76.79    7.20
  -7  15   0   66.19    8.50
   6 -15   0  142.09    8.70
   6 -15   0  165.48   12.90
  -6  15   0  155.68   10.60
  -6  15   0  141.69   11.50
   5 -15   0    4.30    3.80
   5 -15   0    2.40    1.50
  -5  15   0    5.30    2.60
  -5  15   0   13.80    3.90
   4 -15   0  108.69    6.80
   4 -15   0   95.39    9.50
  -4  15   0   96.39    8.80
  -4  15   0  110.89    8.40
   3 -15   0   22.10    3.20
   3 -15   0   28.40    5.60
  -3  15   0   27.20    4.60
  -3  15   0   27.50    4.50
   2 -15   0   23.00    4.90
   2 -15   0   20.10    3.00
  -2  15   0   24.10    4.20
  -2  15   0   18.00    3.90
   1 -15   0  118.39    7.30
   1 -15   0  112.29    9.80
  -1  15   0  116.99    8.70
  -1  15   0  122.69    8.70
   0 -15   0    5.00    3.40
   0 -15   0    6.10    1.90
   0  15   0    2.40    1.90
   0  15   0    5.50    2.60
  -1 -15   0  109.39    7.20
  -1 -15   0  115.39    9.90
   1  15   0  116.59    8.20
   1  15   0  112.59    8.80
  -2 -15   0  144.39    8.40
  -2 -15   0  149.09   11.30
   2  15   0  119.89    9.00
   2  15   0  145.49   10.00
  -3 -15   0  216.68   13.60
  -3 -15   0  213.88   11.00
   3  15   0  189.28   12.40
   3  15   0  166.78   11.40
  -4 -15   0  119.59   12.00
  -4 -15   0  129.99    8.00
   4  15   0  131.19    9.10
   4  15   0  133.69    9.50
  -5 -15   0    4.00    1.80
   5  15   0   -0.10    2.10
  -6 -15   0   40.00    4.10
   6  15   0   40.60    5.60
  -7 -15   0    9.50    2.40
   7  15   0   11.20    3.30
   6 -16   0  146.19   13.10
   6 -16   0  148.19    9.10
  -6  16   0  156.68   11.00
  -6  16   0  157.28   12.10
   5 -16   0   20.50    5.60
   5 -16   0   20.20    3.10
  -5  16   0   19.40    4.20
  -5  16   0   24.50    4.90
   4 -16   0    0.60    1.60
   4 -16   0   -0.70    3.60
  -4  16   0    4.50    3.60
  -4  16   0    1.60    2.50
   3 -16   0   12.50    2.50
   3 -16   0   10.40    4.60
  -3  16   0   23.20    4.70
  -3  16   0   15.30    3.70
   2 -16   0   46.40    4.60
   2 -16   0   53.89    7.40
  -2  16   0   43.20    6.00
  -2  16   0   42.60    5.90
   1 -16   0  238.48   16.30
   1 -16   0  229.68   12.30
  -1  16   0  228.98   13.60
  -1  16   0  208.78   13.90
   0 -16   0    2.10    1.40
   0  16   0    4.00    2.50
   0  16   0    2.40    3.10
  -1 -16   0   16.90    2.80
   1  16   0   22.40    4.30
  -2 -16   0   22.20    3.10
   2  16   0   21.80    4.20
  -3 -16   0  148.69    9.10
   3  16   0  164.78   11.10
  -4 -16   0  149.88    8.90
   4  16   0  143.99   10.50
  -5 -16   0   22.40    3.40
   5  16   0   22.00    4.80
  -6 -16   0   -0.10    1.70
   6  16   0    0.40    2.70
   3 -17   0    1.50    1.80
  -3  17   0    4.30    3.00
   2 -17   0   12.70    2.60
  -2  17   0   20.00    4.60
   1 -17   0   95.59    6.70
  -1  17   0   90.79    8.50
   0 -17   0    0.10    1.70
   0  17   0    3.40    2.40
  -1 -17   0    0.70    1.70
   1  17   0    4.20    2.80
  -2 -17   0    0.40    1.70
   2  17   0    3.70    2.70
  -3 -17   0   75.39    5.80
   3  17   0   58.19    7.00
   1  17  -1    5.30    3.20
  -1 -17   1    6.40    2.20
   0  17  -1   -4.50    1.90
   0 -17   1    1.30    1.70
  -1  17  -1   39.10    5.90
   1 -17   1   30.60    4.00
  -2  17  -1  153.28   11.40
   2 -17   1  155.28    9.50
   5  16  -1   -2.60    2.70
  -5 -16   1   -1.30    1.70
   4  16  -1   18.10    4.40
  -4 -16   1   24.60    3.50
   3  16  -1  154.08   11.30
  -3 -16   1  161.78    9.60
   2  16  -1   70.39    7.50
  -2 -16   1   65.09    5.50
   1  16  -1   -0.60    2.30
  -1 -16   1   -2.40    1.70
   0  16  -1   10.10    3.00
   0 -16   1   18.40    3.10
  -1  16  -1   43.10    5.70
   1 -16   1   42.70    4.40
  -2  16  -1  228.98   14.10
   2 -16   1  215.68   12.20
  -3  16  -1   29.50    4.90
   3 -16   1   35.50    4.00
  -4  16  -1   14.20    3.80
   4 -16   1   10.00    2.30
  -5  16  -1   -0.70    2.40
   5 -16   1   -0.20    1.50
   7  15  -1   66.79    7.70
  -7 -15   1   79.69    5.80
   6  15  -1   47.90    6.00
  -6 -15   1   26.70    3.70
   5  15  -1    2.30    2.50
  -5 -15   1    0.50    1.70
   4  15  -1   47.20    6.20
  -4 -15   1   47.20    4.60
   3  15  -1  173.28   11.40
  -3 -15   1  157.78    9.50
   2  15  -1  199.18   12.30
  -2 -15   1  176.88   10.40
   1  15  -1   69.39    7.30
  -1 -15   1   71.39    5.30
   0  15  -1   42.20    5.50
   0 -15   1   44.70    4.40
  -1  15  -1   59.59    6.60
   1 -15   1   60.19    4.80
  -2  15  -1  107.09    8.40
  -2  15  -1  103.79    8.60
   2 -15   1  101.49    6.80
  -3  15  -1   54.29    6.70
  -3  15  -1   71.39    7.40
   3 -15   1   52.39    7.50
   3 -15   1   64.89    5.00
  -4  15  -1   83.39    7.70
  -4  15  -1   76.39    8.10
   4 -15   1   91.19    9.70
   4 -15   1   87.89    6.00
  -5  15  -1   49.20    6.80
  -5  15  -1   47.10    6.00
   5 -15   1   40.90    4.20
   5 -15   1   48.70    7.50
  -6  15  -1   23.20    4.40
  -6  15  -1   16.10    4.80
   6 -15   1   15.00    5.00
   6 -15   1   18.60    3.00
  -7  15  -1   58.79    7.90
  -7  15  -1   66.29    7.00
   7 -15   1   61.59    5.10
   7 -15   1   62.89    9.20
   7  14  -1   10.60    3.30
  -7 -14   1   17.00    2.80
   6  14  -1  114.59    8.80
  -6 -14   1  107.79    6.90
   5  14  -1   46.70    5.70
  -5 -14   1   49.50    4.50
   4  14  -1    3.60    2.50
  -4 -14   1    6.50    1.90
   3  14  -1   23.10    4.10
   3  14  -1   32.10    4.60
  -3 -14   1   31.00    3.50
   2  14  -1  149.88   10.20
   2  14  -1  146.49    9.30
  -2 -14   1  157.78   11.10
  -2 -14   1  145.99    8.50
   1  14  -1  174.48   11.00
   1  14  -1  150.38    9.90
  -1 -14   1  171.88    9.30
  -1 -14   1  157.68   11.40
   0  14  -1   53.19    5.80
   0  14  -1   52.19    5.70
   0 -14   1   67.09    7.30
   0 -14   1   43.90    4.30
  -1  14  -1    2.80    2.20
  -1  14  -1    7.60    2.70
   1 -14   1    6.70    3.40
   1 -14   1    3.20    1.30
  -2  14  -1    4.50    2.00
  -2  14  -1    3.30    2.20
   2 -14   1    1.80    2.90
   2 -14   1    1.80    1.30
  -3  14  -1   64.39    6.90
  -3  14  -1   63.99    7.00
   3 -14   1   62.69    4.90
   3 -14   1   65.79    7.60
  -4  14  -1  112.09    8.40
  -4  14  -1  103.89    8.40
   4 -14   1   95.79    9.10
   4 -14   1   98.29    6.50
  -5  14  -1   57.29    6.50
  -5  14  -1   72.79    7.60
   5 -14   1   55.09    7.50
   5 -14   1   59.49    4.80
  -6  14  -1    2.30    2.30
  -6  14  -1    7.00    3.80
   6 -14   1    2.10    3.60
   6 -14   1    8.20    2.00
  -7  14  -1    0.50    3.30
  -7  14  -1    5.90    2.30
   7 -14   1    1.20    4.20
   7 -14   1    0.60    1.50
  -8  14  -1   26.90    5.90
  -8  14  -1   27.80    4.70
   8 -14   1   17.40    5.70
   8 -14   1   18.00    2.80
  -9  14  -1  169.28   13.50
   9 -14   1  154.78   13.30
   8  13  -1   -0.20    2.40
  -8 -13   1   -0.20    1.80
   7  13  -1   19.90    3.80
   7  13  -1   10.80    4.10
  -7 -13   1   13.40    2.30
   6  13  -1  127.19    8.80
   6  13  -1  155.48    9.90
  -6 -13   1  142.09    8.00
  -6 -13   1  124.49   10.10
   5  13  -1   73.69    6.30
   5  13  -1   87.19    7.30
  -5 -13   1   89.89    5.70
  -5 -13   1   86.89    7.90
   4  13  -1    5.90    2.20
   4  13  -1    2.10    1.90
  -4 -13   1    3.40    2.70
  -4 -13   1    2.30    1.40
   3  13  -1    2.60    2.20
   3  13  -1    7.70    2.40
  -3 -13   1    7.90    2.90
  -3 -13   1    6.70    1.90
   2  13  -1   33.60    4.10
   2  13  -1   39.00    4.90
  -2 -13   1   43.80    4.00
  -2 -13   1   43.80    5.60
   1  13  -1  727.63   34.70
   1  13  -1  724.43   35.50
  -1 -13   1  735.63   36.20
  -1 -13   1  732.43   34.00
   0  13  -1  112.79    8.20
   0  13  -1  129.49    8.20
   0 -13   1  121.09    7.00
   0 -13   1  105.39    8.90
  -1  13  -1   -2.90    1.70
  -1  13  -1    1.40    1.70
   1 -13   1   -3.00    2.60
   1 -13   1   -0.20    1.10
  -2  13  -1    1.00    1.80
  -2  13  -1    2.30    2.20
   2 -13   1    2.50    1.30
   2 -13   1    0.80    2.50
  -3  13  -1   79.69    6.60
  -3  13  -1   66.89    6.40
   3 -13   1   82.49    7.60
   3 -13   1   72.09    5.10
  -4  13  -1  138.99    9.30
  -4  13  -1  120.39    9.50
   4 -13   1  140.99    7.90
   4 -13   1  134.69   10.40
  -5  13  -1   29.70    5.00
  -5  13  -1   32.90    4.50
   5 -13   1   41.70    6.00
   5 -13   1   32.90    3.60
  -6  13  -1   19.80    4.60
  -6  13  -1   19.60    3.80
   6 -13   1   21.60    4.90
   6 -13   1   20.40    2.80
  -7  13  -1    8.90    2.80
  -7  13  -1   10.10    4.30
   7 -13   1    5.90    3.80
   7 -13   1    7.70    2.00
  -8  13  -1   84.99    7.10
  -8  13  -1   68.69    8.50
   8 -13   1   70.59    5.30
   8 -13   1   95.49    9.00
  -9  13  -1  105.59   10.80
   9 -13   1  105.49   10.30
 -10  13  -1   40.10    7.40
  10 -13   1   32.40    6.50
  10  12  -1  156.78   10.80
 -10 -12   1  154.18   10.20
   9  12  -1   38.80    5.20
   9  12  -1   22.60    4.10
  -9 -12   1   41.60    6.30
  -9 -12   1   34.80    4.40
   8  12  -1    0.50    2.40
   8  12  -1   -2.10    2.00
   8  12  -1   -0.80    1.90
  -8 -12   1    0.90    3.00
  -8 -12   1   -0.20    1.80
  -8 -12   1   -0.10    1.10
   7  12  -1   66.39    5.70
   7  12  -1   61.79    6.00
   7  12  -1   66.49    5.80
  -7 -12   1   71.19    5.70
  -7 -12   1   69.29    4.80
  -7 -12   1   73.69    7.30
   6  12  -1   69.59    5.70
   6  12  -1   67.09    5.70
   6  12  -1   80.19    6.50
  -6 -12   1   78.19    5.00
  -6 -12   1   62.69    7.10
  -6 -12   1   69.29    5.50
   5  12  -1  135.89    8.10
   5  12  -1  132.19    8.80
   5  12  -1  121.89    8.00
  -5 -12   1  136.99    9.60
  -5 -12   1  123.39    7.80
  -5 -12   1  122.09    7.20
   4  12  -1   48.60    5.30
   4  12  -1   44.40    4.60
  -4 -12   1   44.50    5.70
  -4 -12   1   45.70    3.60
   3  12  -1    1.00    1.70
   3  12  -1    0.50    1.50
  -3 -12   1    1.70    1.00
  -3 -12   1    0.40    2.40
   2  12  -1   41.40    4.40
   2  12  -1   43.30    4.90
  -2 -12   1   43.30    3.50
  -2 -12   1   46.10    5.70
   1  12  -1  716.33   33.30
   1  12  -1  664.73   33.80
  -1 -12   1  714.03   34.50
  -1 -12   1  711.53   32.50
   0  12  -1  135.49    8.60
   0  12  -1  127.59    8.40
   0 -12   1  139.79    7.50
   0 -12   1  121.19    9.10
  -1  12  -1   21.30    3.70
  -1  12  -1   27.80    3.80
   1 -12   1   28.50    2.90
   1 -12   1   37.90    5.10
  -2  12  -1  160.78   10.30
  -2  12  -1  176.78   10.20
   2 -12   1  169.58   10.80
   2 -12   1  159.28    8.90
  -3  12  -1   59.89    5.40
  -3  12  -1   59.19    6.20
   3 -12   1   61.39    4.30
   3 -12   1   58.79    6.70
  -4  12  -1  198.78   11.30
  -4  12  -1  184.08   11.70
   4 -12   1  188.08   10.00
   4 -12   1  178.68   12.20
  -5  12  -1    9.50    3.50
  -5  12  -1   10.20    2.50
   5 -12   1   10.70    2.00
   5 -12   1    4.70    3.30
  -6  12  -1  140.09    9.20
  -6  12  -1  142.19   10.30
   6 -12   1  149.09    8.10
   6 -12   1  131.09   10.60
  -7  12  -1    0.50    2.80
  -7  12  -1    6.70    2.40
   7 -12   1    3.90    1.50
   7 -12   1    1.80    3.20
  -8  12  -1   63.39    5.90
  -8  12  -1   73.79    8.40
   8 -12   1   64.99    8.10
   8 -12   1   64.89    4.60
  -9  12  -1   94.49   10.30
   9 -12   1   90.99   10.10
 -10  12  -1   47.50    7.90
  10 -12   1   53.09    8.00
 -11  12  -1   16.00    5.30
  11 -12   1   14.70    5.00
  11  11  -1  145.09   10.60
  11  11  -1  138.79   10.20
 -11 -11   1  135.89    9.90
 -11 -11   1  166.68   11.90
  10  11  -1  190.48   11.80
  10  11  -1  162.08   11.10
 -10 -11   1  200.58   13.10
 -10 -11   1  178.88   11.20
   9  11  -1   37.40    4.70
   9  11  -1   44.20    5.10
  -9 -11   1   35.10    4.50
  -9 -11   1   38.70    6.00
   8  11  -1    5.40    2.30
   8  11  -1    5.70    2.40
   8  11  -1    2.30    1.90
  -8 -11   1    9.00    3.20
  -8 -11   1   10.60    2.60
  -8 -11   1    5.40    1.60
   7  11  -1   -1.50    1.80
   7  11  -1    1.20    2.00
   7  11  -1   -0.10    1.70
  -7 -11   1   -0.90    2.70
  -7 -11   1    1.00    1.20
  -7 -11   1    0.50    1.60
   6  11  -1  225.68   12.60
   6  11  -1  210.48   11.90
   6  11  -1  210.98   12.00
  -6 -11   1  219.18   11.00
  -6 -11   1  218.68   13.40
  -6 -11   1  218.28   11.90
   5  11  -1  261.67   13.50
   5  11  -1  256.77   13.60
   5  11  -1  255.77   14.00
  -5 -11   1  245.28   14.60
  -5 -11   1  254.97   12.70
   4  11  -1  263.37   13.40
   4  11  -1  250.37   14.10
   4  11  -1  253.77   13.50
  -4 -11   1  265.97   12.90
  -4 -11   1  259.37   14.70
   3  11  -1   69.89    5.60
   3  11  -1   85.69    6.30
  -3 -11   1   86.69    6.70
  -3 -11   1   80.29    5.00
   2  11  -1  127.39    7.40
   2  11  -1  111.29    7.70
  -2 -11   1  112.59    8.10
  -2 -11   1  116.29    6.60
   1  11  -1  135.79    8.70
   1  11  -1  148.19    8.50
  -1 -11   1  141.49    7.70
  -1 -11   1  144.49    9.30
   0  11  -1  198.18   11.30
   0  11  -1  208.08   11.50
   0 -11   1  208.58   12.40
   0 -11   1  209.48   10.50
  -1  11  -1   75.39    5.80
  -1  11  -1   72.89    5.50
   1 -11   1   75.49    4.70
   1 -11   1   71.39    6.40
  -2  11  -1  173.78   11.00
  -2  11  -1  206.08    9.70
  -2  11  -1  191.48   10.90
   2 -11   1  196.58   11.70
   2 -11   1  189.08    9.60
   2 -11   1  190.38    9.90
  -3  11  -1   93.49    5.20
  -3  11  -1   87.79    6.30
  -3  11  -1   83.09    6.80
   3 -11   1   88.39    5.30
   3 -11   1   90.19    7.20
   3 -11   1   89.89    5.40
  -4  11  -1   57.59    4.10
  -4  11  -1   65.79    5.90
  -4  11  -1   70.29    5.40
   4 -11   1   68.19    4.40
   4 -11   1   64.89    4.30
   4 -11   1   64.19    7.00
  -5  11  -1   53.29    4.90
  -5  11  -1   58.49    3.90
  -5  11  -1   64.09    6.80
   5 -11   1   62.89    7.00
   5 -11   1   60.79    4.20
   5 -11   1   49.10    4.00
  -6  11  -1  313.07   15.50
  -6  11  -1  301.17   17.10
  -6  11  -1  305.17   15.80
   6 -11   1  276.77   14.60
   6 -11   1  287.17   17.40
   6 -11   1  304.27   15.20
  -7  11  -1   78.69    8.40
  -7  11  -1   62.09    5.50
   7 -11   1   66.59    4.50
   7 -11   1   70.09    8.20
  -8  11  -1   14.90    4.30
  -8  11  -1   10.40    2.50
   8 -11   1    4.20    1.40
   8 -11   1   13.90    4.20
  -9  11  -1   55.39    7.70
   9 -11   1   44.80    7.20
 -10  11  -1   41.00    7.10
  10 -11   1   44.70    7.00
 -11  11  -1   94.79   11.00
  11 -11   1  110.19   10.80
  12  10  -1    1.80    2.70
  12  10  -1    5.20    3.20
 -12 -10   1   -1.10    2.70
 -12 -10   1    2.10    4.10
  11  10  -1   26.50    4.40
  11  10  -1   28.20    4.90
 -11 -10   1   26.20    4.10
 -11 -10   1   27.40    5.50
  10  10  -1   43.60    5.50
  10  10  -1   39.10    5.10
 -10 -10   1   44.90    5.20
 -10 -10   1   46.20    6.00
   9  10  -1   23.70    3.70
   9  10  -1   24.40    4.00
  -9 -10   1   24.80    4.80
  -9 -10   1   27.20    3.80
   8  10  -1  103.89    7.60
   8  10  -1  110.99    7.80
   8  10  -1  113.99    7.60
  -8 -10   1  122.79    6.50
  -8 -10   1  111.69    7.60
  -8 -10   1  117.29    8.60
   7  10  -1   -0.50    1.50
   7  10  -1    0.60    1.50
   7  10  -1   -0.40    1.40
  -7 -10   1    0.10    1.00
  -7 -10   1    0.90    1.40
  -7 -10   1    1.30    2.40
   6  10  -1  296.57   15.70
   6  10  -1  312.27   15.40
   6  10  -1  288.67   15.50
  -6 -10   1  299.87   14.40
  -6 -10   1  284.87   16.20
  -6 -10   1  297.97   15.30
   5  10  -1  151.48    8.80
   5  10  -1  138.49    8.30
   5  10  -1  139.59    8.20
  -5 -10   1  144.19    7.60
  -5 -10   1  127.59    9.20
   4  10  -1  610.64   29.90
   4  10  -1  661.33   29.60
   4  10  -1  592.24   29.30
  -4 -10   1  638.34   28.80
  -4 -10   1  614.94   30.50
   3  10  -1  224.08   12.50
   3  10  -1  248.58   13.10
  -3 -10   1  235.68   11.90
  -3 -10   1  261.77   13.60
   2  10  -1   19.20    2.90
   2  10  -1   14.20    2.50
  -2 -10   1   15.60    3.00
  -2 -10   1   20.70    2.20
   1  10  -1  106.59    6.80
   1  10  -1  102.29    6.70
  -1 -10   1  114.39    6.10
  -1 -10   1  102.49    7.20
   0  10  -1  120.29    7.50
   0  10  -1  124.69    7.60
   0 -10   1  122.39    8.30
   0 -10   1  132.59    6.90
  -1  10  -1  177.88   10.00
  -1  10  -1  168.88    9.70
   1 -10   1  167.68   10.30
   1 -10   1  173.08    8.80
  -2  10  -1  120.09    8.10
  -2  10  -1  135.79    6.90
  -2  10  -1  131.79    7.90
   2 -10   1  126.19    8.50
   2 -10   1  131.59    7.00
  -3  10  -1   16.20    3.20
  -3  10  -1   21.70    2.20
  -3  10  -1   25.60    3.30
   3 -10   1   20.00    3.70
   3 -10   1   24.60    2.40
   3 -10   1   19.10    2.20
  -4  10  -1  108.59    5.70
  -4  10  -1  102.29    6.70
  -4  10  -1   92.49    7.20
   4 -10   1  103.39    5.80
   4 -10   1  100.89    5.80
   4 -10   1   97.39    7.80
  -5  10  -1  422.46   21.20
  -5  10  -1  404.76   18.90
  -5  10  -1  399.16   19.90
   5 -10   1  395.66   19.10
   5 -10   1  388.36   19.20
   5 -10   1  412.06   21.50
  -6  10  -1  299.97   15.30
  -6  10  -1  295.77   17.00
  -6  10  -1  279.27   14.30
   6 -10   1  303.77   14.70
   6 -10   1  297.37   17.20
   6 -10   1  297.77   14.40
  -7  10  -1   75.99    5.10
  -7  10  -1   92.09    6.20
  -7  10  -1   84.79    7.70
   7 -10   1   84.29    5.10
   7 -10   1   85.29    8.00
   7 -10   1   83.49    5.60
  -8  10  -1   13.70    2.40
  -8  10  -1   16.40    2.80
  -8  10  -1   11.30    4.00
   8 -10   1   15.40    2.00
   8 -10   1    8.50    2.10
   8 -10   1   11.80    3.70
  -9  10  -1   30.30    3.30
  -9  10  -1   31.10    5.70
   9 -10   1   28.40    3.70
   9 -10   1   37.90    6.10
 -10  10  -1   36.10    6.20
 -10  10  -1   41.50    4.00
  10 -10   1   54.39    7.80
  10 -10   1   39.50    4.60
 -11  10  -1  125.49    9.30
 -11  10  -1  145.09   11.40
  11 -10   1  139.89   11.80
  11 -10   1  149.29   10.00
 -12  10  -1   44.60    7.30
  12 -10   1   55.39    8.20
  12   9  -1   21.90    4.70
  12   9  -1    9.70    3.40
 -12  -9   1    6.50    4.60
 -12  -9   1    8.30    3.00
  11   9  -1   47.60    5.90
  11   9  -1   55.99    6.60
 -11  -9   1   50.89    6.60
 -11  -9   1   53.59    5.70
  10   9  -1   35.30    5.10
  10   9  -1   40.50    4.90
 -10  -9   1   48.00    5.90
 -10  -9   1   36.10    4.70
   9   9  -1   19.50    3.50
   9   9  -1   19.80    3.80
  -9  -9   1   22.10    3.40
  -9  -9   1   31.60    4.70
   8   9  -1   98.09    6.80
   8   9  -1   91.99    6.30
   8   9  -1   81.39    6.20
  -8  -9   1   86.19    7.20
  -8  -9   1   78.19    4.90
  -8  -9   1   88.89    6.30
   7   9  -1   -0.10    1.70
   7   9  -1    1.30    1.50
   7   9  -1    0.90    1.70
  -7  -9   1    2.80    1.60
  -7  -9   1    2.00    1.10
  -7  -9   1   -0.70    2.40
   6   9  -1    1.70    1.50
   6   9  -1    4.50    1.80
   6   9  -1    3.70    1.70
  -6  -9   1    2.90    1.10
  -6  -9   1    6.80    2.40
  -6  -9   1    3.20    1.60
   5   9  -1   63.99    5.00
   5   9  -1   67.99    4.90
   5   9  -1   62.39    4.70
  -5  -9   1   58.69    5.50
  -5  -9   1   68.79    4.10
   4   9  -1  610.74   26.70
   4   9  -1  527.95   26.50
   4   9  -1  553.04   27.00
  -4  -9   1  514.75   27.30
  -4  -9   1  607.84   26.00
   3   9  -1   92.29    6.10
   3   9  -1   98.39    6.10
   3   9  -1  103.99    6.60
  -3  -9   1   99.79    7.00
  -3  -9   1  100.09    5.50
   2   9  -1    1.70    1.10
   2   9  -1    0.00    0.90
  -2  -9   1    0.40    1.50
  -2  -9   1    0.50    0.70
   1   9  -1    4.70    1.50
   1   9  -1   -0.30    0.80
  -1  -9   1    0.40    0.70
  -1  -9   1    1.10    1.70
   0   9  -1   54.89    4.40
   0   9  -1   61.69    4.50
   0  -9   1   67.39    5.30
   0  -9   1   61.39    3.80
  -1   9  -1  218.98   11.60
  -1   9  -1  223.08   10.60
  -1   9  -1  208.28   11.40
   1  -9   1  224.68   10.70
   1  -9   1  208.38   12.00
  -2   9  -1  717.73   32.90
  -2   9  -1  685.53   32.40
  -2   9  -1  698.43   31.40
   2  -9   1  691.33   33.20
   2  -9   1  675.53   31.60
  -3   9  -1  170.68   10.30
  -3   9  -1  180.98    8.90
  -3   9  -1  168.48    9.70
   3  -9   1  189.28    9.10
   3  -9   1  189.88   10.80
   3  -9   1  177.38    9.00
  -4   9  -1   -0.90    1.30
  -4   9  -1    0.00    1.00
  -4   9  -1    0.10    0.80
   4  -9   1    0.00    0.70
   4  -9   1    1.30    0.90
   4  -9   1   -0.30    1.60
  -5   9  -1   78.89    5.30
  -5   9  -1   73.79    4.60
  -5   9  -1   69.09    7.10
   5  -9   1   82.09    4.90
   5  -9   1   73.79    6.50
   5  -9   1   76.79    4.60
  -6   9  -1  197.18    9.60
  -6   9  -1  189.98   10.30
  -6   9  -1  166.78   11.60
   6  -9   1  182.88   12.10
   6  -9   1  185.38    9.90
   6  -9   1  196.98    9.60
  -7   9  -1   89.19    7.70
  -7   9  -1   91.49    5.70
  -7   9  -1  103.99    6.30
   7  -9   1   99.29    8.20
   7  -9   1   91.79    5.50
   7  -9   1  101.19    6.20
  -8   9  -1  127.59    7.00
  -8   9  -1  122.89    7.50
  -8   9  -1  121.59    9.20
   8  -9   1  123.19    7.40
   8  -9   1  103.49    9.10
   8  -9   1  117.59    6.50
  -9   9  -1    3.30    2.70
  -9   9  -1    1.20    1.40
   9  -9   1    7.20    2.00
   9  -9   1    5.70    3.30
 -10   9  -1   50.79    4.30
  10  -9   1   57.19    8.00
  10  -9   1   50.29    5.30
 -11   9  -1  196.08   10.70
  11  -9   1  199.28   14.40
  11  -9   1  194.38   11.80
 -12   9  -1  150.38    8.70
  12  -9   1  142.89    9.80
  12  -9   1  128.59   12.00
 -13   9  -1    3.50    2.30
  13  -9   1    6.30    3.10
  13   8  -1   86.69    8.30
  13   8  -1  119.29    9.40
 -13  -8   1  111.09    8.50
 -13  -8   1  109.69   10.40
  12   8  -1   12.00    3.70
  12   8  -1    2.80    3.00
 -12  -8   1    4.70    4.00
 -12  -8   1    6.50    2.70
  11   8  -1   20.20    4.00
  11   8  -1   14.40    3.30
 -11  -8   1   17.10    4.10
 -11  -8   1   18.90    3.50
  10   8  -1   48.30    5.60
  10   8  -1   46.70    5.40
 -10  -8   1   52.59    6.10
 -10  -8   1   39.50    4.80
   9   8  -1   26.50    4.10
   9   8  -1   28.20    3.80
  -9  -8   1   25.60    4.10
  -9  -8   1   27.40    3.70
   8   8  -1  177.88   10.10
   8   8  -1  190.38   10.30
   8   8  -1  165.88   10.40
  -8  -8   1  176.78    8.80
  -8  -8   1  168.58   10.70
  -8  -8   1  184.68   10.30
   7   8  -1    6.30    1.90
   7   8  -1    3.80    1.80
   7   8  -1    6.50    2.00
  -7  -8   1    7.40    1.30
  -7  -8   1    9.90    2.90
  -7  -8   1    5.70    1.80
   6   8  -1   69.09    4.80
   6   8  -1   66.49    4.90
   6   8  -1   67.69    5.00
  -6  -8   1   67.99    4.00
  -6  -8   1   54.49    5.30
  -6  -8   1   73.49    4.90
   5   8  -1  210.68   11.30
   5   8  -1  215.38   11.50
   5   8  -1  228.28   11.60
  -5  -8   1  218.98   12.00
  -5  -8   1  221.08   10.70
   4   8  -1 1079.49   50.59
   4   8  -1 1105.29   50.89
   4   8  -1 1248.08   50.59
  -4  -8   1 1082.59   49.99
  -4  -8   1 1037.10   51.09
   3   8  -1  405.96   20.10
   3   8  -1  420.16   19.70
   3   8  -1  428.46   19.70
  -3  -8   1  431.06   20.40
  -3  -8   1  376.96   19.10
   2   8  -1    8.30    1.70
   2   8  -1   10.80    1.80
   2   8  -1   11.50    1.70
  -2  -8   1   11.40    1.50
  -2  -8   1    6.70    1.90
   1   8  -1   66.19    4.50
   1   8  -1   68.49    4.50
  -1  -8   1   74.69    5.10
  -1  -8   1   57.79    3.80
   0   8  -1   55.09    4.30
   0   8  -1   64.49    4.30
   0  -8   1   63.59    3.80
   0  -8   1   63.59    4.80
  -1   8  -1  331.77   15.50
  -1   8  -1  291.47   14.50
  -1   8  -1  327.77   15.70
   1  -8   1  307.57   14.60
   1  -8   1  296.07   15.80
  -2   8  -1  358.36   17.90
  -2   8  -1  399.56   17.10
  -2   8  -1  359.96   18.30
   2  -8   1  352.36   17.20
   2  -8   1  370.76   18.60
  -3   8  -1  618.54   27.90
  -3   8  -1  582.74   28.70
  -3   8  -1  642.04   29.50
   3  -8   1  596.44   28.00
   3  -8   1  629.04   28.00
   3  -8   1  618.54   29.70
  -4   8  -1   53.99    4.00
  -4   8  -1   51.39    3.40
  -4   8  -1   54.59    4.80
   4  -8   1   52.29    3.40
   4  -8   1   59.69    3.60
   4  -8   1   52.69    5.00
  -5   8  -1   81.49    4.50
  -5   8  -1   73.69    5.00
  -5   8  -1   77.99    6.10
   5  -8   1   72.89    4.30
   5  -8   1   64.99    6.10
   5  -8   1   75.59    4.70
  -6   8  -1  281.97   14.60
  -6   8  -1  310.67   14.10
  -6   8  -1  286.27   16.00
   6  -8   1  295.27   14.00
   6  -8   1  294.27   16.60
   6  -8   1  285.27   14.40
  -7   8  -1  185.08    9.90
  -7   8  -1  197.48   10.30
   7  -8   1  199.08   10.40
   7  -8   1  207.08   12.40
   7  -8   1  186.38    9.60
  -8   8  -1  125.69    6.80
  -8   8  -1  121.39    7.20
   8  -8   1  111.29    7.20
   8  -8   1  121.59    6.40
   8  -8   1  112.49    9.10
  -9   8  -1   -1.00    1.10
   9  -8   1   -0.30    2.40
   9  -8   1    0.50    1.40
 -10   8  -1   30.80    3.40
  10  -8   1   39.20    4.60
  10  -8   1   32.60    6.10
 -11   8  -1  136.39    8.10
  11  -8   1  141.59   11.40
  11  -8   1  134.69    9.10
 -12   8  -1  122.89    8.00
  12  -8   1  121.59   11.40
  12  -8   1  150.78    9.60
 -13   8  -1   20.70    3.40
  13  -8   1   22.00    4.20
  13   7  -1   84.69    7.60
  13   7  -1   97.39    8.30
 -13  -7   1   69.69    7.90
 -13  -7   1   73.09    7.40
  12   7  -1   37.20    5.10
  12   7  -1   34.80    5.20
 -12  -7   1   34.80    5.50
 -12  -7   1   43.90    5.20
  11   7  -1   51.49    5.80
  11   7  -1   58.19    6.30
 -11  -7   1   47.10    5.60
 -11  -7   1   51.99    6.00
  10   7  -1    1.90    2.30
  10   7  -1    4.70    2.40
 -10  -7   1    4.20    2.80
 -10  -7   1    0.50    1.50
   9   7  -1  129.89    8.40
   9   7  -1  127.59    7.90
  -9  -7   1  111.89    8.30
  -9  -7   1  116.39    7.80
   8   7  -1  180.98   10.40
   8   7  -1  186.88   10.40
   8   7  -1  193.48   10.90
  -8  -7   1  194.88   10.60
  -8  -7   1  187.28   11.10
  -8  -7   1  190.98    9.20
   7   7  -1   61.69    4.70
   7   7  -1   66.99    5.10
   7   7  -1   61.89    4.70
  -7  -7   1   65.69    3.80
  -7  -7   1   76.49    5.70
  -7  -7   1   59.49    4.80
   6   7  -1   39.60    3.60
   6   7  -1   42.80    3.50
   6   7  -1   42.90    3.90
  -6  -7   1   36.80    3.40
  -6  -7   1   47.00    4.40
  -6  -7   1   44.80    2.90
   5   7  -1    7.90    1.90
   5   7  -1    9.10    1.80
   5   7  -1    5.90    1.60
  -5  -7   1    7.20    1.20
  -5  -7   1    8.80    2.20
   4   7  -1  985.80   44.70
   4   7  -1  959.50   44.40
   4   7  -1  959.60   44.80
  -4  -7   1 1001.90   45.10
  -4  -7   1  990.50   44.00
   3   7  -1 1116.69   47.70
   3   7  -1 1025.00   47.80
   3   7  -1  978.40   48.00
  -3  -7   1 1077.29   47.30
  -3  -7   1 1067.49   48.30
   2   7  -1  211.98   11.00
   2   7  -1  233.08   11.10
   2   7  -1  226.38   11.40
  -2  -7   1  213.18   11.60
  -2  -7   1  229.08   10.70
   1   7  -1  117.39    6.00
   1   7  -1   96.79    5.90
  -1  -7   1   94.09    6.20
  -1  -7   1  101.99    5.40
   0   7  -1  247.58   11.80
   0   7  -1  230.88   11.70
   0  -7   1  249.18   11.20
   0  -7   1  200.78   11.80
  -1   7  -1 1483.95   70.49
  -1   7  -1 1633.44   70.79
  -1   7  -1 1615.54   69.79
   1  -7   1 1537.65   69.99
   1  -7   1 1573.14   70.99
  -2   7  -1  446.56   20.00
  -2   7  -1  444.56   20.80
  -2   7  -1  402.56   21.10
   2  -7   1  435.06   20.20
   2  -7   1  460.45   21.50
  -3   7  -1  636.64   28.00
  -3   7  -1  587.94   28.60
  -3   7  -1  605.74   29.40
   3  -7   1  630.94   28.10
   3  -7   1  634.74   29.70
   3  -7   1  613.04   28.10
  -4   7  -1  557.94   27.70
  -4   7  -1  641.84   29.00
  -4   7  -1  596.34   27.20
   4  -7   1  605.84   27.40
   4  -7   1  588.34   28.90
   4  -7   1  601.14   27.20
  -5   7  -1   12.50    2.00
  -5   7  -1   13.70    2.70
  -5   7  -1   12.90    1.60
   5  -7   1   15.30    1.60
   5  -7   1   11.10    2.70
   5  -7   1   14.70    1.90
  -6   7  -1  150.78    7.70
  -6   7  -1  148.69    8.10
   6  -7   1  145.59    9.90
   6  -7   1  148.19    7.60
   6  -7   1  160.98    8.30
  -7   7  -1  622.24   28.40
  -7   7  -1  610.44   28.00
   7  -7   1  620.54   30.50
   7  -7   1  609.54   28.60
   7  -7   1  586.14   27.70
  -8   7  -1  269.77   13.20
  -8   7  -1  260.17   13.40
   8  -7   1  257.97   12.70
   8  -7   1  281.97   13.90
   8  -7   1  275.17   15.80
  -9   7  -1   32.30    3.20
   9  -7   1   26.30    3.60
   9  -7   1   34.00    5.40
 -10   7  -1    1.70    1.50
  10  -7   1   -2.20    2.50
  10  -7   1    1.20    1.60
 -11   7  -1   58.79    4.70
  11  -7   1   53.39    5.70
  11  -7   1   61.49    7.70
 -12   7  -1   73.99    5.70
  12  -7   1   80.09    6.70
 -13   7  -1   39.40    4.30
  13  -7   1   36.90    5.50
 -14   7  -1   19.90    3.30
  14  -7   1   21.40    4.60
  14   6  -1   42.30    6.50
 -14  -6   1   52.09    6.30
  13   6  -1  118.69    9.50
 -13  -6   1  118.99    8.60
  12   6  -1   91.29    7.60
  12   6  -1   87.19    7.10
 -12  -6   1   78.49    6.70
  11   6  -1  206.08   12.10
  11   6  -1  206.48   12.50
 -11  -6   1  198.88   11.90
  10   6  -1   37.20    4.70
  10   6  -1   38.20    4.70
 -10  -6   1   37.10    4.40
   9   6  -1  148.79    9.10
   9   6  -1  157.28    9.70
  -9  -6   1  157.38    9.20
   8   6  -1   13.40    2.80
   8   6  -1   13.30    2.30
   8   6  -1   12.60    2.40
  -8  -6   1   13.60    1.50
  -8  -6   1   12.70    2.40
   7   6  -1   70.79    4.80
   7   6  -1   69.59    4.80
   7   6  -1   59.89    5.10
  -7  -6   1   80.09    5.60
  -7  -6   1   75.09    4.00
  -7  -6   1   67.09    5.00
   6   6  -1   98.89    6.10
   6   6  -1  108.09    6.50
   6   6  -1   99.29    6.10
  -6  -6   1  106.69    6.30
  -6  -6   1  106.99    6.70
  -6  -6   1  107.39    5.40
   5   6  -1   16.10    2.20
   5   6  -1   13.60    2.30
   5   6  -1   17.80    2.30
  -5  -6   1   19.20    2.70
  -5  -6   1   14.60    2.10
  -5  -6   1   17.90    1.70
   4   6  -1  641.54   30.50
   4   6  -1  663.83   30.30
   4   6  -1  656.93   30.50
  -4  -6   1  660.03   30.70
  -4  -6   1  677.03   29.90
   3   6  -1  305.07   14.80
   3   6  -1  310.57   14.60
   3   6  -1  316.37   14.50
  -3  -6   1  301.47   14.90
  -3  -6   1  280.57   14.10
   2   6  -1  338.77   15.30
   2   6  -1  344.97   15.50
   2   6  -1  329.47   15.20
  -2  -6   1  320.57   14.90
  -2  -6   1  271.47   15.50
   1   6  -1  170.28    8.80
   1   6  -1  177.98    8.70
  -1  -6   1  174.18    8.30
  -1  -6   1  162.78    9.00
   0   6  -1  101.69    5.70
   0   6  -1   97.39    5.60
   0  -6   1   96.89    5.90
   0  -6   1   99.79    5.10
  -1   6  -1  155.78    8.20
  -1   6  -1  156.18    8.40
  -1   6  -1  160.58    7.60
   1  -6   1  161.38    7.80
   1  -6   1  160.68    8.70
  -2   6  -1 1018.70   44.00
  -2   6  -1  981.30   44.60
  -2   6  -1  958.80   45.00
   2  -6   1  970.20   44.20
   2  -6   1  997.50   45.20
  -3   6  -1  502.25   21.90
  -3   6  -1  479.35   22.40
  -3   6  -1  469.45   23.10
   3  -6   1  477.85   23.30
   3  -6   1  486.65   22.00
   3  -6   1  461.05   21.90
  -4   6  -1 1494.95   67.29
  -4   6  -1 1555.14   68.69
  -4   6  -1 1465.25   67.69
   4  -6   1 1529.25   67.49
   4  -6   1 1529.85   68.89
   4  -6   1 1489.55   67.19
  -5   6  -1  239.98   12.00
  -5   6  -1  249.58   11.70
   5  -6   1  230.28   13.40
   5  -6   1  246.58   12.00
   5  -6   1  250.87   11.50
  -6   6  -1   59.09    3.70
  -6   6  -1   62.39    3.90
   6  -6   1   64.39    5.50
   6  -6   1   51.89    3.90
   6  -6   1   58.59    3.40
  -7   6  -1   47.30    3.30
  -7   6  -1   51.39    3.40
   7  -6   1   49.60    3.00
   7  -6   1   47.40    3.70
   7  -6   1   42.30    5.20
  -8   6  -1  356.06   17.30
  -8   6  -1  369.56   17.30
   8  -6   1  346.67   19.50
   8  -6   1  348.57   16.70
   8  -6   1  384.36   18.00
  -9   6  -1  346.27   16.40
   9  -6   1  297.17   18.60
   9  -6   1  354.56   17.30
 -10   6  -1   29.80    3.30
  10  -6   1   36.00    4.20
  10  -6   1   18.20    4.20
 -11   6  -1    8.40    2.30
  11  -6   1    2.60    1.90
  11  -6   1    6.70    3.40
 -12   6  -1   72.79    5.60
  12  -6   1   72.59    6.40
 -13   6  -1  105.19    7.20
  13  -6   1  100.29    8.30
 -14   6  -1   89.59    6.90
  14  -6   1   92.89    8.50
  14   5  -1   38.70    5.90
 -14  -5   1   35.00    5.00
  13   5  -1   85.59    7.70
 -13  -5   1   77.09    6.70
  12   5  -1  120.79    8.60
  12   5  -1  112.79    8.80
 -12  -5   1  119.29    8.30
  11   5  -1  174.38   11.10
  11   5  -1  188.68   11.60
 -11  -5   1  197.08   11.30
  10   5  -1   20.70    3.50
  10   5  -1   26.60    4.00
 -10  -5   1   21.80    3.30
   9   5  -1   18.30    3.00
   9   5  -1   22.10    3.20
  -9  -5   1   27.20    3.50
   8   5  -1  119.19    7.40
   8   5  -1  120.29    7.80
   8   5  -1  127.29    7.30
  -8  -5   1  130.69    6.20
  -8  -5   1  126.59    7.60
   7   5  -1   65.29    4.90
   7   5  -1   67.49    4.70
   7   5  -1   63.59    4.40
  -7  -5   1   70.79    4.80
  -7  -5   1   66.59    3.60
   6   5  -1 1434.06   66.49
   6   5  -1 1490.35   66.39
   6   5  -1 1448.85   66.99
  -6  -5   1 1476.15   66.79
  -6  -5   1 1532.95   65.69
   5   5  -1   12.40    1.90
   5   5  -1   13.40    1.80
   5   5  -1   15.10    2.00
  -5  -5   1   15.10    2.00
  -5  -5   1   15.40    2.30
  -5  -5   1   13.60    1.40
   4   5  -1   41.00    2.90
   4   5  -1   41.00    3.10
   4   5  -1   42.00    3.00
  -4  -5   1   43.20    2.60
  -4  -5   1   39.60    3.30
   3   5  -1  164.48    8.10
   3   5  -1  165.78    8.30
   3   5  -1  165.18    8.30
  -3  -5   1  145.99    7.70
  -3  -5   1  166.18    8.40
   2   5  -1   42.50    2.90
   2   5  -1   46.70    3.00
   2   5  -1   46.50    2.90
  -2  -5   1   43.60    3.20
  -2  -5   1   37.60    2.50
   1   5  -1    2.40    0.80
   1   5  -1    1.30    0.70
   1   5  -1    0.70    0.70
  -1  -5   1    2.20    0.70
  -1  -5   1    1.40    0.90
   0   5  -1   23.70    2.00
   0   5  -1   22.00    1.90
   0   5  -1   17.80    1.50
   0  -5   1   19.30    2.30
   0  -5   1   22.50    1.60
  -1   5  -1    3.50    0.80
  -1   5  -1    3.50    0.70
  -1   5  -1    5.70    1.20
   1  -5   1    3.30    0.70
   1  -5   1    5.40    1.40
  -2   5  -1  924.11   41.40
  -2   5  -1  828.42   41.90
  -2   5  -1  936.31   41.00
   2  -5   1  919.11   42.00
   2  -5   1  973.90   41.10
  -3   5  -1  176.18    9.30
  -3   5  -1  182.28    8.70
  -3   5  -1  178.28    8.40
   3  -5   1  160.28    9.40
   3  -5   1  173.28    8.30
   3  -5   1  169.48    8.40
  -4   5  -1  866.11   38.90
  -4   5  -1  842.12   39.20
   4  -5   1  866.71   38.80
   4  -5   1  860.91   40.40
   4  -5   1  899.01   39.20
  -5   5  -1  168.38    8.10
  -5   5  -1  157.48    8.30
   5  -5   1  157.38    9.70
   5  -5   1  171.38    7.90
   5  -5   1  167.38    8.40
  -6   5  -1  181.58    8.70
  -6   5  -1  176.88    8.70
   6  -5   1  172.28    8.40
   6  -5   1  178.08    9.10
   6  -5   1  159.58   10.20
  -7   5  -1   70.09    4.10
  -7   5  -1   56.89    3.80
   7  -5   1   63.09    3.40
   7  -5   1   59.09    4.20
   7  -5   1   67.09    5.60
  -8   5  -1  423.26   20.90
  -8   5  -1  463.95   21.30
   8  -5   1  453.85   23.50
   8  -5   1  457.45   20.50
   8  -5   1  456.05   21.80
  -9   5  -1  240.68   13.60
   9  -5   1  292.17   16.10
   9  -5   1  298.67   14.60
 -10   5  -1   64.49    4.70
  10  -5   1   64.99    7.20
  10  -5   1   51.49    4.80
 -11   5  -1   13.80    2.70
  11  -5   1   18.50    3.50
 -12   5  -1    3.20    1.80
  12  -5   1    0.00    1.70
 -13   5  -1  166.08   10.50
  13  -5   1  201.08   12.20
 -14   5  -1   46.70    5.30
  14  -5   1   30.30    5.40
  14   4  -1   14.50    4.20
 -14  -4   1   15.80    3.60
  13   4  -1   12.20    3.60
 -13  -4   1   12.10    2.90
  12   4  -1   98.69    7.80
 -12  -4   1   89.39    7.00
  11   4  -1  461.05   23.50
  11   4  -1  454.05   23.20
 -11  -4   1  459.65   23.00
  10   4  -1    2.60    1.70
  10   4  -1    0.90    1.60
 -10  -4   1   -0.50    1.20
   9   4  -1   -0.70    1.10
   9   4  -1    2.80    1.60
  -9  -4   1    0.10    1.20
   8   4  -1    0.20    1.10
   8   4  -1    0.90    1.20
   8   4  -1    0.60    1.20
  -8  -4   1    0.30    0.60
  -8  -4   1   -0.70    1.10
   7   4  -1  236.88   12.10
   7   4  -1  245.08   12.50
   7   4  -1  232.08   11.70
  -7  -4   1  238.58   12.20
  -7  -4   1  233.28   10.90
   6   4  -1  771.62   34.80
   6   4  -1  772.02   35.40
   6   4  -1  806.92   35.10
  -6  -4   1  727.33   35.20
  -6  -4   1  741.03   34.20
   5   4  -1  122.19    6.20
   5   4  -1  111.19    6.20
   5   4  -1  119.29    6.60
  -5  -4   1  105.29    6.30
  -5  -4   1  111.99    5.60
   4   4  -1  115.09    5.90
   4   4  -1  105.39    6.20
   4   4  -1  111.59    5.90
  -4  -4   1  113.99    5.50
   3   4  -1  874.51   38.00
   3   4  -1  777.12   38.30
   3   4  -1  891.31   38.30
  -3  -4   1  890.71   37.80
  -3  -4   1  791.82   38.20
   2   4  -1   39.50    2.50
   2   4  -1   37.70    2.60
   2   4  -1   38.80    2.60
  -2  -4   1   38.50    2.80
  -2  -4   1   36.90    2.20
   1   4  -1   80.39    4.30
   1   4  -1   80.09    4.40
   1   4  -1   76.99    4.30
  -1  -4   1   81.39    4.50
  -1  -4   1   83.59    4.10
   0   4  -1   23.60    1.90
   0   4  -1   25.20    1.70
   0   4  -1   26.50    2.10
   0  -4   1   25.00    2.20
   0  -4   1   27.00    1.70
  -1   4  -1  120.69    6.30
  -1   4  -1  122.29    6.10
  -1   4  -1  119.99    5.80
   1  -4   1  124.29    6.50
   1  -4   1  115.79    5.80
  -2   4  -1   20.70    1.50
  -2   4  -1   23.30    2.40
  -2   4  -1   20.40    1.70
   2  -4   1   20.30    1.50
   2  -4   1   24.20    2.50
   2  -4   1   22.60    1.50
  -3   4  -1  774.32   33.70
  -3   4  -1  722.23   34.00
   3  -4   1  762.82   33.70
   3  -4   1  750.32   33.90
   3  -4   1  757.52   34.80
  -4   4  -1 1228.78   55.19
  -4   4  -1 1215.88   55.09
   4  -4   1 1212.28   54.89
   4  -4   1 1245.18   56.49
   4  -4   1 1281.37   55.39
  -5   4  -1  126.09    6.60
  -5   4  -1  127.39    6.50
   5  -4   1  128.79    6.80
   5  -4   1  130.69    7.90
   5  -4   1  132.19    6.20
  -6   4  -1   41.90    2.80
  -6   4  -1   44.60    3.10
   6  -4   1   50.29    3.40
   6  -4   1   45.70    2.60
   6  -4   1   48.40    4.30
  -7   4  -1    6.10    1.10
  -7   4  -1    5.80    1.30
   7  -4   1    5.50    0.80
   7  -4   1    7.30    1.60
   7  -4   1    6.70    2.10
  -8   4  -1  134.19    7.30
   8  -4   1  147.29    9.20
   8  -4   1  121.09    7.70
  -9   4  -1  234.78   12.40
   9  -4   1  246.28   13.20
   9  -4   1  262.27   14.70
 -10   4  -1  394.76   19.10
  10  -4   1  385.46   19.90
 -11   4  -1    2.40    1.50
  11  -4   1    5.00    2.20
 -12   4  -1   20.00    3.20
  12  -4   1   28.70    4.50
 -13   4  -1  208.68   11.50
  13  -4   1  190.48   12.50
 -14   4  -1   40.50    4.80
  14  -4   1   44.70    5.90
 -15   4  -1   49.70    5.50
  15  -4   1   27.90    5.00
  15   3  -1   19.80    4.60
 -15  -3   1   19.00    4.10
  14   3  -1    6.10    3.00
 -14  -3   1    0.90    2.30
  13   3  -1   -0.70    2.00
 -13  -3   1    0.50    1.90
  12   3  -1  161.48   10.50
 -12  -3   1  152.48    9.70
  11   3  -1   90.49    7.10
 -11  -3   1   97.79    6.70
  10   3  -1   10.90    2.50
  10   3  -1    7.30    2.20
 -10  -3   1    8.10    2.00
   9   3  -1   36.90    4.20
   9   3  -1   32.80    3.80
  -9  -3   1   36.70    3.90
   8   3  -1   61.89    4.50
   8   3  -1   51.79    4.60
  -8  -3   1   62.29    4.50
   7   3  -1  538.35   26.50
   7   3  -1  597.24   26.40
   7   3  -1  530.15   25.60
  -7  -3   1  565.84   26.30
   6   3  -1  875.21   37.50
   6   3  -1  704.93   37.60
   6   3  -1  835.92   37.10
  -6  -3   1  815.02   37.50
  -6  -3   1  852.91   36.50
   5   3  -1    4.40    1.10
   5   3  -1    3.10    0.90
   5   3  -1    2.90    1.10
  -5  -3   1    5.50    1.30
  -5  -3   1    3.50    0.60
   4   3  -1  187.18    9.70
   4   3  -1  198.48    9.50
   4   3  -1  194.08    9.40
  -4  -3   1  199.68    9.60
  -4  -3   1  188.88    8.90
   3   3  -1  304.27   15.30
   3   3  -1  322.67   15.10
   3   3  -1  339.57   15.10
  -3  -3   1  335.17   14.80
   2   3  -1  305.97   14.50
   2   3  -1  317.07   14.40
   2   3  -1  306.97   14.20
  -2  -3   1  296.57   14.40
  -2  -3   1  324.47   14.10
   1   3  -1  602.74   26.70
   1   3  -1  583.74   26.90
   1   3  -1  568.24   26.80
  -1  -3   1  610.34   26.90
  -1  -3   1  607.24   26.60
   0   3  -1  197.28    9.50
   0   3  -1  204.38    9.70
   0   3  -1  211.08    9.70
   0  -3   1  217.58    9.50
   0  -3   1  201.48    9.80
  -1   3  -1 2347.47  101.89
  -1   3  -1 2177.08  102.39
  -1   3  -1 2165.68  102.19
   1  -3   1 2350.36  102.49
   1  -3   1 2493.05  101.99
  -2   3  -1  440.76   21.10
  -2   3  -1  516.15   21.40
   2  -3   1  475.75   21.90
   2  -3   1  443.46   21.20
   2  -3   1  477.45   21.10
  -3   3  -1 1702.83   80.59
  -3   3  -1 1899.41   80.79
   3  -3   1 1904.71   81.69
   3  -3   1 1949.20   80.89
   3  -3   1 1654.13   80.49
  -4   3  -1 2173.38   95.59
  -4   3  -1 2069.79   95.59
   4  -3   1 2126.79   95.29
   4  -3   1 2264.27   96.79
   4  -3   1 2156.08   95.79
  -5   3  -1  136.69    6.60
  -5   3  -1  135.89    6.80
   5  -3   1  146.29    8.10
   5  -3   1  127.59    6.40
   5  -3   1  138.49    7.10
  -6   3  -1  158.38    7.90
  -6   3  -1  166.08    8.30
   6  -3   1  164.98    8.60
   6  -3   1  174.98    9.80
   6  -3   1  164.48    7.60
  -7   3  -1    2.50    0.90
   7  -3   1    2.10    1.00
   7  -3   1    0.40    1.40
  -8   3  -1   68.99    4.50
   8  -3   1   72.89    5.00
   8  -3   1   75.89    6.10
  -9   3  -1  307.37   14.80
   9  -3   1  284.37   15.30
 -10   3  -1  362.66   18.50
  10  -3   1  396.16   19.40
 -11   3  -1   48.50    4.40
  11  -3   1   67.09    5.50
 -12   3  -1    4.60    2.10
  12  -3   1    9.10    2.70
 -13   3  -1   33.30    4.30
  13  -3   1   38.10    5.20
 -14   3  -1   85.69    6.70
  14  -3   1   82.49    7.70
 -15   3  -1   65.19    6.40
  15  -3   1   56.29    7.00
  15   2  -1  104.99    8.90
 -15  -2   1  102.39    8.20
  14   2  -1  111.09    8.50
 -14  -2   1   96.09    7.80
  13   2  -1    2.60    2.30
 -13  -2   1    0.40    2.00
  12   2  -1  197.38   12.20
 -12  -2   1  196.98   11.50
  11   2  -1  124.79    8.60
 -11  -2   1  129.99    8.10
  10   2  -1  129.69    8.30
 -10  -2   1  120.19    7.70
   9   2  -1  337.97   17.20
  -9  -2   1  338.87   17.10
   8   2  -1   13.00    2.30
   8   2  -1   12.90    2.20
  -8  -2   1   16.20    2.30
   7   2  -1  275.47   14.80
   7   2  -1  303.67   14.70
  -7  -2   1  307.57   14.70
   6   2  -1 2019.90   91.99
   6   2  -1 2093.19   92.19
  -6  -2   1 2057.39   91.99
   5   2  -1 1102.69   48.50
   5   2  -1 1117.59   49.10
   5   2  -1 1016.10   48.80
  -5  -2   1 1090.39   48.00
  -5  -2   1 1088.99   48.90
   4   2  -1  836.12   36.90
   4   2  -1  763.32   37.10
   4   2  -1  824.92   36.70
  -4  -2   1  843.52   36.30
  -4  -2   1  813.32   37.00
   3   2  -1  102.59    5.20
   3   2  -1   99.19    5.20
   3   2  -1  104.19    5.40
  -3  -2   1  106.49    4.90
   2   2  -1 1025.90   43.80
   2   2  -1  918.71   44.00
   2   2  -1  991.20   43.90
  -2  -2   1  997.70   43.60
   1   2  -1   60.99    3.20
   1   2  -1   57.99    3.00
   1   2  -1   56.09    3.20
  -1  -2   1   61.89    3.00
  -1  -2   1   63.29    3.10
   0   2  -1   51.89    2.90
   0   2  -1   57.99    2.80
   0   2  -1   60.49    3.00
   0  -2   1   49.30    2.70
   0  -2   1   58.99    3.00
  -1   2  -1   29.30    1.70
  -1   2  -1   25.60    1.50
   1  -2   1   27.50    2.00
   1  -2   1   28.80    1.50
  -2   2  -1 1002.80   43.50
  -2   2  -1  996.20   43.60
   2  -2   1  983.40   43.50
   2  -2   1  953.50   44.10
   2  -2   1  965.40   43.60
  -3   2  -1  515.95   23.40
  -3   2  -1  520.65   23.50
   3  -2   1  527.75   23.60
   3  -2   1  536.65   23.20
   3  -2   1  505.45   24.20
  -4   2  -1 1268.67   53.89
  -4   2  -1 1244.88   54.19
   4  -2   1 1260.37   53.69
   4  -2   1 1117.09   54.29
   4  -2   1 1176.38   54.99
  -5   2  -1  792.62   34.00
  -5   2  -1  734.83   34.40
   5  -2   1  750.22   35.60
   5  -2   1  769.82   34.70
  -6   2  -1  423.36   20.70
   6  -2   1  459.05   21.10
   6  -2   1  465.85   22.10
  -7   2  -1   -0.30    0.70
   7  -2   1   -0.90    0.80
   7  -2   1   -0.10    1.40
  -8   2  -1  216.98   10.90
   8  -2   1  208.58   11.40
  -9   2  -1  115.59    6.90
   9  -2   1  124.59    7.50
 -10   2  -1  131.09    7.70
  10  -2   1  130.89    8.30
 -11   2  -1  198.38   10.70
  11  -2   1  183.68   11.40
 -12   2  -1   24.40    3.50
  12  -2   1   18.10    3.60
 -13   2  -1   26.00    3.90
  13  -2   1   32.40    5.00
 -14   2  -1   75.49    6.30
  14  -2   1   72.69    7.90
 -15   2  -1   91.39    7.40
  15  -2   1   98.59    8.80
  15   1  -1   40.50    6.30
 -15  -1   1   61.89    6.40
  14   1  -1   46.30    6.40
 -14  -1   1   35.60    4.70
  13   1  -1   45.00    5.70
 -13  -1   1   41.00    4.90
  12   1  -1   50.09    5.90
 -12  -1   1   60.79    5.20
  11   1  -1   56.29    5.10
 -11  -1   1   58.49    4.90
  10   1  -1  190.88   11.50
 -10  -1   1  214.88   11.30
  -9  -1   1  754.72   35.30
   8   1  -1    6.00    1.50
  -8  -1   1    8.20    1.80
   7   1  -1  109.19    6.80
   7   1  -1  117.29    6.70
  -7  -1   1  116.79    6.60
   6   1  -1   19.00    2.30
   6   1  -1   22.00    2.60
  -6  -1   1   18.50    2.10
   5   1  -1  406.96   18.00
   5   1  -1  368.16   18.10
  -5  -1   1  369.56   17.90
   4   1  -1  303.67   14.60
   4   1  -1  303.97   14.70
   4   1  -1  316.87   14.30
  -4  -1   1  285.27   14.50
  -4  -1   1  332.17   13.90
   3   1  -1  252.27   12.10
   3   1  -1  237.28   11.80
   3   1  -1  257.07   11.90
  -3  -1   1  267.87   11.50
  -3  -1   1  264.07   12.00
   2   1  -1   77.19    3.90
   2   1  -1   74.39    4.00
   2   1  -1   78.29    3.80
  -2  -1   1   77.19    3.70
   1   1  -1  478.85   19.70
   1   1  -1  454.15   19.50
   1   1  -1  448.56   19.60
  -1  -1   1  369.46   19.50
   0   1  -1 1260.87   54.59
   0   1  -1 1154.08   54.69
   0   1  -1 1226.68   54.59
   0  -1   1 1300.77   54.59
  -1   1  -1 5892.31  244.88
  -1   1  -1 4961.90  244.88
   1  -1   1 5571.44  244.68
   1  -1   1 5769.72  244.98
  -2   1  -1  261.97   12.50
  -2   1  -1  275.77   12.50
   2  -1   1  278.97   13.00
   2  -1   1  282.97   12.60
   2  -1   1  284.07   12.40
  -3   1  -1  319.57   14.20
  -3   1  -1  314.67   14.40
   3  -1   1  318.17   14.50
   3  -1   1  300.47   15.00
   3  -1   1  317.97   14.00
  -4   1  -1  198.98    9.30
   4  -1   1  189.18    9.40
   4  -1   1  194.98   10.00
  -5   1  -1  184.58    8.90
   5  -1   1  186.98    9.10
   5  -1   1  168.78    9.70
  -6   1  -1  533.35   26.30
   6  -1   1  617.64   26.80
  -7   1  -1   33.40    2.70
   7  -1   1   34.70    3.10
  -8   1  -1   19.30    2.30
   8  -1   1   15.30    2.40
  -9   1  -1   41.80    3.50
   9  -1   1   43.50    3.90
 -10   1  -1  578.54   27.90
  10  -1   1  600.44   28.70
 -11   1  -1  186.88   10.20
  11  -1   1  172.18   10.90
 -12   1  -1   77.89    6.10
  12  -1   1   92.79    7.20
 -13   1  -1    0.70    1.90
  13  -1   1   -3.20    2.10
 -14   1  -1    4.90    2.30
  14  -1   1   -1.10    2.40
 -15   1  -1  105.39    8.10
  15  -1   1  112.89    9.40
  15   0  -1   70.39    8.60
 -15   0   1   69.89    7.00
  14   0  -1  104.39    8.60
 -14   0   1   99.29    7.70
  13   0  -1   30.70    4.50
 -13   0   1   30.10    4.40
  12   0  -1   35.10    5.00
 -12   0   1   38.80    4.70
  11   0  -1   60.39    5.50
 -11   0   1   62.39    5.10
  10   0  -1  118.59    7.90
 -10   0   1  127.09    7.60
   9   0  -1  767.62   35.90
  -9   0   1  753.92   35.40
   8   0  -1   30.30    3.50
  -8   0   1   37.60    3.10
   7   0  -1   15.80    2.50
  -7   0   1   15.00    2.10
   6   0  -1    3.70    1.10
  -6   0   1    2.00    0.90
   5   0  -1  829.92   37.40
  -5   0   1  809.52   37.20
   4   0  -1 1226.08   55.29
   4   0  -1 1174.28   55.19
  -4   0   1 1302.67   55.19
   3   0  -1  218.78   10.30
   3   0  -1  218.58   10.40
  -3   0   1  217.28   10.30
   2   0  -1   32.30    1.90
   2   0  -1   33.70    2.10
   2   0  -1   29.70    1.80
   2   0  -1   32.30    1.90
  -2   0   1   31.80    1.80
  -2   0   1   28.30    1.60
   1   0  -1  196.78    9.20
   1   0  -1  199.48    9.10
   1   0  -1  204.68    9.10
  -1   0   1  198.18    9.00
  -1   0  -1 1160.28   51.49
   1   0   1 1176.28   51.49
   1   0   1 1098.69   51.39
   1   0   1 1223.98   51.49
  -2   0  -1  345.37   15.50
   2   0   1  334.57   15.60
   2   0   1  352.66   15.60
  -3   0  -1  466.65   21.60
   3   0   1  462.35   21.60
   3   0   1  503.25   21.70
   4   0   1  202.28    9.80
  -5   0  -1  196.28   10.00
   5   0   1  219.98   10.30
   5   0   1  199.88   10.20
  -6   0  -1  341.67   17.50
   6   0   1  383.76   17.90
   6   0   1  393.96   17.90
  -7   0  -1  330.67   15.90
   7   0   1  324.77   16.10
  -8   0  -1   60.29    4.30
   8   0   1   63.49    4.60
  -9   0  -1   72.69    4.90
   9   0   1   65.59    5.10
 -10   0  -1  206.08   11.10
  10   0   1  203.18   11.60
 -11   0  -1   58.99    4.80
  11   0   1   60.39    5.30
 -12   0  -1  118.79    7.70
  12   0   1  115.49    8.40
 -13   0  -1    5.00    2.30
  13   0   1    2.60    2.40
 -14   0  -1    6.20    2.60
  14   0   1   15.20    3.90
 -15   0  -1   44.00    5.40
  15   0   1   49.70    6.70
  15  -1  -1   61.99    7.60
 -15   1   1   78.39    6.90
  14  -1  -1  167.28   11.50
 -14   1   1  165.08   10.50
  13  -1  -1  107.39    8.30
 -13   1   1  102.49    7.60
  12  -1  -1   21.10    3.80
 -12   1   1   21.30    3.40
  11  -1  -1  124.89    8.70
 -11   1   1  144.49    8.50
  10  -1  -1  251.27   13.80
 -10   1   1  253.87   13.30
   9  -1  -1  698.93   33.90
  -9   1   1  729.53   33.40
   8  -1  -1  223.48   12.10
  -8   1   1  236.28   11.80
   7  -1  -1   31.20    2.80
  -7   1   1   24.60    2.70
   6  -1  -1   24.90    3.30
   6  -1  -1   37.60    2.90
  -6   1   1   33.40    2.60
   5  -1  -1  188.68   10.20
   5  -1  -1  182.98    9.60
  -5   1   1  203.48    9.50
   4  -1  -1  514.15   25.50
  -4   1   1  572.84   24.90
   3  -1  -1  580.24   26.90
   3  -1  -1  612.14   27.40
   3  -1  -1  558.14   26.90
  -3   1   1  633.44   26.90
   2  -1  -1    3.40    0.90
   2  -1  -1    4.60    0.70
   2  -1  -1    3.10    0.80
  -2   1   1    4.10    0.60
   1  -1  -1  476.15   21.60
   1  -1  -1  488.35   21.60
   1  -1  -1  452.55   21.30
  -1   1   1  495.75   21.30
   0  -1  -1 1577.64   69.69
  -1  -1  -1 1659.73   70.99
  -1  -1  -1 1679.43   71.29
  -1  -1  -1 1689.83   71.09
   1   1   1 1443.86   71.19
   1   1   1 1585.44   71.09
   2   1   1  100.59    5.40
   2   1   1  125.99    5.50
  -3  -1  -1 4921.41  213.38
   3   1   1 4545.65  213.38
   3   1   1 5035.60  213.38
  -4  -1  -1  545.95   26.00
   4   1   1  602.34   26.10
   4   1   1  570.04   26.20
  -5  -1  -1  104.89    5.80
   5   1   1  115.09    6.00
   5   1   1  111.99    6.00
  -6  -1  -1   64.79    3.90
   6   1   1   59.79    4.00
   6   1   1   60.29    4.10
  -7  -1  -1  113.09    6.40
   7   1   1  114.09    6.80
   7   1   1  119.69    6.70
  -8  -1  -1  212.58   10.50
   8   1   1  193.48   10.90
   8   1   1  195.48   10.70
  -9  -1  -1   45.30    3.90
   9   1   1   57.79    4.50
 -10  -1  -1   93.19    6.30
  10   1   1  102.99    6.90
 -11  -1  -1   30.70    3.80
  11   1   1   26.00    3.80
 -12  -1  -1   10.10    2.60
  12   1   1   16.70    3.20
 -13  -1  -1   21.00    3.40
  13   1   1   28.00    4.50
 -14  -1  -1   -1.90    1.90
  14   1   1   -0.60    2.10
 -15  -1  -1   35.90    5.00
  15   1   1   41.50    5.90
  15  -2  -1   27.70    5.40
 -15   2   1   25.60    4.40
  14  -2  -1   97.69    8.40
 -14   2   1   95.89    7.40
  13  -2  -1  164.78   11.20
 -13   2   1  174.78   10.40
  12  -2  -1   43.00    5.50
 -12   2   1   49.00    4.90
  11  -2  -1    0.60    1.50
 -11   2   1   -0.10    1.30
  10  -2  -1    0.90    1.50
 -10   2   1   -1.10    1.00
   9  -2  -1  621.34   30.70
  -9   2   1  670.13   30.40
   8  -2  -1  369.86   18.70
  -8   2   1  384.46   18.30
   7  -2  -1  277.27   15.30
   7  -2  -1  325.17   16.50
  -7   2   1  330.07   15.10
   6  -2  -1    2.90    1.50
   6  -2  -1    3.80    1.10
  -6   2   1    3.30    1.00
   5  -2  -1   48.50    3.40
   5  -2  -1   56.99    4.30
  -5   2   1   60.79    3.40
   4  -2  -1  186.08   10.40
   4  -2  -1  206.58    9.80
  -4   2   1  205.58    9.60
   3  -2  -1  701.03   29.70
   3  -2  -1  651.83   30.80
   3  -2  -1  646.14   30.10
  -3   2   1  673.13   30.00
   2  -2  -1  186.68    9.60
   2  -2  -1  195.68    9.00
   2  -2  -1  199.88    8.80
  -2   2   1  196.98    9.00
   1  -2  -1 2250.47   98.89
   1  -2  -1 2219.88   99.49
   1  -2  -1 2192.88   98.89
  -1   2   1 2215.78   99.39
  -1   2   1 2335.57   98.89
   0  -2  -1  493.15   21.20
   0  -2  -1  459.55   21.50
   0   2   1  477.85   21.50
  -1  -2  -1  604.44   28.80
  -1  -2  -1  639.44   28.50
  -1  -2  -1  666.33   28.50
   1   2   1  607.04   28.50
   1   2   1  696.83   28.70
  -2  -2  -1 5216.98  220.98
  -2  -2  -1 4604.34  220.48
   2   2   1 4845.31  220.88
   2   2   1 5365.46  221.08
  -3  -2  -1  853.81   36.00
  -3  -2  -1  825.22   36.40
   3   2   1  720.73   36.50
   3   2   1  849.02   36.50
  -4  -2  -1   24.30    1.80
   4   2   1   20.20    1.90
   4   2   1   23.00    1.90
  -5  -2  -1  261.47   12.20
   5   2   1  252.67   12.20
   5   2   1  239.78   12.30
  -6  -2  -1   30.60    2.40
   6   2   1   27.20    2.50
   6   2   1   26.60    2.80
  -7  -2  -1  616.74   28.10
   7   2   1  591.64   28.30
   7   2   1  604.44   28.40
  -8  -2  -1 1638.14   75.19
   8   2   1 1658.43   75.69
   8   2   1 1714.93   75.59
  -9  -2  -1   73.89    5.10
   9   2   1   72.29    5.50
   9   2   1   75.29    5.40
 -10  -2  -1   44.60    3.90
  10   2   1   44.70    4.70
  10   2   1   43.80    4.70
 -11  -2  -1   87.79    6.10
  11   2   1   78.59    6.40
 -12  -2  -1   20.80    3.40
  12   2   1   27.60    4.50
 -13  -2  -1  118.69    8.10
  13   2   1  120.09    9.20
 -14  -2  -1   -1.90    1.70
  14   2   1    3.70    2.80
 -15  -2  -1    3.00    2.50
  15   2   1   -0.90    2.60
  15  -3  -1    3.70    3.00
 -15   3   1    6.10    2.90
  14  -3  -1   67.09    7.50
 -14   3   1   69.89    6.20
  13  -3  -1  116.29    8.60
 -13   3   1  115.19    7.90
  12  -3  -1   18.70    3.50
 -12   3   1   19.40    3.20
  11  -3  -1  114.19    7.70
 -11   3   1  102.19    6.90
  10  -3  -1   53.69    4.70
 -10   3   1   49.99    4.20
   9  -3  -1  281.37   14.20
   9  -3  -1  242.78   15.00
  -9   3   1  273.67   13.60
   8  -3  -1  482.25   25.50
   8  -3  -1  529.05   24.50
  -8   3   1  512.75   24.00
   7  -3  -1 1120.29   54.69
   7  -3  -1 1249.47   53.59
  -7   3   1 1154.78   53.09
   6  -3  -1  634.24   28.30
   6  -3  -1  623.94   29.40
  -6   3   1  571.84   27.90
   5  -3  -1  293.77   13.50
   5  -3  -1  275.57   14.40
  -5   3   1  266.17   13.20
   4  -3  -1   79.19    5.70
   4  -3  -1   87.59    4.40
   4  -3  -1   94.39    4.90
  -4   3   1   97.99    4.80
   3  -3  -1   42.50    2.20
   3  -3  -1   45.70    3.40
   3  -3  -1   39.70    2.40
  -3   3   1   42.50    2.40
   2  -3  -1 2456.15  111.29
   2  -3  -1 2609.84  111.19
   2  -3  -1 2555.94  112.09
  -2   3   1 2458.15  111.19
   1  -3  -1    2.20    0.40
   1  -3  -1    0.50    0.90
  -1   3   1    0.70    0.90
   0  -3  -1  610.24   27.10
   0  -3  -1  600.04   26.60
   0   3   1  577.54   27.00
  -1  -3  -1 2336.77   96.09
  -1  -3  -1 2146.79   96.49
   1   3   1 2047.00   96.39
   1   3   1 2172.78   96.09
  -2  -3  -1 3512.75  156.88
  -2  -3  -1 3545.35  156.48
  -2  -3  -1 3480.95  156.68
   2   3   1 3720.73  156.88
   2   3   1 3483.05  156.68
  -3  -3  -1 1512.35   67.39
  -3  -3  -1 1461.15   66.99
   3   3   1 1513.25   67.49
   3   3   1 1578.04   67.49
  -4  -3  -1   10.70    0.80
  -4  -3  -1   11.70    1.40
   4   3   1   10.70    1.40
   4   3   1   11.90    1.00
   4   3   1   10.50    1.50
  -5  -3  -1  101.59    5.40
   5   3   1   97.29    5.40
   5   3   1   93.29    5.50
  -6  -3  -1   27.10    2.30
   6   3   1   20.50    2.40
   6   3   1   25.00    2.70
  -7  -3  -1  294.37   14.30
   7   3   1  292.37   14.40
   7   3   1  279.87   14.50
  -8  -3  -1  306.17   15.40
   8   3   1  309.77   15.80
   8   3   1  317.07   15.70
  -9  -3  -1  157.48    8.80
   9   3   1  145.19    8.90
   9   3   1  158.68    9.20
 -10  -3  -1   28.10    3.50
  10   3   1   27.80    3.70
  10   3   1   22.50    3.40
 -11  -3  -1    6.50    2.00
  11   3   1    5.80    2.40
  11   3   1    7.10    2.10
 -12  -3  -1  162.58    9.70
  12   3   1  148.99   10.20
 -13  -3  -1   95.89    7.20
  13   3   1   99.19    8.10
 -14  -3  -1    0.10    1.70
  14   3   1    3.80    2.70
 -15  -3  -1    2.10    2.50
  15   3   1    0.50    3.10
  15  -4  -1   -1.20    2.80
 -15   4   1    0.80    2.30
  14  -4  -1   11.60    3.40
 -14   4   1   21.10    3.70
  13  -4  -1    3.50    2.50
 -13   4   1    2.10    2.10
  12  -4  -1   71.29    6.40
 -12   4   1   83.69    6.00
  11  -4  -1  152.78    9.40
 -11   4   1  141.39    8.60
  10  -4  -1  114.49    8.00
  10  -4  -1  130.99    9.50
 -10   4   1  131.99    7.50
   9  -4  -1   70.09    6.40
   9  -4  -1   68.09    5.20
  -9   4   1   68.89    4.70
   8  -4  -1   97.29    7.90
   8  -4  -1  109.79    6.80
  -8   4   1  122.89    6.50
   7  -4  -1 1240.48   56.29
   7  -4  -1 1214.18   57.59
  -7   4   1 1262.37   55.89
   6  -4  -1  252.87   14.10
   6  -4  -1  266.07   12.90
   6  -4  -1  252.67   12.00
  -6   4   1  270.97   12.60
   5  -4  -1   10.70    2.30
   5  -4  -1   13.00    1.20
   5  -4  -1   17.30    1.90
  -5   4   1   14.80    1.60
   4  -4  -1   -0.80    1.00
   4  -4  -1    0.60    0.50
   4  -4  -1   -0.10    0.40
  -4   4   1    1.10    0.50
   3  -4  -1  576.54   26.40
   3  -4  -1  566.44   27.50
   3  -4  -1  619.64   26.30
  -3   4   1  577.14   26.30
   2  -4  -1 2324.97   97.59
   2  -4  -1 2115.99   97.59
   2  -4  -1 2234.58   98.59
  -2   4   1 2280.37   97.49
  -2   4   1 2078.19   98.39
   1  -4  -1   30.00    1.80
   1  -4  -1   28.80    2.60
   1  -4  -1   31.10    1.60
  -1   4   1   25.70    2.30
   0  -4  -1   62.99    4.00
   0  -4  -1   70.49    3.30
   0   4   1   59.09    3.80
  -1  -4  -1   89.89    4.30
  -1  -4  -1   84.39    4.90
   1   4   1   89.19    4.30
   1   4   1   82.39    4.70
  -2  -4  -1 1740.83   74.69
  -2  -4  -1 1668.03   74.79
  -2  -4  -1 1581.04   75.19
   2   4   1 1787.02   75.09
   2   4   1 1657.33   74.89
  -3  -4  -1  846.62   36.80
  -3  -4  -1  825.72   36.40
  -3  -4  -1  740.63   37.00
   3   4   1  845.12   36.90
   3   4   1  827.62   36.90
  -4  -4  -1   85.19    4.20
  -4  -4  -1   84.99    4.70
   4   4   1   89.79    4.50
   4   4   1   88.49    4.90
   4   4   1   82.19    4.90
  -5  -4  -1  472.15   22.50
  -5  -4  -1  475.85   21.70
   5   4   1  464.35   22.70
   5   4   1  519.25   22.70
   5   4   1  494.75   22.10
  -6  -4  -1   31.70    1.90
  -6  -4  -1   34.50    2.70
   6   4   1   34.00    2.20
   6   4   1   31.40    2.90
   6   4   1   29.20    3.00
  -7  -4  -1  243.08   12.70
   7   4   1  259.77   13.10
   7   4   1  254.37   12.80
  -8  -4  -1  264.07   13.40
   8   4   1  266.97   13.50
   8   4   1  252.87   13.70
  -9  -4  -1   73.89    5.40
   9   4   1   83.29    6.00
   9   4   1   82.89    5.80
 -10  -4  -1    3.70    1.70
  10   4   1    6.60    2.30
  10   4   1    6.10    2.10
 -11  -4  -1    2.70    1.70
  11   4   1    2.50    1.90
  11   4   1    0.50    1.60
 -12  -4  -1   82.29    6.30
  12   4   1   81.29    6.80
  12   4   1   71.79    6.50
 -13  -4  -1  100.59    7.50
  13   4   1   94.39    8.10
 -14  -4  -1  100.49    7.70
  14   4   1   92.99    8.50
 -15  -4  -1   47.20    5.60
  15   4   1   23.40    5.10
  14  -5  -1   14.30    3.50
 -14   5   1   19.40    3.60
  13  -5  -1    3.50    2.20
 -13   5   1    1.70    2.00
  12  -5  -1  193.18   11.80
 -12   5   1  189.18   10.80
  11  -5  -1  189.38   13.20
  11  -5  -1  200.78   11.70
 -11   5   1  195.38   10.70
  10  -5  -1    6.60    2.00
  10  -5  -1    7.60    2.80
 -10   5   1   10.70    2.00
   9  -5  -1    3.30    2.30
   9  -5  -1   -0.90    0.90
  -9   5   1    0.60    1.10
   8  -5  -1    0.80    1.90
   8  -5  -1    2.00    1.20
  -8   5   1    2.00    1.10
   7  -5  -1  509.15   22.20
   7  -5  -1  461.75   23.20
   7  -5  -1  502.75   24.90
  -7   5   1  484.15   22.80
   6  -5  -1   10.70    1.20
   6  -5  -1   14.90    2.80
   6  -5  -1   11.20    1.70
  -6   5   1    9.60    1.40
   5  -5  -1   30.10    2.00
   5  -5  -1   33.80    4.10
   5  -5  -1   31.90    2.40
  -5   5   1   30.60    2.20
   4  -5  -1   54.69    4.40
   4  -5  -1   51.39    2.90
   4  -5  -1   51.29    3.10
  -4   5   1   53.49    3.00
   3  -5  -1  292.97   13.80
   3  -5  -1  299.47   13.70
   3  -5  -1  301.57   15.10
  -3   5   1  300.07   13.60
  -3   5   1  294.07   14.80
   2  -5  -1  901.21   39.10
   2  -5  -1  859.81   40.20
   2  -5  -1  877.51   39.00
  -2   5   1  895.81   38.90
  -2   5   1  832.62   40.10
   1  -5  -1  375.26   17.90
   1  -5  -1  389.36   16.80
  -1   5   1  340.67   17.50
   0  -5  -1  364.86   17.00
   0  -5  -1  370.86   17.90
   0   5   1  389.76   17.70
  -1  -5  -1    9.60    1.70
  -1  -5  -1   14.70    1.10
   1   5   1   18.90    1.90
   1   5   1    8.50    1.10
  -2  -5  -1 2306.57   94.89
  -2  -5  -1 2155.18   95.59
   2   5   1 2057.19   95.09
   2   5   1 2052.59   95.29
  -3  -5  -1  524.65   23.20
  -3  -5  -1  474.65   23.90
  -3  -5  -1  524.85   23.50
   3   5   1  512.85   23.60
   3   5   1  537.55   23.70
  -4  -5  -1   99.29    4.90
  -4  -5  -1   96.89    5.40
  -4  -5  -1   93.89    5.80
   4   5   1   99.99    5.50
   4   5   1  102.69    5.50
   4   5   1   99.79    5.20
  -5  -5  -1  875.91   39.80
  -5  -5  -1  890.51   39.10
  -5  -5  -1  846.62   40.00
   5   5   1  833.32   40.00
   5   5   1  897.61   39.50
   5   5   1  907.01   39.90
  -6  -5  -1   68.39    3.50
  -6  -5  -1   66.79    4.30
   6   5   1   69.29    4.00
   6   5   1   69.59    4.50
   6   5   1   65.59    4.50
  -7  -5  -1  473.65   21.80
  -7  -5  -1  499.45   23.00
   7   5   1  477.75   23.20
   7   5   1  476.35   23.00
   7   5   1  491.15   22.30
  -8  -5  -1  263.57   14.20
   8   5   1  290.57   14.60
   8   5   1  286.37   14.40
  -9  -5  -1   86.89    5.90
   9   5   1   87.59    6.30
   9   5   1   88.39    6.10
 -10  -5  -1  116.79    7.50
  10   5   1  118.19    8.00
  10   5   1  119.89    7.80
 -11  -5  -1    9.20    2.30
  11   5   1   10.70    2.90
  11   5   1    8.60    2.80
 -12  -5  -1  110.79    7.70
  12   5   1  106.29    8.40
  12   5   1  109.99    8.10
 -13  -5  -1   64.19    6.30
  13   5   1   55.39    6.30
  13   5   1   56.19    6.50
 -14  -5  -1   78.19    6.80
  14   5   1   56.39    7.20
  14  -6  -1    6.50    3.00
 -14   6   1   10.10    2.90
  13  -6  -1    6.80    3.10
 -13   6   1    6.30    2.50
  12  -6  -1  183.18   11.20
 -12   6   1  164.98    9.90
  11  -6  -1  167.38   12.70
  11  -6  -1  193.18   11.40
 -11   6   1  191.18   10.30
  10  -6  -1   46.60    6.30
  10  -6  -1   55.99    4.90
 -10   6   1   56.29    4.30
   9  -6  -1    0.80    2.40
   9  -6  -1    0.90    1.20
  -9   6   1    1.40    1.30
   8  -6  -1    4.00    2.20
   8  -6  -1    5.50    1.70
  -8   6   1    5.50    1.40
   7  -6  -1  297.77   13.70
   7  -6  -1  301.97   16.40
   7  -6  -1  282.47   14.60
  -7   6   1  291.67   14.10
   6  -6  -1  156.98    7.40
   6  -6  -1  140.79    8.00
   6  -6  -1  149.39    9.80
  -6   6   1  155.78    7.70
   5  -6  -1    6.30    1.20
   5  -6  -1    2.70    1.80
   5  -6  -1    3.60    0.80
  -5   6   1    3.00    0.80
   4  -6  -1   85.29    6.10
   4  -6  -1   75.99    4.30
   4  -6  -1   85.59    4.60
  -4   6   1   88.09    4.40
  -4   6   1   85.99    5.80
   3  -6  -1  622.44   29.40
   3  -6  -1  644.84   27.90
   3  -6  -1  562.14   27.90
  -3   6   1  602.54   29.20
  -3   6   1  651.53   27.70
   2  -6  -1  807.62   37.40
   2  -6  -1  793.62   35.90
   2  -6  -1  809.32   36.10
  -2   6   1  812.02   35.80
  -2   6   1  796.02   37.10
   1  -6  -1  710.83   34.80
   1  -6  -1  754.02   33.60
  -1   6   1  782.32   34.60
   0  -6  -1  415.46   20.20
   0  -6  -1  426.36   19.20
   0   6   1  420.76   20.00
  -1  -6  -1   41.20    3.50
  -1  -6  -1   42.60    2.50
   1   6   1   40.00    2.50
   1   6   1   42.70    3.10
  -2  -6  -1  909.11   39.70
  -2  -6  -1  835.22   40.60
   2   6   1  912.11   39.90
   2   6   1  888.01   40.20
  -3  -6  -1   53.89    4.20
  -3  -6  -1   65.19    3.40
  -3  -6  -1   63.89    3.70
   3   6   1   63.59    3.80
   3   6   1   67.29    3.80
   3   6   1   57.99    4.00
  -4  -6  -1 1216.28   53.29
  -4  -6  -1 1189.98   53.79
  -4  -6  -1 1154.98   52.79
   4   6   1 1145.99   53.39
   4   6   1 1174.78   53.19
   4   6   1 1230.38   53.49
  -5  -6  -1  958.50   43.40
  -5  -6  -1  995.30   42.70
  -5  -6  -1  920.51   43.80
   5   6   1  976.30   43.20
   5   6   1  913.11   43.50
   5   6   1  962.10   43.60
  -6  -6  -1   79.19    5.60
  -6  -6  -1   82.69    5.00
  -6  -6  -1   81.89    4.20
   6   6   1   78.29    4.80
   6   6   1   81.39    5.30
   6   6   1   81.99    5.20
  -7  -6  -1  137.39    6.90
  -7  -6  -1  141.39    7.90
   7   6   1  144.49    8.10
   7   6   1  143.19    8.20
   7   6   1  144.49    7.50
  -8  -6  -1   43.90    4.00
  -8  -6  -1   48.00    2.90
   8   6   1   56.49    3.60
   8   6   1   47.60    4.20
   8   6   1   55.59    4.50
  -9  -6  -1   66.79    5.00
   9   6   1   69.09    5.20
   9   6   1   60.59    5.30
 -10  -6  -1  251.17   13.20
  10   6   1  234.78   13.40
  10   6   1  243.58   13.70
 -11  -6  -1   92.29    6.60
  11   6   1   85.69    6.90
  11   6   1   97.89    7.40
 -12  -6  -1   56.09    5.60
  12   6   1   52.59    5.80
  12   6   1   45.60    5.90
 -13  -6  -1   33.70    4.60
  13   6   1   43.90    5.70
  13   6   1   26.30    4.40
 -14  -6  -1   44.30    5.90
  14   6   1   34.00    5.80
  14  -7  -1   42.40    5.90
 -14   7   1   60.19    5.70
  13  -7  -1   41.50    5.50
 -13   7   1   50.19    5.00
  12  -7  -1  112.19    8.30
  12  -7  -1  113.99   10.20
 -12   7   1  108.49    7.20
  11  -7  -1  190.48   13.20
  11  -7  -1  181.68   11.10
 -11   7   1  173.88   10.00
  10  -7  -1  202.78   11.00
  10  -7  -1  177.28   13.00
 -10   7   1  179.88   10.10
   9  -7  -1  174.98   11.60
   9  -7  -1  172.28    9.70
  -9   7   1  154.58    8.90
   8  -7  -1    4.00    1.00
   8  -7  -1    3.50    2.30
   8  -7  -1    3.20    1.60
  -8   7   1    2.00    1.10
  -8   7   1    4.50    1.40
   7  -7  -1   38.60    2.70
   7  -7  -1   36.40    5.10
   7  -7  -1   42.10    3.40
  -7   7   1   35.50    2.90
   6  -7  -1    3.20    1.10
   6  -7  -1    3.10    2.10
   6  -7  -1    2.10    0.90
  -6   7   1    2.80    1.00
   5  -7  -1  845.02   38.10
   5  -7  -1  823.12   40.00
   5  -7  -1  803.62   37.80
  -5   7   1  871.41   39.80
  -5   7   1  857.01   37.80
   4  -7  -1   26.20    3.60
   4  -7  -1   25.90    1.90
   4  -7  -1   22.60    2.00
  -4   7   1   28.20    1.90
  -4   7   1   23.50    3.30
   3  -7  -1   14.90    1.50
   3  -7  -1   17.60    1.70
   3  -7  -1   16.70    2.80
  -3   7   1   15.80    1.50
  -3   7   1   17.80    2.90
   2  -7  -1  137.49    8.40
   2  -7  -1  132.29    7.00
   2  -7  -1  138.69    6.80
  -2   7   1  141.99    8.20
  -2   7   1  151.38    6.70
   1  -7  -1 1328.37   59.69
   1  -7  -1 1294.97   60.99
  -1   7   1 1391.66   60.79
   0  -7  -1  133.49    7.90
   0  -7  -1  142.79    6.90
   0   7   1  138.99    7.70
  -1  -7  -1  268.27   12.90
  -1  -7  -1  288.27   14.00
   1   7   1  269.67   13.60
  -2  -7  -1    0.20    1.10
  -2  -7  -1    0.60    0.50
   2   7   1    1.00    0.90
   2   7   1    0.40    0.70
  -3  -7  -1  133.19    6.40
  -3  -7  -1  126.49    7.50
   3   7   1  134.29    6.80
   3   7   1  126.29    7.10
   3   7   1  121.09    6.90
  -4  -7  -1  534.75   24.40
  -4  -7  -1  538.85   24.80
  -4  -7  -1  490.45   25.50
   4   7   1  549.85   24.90
   4   7   1  542.75   25.00
   4   7   1  557.24   25.10
  -5  -7  -1  807.52   39.10
  -5  -7  -1  825.02   39.70
  -5  -7  -1  874.71   38.50
   5   7   1  857.11   39.40
   5   7   1  875.11   39.30
   5   7   1  901.81   39.10
  -6  -7  -1   58.39    4.80
  -6  -7  -1   51.89    3.70
  -6  -7  -1   49.70    3.00
   6   7   1   54.19    4.10
   6   7   1   50.69    3.90
   6   7   1   45.40    3.60
  -7  -7  -1   64.09    4.40
  -7  -7  -1   50.29    5.30
  -7  -7  -1   64.09    3.50
   7   7   1   62.09    4.70
   7   7   1   54.29    4.00
   7   7   1   56.39    4.50
  -8  -7  -1  265.37   13.60
  -8  -7  -1  256.97   12.30
  -8  -7  -1  270.27   14.20
   8   7   1  267.87   13.10
   8   7   1  257.77   13.70
   8   7   1  250.87   13.80
  -9  -7  -1  231.98   13.30
  -9  -7  -1  255.07   14.10
   9   7   1  257.37   13.60
   9   7   1  264.67   13.90
 -10  -7  -1  402.46   21.80
 -10  -7  -1  430.26   21.20
  10   7   1  436.16   21.50
  10   7   1  424.06   21.70
 -11  -7  -1   44.20    4.80
  11   7   1   32.70    4.70
  11   7   1   50.49    5.50
 -12  -7  -1    7.00    2.40
  12   7   1    6.60    2.70
  12   7   1   11.10    3.30
 -13  -7  -1    0.50    2.00
  13   7   1    1.70    2.80
  13   7   1    0.70    2.70
 -14  -7  -1   25.80    4.40
  14   7   1   38.20    5.70
  14   7   1   28.60    5.10
  13  -8  -1   14.40    3.60
 -13   8   1    9.30    2.50
  12  -8  -1   66.09    8.40
  12  -8  -1   40.20    5.20
 -12   8   1   47.60    4.60
  11  -8  -1   88.69   10.00
  11  -8  -1   81.39    6.70
 -11   8   1   96.59    6.20
  10  -8  -1  228.38   15.50
  10  -8  -1  243.48   13.20
 -10   8   1  236.28   12.20
   9  -8  -1  571.34   29.30
   9  -8  -1  511.75   26.80
  -9   8   1  588.34   26.10
   8  -8  -1   11.10    3.30
   8  -8  -1    7.60    1.90
   8  -8  -1    4.90    1.20
  -8   8   1    5.30    1.40
  -8   8   1    6.70    1.60
   7  -8  -1   -0.10    1.00
   7  -8  -1    0.10    0.70
   7  -8  -1    0.50    2.30
  -7   8   1    1.30    1.00
  -7   8   1    1.30    1.10
   6  -8  -1   36.40    2.60
   6  -8  -1   34.50    3.00
   6  -8  -1   34.20    4.80
  -6   8   1   37.90    4.80
  -6   8   1   35.60    2.70
   5  -8  -1  900.51   41.60
   5  -8  -1  906.91   43.90
   5  -8  -1  906.31   41.80
  -5   8   1  957.90   43.90
  -5   8   1  949.01   41.50
   4  -8  -1   34.10    2.40
   4  -8  -1   32.10    2.40
   4  -8  -1   30.90    4.30
  -4   8   1   34.20    2.30
  -4   8   1   22.70    3.70
   3  -8  -1  103.29    5.30
   3  -8  -1   99.09    5.50
   3  -8  -1  106.29    7.10
  -3   8   1  105.49    7.00
  -3   8   1  103.79    5.20
   2  -8  -1   31.30    2.30
   2  -8  -1   30.90    2.10
   2  -8  -1   32.20    3.90
  -2   8   1   32.00    2.00
  -2   8   1   26.70    3.40
   1  -8  -1 1421.36   59.99
   1  -8  -1 1253.77   61.39
  -1   8   1 1340.07   61.09
   0  -8  -1 1029.30   44.30
   0  -8  -1 1012.10   45.70
   0   8   1  914.81   45.20
  -1  -8  -1  549.05   24.90
  -1  -8  -1  534.75   26.30
   1   8   1  553.64   25.70
  -2  -8  -1  162.28    9.10
  -2  -8  -1  156.78    7.60
   2   8   1  162.68    8.40
   2   8   1  137.19    8.00
   2   8   1  146.59    7.70
  -3  -8  -1  527.85   24.40
  -3  -8  -1  529.85   25.80
   3   8   1  534.65   24.60
   3   8   1  541.05   25.10
   3   8   1  530.95   24.90
  -4  -8  -1  190.98    9.40
  -4  -8  -1  207.08    9.80
  -4  -8  -1  174.08   10.70
   4   8   1  203.78   10.00
   4   8   1  182.58   10.00
   4   8   1  199.08   10.20
  -5  -8  -1  409.76   18.50
  -5  -8  -1  393.96   20.10
  -5  -8  -1  432.56   19.20
   5   8   1  392.86   19.10
   5   8   1  361.16   19.20
   5   8   1  408.16   19.40
  -6  -8  -1  108.49    6.00
  -6  -8  -1  118.19    6.80
  -6  -8  -1  119.39    7.70
   6   8   1  115.09    6.80
   6   8   1  111.89    7.00
   6   8   1  125.59    7.10
  -7  -8  -1   60.99    4.70
  -7  -8  -1   79.29    5.90
  -7  -8  -1   64.59    3.90
   7   8   1   61.79    5.00
   7   8   1   65.39    4.70
   7   8   1   65.79    5.00
  -8  -8  -1   -1.80    2.10
  -8  -8  -1    1.40    0.90
  -8  -8  -1    0.00    1.10
   8   8   1    0.50    1.40
   8   8   1   -0.70    1.50
   8   8   1   -0.70    1.10
  -9  -8  -1  227.28   12.60
  -9  -8  -1  243.98   13.80
   9   8   1  233.08   13.10
   9   8   1  221.88   12.70
 -10  -8  -1  251.07   13.20
 -10  -8  -1  239.28   14.30
  10   8   1  222.88   13.20
  10   8   1  236.78   13.70
 -11  -8  -1   49.40    5.20
 -11  -8  -1   56.19    6.60
  11   8   1   43.10    5.40
  11   8   1   55.19    6.10
 -12  -8  -1    0.90    3.50
 -12  -8  -1    4.80    2.10
  12   8   1    2.30    2.50
  12   8   1    4.00    2.50
 -13  -8  -1   -1.90    3.80
 -13  -8  -1    0.10    2.20
  13   8   1   -4.30    2.30
  13   8   1    5.40    3.10
  13  -9  -1    5.70    4.40
  13  -9  -1    0.30    2.30
 -13   9   1    1.30    2.00
  12  -9  -1    6.70    4.10
  12  -9  -1    7.70    2.50
 -12   9   1    2.80    1.80
  11  -9  -1    0.90    3.40
  11  -9  -1    1.30    2.20
 -11   9   1    3.50    1.80
  10  -9  -1  190.88   13.40
  10  -9  -1  175.28   10.80
 -10   9   1  197.68   10.10
   9  -9  -1  243.18   13.50
   9  -9  -1  258.47   16.00
  -9   9   1  272.27   15.90
  -9   9   1  248.68   12.70
   8  -9  -1   87.19    5.40
   8  -9  -1   91.89    6.20
   8  -9  -1  101.59    8.40
  -8   9   1  102.89    5.70
  -8   9   1   92.49    6.00
  -8   9   1   98.79    8.20
   7  -9  -1    1.70    0.90
   7  -9  -1    3.90    1.40
   7  -9  -1   10.00    3.20
  -7   9   1    0.20    2.20
  -7   9   1   -0.70    1.00
  -7   9   1    2.10    1.20
   6  -9  -1   17.10    2.20
   6  -9  -1   18.70    2.00
   6  -9  -1   16.90    3.80
  -6   9   1   16.80    3.50
  -6   9   1   18.00    2.50
  -6   9   1   11.90    1.70
   5  -9  -1  552.54   24.40
   5  -9  -1  534.25   24.20
   5  -9  -1  556.54   26.90
  -5   9   1  483.85   24.00
  -5   9   1  501.75   26.50
   4  -9  -1  373.46   17.30
   4  -9  -1  362.46   17.40
   4  -9  -1  362.16   19.50
  -4   9   1  380.06   19.20
  -4   9   1  368.56   17.00
   3  -9  -1   78.09    4.30
   3  -9  -1   77.69    6.20
   3  -9  -1   83.19    4.60
  -3   9   1   71.19    5.80
  -3   9   1   80.29    4.20
   2  -9  -1  183.58    8.80
   2  -9  -1  190.88    9.20
   2  -9  -1  180.98   10.80
  -2   9   1  178.38   10.40
   1  -9  -1  109.19    7.90
   1  -9  -1  129.09    6.50
  -1   9   1  130.59    7.70
   0  -9  -1  169.18    8.30
   0  -9  -1  153.88    9.60
   0   9   1  169.08    9.40
   0   9   1  164.88    8.80
  -1  -9  -1  149.99    7.70
  -1  -9  -1  150.08    9.20
   1   9   1  158.98    8.60
   1   9   1  149.79    8.30
  -2  -9  -1   77.79    4.30
  -2  -9  -1   71.19    5.50
   2   9   1   67.99    4.70
   2   9   1   74.29    4.30
   2   9   1   69.69    4.90
  -3  -9  -1   -0.40    0.60
  -3  -9  -1    0.40    1.60
   3   9   1    0.70    0.90
   3   9   1    0.10    0.80
   3   9   1    1.10    1.40
  -4  -9  -1  235.68   11.40
  -4  -9  -1  224.28   12.90
  -4  -9  -1  243.58   11.80
   4   9   1  241.88   12.20
   4   9   1  234.08   11.90
   4   9   1  233.48   12.20
  -5  -9  -1  499.35   24.60
  -5  -9  -1  518.25   24.10
  -5  -9  -1  541.15   25.90
   5   9   1  530.05   24.90
   5   9   1  540.45   24.90
   5   9   1  518.75   25.00
  -6  -9  -1  277.77   14.70
  -6  -9  -1  264.87   12.80
  -6  -9  -1  288.87   13.60
   6   9   1  276.47   13.90
   6   9   1  242.48   13.70
   6   9   1  248.78   13.60
  -7  -9  -1  272.87   14.30
  -7  -9  -1  290.47   13.50
  -7  -9  -1  247.28   15.00
   7   9   1  285.97   14.60
   7   9   1  288.57   14.70
   7   9   1  289.47   14.40
  -8  -9  -1   99.69    5.50
  -8  -9  -1  108.39    6.70
  -8  -9  -1  104.29    7.90
   8   9   1  100.29    6.50
   8   9   1   90.39    6.70
   8   9   1   95.89    6.80
  -9  -9  -1   48.40    4.90
  -9  -9  -1   56.79    5.90
   9   9   1   40.30    4.70
   9   9   1   55.09    5.50
 -10  -9  -1   74.69    6.10
 -10  -9  -1   81.69    7.70
  10   9   1   69.19    6.30
  10   9   1   88.89    6.80
 -11  -9  -1   34.70    4.60
 -11  -9  -1   45.20    6.00
  11   9   1   38.50    5.20
  11   9   1   37.80    5.00
 -12  -9  -1   30.30    5.40
 -12  -9  -1   29.90    4.40
  12   9   1   16.40    3.90
  12   9   1   26.50    4.60
 -13  -9  -1   10.20    4.40
 -13  -9  -1    9.90    3.30
  13   9   1   12.70    4.00
  13   9   1    8.70    3.60
  12 -10  -1   -2.10    4.00
 -12  10   1    2.30    4.40
  11 -10  -1    9.80    5.00
 -11  10   1   12.20    4.30
  10 -10  -1  290.57   18.30
  10 -10  -1  269.37   17.60
 -10  10   1  270.77   17.20
   9 -10  -1   82.99    9.20
   9 -10  -1   65.69    5.50
  -9  10   1   91.69    8.30
  -9  10   1   84.49    5.20
   8 -10  -1   62.89    4.90
   8 -10  -1   70.99    8.30
   8 -10  -1   58.79    4.20
  -8  10   1   66.19    4.90
  -8  10   1   57.99    7.20
  -8  10   1   68.69    4.40
   7 -10  -1   91.19    5.30
   7 -10  -1   96.19    8.40
   7 -10  -1   87.59    5.70
  -7  10   1   83.09    5.80
  -7  10   1   83.69    5.20
  -7  10   1   86.99    7.80
   6 -10  -1   54.49    3.60
   6 -10  -1   48.30    3.70
   6 -10  -1   52.89    6.50
  -6  10   1   47.80    4.10
  -6  10   1   44.10    6.00
  -6  10   1   43.00    3.50
   5 -10  -1  274.97   15.50
   5 -10  -1  259.07   12.70
   5 -10  -1  243.98   12.70
  -5  10   1  244.98   13.40
  -5  10   1  276.27   15.10
  -5  10   1  272.07   12.50
   4 -10  -1  154.98    8.20
   4 -10  -1  168.28   10.60
   4 -10  -1  153.48    8.00
  -4  10   1  151.88    9.90
  -4  10   1  169.08    9.00
  -4  10   1  155.28    7.80
   3 -10  -1   41.40    2.90
   3 -10  -1   48.80    3.30
   3 -10  -1   44.30    5.30
  -3  10   1   48.00    5.20
  -3  10   1   45.90    2.90
  -3  10   1   48.10    3.80
   2 -10  -1  276.27   12.80
   2 -10  -1  251.07   14.90
   2 -10  -1  269.87   13.30
  -2  10   1  282.37   14.80
  -2  10   1  284.77   14.00
   1 -10  -1    8.40    1.40
   1 -10  -1   11.60    2.90
  -1  10   1    9.80    2.30
  -1  10   1   11.70    2.10
   0 -10  -1  146.99    9.00
   0 -10  -1  144.09    7.30
   0  10   1  120.39    8.10
   0  10   1  135.59    7.90
  -1 -10  -1  143.69    7.80
  -1 -10  -1  150.38    9.40
   1  10   1  158.88    8.60
   1  10   1  154.48    8.80
  -2 -10  -1    1.00    0.80
  -2 -10  -1    2.10    2.00
   2  10   1    2.30    1.20
   2  10   1    2.60    1.60
  -3 -10  -1   73.49    4.30
  -3 -10  -1   65.89    6.00
   3  10   1   70.99    4.60
   3  10   1   71.09    5.10
   3  10   1   68.49    5.00
  -4 -10  -1    1.10    0.80
  -4 -10  -1    3.30    2.00
  -4 -10  -1   -0.80    1.00
   4  10   1    0.10    1.40
   4  10   1   -0.50    1.10
   4  10   1   -1.30    0.90
  -5 -10  -1  130.89    7.60
  -5 -10  -1  145.09    9.20
  -5 -10  -1  144.59    7.30
   5  10   1  125.99    7.70
   5  10   1  134.99    8.00
   5  10   1  136.39    8.10
  -6 -10  -1   46.40    5.30
  -6 -10  -1   42.60    3.20
  -6 -10  -1   50.49    3.90
   6  10   1   42.20    4.30
   6  10   1   43.10    3.90
   6  10   1   41.90    4.10
  -7 -10  -1  104.39    6.80
  -7 -10  -1  112.79    8.30
  -7 -10  -1  112.19    6.20
   7  10   1  107.29    7.20
   7  10   1  106.89    7.20
   7  10   1  114.09    7.10
  -8 -10  -1   40.80    3.10
  -8 -10  -1   36.00    4.10
  -8 -10  -1   40.20    5.60
   8  10   1   40.10    4.60
   8  10   1   38.40    4.20
   8  10   1   44.10    4.70
  -9 -10  -1   42.20    4.60
  -9 -10  -1   36.00    5.30
   9  10   1   34.90    4.60
   9  10   1   40.10    4.70
 -10 -10  -1   46.50    5.10
 -10 -10  -1   48.60    6.10
  10  10   1   42.60    5.20
  10  10   1   46.10    5.50
 -11 -10  -1   96.49    8.80
 -11 -10  -1   83.19    6.90
  11  10   1   95.99    7.80
  11  10   1   88.29    7.40
 -12 -10  -1  103.79    9.40
 -12 -10  -1   89.19    7.30
  12  10   1   90.59    7.90
  12  10   1   81.59    7.80
  12 -11  -1   42.30    8.00
 -12  11   1   40.70    7.30
  11 -11  -1   20.40    5.90
 -11  11   1   18.40    5.10
  10 -11  -1  111.99   10.50
 -10  11   1  128.39   10.80
   9 -11  -1   88.19    9.50
  -9  11   1   67.19    8.20
   8 -11  -1  140.69   11.40
   8 -11  -1  136.89    7.80
  -8  11   1  147.89    8.80
  -8  11   1  147.89   11.20
   7 -11  -1  228.68   14.40
   7 -11  -1  203.38   10.90
  -7  11   1  225.88   11.80
  -7  11   1  196.58   13.70
   6 -11  -1    5.50    2.90
   6 -11  -1    4.90    1.50
  -6  11   1    2.40    1.60
  -6  11   1    9.20    2.70
   5 -11  -1  284.67   17.20
   5 -11  -1  297.37   14.60
  -5  11   1  296.87   16.80
  -5  11   1  313.07   15.50
   4 -11  -1  113.79    8.60
   4 -11  -1  116.89    6.40
  -4  11   1  107.69    8.10
  -4  11   1  109.99    7.10
   3 -11  -1  156.68    8.20
   3 -11  -1  153.38   10.20
  -3  11   1  148.69    8.90
  -3  11   1  156.48    9.80
   2 -11  -1  404.36   21.60
   2 -11  -1  442.36   19.60
  -2  11   1  399.16   21.00
  -2  11   1  395.96   20.30
   1 -11  -1    0.60    1.00
   1 -11  -1    0.80    1.90
  -1  11   1    2.70    1.80
  -1  11   1    3.10    1.50
   0 -11  -1  131.79    8.70
   0 -11  -1  112.49    6.60
   0  11   1  116.89    7.80
   0  11   1  128.39    7.50
  -1 -11  -1   16.10    3.30
  -1 -11  -1   15.40    1.90
   1  11   1   11.30    2.30
   1  11   1   13.50    2.70
  -2 -11  -1  124.69    6.70
  -2 -11  -1  108.19    8.30
   2  11   1  130.59    7.50
   2  11   1  117.49    7.50
  -3 -11  -1  230.78   11.40
  -3 -11  -1  231.38   13.20
   3  11   1  222.18   12.10
   3  11   1  221.48   12.20
  -4 -11  -1    2.00    1.10
  -4 -11  -1    0.70    2.20
  -4 -11  -1    0.70    1.00
   4  11   1    3.90    1.70
   4  11   1    0.90    1.60
   4  11   1    3.80    1.50
  -5 -11  -1  329.27   15.90
  -5 -11  -1  324.57   16.30
  -5 -11  -1  339.07   18.10
   5  11   1  325.27   16.80
   5  11   1  313.77   16.40
   5  11   1  350.76   17.10
  -6 -11  -1   99.99    6.70
  -6 -11  -1  119.69    6.40
  -6 -11  -1  112.09    8.50
   6  11   1  110.59    7.00
   6  11   1  111.09    7.30
   6  11   1  103.99    7.20
  -7 -11  -1  174.58    9.30
  -7 -11  -1  174.28   10.00
  -7 -11  -1  198.08   11.90
   7  11   1  181.18   10.40
   7  11   1  181.98   10.50
   7  11   1  170.58   10.30
  -8 -11  -1   65.49    4.20
  -8 -11  -1   61.49    5.00
  -8 -11  -1   52.89    6.60
   8  11   1   59.99    5.20
   8  11   1   53.79    5.50
   8  11   1   56.29    5.70
  -9 -11  -1   30.30    4.10
  -9 -11  -1   41.60    5.60
   9  11   1   31.90    4.40
   9  11   1   35.20    4.70
 -10 -11  -1   31.30    4.30
 -10 -11  -1   46.00    6.30
  10  11   1   40.80    4.90
  10  11   1   38.30    5.00
 -11 -11  -1   51.29    5.60
 -11 -11  -1   77.69    8.30
  11  11   1   60.69    6.60
  11  11   1   46.00    5.90
 -12 -11  -1  132.99   11.00
 -12 -11  -1  115.09    8.90
  12  11   1  137.49   10.30
  12  11   1  120.09    9.70
  11 -12  -1   -0.70    3.80
 -11  12   1   14.00    5.30
  10 -12  -1   29.00    6.20
 -10  12   1   28.90    6.00
   9 -12  -1   33.60    6.30
  -9  12   1   34.20    6.50
   8 -12  -1  249.88   16.30
   8 -12  -1  228.48   12.10
  -8  12   1  214.98   15.30
  -8  12   1  255.07   13.30
   7 -12  -1  132.99    7.50
   7 -12  -1  139.99   11.00
  -7  12   1  122.09    8.40
  -7  12   1  131.99   10.20
   6 -12  -1   26.90    4.90
   6 -12  -1   23.90    2.80
  -6  12   1   35.30    4.00
  -6  12   1   23.20    4.70
   5 -12  -1    0.50    1.10
   5 -12  -1    1.00    2.50
  -5  12   1    0.60    2.20
  -5  12   1   -0.70    1.40
   4 -12  -1  210.58   10.30
   4 -12  -1  197.78   12.80
  -4  12   1  190.68   11.10
  -4  12   1  184.78   12.10
   3 -12  -1  427.76   22.80
   3 -12  -1  424.56   20.50
  -3  12   1  426.46   21.40
  -3  12   1  443.46   22.50
   2 -12  -1  280.47   14.10
   2 -12  -1  300.27   16.50
  -2  12   1  264.67   14.80
  -2  12   1  300.87   15.80
   1 -12  -1    0.90    1.10
   1 -12  -1    0.80    2.30
  -1  12   1    0.30    1.80
  -1  12   1    1.80    1.50
   0 -12  -1    1.10    2.30
   0 -12  -1    4.20    1.30
   0  12   1    0.40    1.60
   0  12   1    0.30    1.00
  -1 -12  -1    3.40    1.30
  -1 -12  -1    4.20    2.50
   1  12   1    7.10    2.30
   1  12   1    6.20    1.80
  -2 -12  -1  331.77   16.30
  -2 -12  -1  326.17   18.30
   2  12   1  348.67   17.30
   2  12   1  332.47   17.30
  -3 -12  -1  545.25   27.00
  -3 -12  -1  500.65   24.70
   3  12   1  539.05   25.80
   3  12   1  530.35   25.60
  -4 -12  -1    9.30    1.80
  -4 -12  -1   10.40    3.20
  -4 -12  -1    6.10    1.70
   4  12   1    6.30    2.00
   4  12   1    6.00    1.90
   4  12   1    4.50    2.10
  -5 -12  -1    1.90    1.30
  -5 -12  -1   -0.90    2.30
  -5 -12  -1    0.90    1.20
   5  12   1    2.00    2.00
   5  12   1   -0.10    1.50
   5  12   1    1.30    1.40
  -6 -12  -1    6.70    2.70
  -6 -12  -1    8.80    1.80
  -6 -12  -1    6.40    1.90
   6  12   1    8.10    2.20
   6  12   1    6.30    2.30
   6  12   1    6.70    2.30
  -7 -12  -1  320.67   17.70
  -7 -12  -1  301.77   15.60
  -7 -12  -1  286.87   14.90
   7  12   1  302.67   16.20
   7  12   1  304.47   16.20
   7  12   1  304.37   15.80
  -8 -12  -1   75.59    4.90
  -8 -12  -1   62.49    5.50
  -8 -12  -1   78.59    7.60
   8  12   1   80.39    6.30
   8  12   1   73.29    6.10
   8  12   1   61.99    6.00
  -9 -12  -1    5.40    2.90
  -9 -12  -1    1.30    1.80
   9  12   1    2.10    2.20
   9  12   1    3.60    2.50
 -10 -12  -1    4.90    3.60
 -10 -12  -1    3.00    2.20
  10  12   1   -0.70    2.20
  10  12   1    2.00    2.40
 -11 -12  -1   46.40    7.50
 -11 -12  -1   49.40    5.50
  11  12   1   40.90    5.70
  11  12   1   49.99    6.30
  10 -13  -1    0.50    3.60
 -10  13   1   -2.50    3.70
   9 -13  -1    3.50    3.90
  -9  13   1    2.40    3.80
   8 -13  -1  109.39   10.70
   8 -13  -1  106.59    6.70
  -8  13   1  101.69    7.60
  -8  13   1  119.99   10.10
   7 -13  -1   73.59    5.40
   7 -13  -1   91.99    9.90
  -7  13   1   80.19    6.40
  -7  13   1   81.69    9.00
   6 -13  -1    7.70    3.60
   6 -13  -1    1.60    1.40
  -6  13   1    1.50    2.70
  -6  13   1    3.40    2.00
   5 -13  -1   -2.10    2.80
   5 -13  -1   -0.90    1.10
  -5  13   1    0.10    1.70
  -5  13   1    1.70    2.60
   4 -13  -1  118.59    9.50
   4 -13  -1  108.99    6.50
  -4  13   1  108.39    7.50
  -4  13   1   99.59    8.50
   3 -13  -1  652.53   31.90
   3 -13  -1  612.04   29.20
  -3  13   1  627.64   30.20
  -3  13   1  604.74   31.10
   2 -13  -1  253.97   15.20
   2 -13  -1  242.98   12.70
  -2  13   1  248.98   13.70
  -2  13   1  252.67   14.40
   1 -13  -1  199.58   12.70
   1 -13  -1  212.08   10.60
  -1  13   1  181.78   11.80
  -1  13   1  200.98   11.50
   0 -13  -1   39.00    5.70
   0 -13  -1   46.80    3.70
   0  13   1   43.80    5.20
   0  13   1   47.60    4.40
  -1 -13  -1   -0.20    1.20
  -1 -13  -1    1.40    2.50
   1  13   1    5.90    2.40
   1  13   1   -0.10    1.40
  -2 -13  -1  232.28   11.60
  -2 -13  -1  221.78   13.60
   2  13   1  219.98   12.50
   2  13   1  216.88   12.40
  -3 -13  -1  269.37   13.40
  -3 -13  -1  282.47   15.80
   3  13   1  257.87   14.30
   3  13   1  248.78   14.10
  -4 -13  -1   14.30    2.30
  -4 -13  -1   10.00    3.40
   4  13   1    7.80    2.30
   4  13   1   10.70    2.80
  -5 -13  -1   59.99    4.70
  -5 -13  -1   67.29    7.40
   5  13   1   65.59    5.90
   5  13   1   65.89    5.80
  -6 -13  -1    6.90    3.40
  -6 -13  -1   13.80    2.20
   6  13   1   10.70    2.80
   6  13   1    9.00    2.70
  -7 -13  -1  212.78   13.40
  -7 -13  -1  195.98   10.50
   7  13   1  198.58   11.90
   7  13   1  191.48   11.80
  -8 -13  -1   39.50    3.90
  -8 -13  -1   32.60    5.90
   8  13   1   40.90    5.00
   8  13   1   43.90    5.20
  -9 -13  -1   45.90    7.10
   9  13   1   34.30    4.90
 -10 -13  -1   23.00    5.30
  10  13   1   10.60    3.20
   9 -14  -1    4.00    3.90
  -9  14   1   12.70    5.10
   8 -14  -1  120.99   11.60
   8 -14  -1  128.99    7.90
  -8  14   1  133.19    9.20
  -8  14   1  148.79   11.70
   7 -14  -1  116.49   11.10
   7 -14  -1  126.79    7.70
  -7  14   1  137.69    9.00
  -7  14   1  130.79   10.80
   6 -14  -1   16.80    2.50
   6 -14  -1   12.40    4.60
  -6  14   1   16.40    3.30
  -6  14   1   16.40    4.20
   5 -14  -1   24.10    5.20
   5 -14  -1   25.10    3.00
  -5  14   1   23.40    3.80
  -5  14   1   20.20    4.50
   4 -14  -1   -0.30    1.20
   4 -14  -1    0.40    2.70
  -4  14   1   -1.70    1.80
  -4  14   1    2.60    2.50
   3 -14  -1  432.46   20.50
   3 -14  -1  400.96   23.00
  -3  14   1  429.86   21.80
  -3  14   1  419.56   22.50
   2 -14  -1   53.19    6.80
   2 -14  -1   50.29    4.10
  -2  14   1   50.99    6.00
  -2  14   1   44.90    5.20
   1 -14  -1   36.50    3.70
   1 -14  -1   34.90    5.60
  -1  14   1   36.50    4.40
  -1  14   1   35.60    5.00
   0 -14  -1  112.29    6.90
   0 -14  -1  118.69    9.40
   0  14   1  111.49    7.70
   0  14   1  106.29    8.10
  -1 -14  -1   24.50    3.10
  -1 -14  -1   25.30    5.10
   1  14   1   26.80    4.40
   1  14   1   28.60    3.90
  -2 -14  -1  304.57   17.20
  -2 -14  -1  294.17   14.80
   2  14   1  258.17   15.50
   2  14   1  311.47   16.10
  -3 -14  -1  138.99    8.10
  -3 -14  -1  146.19   10.50
   3  14   1  143.09    9.40
   3  14   1  137.49    9.10
  -4 -14  -1  102.99    6.40
  -4 -14  -1   97.39    8.70
   4  14   1   97.79    7.30
   4  14   1   95.49    7.60
  -5 -14  -1   56.19    4.50
  -5 -14  -1   56.29    7.30
   5  14   1   61.29    6.40
   5  14   1   49.00    5.50
  -6 -14  -1    4.60    1.70
  -6 -14  -1    7.60    3.80
   6  14   1    2.30    2.30
   6  14   1    4.50    2.50
  -7 -14  -1   70.09    8.40
  -7 -14  -1   62.39    4.80
   7  14   1   56.49    6.20
   7  14   1   67.59    6.30
  -8 -14  -1  103.39    9.60
   8  14   1   66.99   10.00
   8  14   1   86.69    7.30
  -9 -14  -1  115.89   10.40
   9  14   1   90.49    8.00
   8 -15  -1   28.30    6.90
   8 -15  -1   24.40    3.40
  -8  15   1   42.10    5.40
  -8  15   1   32.80    6.50
   7 -15  -1   77.49    5.80
   7 -15  -1   72.99    9.60
  -7  15   1   83.99    7.20
  -7  15   1   94.09   10.10
   6 -15  -1  107.09    7.00
   6 -15  -1   94.49   10.50
  -6  15   1  112.39   10.00
  -6  15   1  107.99    8.10
   5 -15  -1   53.89    7.70
   5 -15  -1   56.29    4.50
  -5  15   1   45.30    5.40
  -5  15   1   50.39    7.00
   4 -15  -1   10.00    3.40
   4 -15  -1    5.60    1.80
  -4  15   1    4.50    2.50
  -4  15   1    5.80    3.40
   3 -15  -1   75.19    8.40
   3 -15  -1   62.99    5.00
  -3  15   1   70.49    7.70
  -3  15   1   74.59    6.50
   2 -15  -1    9.00    2.10
   2 -15  -1   12.00    3.80
  -2  15   1    8.70    3.00
  -2  15   1    9.40    2.80
   1 -15  -1   72.59    5.30
   1 -15  -1   74.89    8.40
  -1  15   1   74.19    7.30
  -1  15   1   70.39    6.30
   0 -15  -1  389.36   19.70
   0 -15  -1  393.96   22.40
   0  15   1  391.66   20.90
   0  15   1  424.86   21.10
  -1 -15  -1    6.20    1.90
  -1 -15  -1   12.30    4.50
   1  15   1    6.00    2.40
   1  15   1    6.80    2.90
  -2 -15  -1   48.10    4.50
  -2 -15  -1   49.00    6.90
   2  15   1   44.90    5.20
   2  15   1   50.49    5.70
  -3 -15  -1   20.50    3.00
  -3 -15  -1   16.30    4.80
   3  15   1   23.20    3.90
   3  15   1   19.80    3.80
  -4 -15  -1  195.88   13.80
  -4 -15  -1  203.58   11.00
   4  15   1  198.88   11.90
   4  15   1  201.38   12.50
  -5 -15  -1  138.89    8.30
  -5 -15  -1  159.38   11.60
   5  15   1  148.39    9.50
   5  15   1  119.19    9.60
  -6 -15  -1    1.00    1.60
  -6 -15  -1    4.40    4.10
   6  15   1    6.00    3.00
   6  15   1    4.90    2.90
  -7 -15  -1   -0.30    1.50
  -7 -15  -1    3.30    3.70
   7  15   1   -0.30    2.70
   7  15   1   -0.70    2.40
  -8 -15  -1   21.90    5.70
   8  15   1    7.80    3.20
   7 -16  -1  142.79   13.00
  -7  16   1  120.79   11.90
   6 -16  -1  177.28   10.10
   6 -16  -1  185.48   14.50
  -6  16   1  183.68   11.80
  -6  16   1  140.69   12.40
   5 -16  -1  110.99   11.50
   5 -16  -1   93.69    6.70
  -5  16   1  106.29    8.50
  -5  16   1  110.79    9.80
   4 -16  -1    6.60    4.70
   4 -16  -1    9.20    2.10
  -4  16   1    5.30    3.00
  -4  16   1    5.00    3.50
   3 -16  -1    2.00    3.60
   3 -16  -1    4.90    1.80
  -3  16   1    3.60    3.10
  -3  16   1    1.40    2.20
   2 -16  -1   11.20    2.40
   2 -16  -1   23.20    5.50
  -2  16   1   15.30    4.20
  -2  16   1   14.10    3.20
   1 -16  -1  113.79    6.80
   1 -16  -1   87.39    9.90
  -1  16   1  104.99    8.10
  -1  16   1   87.99    7.90
   0 -16  -1  186.48   13.40
   0 -16  -1  184.48   10.60
   0  16   1  191.18   11.90
   0  16   1  191.58   12.00
  -1 -16  -1    7.20    3.70
  -1 -16  -1    1.10    1.60
   1  16   1    4.70    2.50
   1  16   1    5.10    2.90
  -2 -16  -1    2.90    3.20
  -2 -16  -1    3.60    1.80
   2  16   1    1.00    2.30
   2  16   1    3.70    2.70
  -3 -16  -1   16.50    4.90
  -3 -16  -1   23.80    3.20
   3  16   1   15.30    3.80
   3  16   1   16.60    3.90
  -4 -16  -1  110.39   10.10
  -4 -16  -1  117.19    7.30
   4  16   1  101.89    8.50
   4  16   1  100.69    8.20
  -5 -16  -1   87.39    6.20
  -5 -16  -1   80.99   11.40
   5  16   1   80.09    7.50
   5  16   1   92.99    7.90
  -6 -16  -1   -0.40    1.60
   6  16   1    1.00    2.80
   4 -17  -1   27.50    3.60
   4 -17  -1   27.10    6.60
  -4  17   1   22.90    4.90
  -4  17   1   30.90    5.20
   3 -17  -1    0.40    1.60
   3 -17  -1    0.80    4.30
  -3  17   1    5.70    3.20
  -3  17   1    3.10    2.80
   2 -17  -1   -0.50    1.20
   2 -17  -1   -0.30    3.40
  -2  17   1   -1.40    2.10
  -2  17   1    1.70    2.80
   1 -17  -1   50.29    4.80
   1 -17  -1   40.70    7.10
  -1  17   1   49.80    6.20
  -1  17   1   46.80    6.20
   0 -17  -1  134.59    8.20
   0 -17  -1  115.89   11.20
   0  17   1  129.59    9.60
   0  17   1  123.89    9.70
  -1 -17  -1    8.70    2.40
   1  17   1   10.00    3.50
   1  17   1    5.70    3.50
  -2 -17  -1   -0.10    1.60
   2  17   1   -1.80    2.50
  -3 -17  -1   18.40    3.10
   3  17   1   16.70    4.10
  -4 -17  -1  124.39    8.20
   4  17   1  130.69   10.00
   4  16  -2    5.60    3.20
  -4 -16   2    0.20    1.60
   3  16  -2   18.10    4.30
  -3 -16   2   34.10    3.90
   2  16  -2   61.59    7.40
  -2 -16   2   72.29    5.60
   1  16  -2   23.70    4.90
  -1 -16   2   29.90    3.70
   0  16  -2   30.40    5.30
   0 -16   2   31.40    3.90
  -1  16  -2    3.30    2.90
   1 -16   2    4.20    2.00
  -2  16  -2  119.49    9.60
   2 -16   2  111.69    7.60
  -3  16  -2  194.98   13.00
   3 -16   2  191.18   11.10
  -4  16  -2   35.80    5.70
   4 -16   2   42.00    4.40
   6  15  -2   45.40    6.20
  -6 -15   2   45.20    4.40
   5  15  -2    7.10    3.20
  -5 -15   2    6.90    2.10
   4  15  -2    1.60    2.50
  -4 -15   2   -1.60    1.40
   3  15  -2   18.00    3.90
  -3 -15   2   28.40    3.50
   2  15  -2  118.29    9.50
  -2 -15   2  121.39    7.60
   1  15  -2  112.69    9.00
  -1 -15   2  111.59    7.20
   0  15  -2  153.38   10.30
   0 -15   2  138.09    8.60
  -1  15  -2    8.30    3.10
   1 -15   2   17.30    2.80
  -2  15  -2  130.59    9.80
   2 -15   2  139.19    8.30
  -3  15  -2   43.90    5.90
   3 -15   2   41.50    4.30
  -4  15  -2  104.59    8.70
   4 -15   2  101.49    6.80
  -5  15  -2  140.99   10.00
   5 -15   2  116.79    7.80
  -6  15  -2   56.09    6.60
   6 -15   2   49.90    4.90
   7  14  -2   27.00    5.00
  -7 -14   2   24.70    3.20
   6  14  -2   84.39    7.90
  -6 -14   2   89.19    6.10
   5  14  -2   30.80    5.00
  -5 -14   2   28.90    3.50
   4  14  -2    8.40    3.20
  -4 -14   2   12.80    2.40
   3  14  -2   -0.80    2.20
  -3 -14   2   -0.20    1.50
   2  14  -2  149.39   10.00
  -2 -14   2  126.39    8.00
   1  14  -2  165.58   10.60
  -1 -14   2  144.39    8.80
   0  14  -2  194.48   12.60
   0 -14   2  220.08   11.30
  -1  14  -2   13.10    3.40
   1 -14   2   11.10    2.10
  -2  14  -2    6.50    2.70
   2 -14   2    6.10    1.80
  -3  14  -2   17.80    3.80
   3 -14   2   24.80    3.10
  -4  14  -2  134.19   11.00
  -4  14  -2  137.29    9.80
   4 -14   2  140.59    8.20
  -5  14  -2  153.08   11.50
  -5  14  -2  173.38   11.10
   5 -14   2  171.68    9.50
   5 -14   2  156.58   13.80
  -6  14  -2   58.49    7.20
  -6  14  -2   54.79    6.20
   6 -14   2   43.90    7.00
   6 -14   2   50.09    4.70
  -7  14  -2    1.50    2.50
  -7  14  -2    6.60    3.90
   7 -14   2   -2.50    3.70
   7 -14   2    0.60    1.60
  -8  14  -2    3.40    2.70
  -8  14  -2    0.70    4.00
   8 -14   2    4.30    4.00
   8 -14   2    1.00    1.70
   8  13  -2   -0.10    2.60
  -8 -13   2    1.00    2.20
   7  13  -2   -0.70    2.20
  -7 -13   2    0.40    1.50
   6  13  -2    9.30    3.10
  -6 -13   2   13.40    2.40
   5  13  -2   92.29    7.60
  -5 -13   2   87.59    5.80
   4  13  -2   17.80    3.70
  -4 -13   2   19.70    2.70
   3  13  -2   11.40    3.10
  -3 -13   2    9.10    2.00
   2  13  -2   63.89    6.10
  -2 -13   2   59.09    4.50
   1  13  -2  207.48   11.60
   1  13  -2  215.08   12.50
  -1 -13   2  191.58   14.80
  -1 -13   2  198.98   10.80
   0  13  -2  255.37   13.90
   0  13  -2  227.78   13.10
   0 -13   2  226.98   14.10
   0 -13   2  232.98   12.20
  -1  13  -2   50.19    5.60
  -1  13  -2   54.59    5.60
   1 -13   2   52.29    6.40
   1 -13   2   51.09    4.10
  -2  13  -2    4.20    2.40
  -2  13  -2    0.20    1.70
   2 -13   2    1.40    2.50
   2 -13   2    1.40    1.30
  -3  13  -2   78.29    6.80
  -3  13  -2   81.69    6.80
   3 -13   2   75.99    5.30
   3 -13   2   81.89    7.50
  -4  13  -2  141.19    9.80
  -4  13  -2  145.59    9.80
   4 -13   2  142.29   10.50
   4 -13   2  138.39    8.10
  -5  13  -2  221.48   13.00
  -5  13  -2  214.48   13.40
   5 -13   2  209.28   11.30
   5 -13   2  206.48   13.90
  -6  13  -2  113.19    9.20
  -6  13  -2  125.49    8.70
   6 -13   2  117.29   10.10
   6 -13   2  113.39    7.10
  -7  13  -2    6.00    3.80
  -7  13  -2   12.00    3.20
   7 -13   2   10.10    2.10
   7 -13   2    9.90    4.10
  -8  13  -2   -0.70    2.20
  -8  13  -2    0.40    3.30
   8 -13   2   -0.80    1.50
   8 -13   2   -2.20    3.10
  -9  13  -2   48.70    7.20
   9 -13   2   58.29    8.10
  10  12  -2  222.78   13.90
 -10 -12   2  217.18   13.30
   9  12  -2  174.98   11.30
  -9 -12   2  164.48   10.70
   8  12  -2    2.00    2.30
   8  12  -2    1.60    2.20
  -8 -12   2    1.50    1.40
  -8 -12   2    6.40    2.40
   7  12  -2    4.70    2.20
   7  12  -2   -1.60    1.80
  -7 -12   2   -1.30    1.20
  -7 -12   2    2.10    1.90
   6  12  -2   -0.60    1.90
   6  12  -2   -1.30    1.90
  -6 -12   2   -2.90    1.40
  -6 -12   2   -0.10    1.20
   5  12  -2  112.49    8.20
   5  12  -2  107.59    7.20
  -5 -12   2  117.89    9.40
  -5 -12   2  101.19    6.40
   4  12  -2  155.28   10.20
   4  12  -2  156.98    9.20
  -4 -12   2  168.08   10.70
  -4 -12   2  150.78    8.60
   3  12  -2   24.20    3.40
   3  12  -2   30.80    4.40
  -3 -12   2   26.20    2.90
  -3 -12   2   27.40    4.50
   2  12  -2   -1.70    1.50
   2  12  -2   -0.60    1.60
  -2 -12   2   -0.40    1.10
  -2 -12   2    0.00    2.00
   1  12  -2  155.58    9.20
   1  12  -2  154.28   10.10
  -1 -12   2  161.48    8.80
  -1 -12   2  167.28   10.70
   0  12  -2  273.37   13.60
   0  12  -2  242.18   14.00
   0 -12   2  242.58   12.70
   0 -12   2  244.28   14.40
  -1  12  -2   71.29    5.70
  -1  12  -2   64.79    5.70
   1 -12   2   64.99    7.00
   1 -12   2   69.79    4.60
  -2  12  -2   85.49    7.00
  -2  12  -2  112.29    7.50
   2 -12   2   96.79    7.70
   2 -12   2   91.99    5.80
  -3  12  -2    0.10    2.20
  -3  12  -2   -0.70    1.60
   3 -12   2    2.60    2.50
   3 -12   2   -0.80    1.20
  -4  12  -2  136.19    9.00
  -4  12  -2  127.69    9.10
   4 -12   2  125.59    7.40
   4 -12   2  139.09    9.90
  -5  12  -2  139.19    9.20
  -5  12  -2  143.69    9.80
   5 -12   2  142.39    7.90
   5 -12   2  128.89   10.30
  -6  12  -2   69.19    7.50
  -6  12  -2   83.69    6.60
   6 -12   2   71.49    5.10
   6 -12   2   75.39    8.50
  -7  12  -2   29.10    4.10
  -7  12  -2   33.60    5.60
   7 -12   2   26.60    3.20
   7 -12   2   28.50    5.30
  -8  12  -2   -0.80    2.00
  -8  12  -2    0.00    3.30
   8 -12   2   -2.40    1.10
   8 -12   2    3.70    3.30
  -9  12  -2   38.10    6.60
   9 -12   2   42.50    6.90
 -10  12  -2   59.79    9.00
  10 -12   2   74.89    9.10
  11  11  -2   -1.90    2.40
 -11 -11   2    2.70    3.00
  10  11  -2  146.09   10.30
 -10 -11   2  148.69   10.00
   9  11  -2   91.59    9.90
   9  11  -2   88.29    7.60
  -9 -11   2   98.19    7.40
   8  11  -2   -0.30    1.80
   8  11  -2    2.30    2.10
   8  11  -2    0.70    1.80
  -8 -11   2    2.20    2.60
  -8 -11   2    0.80    1.20
  -8 -11   2   -1.60    1.70
   7  11  -2   16.70    3.50
   7  11  -2   25.00    3.60
   7  11  -2   23.10    3.50
  -7 -11   2   14.70    2.90
  -7 -11   2   20.40    2.50
  -7 -11   2   22.60    4.30
   6  11  -2    4.80    2.00
   6  11  -2    6.70    2.40
   6  11  -2    5.90    2.30
  -6 -11   2    7.10    3.00
  -6 -11   2    5.60    2.00
  -6 -11   2    5.30    1.50
   5  11  -2   87.69    6.30
   5  11  -2   87.39    6.50
   5  11  -2   98.99    7.20
  -5 -11   2   99.09    7.70
  -5 -11   2  100.79    5.80
   4  11  -2  311.77   17.20
   4  11  -2  327.07   16.30
  -4 -11   2  322.67   15.80
  -4 -11   2  331.97   17.50
   3  11  -2   26.10    3.20
   3  11  -2   25.30    3.70
  -3 -11   2   27.90    2.80
  -3 -11   2   28.10    4.30
   2  11  -2  201.68   10.90
   2  11  -2  203.88   11.80
  -2 -11   2  199.98   11.90
  -2 -11   2  204.18   10.50
   1  11  -2    3.00    1.80
   1  11  -2    4.20    1.70
  -1 -11   2    1.30    1.00
  -1 -11   2    0.40    2.10
   0  11  -2  102.79    7.20
   0  11  -2  107.89    6.80
   0 -11   2  108.19    6.20
   0 -11   2   99.49    7.60
  -1  11  -2    3.90    1.80
  -1  11  -2    5.20    2.00
   1 -11   2    7.20    2.60
   1 -11   2    7.50    1.50
  -2  11  -2   69.79    5.80
  -2  11  -2   76.19    4.70
  -2  11  -2   71.79    5.80
   2 -11   2   73.39    6.10
   2 -11   2   68.99    4.60
  -3  11  -2   30.10    4.10
  -3  11  -2   36.70    3.30
  -3  11  -2   34.20    4.40
   3 -11   2   36.10    4.90
   3 -11   2   33.90    3.00
   3 -11   2   34.50    3.20
  -4  11  -2   90.59    7.30
  -4  11  -2  103.39    7.10
  -4  11  -2   97.79    5.60
   4 -11   2   81.69    7.40
   4 -11   2  101.99    5.80
   4 -11   2   93.59    5.70
  -5  11  -2   64.19    6.70
  -5  11  -2   59.49    5.30
  -5  11  -2   55.99    4.00
   5 -11   2   57.29    4.20
   5 -11   2   59.89    6.90
   5 -11   2   50.69    3.90
  -6  11  -2  175.78   11.50
  -6  11  -2  172.48    9.10
  -6  11  -2  183.08   10.60
   6 -11   2  167.88   11.90
   6 -11   2  165.68    9.20
   6 -11   2  176.48    9.50
  -7  11  -2  332.97   18.50
  -7  11  -2  321.57   16.20
  -7  11  -2  329.27   17.00
   7 -11   2  330.27   18.80
   7 -11   2  294.57   16.10
   7 -11   2  309.67   15.60
  -8  11  -2   70.39    6.00
  -8  11  -2   78.59    8.70
   8 -11   2   67.59    4.70
   8 -11   2   72.89    8.30
  -9  11  -2   18.70    5.10
   9 -11   2   23.20    4.90
 -10  11  -2   58.89    7.90
  10 -11   2   58.29    8.20
 -11  11  -2   29.10    6.50
  11 -11   2   22.90    5.80
  11  10  -2   19.50    4.20
  11  10  -2   13.20    3.70
 -11 -10   2   13.50    3.30
 -11 -10   2   17.00    4.80
  10  10  -2  123.69    8.90
  10  10  -2  126.59    9.30
 -10 -10   2  143.79   10.20
 -10 -10   2  122.99    8.80
   9  10  -2  103.59    8.20
   9  10  -2  121.69    8.10
  -9 -10   2  122.09    8.40
  -9 -10   2  126.49    9.40
   8  10  -2   76.79    5.90
   8  10  -2   78.29    6.40
   8  10  -2   67.39    6.00
  -8 -10   2   78.09    4.90
  -8 -10   2   89.39    7.40
  -8 -10   2   74.09    6.10
   7  10  -2  147.39    9.40
   7  10  -2  126.19    8.70
   7  10  -2  148.79    9.50
  -7 -10   2  160.18    9.30
  -7 -10   2  157.48    8.10
  -7 -10   2  159.98   10.30
   6  10  -2   -1.20    1.60
   6  10  -2    0.70    1.50
   6  10  -2    0.80    1.50
  -6 -10   2    0.20    1.40
  -6 -10   2    0.90    1.00
  -6 -10   2   -2.60    2.20
   5  10  -2  152.38    9.20
   5  10  -2  161.88    9.60
   5  10  -2  182.68   10.20
  -5 -10   2  168.68   10.50
  -5 -10   2  167.38    8.70
   4  10  -2    7.30    2.00
   4  10  -2    6.00    2.10
   4  10  -2    9.90    1.90
  -4 -10   2    9.80    2.90
  -4 -10   2    6.90    1.50
   3  10  -2   79.39    5.40
   3  10  -2   93.79    6.30
  -3 -10   2   77.29    5.00
  -3 -10   2   80.29    6.40
   2  10  -2  127.49    8.20
   2  10  -2  116.79    7.40
  -2 -10   2  132.39    8.40
  -2 -10   2  140.99    7.20
   1  10  -2    4.80    1.70
   1  10  -2    5.50    1.90
  -1 -10   2    5.80    1.40
  -1 -10   2    3.30    1.90
   0  10  -2  407.26   20.30
   0  10  -2  433.96   21.00
   0 -10   2  435.86   21.30
   0 -10   2  395.66   19.70
  -1  10  -2  263.37   13.70
  -1  10  -2  248.48   13.80
   1 -10   2  241.98   14.00
   1 -10   2  273.77   12.80
  -2  10  -2   48.30    4.40
  -2  10  -2   45.50    3.40
  -2  10  -2   44.70    4.70
   2 -10   2   47.40    5.20
   2 -10   2   43.20    3.30
  -3  10  -2   49.50    3.50
  -3  10  -2   53.49    5.30
  -3  10  -2   43.50    4.30
   3 -10   2   43.90    5.20
   3 -10   2   52.49    3.60
   3 -10   2   52.69    3.60
  -4  10  -2   26.70    3.60
  -4  10  -2   27.40    2.70
  -4  10  -2   30.60    4.30
   4 -10   2   28.50    2.80
   4 -10   2   38.90    5.00
   4 -10   2   30.00    2.90
  -5  10  -2    2.40    1.20
  -5  10  -2    0.50    1.50
  -5  10  -2   -0.20    2.00
   5 -10   2    1.10    1.10
   5 -10   2   -0.90    2.00
   5 -10   2    0.10    1.10
  -6  10  -2   86.89    5.20
  -6  10  -2   89.09    7.50
  -6  10  -2   89.99    6.40
   6 -10   2   81.99    5.20
   6 -10   2   91.39    7.80
   6 -10   2   80.19    5.40
  -7  10  -2   75.29    5.80
  -7  10  -2   66.69    7.70
  -7  10  -2   80.29    5.20
   7 -10   2   77.19    7.30
   7 -10   2   78.79    5.50
   7 -10   2   81.99    5.00
  -8  10  -2   65.29    4.90
  -8  10  -2   67.79    5.50
  -8  10  -2   79.89    8.30
   8 -10   2   65.69    7.80
   8 -10   2   67.99    4.50
   8 -10   2   71.79    5.40
  -9  10  -2   -0.50    3.00
  -9  10  -2    2.70    1.90
   9 -10   2    0.10    2.70
   9 -10   2    3.30    1.90
 -10  10  -2   14.00    4.40
 -10  10  -2   20.10    2.90
  10 -10   2   25.80    5.50
  10 -10   2   15.90    3.30
 -11  10  -2   20.30    3.10
 -11  10  -2   18.20    5.00
  11 -10   2   23.00    4.00
  11 -10   2   16.80    5.30
 -12  10  -2  196.68   14.90
  12 -10   2  215.18   15.30
  12   9  -2   59.39    7.00
  12   9  -2   68.19    7.50
 -12  -9   2   75.99    8.30
 -12  -9   2   69.39    7.30
  11   9  -2    0.50    2.50
  11   9  -2    0.90    2.00
 -11  -9   2    6.00    3.20
 -11  -9   2    0.90    2.20
  10   9  -2   36.70    4.70
  10   9  -2   33.10    4.90
 -10  -9   2   40.40    5.50
 -10  -9   2   29.80    4.30
   9   9  -2   65.49    6.10
   9   9  -2   63.39    5.50
  -9  -9   2   63.29    5.60
  -9  -9   2   67.29    6.80
   8   9  -2  301.07   15.80
   8   9  -2  317.67   16.50
   8   9  -2  306.77   16.30
  -8  -9   2  302.47   16.70
  -8  -9   2  298.97   16.20
  -8  -9   2  306.47   14.70
   7   9  -2  455.65   22.00
   7   9  -2  466.45   22.60
   7   9  -2  448.96   22.60
  -7  -9   2  465.05   22.40
  -7  -9   2  459.45   21.10
  -7  -9   2  407.56   22.70
   6   9  -2   49.70    4.50
   6   9  -2   44.80    4.00
   6   9  -2   44.00    4.70
  -6  -9   2   48.40    5.20
  -6  -9   2   43.90    4.40
  -6  -9   2   45.90    3.40
   5   9  -2   72.29    5.00
   5   9  -2   60.89    5.00
   5   9  -2   54.19    4.40
  -5  -9   2   55.59    5.10
  -5  -9   2   49.50    3.70
   4   9  -2  218.08   11.30
   4   9  -2  225.98   12.10
   4   9  -2  207.28   11.60
  -4  -9   2  211.68   10.90
  -4  -9   2  228.78   12.30
   3   9  -2 1019.60   46.10
   3   9  -2 1050.59   46.90
   3   9  -2  952.30   46.20
  -3  -9   2 1069.49   45.80
  -3  -9   2  962.80   46.90
   2   9  -2  252.47   12.80
   2   9  -2  239.98   13.40
  -2  -9   2  269.57   12.50
  -2  -9   2  251.27   13.60
   1   9  -2   33.00    3.40
   1   9  -2   27.10    3.40
  -1  -9   2   33.50    2.70
  -1  -9   2   34.90    4.00
   0   9  -2  433.46   21.10
   0   9  -2  421.16   20.60
   0  -9   2  394.36   20.00
   0  -9   2  464.05   21.50
  -1   9  -2  278.97   14.60
  -1   9  -2  309.67   13.80
  -1   9  -2  276.87   14.70
   1  -9   2  285.07   13.80
   1  -9   2  268.67   14.90
  -2   9  -2  344.17   17.80
  -2   9  -2  329.47   17.70
  -2   9  -2  383.96   16.70
   2  -9   2  357.46   18.10
   2  -9   2  346.67   16.70
  -3   9  -2   59.29    3.80
  -3   9  -2   55.19    4.90
  -3   9  -2   58.69    4.60
   3  -9   2   55.89    3.70
   3  -9   2   57.19    3.90
   3  -9   2   65.79    5.40
  -4   9  -2   45.30    3.10
  -4   9  -2   44.40    4.90
  -4   9  -2   39.70    3.80
   4  -9   2   43.10    3.30
   4  -9   2   39.90    3.00
   4  -9   2   41.10    5.00
  -5   9  -2   89.49    5.00
  -5   9  -2   76.29    6.60
  -5   9  -2   73.89    5.70
   5  -9   2   90.19    7.10
   5  -9   2   79.69    4.90
   5  -9   2   88.59    5.30
  -6   9  -2  223.48   10.70
  -6   9  -2  216.98   13.00
  -6   9  -2  211.28   11.60
   6  -9   2  205.98   13.10
   6  -9   2  210.78   11.00
   6  -9   2  199.48   10.50
  -7   9  -2  115.89    7.30
  -7   9  -2  117.79    6.60
  -7   9  -2  101.99    8.50
   7  -9   2  110.29    6.90
   7  -9   2  116.09    8.90
   7  -9   2  114.79    6.40
  -8   9  -2   63.49    4.80
  -8   9  -2   60.19    7.10
  -8   9  -2   75.19    5.40
   8  -9   2   68.79    5.20
   8  -9   2   76.29    7.30
   8  -9   2   67.69    4.40
  -9   9  -2   -0.90    2.50
  -9   9  -2    0.80    1.60
   9  -9   2   -1.90    1.40
   9  -9   2    1.40    2.30
 -10   9  -2   -0.30    1.60
  10  -9   2    1.60    2.70
  10  -9   2    2.30    1.50
 -11   9  -2   18.90    2.80
  11  -9   2    9.50    2.80
  11  -9   2    9.10    4.20
 -12   9  -2  182.48   10.20
  12  -9   2  165.08   13.50
  12  -9   2  166.38   11.20
 -13   9  -2   37.10    4.40
  13  -9   2   25.80    4.90
  13   8  -2  102.79    9.60
  13   8  -2  106.29    8.90
 -13  -8   2  106.69   10.40
 -13  -8   2  110.59    8.80
  12   8  -2   64.59    7.30
  12   8  -2   63.29    6.80
 -12  -8   2   57.69    6.50
 -12  -8   2   58.09    7.30
  11   8  -2   -0.40    2.50
  11   8  -2   -0.90    2.00
 -11  -8   2   -0.80    1.90
 -11  -8   2    3.20    3.30
  10   8  -2   13.20    3.50
  10   8  -2   15.20    3.20
 -10  -8   2   15.20    3.20
 -10  -8   2   17.50    3.60
   9   8  -2   36.50    4.80
   9   8  -2   34.40    4.30
  -9  -8   2   39.20    4.90
  -9  -8   2   37.40    4.50
   8   8  -2  400.86   19.80
   8   8  -2  416.86   20.50
   8   8  -2  391.46   20.10
  -8  -8   2  396.06   18.60
  -8  -8   2  381.16   20.00
  -8  -8   2  393.96   20.30
   7   8  -2  194.78   10.90
   7   8  -2  184.18   11.20
   7   8  -2  202.28   11.30
  -7  -8   2  210.98   10.10
  -7  -8   2  213.28   11.30
  -7  -8   2  194.88   11.60
   6   8  -2   20.00    3.00
   6   8  -2   21.00    3.10
   6   8  -2   21.30    2.80
  -6  -8   2   22.20    2.20
  -6  -8   2   25.50    3.80
  -6  -8   2   18.00    2.70
   5   8  -2  382.06   17.90
   5   8  -2  368.56   18.40
   5   8  -2  375.56   18.30
  -5  -8   2  364.16   17.30
  -5  -8   2  349.27   18.50
   4   8  -2   96.89    6.40
   4   8  -2   96.69    5.80
   4   8  -2   88.19    6.00
  -4  -8   2   98.59    5.40
  -4  -8   2  102.49    6.60
   3   8  -2  693.43   34.20
   3   8  -2  735.93   34.60
   3   8  -2  742.83   33.90
  -3  -8   2  791.82   33.70
  -3  -8   2  728.83   34.70
   2   8  -2  477.85   22.80
   2   8  -2  469.05   23.50
  -2  -8   2  493.15   23.50
  -2  -8   2  509.75   22.60
   1   8  -2  416.46   20.10
   1   8  -2  418.66   20.60
  -1  -8   2  416.66   20.60
  -1  -8   2  436.96   19.70
   0   8  -2   27.10    3.10
   0   8  -2   29.30    3.10
   0  -8   2   32.50    3.80
   0  -8   2   30.00    2.40
  -1   8  -2  197.48   11.10
  -1   8  -2  223.28   11.40
  -1   8  -2  206.28   10.40
   1  -8   2  233.88   10.60
   1  -8   2  209.88   11.60
  -2   8  -2  404.56   18.50
  -2   8  -2  398.96   19.50
  -2   8  -2  407.76   19.60
   2  -8   2  418.06   20.00
   2  -8   2  370.36   18.70
  -3   8  -2  422.96   18.70
  -3   8  -2  413.06   20.00
  -3   8  -2  383.76   19.50
   3  -8   2  406.66   18.80
   3  -8   2  410.06   18.80
   3  -8   2  367.66   20.10
  -4   8  -2  379.96   17.40
  -4   8  -2  356.46   18.20
  -4   8  -2  368.36   19.00
   4  -8   2  361.26   17.40
   4  -8   2  370.76   19.10
   4  -8   2  385.16   17.60
  -5   8  -2   46.80    3.90
  -5   8  -2   48.40    3.30
  -5   8  -2   41.90    4.90
   5  -8   2   47.30    5.50
   5  -8   2   45.00    3.00
   5  -8   2   42.10    3.40
  -6   8  -2  149.79   10.20
  -6   8  -2  164.58    9.40
  -6   8  -2  177.08    8.80
   6  -8   2  165.28    8.40
   6  -8   2  172.88    9.00
   6  -8   2  160.98   10.80
  -7   8  -2  310.07   15.70
  -7   8  -2  318.37   17.20
  -7   8  -2  330.17   15.20
   7  -8   2  294.07   14.80
   7  -8   2  310.77   15.60
   7  -8   2  307.47   17.40
  -8   8  -2  153.88    8.70
  -8   8  -2  141.09    8.30
   8  -8   2  157.38    8.90
   8  -8   2  155.98   10.60
   8  -8   2  150.78    7.80
  -9   8  -2   29.40    3.20
   9  -8   2   24.70    5.00
   9  -8   2   29.80    3.70
 -10   8  -2    8.70    2.10
  10  -8   2    7.30    2.30
  10  -8   2    8.20    3.70
 -11   8  -2   42.40    4.10
  11  -8   2   42.60    5.20
  11  -8   2   39.90    6.90
 -12   8  -2  180.88   10.00
  12  -8   2  164.58   11.10
 -13   8  -2   90.99    6.70
  13  -8   2   82.49    7.60
  13   7  -2  119.19    9.90
 -13  -7   2  134.79   10.70
 -13  -7   2  126.39    9.30
  12   7  -2  143.59   10.20
  12   7  -2  119.59    9.30
 -12  -7   2  144.99   10.40
 -12  -7   2  148.89    9.70
  11   7  -2   50.59    5.70
  11   7  -2   57.19    6.40
 -11  -7   2   59.99    6.10
 -11  -7   2   55.89    6.30
  10   7  -2   26.80    4.30
  10   7  -2   22.70    3.70
 -10  -7   2   28.60    4.30
 -10  -7   2   22.70    3.70
   9   7  -2   25.10    3.60
   9   7  -2   21.50    3.60
  -9  -7   2   24.70    4.00
  -9  -7   2   26.50    3.70
   8   7  -2  341.27   17.80
   8   7  -2  372.16   18.70
   8   7  -2  380.26   18.20
  -8  -7   2  363.16   16.70
  -8  -7   2  346.07   18.40
  -8  -7   2  336.37   18.10
   7   7  -2   84.79    5.50
   7   7  -2   83.89    5.80
   7   7  -2   73.09    5.90
  -7  -7   2   79.39    5.60
  -7  -7   2   81.59    6.20
  -7  -7   2   83.19    4.60
   6   7  -2   15.60    2.70
   6   7  -2   19.90    2.60
   6   7  -2   21.10    2.90
  -6  -7   2   22.50    2.00
  -6  -7   2   24.00    3.30
  -6  -7   2   21.70    2.80
   5   7  -2   30.40    3.30
   5   7  -2   29.00    3.30
   5   7  -2   33.10    2.90
  -5  -7   2   31.90    3.60
  -5  -7   2   29.80    2.40
   4   7  -2  361.86   17.20
   4   7  -2  359.96   17.40
   4   7  -2  331.87   16.70
  -4  -7   2  339.97   17.30
  -4  -7   2  358.46   16.50
   3   7  -2 1650.33   73.39
   3   7  -2 1669.73   73.79
   3   7  -2 1670.23   73.99
  -3  -7   2 1643.84   74.09
  -3  -7   2 1567.94   73.19
   2   7  -2  333.57   14.80
   2   7  -2  310.07   15.40
   2   7  -2  333.77   15.00
  -2  -7   2  289.37   14.50
  -2  -7   2  270.27   15.20
   1   7  -2  258.87   13.40
   1   7  -2  275.57   13.90
  -1  -7   2  284.27   14.00
  -1  -7   2  284.67   13.20
   0   7  -2   48.10    3.70
   0   7  -2   53.99    4.00
   0  -7   2   55.39    3.40
   0  -7   2   56.69    4.20
  -1   7  -2   31.40    3.00
  -1   7  -2   36.70    2.50
  -1   7  -2   29.10    3.20
   1  -7   2   41.50    3.50
   1  -7   2   37.00    2.50
  -2   7  -2    3.90    1.50
  -2   7  -2    4.60    1.30
  -2   7  -2    4.00    1.00
   2  -7   2    2.50    0.80
   2  -7   2    4.30    1.60
  -3   7  -2  480.45   22.20
  -3   7  -2  475.55   23.00
  -3   7  -2  534.25   23.70
   3  -7   2  501.05   22.40
   3  -7   2  478.55   23.70
   3  -7   2  446.06   22.30
  -4   7  -2  373.16   18.10
  -4   7  -2  346.77   18.70
  -4   7  -2  398.86   17.50
   4  -7   2  365.76   18.90
   4  -7   2  372.46   17.60
   4  -7   2  372.66   17.40
  -5   7  -2  244.88   12.90
  -5   7  -2  236.38   11.40
  -5   7  -2  224.38   11.90
   5  -7   2  238.88   11.60
   5  -7   2  230.68   11.20
   5  -7   2  224.18   13.10
  -6   7  -2   62.29    4.10
  -6   7  -2   57.99    4.40
   6  -7   2   59.49    3.70
   6  -7   2   70.69    4.40
   6  -7   2   62.89    5.70
  -7   7  -2   27.80    2.70
  -7   7  -2   25.90    3.00
   7  -7   2   21.00    2.80
   7  -7   2   26.30    2.30
   7  -7   2   19.90    3.90
  -8   7  -2   57.79    4.30
  -8   7  -2   63.59    4.20
   8  -7   2   58.89    6.60
   8  -7   2   54.59    4.40
   8  -7   2   55.49    3.50
  -9   7  -2   92.09    5.90
   9  -7   2   91.39    8.20
   9  -7   2  100.39    6.60
 -10   7  -2   96.99    6.20
  10  -7   2   94.99    6.90
  10  -7   2   87.19    8.50
 -11   7  -2   -0.40    1.60
  11  -7   2    0.00    2.80
  11  -7   2    0.60    1.90
 -12   7  -2   62.89    5.20
  12  -7   2   60.19    6.50
 -13   7  -2   29.70    3.90
  13  -7   2   34.20    5.10
 -14   7  -2   72.09    6.00
  14  -7   2   60.59    7.30
  14   6  -2   -4.90    2.40
 -14  -6   2   -1.60    2.60
  13   6  -2  113.49    9.10
 -13  -6   2  101.09    8.20
  12   6  -2   87.59    7.20
  12   6  -2   95.29    7.80
 -12  -6   2   77.39    7.00
  11   6  -2  166.48   10.10
  11   6  -2  155.78   10.40
 -11  -6   2  152.08   10.00
  10   6  -2   14.70    3.20
  10   6  -2   12.80    3.00
 -10  -6   2   15.70    3.10
   9   6  -2    0.70    1.70
   9   6  -2    2.40    1.90
  -9  -6   2    2.90    1.80
   8   6  -2   67.59    5.40
   8   6  -2   69.79    5.20
   8   6  -2   60.99    5.00
  -8  -6   2   74.19    5.30
  -8  -6   2   71.19    4.00
   7   6  -2   57.69    4.50
   7   6  -2   61.09    4.30
   7   6  -2   61.59    4.80
  -7  -6   2   50.49    4.40
  -7  -6   2   48.10    4.70
  -7  -6   2   60.09    3.40
   6   6  -2  181.98    9.90
   6   6  -2  176.68    9.50
   6   6  -2  161.88    9.20
  -6  -6   2  182.18    9.60
  -6  -6   2  173.78    8.60
  -6  -6   2  172.98    9.70
   5   6  -2  773.02   37.80
   5   6  -2  845.32   38.30
   5   6  -2  883.11   38.50
  -5  -6   2  811.12   37.40
  -5  -6   2  839.72   38.20
   4   6  -2   21.70    2.40
   4   6  -2   26.40    2.90
   4   6  -2   26.20    2.80
  -4  -6   2   21.10    2.00
  -4  -6   2   23.20    2.90
   3   6  -2 1206.98   54.89
   3   6  -2 1236.58   54.49
   3   6  -2 1212.38   54.99
  -3  -6   2 1216.88   54.29
  -3  -6   2 1198.18   54.99
   2   6  -2 1249.57   55.49
   2   6  -2 1216.68   55.69
   2   6  -2 1227.28   55.19
  -2  -6   2 1198.38   55.59
  -2  -6   2 1260.77   54.99
   1   6  -2   98.79    5.60
   1   6  -2   88.89    5.10
  -1  -6   2   84.39    5.40
  -1  -6   2   94.19    4.90
   0   6  -2   27.00    2.50
   0   6  -2   28.50    2.50
   0   6  -2   30.00    2.10
   0  -6   2   28.90    2.70
   0  -6   2   28.00    2.10
  -1   6  -2    1.70    0.80
  -1   6  -2    3.70    1.20
  -1   6  -2    1.60    0.60
   1  -6   2    1.00    0.60
   1  -6   2    1.00    1.10
  -2   6  -2   34.30    3.10
  -2   6  -2   36.10    2.40
  -2   6  -2   34.50    2.90
   2  -6   2   38.20    2.50
   2  -6   2   37.90    3.30
  -3   6  -2  650.23   29.30
  -3   6  -2  657.13   29.90
  -3   6  -2  677.23   28.70
   3  -6   2  604.24   28.80
   3  -6   2  603.64   29.90
   3  -6   2  605.84   28.60
  -4   6  -2 1273.17   56.09
  -4   6  -2 1240.68   57.29
  -4   6  -2 1212.68   56.59
   4  -6   2 1255.27   55.99
   4  -6   2 1241.68   56.19
   4  -6   2 1298.27   57.69
  -5   6  -2  301.77   13.50
  -5   6  -2  271.37   13.90
   5  -6   2  275.87   15.20
   5  -6   2  276.17   13.70
   5  -6   2  284.47   13.20
  -6   6  -2    7.80    1.60
  -6   6  -2    6.80    1.40
   6  -6   2   12.10    2.80
   6  -6   2    7.10    1.10
   6  -6   2    8.30    1.60
  -7   6  -2   19.40    2.40
  -7   6  -2   22.90    2.40
   7  -6   2   25.30    3.00
   7  -6   2   22.30    2.00
   7  -6   2   24.80    4.00
  -8   6  -2  133.39    7.30
  -8   6  -2  132.29    7.30
   8  -6   2  125.99    6.60
   8  -6   2  137.99    7.90
   8  -6   2  133.19    9.50
  -9   6  -2  220.18   11.50
   9  -6   2  222.98   12.20
   9  -6   2  231.58   14.00
 -10   6  -2  130.69    7.90
  10  -6   2  157.18    9.20
  10  -6   2  134.29   10.30
 -11   6  -2    4.20    2.00
  11  -6   2    5.60    2.20
 -12   6  -2    0.40    1.70
  12  -6   2    0.40    1.90
 -13   6  -2    8.10    2.60
  13  -6   2    9.80    3.20
 -14   6  -2   90.99    7.00
  14  -6   2  103.39    8.80
  14   5  -2    0.90    2.90
 -14  -5   2   -2.50    2.10
  13   5  -2    8.80    3.40
 -13  -5   2    8.20    2.90
  12   5  -2  100.89    8.30
 -12  -5   2  104.59    7.80
  11   5  -2  139.79    9.60
  11   5  -2  149.59    9.40
 -11  -5   2  131.59    9.10
  10   5  -2  257.67   14.50
  10   5  -2  267.87   14.00
 -10  -5   2  240.88   13.90
   9   5  -2    0.60    1.60
   9   5  -2   -0.30    1.40
  -9  -5   2   -2.00    1.10
   8   5  -2   -0.70    1.20
   8   5  -2    0.00    1.10
   8   5  -2    2.20    1.40
  -8  -5   2   -0.10    0.60
  -8  -5   2    0.60    1.10
   7   5  -2   48.40    3.80
   7   5  -2   49.30    4.00
   7   5  -2   48.10    4.20
  -7  -5   2   51.59    3.10
  -7  -5   2   52.99    4.20
   6   5  -2  475.35   22.00
   6   5  -2  460.05   22.50
   6   5  -2  455.05   22.20
  -6  -5   2  484.95   21.30
  -6  -5   2  453.55   22.30
   5   5  -2  477.55   25.00
   5   5  -2  540.55   24.60
   5   5  -2  563.94   25.00
  -5  -5   2  534.65   24.80
  -5  -5   2  531.55   24.10
   4   5  -2  281.47   13.10
   4   5  -2  274.87   13.50
   4   5  -2  275.57   13.40
  -4  -5   2  263.27   12.70
  -4  -5   2  264.57   13.30
   3   5  -2    1.40    0.80
   3   5  -2    0.90    0.70
   3   5  -2    2.40    0.90
  -3  -5   2    0.70    0.90
  -3  -5   2    2.30    0.70
   2   5  -2  792.22   36.00
   2   5  -2  802.12   36.20
   2   5  -2  767.12   35.80
  -2  -5   2  816.22   35.60
  -2  -5   2  786.82   36.10
   1   5  -2  412.46   18.90
   1   5  -2  415.86   19.40
  -1  -5   2  423.36   18.80
  -1  -5   2  386.46   19.10
   0   5  -2  300.87   13.10
   0   5  -2  269.17   13.60
   0   5  -2  258.67   13.30
   0  -5   2  272.17   13.50
   0  -5   2  299.87   13.10
  -1   5  -2  572.24   25.70
  -1   5  -2  537.45   25.70
  -1   5  -2  569.44   25.10
   1  -5   2  579.74   25.20
   1  -5   2  516.75   25.70
  -2   5  -2  829.52   40.60
  -2   5  -2  911.11   39.80
  -2   5  -2  853.21   40.30
   2  -5   2  939.01   39.90
   2  -5   2  911.51   40.70
  -3   5  -2   79.99    4.40
  -3   5  -2   81.89    5.20
  -3   5  -2   83.39    4.80
   3  -5   2   73.99    4.40
   3  -5   2   85.29    4.30
   3  -5   2   83.79    5.40
  -4   5  -2  481.75   22.70
  -4   5  -2  478.25   22.30
   4  -5   2  494.25   23.70
   4  -5   2  484.35   22.20
   4  -5   2  501.55   22.50
  -5   5  -2  695.93   30.70
  -5   5  -2  651.73   31.00
   5  -5   2  682.53   31.00
   5  -5   2  711.73   32.30
   5  -5   2  643.24   30.40
  -6   5  -2  128.19    6.70
  -6   5  -2  123.09    6.50
   6  -5   2  122.59    8.00
   6  -5   2  114.59    6.00
   6  -5   2  122.09    6.80
  -7   5  -2   33.40    2.70
  -7   5  -2   38.50    2.90
   7  -5   2   32.90    3.10
   7  -5   2   37.20    4.60
   7  -5   2   38.20    2.40
  -8   5  -2   71.89    4.60
  -8   5  -2   66.19    4.40
   8  -5   2   77.89    5.10
   8  -5   2   67.99    3.80
   8  -5   2   76.19    6.30
  -9   5  -2  566.74   27.00
   9  -5   2  580.34   27.80
   9  -5   2  587.84   29.40
 -10   5  -2  163.88    9.20
  10  -5   2  171.28   10.10
 -11   5  -2    7.80    2.30
  11  -5   2   10.40    2.60
 -12   5  -2    4.60    2.00
  12  -5   2    4.20    2.40
 -13   5  -2   16.00    3.00
  13  -5   2   14.60    3.70
 -14   5  -2  169.78    9.90
  14  -5   2  142.29   10.90
  14   4  -2    6.10    3.20
 -14  -4   2   13.90    3.50
  13   4  -2   22.20    4.70
 -13  -4   2   24.60    4.10
  12   4  -2    8.90    3.00
 -12  -4   2    9.80    2.80
  11   4  -2  166.68   10.60
 -11  -4   2  151.98    9.90
  10   4  -2  201.48   11.80
  10   4  -2  191.98   11.30
 -10  -4   2  203.48   11.40
   9   4  -2   58.29    4.60
   9   4  -2   51.19    5.20
  -9  -4   2   53.79    4.60
   8   4  -2   18.40    2.70
   8   4  -2   16.70    2.80
   8   4  -2   16.30    2.30
  -8  -4   2   15.20    2.50
  -8  -4   2   18.40    1.60
   7   4  -2  255.07   12.40
   7   4  -2  234.58   12.30
   7   4  -2  231.78   12.70
  -7  -4   2  248.78   11.30
  -7  -4   2  227.78   12.50
   6   4  -2  872.01   40.10
   6   4  -2  911.21   40.20
   6   4  -2  877.51   40.70
  -6  -4   2  837.22   40.30
  -6  -4   2  888.51   39.30
   5   4  -2  360.86   17.20
   5   4  -2  353.26   17.40
   5   4  -2  378.86   17.70
  -5  -4   2  364.86   16.70
   4   4  -2   25.50    2.70
   4   4  -2   27.90    2.30
   4   4  -2   25.30    2.10
  -4  -4   2   24.40    1.80
   3   4  -2   25.50    2.30
   3   4  -2   26.50    2.20
   3   4  -2   23.30    1.90
  -3  -4   2   24.70    1.70
  -3  -4   2   23.00    2.20
   2   4  -2  891.21   38.40
   2   4  -2  875.11   38.80
   2   4  -2  818.22   38.70
  -2  -4   2  787.72   38.60
  -2  -4   2  906.91   38.40
   1   4  -2  665.33   29.10
   1   4  -2  680.33   29.30
   1   4  -2  651.73   29.50
  -1  -4   2  608.64   29.30
  -1  -4   2  618.64   29.00
   0   4  -2  194.78    9.70
   0   4  -2  210.08   10.20
   0   4  -2  201.58    9.90
   0  -4   2  216.88    9.70
   0  -4   2  208.78   10.00
  -1   4  -2   94.59    5.10
  -1   4  -2   93.89    4.60
  -1   4  -2   84.99    5.00
   1  -4   2   88.39    5.10
   1  -4   2   95.69    4.60
  -2   4  -2 1013.90   45.40
  -2   4  -2  920.01   44.90
  -2   4  -2  984.10   45.50
   2  -4   2 1032.20   45.70
   2  -4   2 1087.49   45.00
  -3   4  -2  124.79    6.10
  -3   4  -2  112.99    6.40
   3  -4   2  127.99    6.00
   3  -4   2  117.99    7.00
   3  -4   2  127.59    6.20
  -4   4  -2  357.46   16.00
  -4   4  -2  313.27   16.20
   4  -4   2  341.57   17.20
   4  -4   2  348.97   16.20
   4  -4   2  368.16   15.80
  -5   4  -2 1446.36   64.69
  -5   4  -2 1441.46   64.79
   5  -4   2 1499.55   64.39
   5  -4   2 1392.46   65.99
   5  -4   2 1462.65   64.99
  -6   4  -2  105.89    5.60
  -6   4  -2  113.49    5.70
   6  -4   2   95.79    6.90
   6  -4   2  100.99    5.20
   6  -4   2  105.69    6.00
  -7   4  -2    2.10    1.00
  -7   4  -2    3.60    1.00
   7  -4   2    2.70    1.20
   7  -4   2    1.60    1.60
   7  -4   2    3.40    0.70
  -8   4  -2   47.70    3.60
   8  -4   2   44.40    5.40
   8  -4   2   48.50    3.90
   8  -4   2   44.40    2.60
  -9   4  -2  354.16   16.90
   9  -4   2  337.47   17.50
   9  -4   2  335.17   18.80
 -10   4  -2  309.07   15.60
  10  -4   2  310.47   16.40
 -11   4  -2   70.69    5.30
  11  -4   2   70.79    6.00
 -12   4  -2   53.39    4.80
  12  -4   2   51.99    5.90
 -13   4  -2    2.80    1.80
  13  -4   2   -1.50    2.10
 -14   4  -2   87.09    7.00
  14  -4   2   88.89    8.00
 -15   4  -2    0.30    2.10
  15  -4   2    0.20    2.80
  14   3  -2   15.00    4.00
 -14  -3   2   12.40    3.30
  13   3  -2    7.40    2.80
 -13  -3   2    8.20    2.60
  12   3  -2   19.50    3.80
 -12  -3   2   15.50    3.20
  11   3  -2  279.07   15.10
 -11  -3   2  254.67   14.50
  10   3  -2   58.39    5.10
 -10  -3   2   51.99    4.70
   9   3  -2  123.09    7.80
   9   3  -2  118.59    7.50
  -9  -3   2  124.09    7.50
   8   3  -2   75.49    5.10
   8   3  -2   75.19    5.40
  -8  -3   2   72.99    3.80
  -8  -3   2   76.39    5.20
   7   3  -2    1.60    1.10
   7   3  -2    1.00    1.20
   7   3  -2    0.70    0.90
  -7  -3   2   -1.00    0.70
  -7  -3   2    0.00    0.50
   6   3  -2  919.51   44.80
   6   3  -2  978.50   45.20
   6   3  -2  968.00   44.80
  -6  -3   2 1038.60   44.00
  -6  -3   2 1020.40   45.10
   5   3  -2 1021.70   48.50
   5   3  -2 1130.59   48.10
   5   3  -2 1075.39   48.10
  -5  -3   2 1009.20   47.50
  -5  -3   2 1093.49   48.40
   4   3  -2  849.91   38.90
   4   3  -2  885.11   39.40
   4   3  -2  844.72   39.10
  -4  -3   2  874.51   38.60
   3   3  -2  988.20   43.70
   3   3  -2  971.10   44.20
   3   3  -2  955.80   44.00
  -3  -3   2  992.30   43.60
   2   3  -2  245.48   11.80
   2   3  -2  255.67   11.40
   2   3  -2  229.88   11.70
  -2  -3   2  244.98   11.60
  -2  -3   2  255.57   11.40
   1   3  -2 1698.13   75.29
   1   3  -2 1613.74   75.19
   1   3  -2 1702.43   74.79
  -1  -3   2 1699.53   74.99
  -1  -3   2 1734.63   74.89
   0   3  -2  363.56   17.20
   0   3  -2  379.46   17.50
   0   3  -2  381.36   17.20
   0  -3   2  389.96   17.20
   0  -3   2  378.26   17.30
  -1   3  -2  529.75   25.50
  -1   3  -2  570.04   25.20
  -1   3  -2  519.65   25.50
   1  -3   2  618.14   25.30
   1  -3   2  567.34   25.50
  -2   3  -2    8.90    1.20
  -2   3  -2   12.20    1.20
   2  -3   2   11.20    1.60
   2  -3   2   10.20    1.00
  -3   3  -2   67.39    3.50
  -3   3  -2   66.29    3.70
   3  -3   2   64.99    4.30
   3  -3   2   67.09    3.40
   3  -3   2   60.19    3.60
  -4   3  -2 1635.04   69.79
  -4   3  -2 1593.64   69.89
   4  -3   2 1531.05   69.99
   4  -3   2 1578.14   70.79
   4  -3   2 1509.05   69.49
  -5   3  -2 1019.20   47.00
  -5   3  -2 1051.09   47.10
   5  -3   2 1063.89   47.30
   5  -3   2 1060.39   46.60
   5  -3   2 1051.09   48.30
  -6   3  -2  133.59    7.40
  -6   3  -2  148.79    7.20
   6  -3   2  160.08    8.90
   6  -3   2  140.89    7.70
   6  -3   2  139.59    6.70
  -7   3  -2  197.08    9.90
   7  -3   2  201.68    9.10
   7  -3   2  190.08   10.30
   7  -3   2  201.78   11.50
  -8   3  -2  135.99    7.50
   8  -3   2  143.09    8.10
  -9   3  -2  135.29    8.00
   9  -3   2  166.08    9.00
 -10   3  -2  213.08   11.70
  10  -3   2  239.88   12.80
 -11   3  -2   75.69    5.40
  11  -3   2   82.59    6.40
 -12   3  -2   80.79    5.90
  12  -3   2   79.29    6.80
 -13   3  -2   31.80    4.10
  13  -3   2   30.90    5.00
 -14   3  -2   94.79    7.20
  14  -3   2   93.29    8.20
 -15   3  -2   50.09    5.80
  15  -3   2   45.30    6.40
  15   2  -2   34.70    5.40
 -15  -2   2   32.70    5.00
  14   2  -2   36.60    5.50
 -14  -2   2   35.80    5.00
  13   2  -2   42.40    5.30
 -13  -2   2   47.50    5.50
  12   2  -2    5.60    2.50
 -12  -2   2    7.20    2.60
  11   2  -2  117.79    8.40
 -11  -2   2  123.79    8.00
  10   2  -2   33.10    4.10
 -10  -2   2   33.20    3.90
   9   2  -2   87.49    6.60
  -9  -2   2  105.29    6.50
   8   2  -2  123.19    8.30
   8   2  -2  148.89    8.30
  -8  -2   2  157.18    8.30
   7   2  -2  144.49    7.90
   7   2  -2  144.09    7.50
   7   2  -2  145.39    8.20
  -7  -2   2  137.29    6.70
  -7  -2   2  139.99    7.90
   6   2  -2  231.98   11.30
   6   2  -2  239.08   11.50
   6   2  -2  217.88   11.70
  -6  -2   2  230.68   10.50
  -6  -2   2  220.78   11.60
   5   2  -2  309.27   14.40
   5   2  -2  297.67   14.60
   5   2  -2  319.97   14.40
  -5  -2   2  275.47   14.40
  -5  -2   2  294.57   13.70
   4   2  -2   48.10    2.90
   4   2  -2   41.40    2.90
   4   2  -2   42.90    3.10
  -4  -2   2   42.20    2.40
   3   2  -2 1043.80   46.20
   3   2  -2 1016.20   46.60
   3   2  -2 1049.20   46.50
  -3  -2   2 1033.20   46.10
   2   2  -2  213.18   10.60
   2   2  -2  208.68   10.60
   2   2  -2  229.38   10.30
  -2  -2   2  238.48   10.30
   1   2  -2  815.62   34.80
   1   2  -2  787.92   35.20
   1   2  -2  764.92   35.30
  -1  -2   2  765.92   35.00
   0   2  -2  165.48    8.00
   0   2  -2  165.28    7.70
   0   2  -2  164.98    7.70
   0  -2   2  168.68    7.80
  -1   2  -2 2188.08   94.39
  -1   2  -2 2028.90   94.59
   1  -2   2 2118.79   94.39
   1  -2   2 2204.68   94.59
  -2   2  -2 1694.63   73.99
  -2   2  -2 1671.03   74.19
   2  -2   2 1753.22   73.99
   2  -2   2 1597.24   73.99
   2  -2   2 1637.14   74.49
  -3   2  -2  454.55   20.40
  -3   2  -2  452.15   20.40
   3  -2   2  453.95   20.20
   3  -2   2  440.96   20.50
   3  -2   2  446.56   21.00
  -4   2  -2  321.37   14.50
  -4   2  -2  287.27   14.60
   4  -2   2  326.27   14.80
   4  -2   2  319.87   15.60
   4  -2   2  323.87   14.30
  -5   2  -2  127.89    6.40
  -5   2  -2  136.19    6.70
   5  -2   2  134.39    6.90
   5  -2   2  122.69    7.50
   5  -2   2  135.29    6.10
  -6   2  -2  788.12   36.80
   6  -2   2  794.52   37.10
   6  -2   2  861.21   38.20
  -7   2  -2  521.55   23.60
   7  -2   2  489.05   23.80
  -8   2  -2   90.79    5.50
   8  -2   2   94.49    6.00
  -9   2  -2   55.69    4.10
   9  -2   2   62.99    4.80
 -10   2  -2  154.48    8.80
  10  -2   2  161.58    9.60
 -11   2  -2  444.16   20.90
  11  -2   2  400.76   21.50
 -12   2  -2  179.48   10.40
  12  -2   2  184.48   11.40
 -13   2  -2   -1.40    1.70
  13  -2   2   -0.50    2.00
 -14   2  -2    9.20    2.80
  14  -2   2   15.10    3.70
 -15   2  -2   13.70    3.30
  15  -2   2   14.20    4.40
  15   1  -2   93.29    9.70
 -15  -1   2   98.79    8.20
  14   1  -2   89.79    8.00
 -14  -1   2   95.79    7.70
  13   1  -2   75.19    6.90
 -13  -1   2   84.19    6.70
  12   1  -2    9.00    2.60
 -12  -1   2    7.20    2.30
  11   1  -2   15.10    3.10
 -11  -1   2   13.20    2.60
  10   1  -2   94.39    6.80
 -10  -1   2   96.99    6.50
   9   1  -2  303.77   15.60
  -9  -1   2  288.37   15.20
   8   1  -2  131.29    7.70
  -8  -1   2  124.49    7.40
   7   1  -2    0.10    0.90
  -7  -1   2    0.10    0.70
   6   1  -2  217.78   11.10
   6   1  -2  204.98   10.80
  -6  -1   2  220.28   10.90
  -6  -1   2  213.78    9.90
   5   1  -2  619.44   29.20
   5   1  -2  654.13   29.10
   5   1  -2  642.44   29.50
  -5  -1   2  635.04   28.50
  -5  -1   2  636.94   29.30
   4   1  -2  494.65   22.70
   4   1  -2  467.65   22.40
   4   1  -2  506.15   22.40
  -4  -1   2  470.35   22.50
  -4  -1   2  500.85   21.90
   3   1  -2   21.90    1.70
   3   1  -2   20.10    1.60
   3   1  -2   22.00    1.80
  -3  -1   2   17.90    1.30
   2   1  -2 4723.03  200.88
   2   1  -2 4360.46  200.48
   2   1  -2 4568.24  200.88
  -2  -1   2 4537.15  200.48
   1   1  -2  790.32   33.10
   1   1  -2  669.33   33.50
  -1  -1   2  777.62   33.30
   0   1  -2  955.70   43.30
   0   1  -2  985.70   43.10
  -1   1  -2  419.16   18.40
  -1   1  -2  387.96   18.60
   1  -1   2  426.16   18.50
  -2   1  -2 1873.91   84.19
  -2   1  -2 1955.30   84.09
   2  -1   2 1983.60   84.19
   2  -1   2 1930.11   83.99
   2  -1   2 1767.42   84.49
  -3   1  -2   81.89    4.20
  -3   1  -2   87.39    4.30
   3  -1   2   80.49    4.30
   3  -1   2   79.79    4.80
   3  -1   2   89.89    4.00
  -4   1  -2  197.38    9.00
  -4   1  -2  205.08    9.20
   4  -1   2  190.48    9.30
   4  -1   2  179.48    9.80
   4  -1   2  186.18    8.70
  -5   1  -2   85.79    4.50
   5  -1   2   74.49    4.50
  -6   1  -2  328.47   16.00
   6  -1   2  352.06   16.40
  -7   1  -2  656.63   28.80
   7  -1   2  588.34   29.10
  -8   1  -2   19.60    2.40
   8  -1   2   21.60    2.80
  -9   1  -2   45.60    3.60
   9  -1   2   48.00    4.10
 -10   1  -2    4.00    1.50
  10  -1   2    5.70    2.00
 -11   1  -2  844.02   40.10
  11  -1   2  879.81   41.00
 -12   1  -2  163.18    9.90
  12  -1   2  177.48   11.00
 -13   1  -2   29.70    4.10
  13  -1   2   40.60    5.30
 -14   1  -2   -0.50    1.80
  14  -1   2   -2.60    2.50
 -15   1  -2    8.20    2.80
  15  -1   2    1.20    2.70
  15   0  -2   21.20    4.70
 -15   0   2   22.50    4.30
  14   0  -2   44.80    6.10
 -14   0   2   42.30    5.40
  13   0  -2  199.48   12.60
 -13   0   2  191.88   11.70
  12   0  -2   77.49    6.60
 -12   0   2   76.69    6.10
  11   0  -2   19.80    3.60
 -11   0   2   16.80    2.80
  10   0  -2   27.30    3.70
 -10   0   2   26.40    3.60
   9   0  -2  299.27   15.70
  -9   0   2  304.17   15.40
   8   0  -2   81.59    5.70
  -8   0   2   86.89    5.50
   7   0  -2  484.45   23.60
  -7   0   2  499.95   23.30
   6   0  -2  653.83   31.20
  -6   0   2  690.13   31.00
   5   0  -2  790.02   35.70
   5   0  -2  793.82   36.10
  -5   0   2  789.02   35.90
  -5   0   2  783.72   35.20
   4   0  -2 3559.94  160.28
   4   0  -2 3605.74  160.58
  -4   0   2 3604.44  160.48
  -4   0   2 3723.63  159.98
   3   0  -2  196.08   10.20
   3   0  -2  204.18   10.20
   3   0  -2  224.38   10.50
  -3   0   2  209.18    9.80
  -3   0   2  232.78   10.20
   2   0  -2  629.44   27.80
   2   0  -2  640.04   27.80
   2   0  -2  553.64   27.70
  -2   0   2  640.44   27.50
   1   0  -2  437.66   21.00
   1   0  -2  481.55   21.00
   1   0  -2  459.65   21.20
  -1   0   2  491.15   21.00
   0   0  -2   69.29    3.20
   0   0   2   66.79    3.40
  -1   0  -2  377.56   19.00
  -1   0  -2  418.86   18.80
   1   0   2  437.16   18.80
   1   0   2  445.96   18.70
  -2   0  -2 3370.66  149.09
  -2   0  -2 3241.68  148.99
   2   0   2 3305.37  149.09
   2   0   2 3357.16  149.09
   2   0   2 3608.44  148.89
  -3   0  -2  139.59    6.50
   3   0   2  130.29    6.50
   3   0   2  133.79    6.60
  -4   0  -2    5.10    0.80
   4   0   2    6.40    1.10
   4   0   2    7.30    1.20
  -5   0  -2  310.67   15.10
   5   0   2  349.37   15.50
   5   0   2  313.57   15.30
  -6   0  -2 1633.54   73.49
   6   0   2 1656.63   73.89
  -7   0  -2  916.01   38.30
   7   0   2  815.42   38.60
   7   0   2  781.42   38.50
  -8   0  -2    1.40    0.90
   8   0   2   -0.10    0.90
  -9   0  -2   52.69    4.00
   9   0   2   53.09    4.30
 -10   0  -2    1.50    1.30
  10   0   2    0.30    1.20
 -11   0  -2  277.47   14.10
  11   0   2  258.87   14.80
 -12   0  -2   27.00    3.60
  12   0   2   29.40    4.70
 -13   0  -2   54.79    5.50
  13   0   2   64.39    6.90
 -14   0  -2   11.60    2.90
  14   0   2   16.10    3.70
 -15   0  -2   17.30    3.40
  15   0   2   24.50    4.90
  15  -1  -2    7.40    3.70
 -15   1   2    8.10    3.30
  14  -1  -2   76.49    8.00
 -14   1   2   84.99    7.00
  13  -1  -2  319.57   17.10
 -13   1   2  276.47   16.10
  12  -1  -2   56.19    6.10
 -12   1   2   40.60    4.60
  11  -1  -2   13.40    3.00
 -11   1   2   13.00    2.60
  10  -1  -2   -0.60    1.40
 -10   1   2   -0.20    1.20
   9  -1  -2  228.88   12.50
  -9   1   2  231.38   12.10
   8  -1  -2  620.94   28.40
  -8   1   2  571.54   27.90
  -7   1   2  309.47   15.20
   6  -1  -2  657.03   29.90
   6  -1  -2  649.54   30.70
  -6   1   2  627.34   29.70
   5  -1  -2   23.40    2.10
   5  -1  -2   22.20    2.80
   5  -1  -2   20.30    2.00
  -5   1   2   23.60    1.60
  -5   1   2   22.70    2.00
   4  -1  -2  809.62   37.50
   4  -1  -2  821.02   36.90
   4  -1  -2  802.32   36.90
  -4   1   2  826.52   36.80
   3  -1  -2   23.40    1.90
   3  -1  -2   19.90    1.70
   3  -1  -2   24.40    2.10
  -3   1   2   22.20    1.70
   2  -1  -2 7340.57  320.07
   2  -1  -2 6411.66  320.17
   2  -1  -2 7998.80  320.27
   1  -1  -2  302.57   14.00
   1  -1  -2  318.37   13.80
   1  -1  -2  291.57   14.10
   0  -1  -2   51.19    2.80
   0  -1  -2   49.30    2.60
   0  -1  -2   53.99    2.40
   0   1   2   46.50    2.50
  -1  -1  -2 1223.38   52.69
  -1  -1  -2 1159.68   52.99
   1   1   2 1203.48   52.79
   1   1   2 1184.08   52.69
  -2  -1  -2    2.70    0.60
  -2  -1  -2    3.90    0.60
   2   1   2    3.70    0.60
   2   1   2    4.00    0.70
  -3  -1  -2 1852.31   81.19
   3   1   2 1725.03   81.19
   3   1   2 1916.61   81.29
  -4  -1  -2   72.29    3.80
   4   1   2   70.29    3.90
   4   1   2   63.89    3.80
  -5  -1  -2  137.09    7.10
   5   1   2  137.49    7.30
   5   1   2  148.59    7.40
  -6  -1  -2  801.12   38.10
   6   1   2  908.51   38.50
   6   1   2  807.02   38.30
  -7  -1  -2  667.23   31.80
   7   1   2  666.23   32.10
   7   1   2  737.33   32.20
  -8  -1  -2  307.87   14.40
   8   1   2  277.87   14.50
   8   1   2  276.17   14.60
  -9  -1  -2  432.46   20.90
   9   1   2  439.26   21.50
   9   1   2  432.06   21.40
 -10  -1  -2  110.29    6.80
  10   1   2  108.29    7.40
 -11  -1  -2   27.50    3.50
  11   1   2   30.30    4.10
 -12  -1  -2   68.29    5.50
  12   1   2   73.09    6.10
 -13  -1  -2   31.10    4.10
  13   1   2   29.10    4.40
 -14  -1  -2    9.50    2.80
  14   1   2    9.00    3.20
 -15  -1  -2   -2.10    2.00
  15   1   2   -2.90    2.20
  15  -2  -2   -1.10    2.50
 -15   2   2   -1.40    2.30
  14  -2  -2   78.89    7.20
 -14   2   2   65.39    6.70
  13  -2  -2  187.68   12.30
 -13   2   2  208.98   11.90
  12  -2  -2  157.98   10.10
 -12   2   2  140.59    9.20
  11  -2  -2   92.39    7.00
 -11   2   2   93.59    6.40
  10  -2  -2   14.20    2.70
 -10   2   2   16.60    2.70
   9  -2  -2  168.98    9.70
  -9   2   2  168.48    9.30
   8  -2  -2  554.14   26.30
   8  -2  -2  542.55   27.40
  -8   2   2  552.04   25.90
   7  -2  -2  817.62   39.40
   7  -2  -2  874.81   40.50
  -7   2   2  876.41   39.20
   6  -2  -2  200.28   11.40
   6  -2  -2  206.48   10.60
  -6   2   2  211.68   10.40
   5  -2  -2   49.60    3.90
   5  -2  -2   48.20    3.30
   5  -2  -2   48.40    3.20
  -5   2   2   44.60    3.10
   4  -2  -2   37.60    2.70
   4  -2  -2   39.70    3.30
   4  -2  -2   42.40    3.00
  -4   2   2   43.00    2.60
   3  -2  -2  140.99    7.50
   3  -2  -2  146.29    7.00
   3  -2  -2  131.89    7.60
  -3   2   2  150.48    6.90
   2  -2  -2    7.40    1.40
   2  -2  -2    9.00    1.00
   2  -2  -2   10.20    1.40
  -2   2   2    9.50    0.90
   1  -2  -2 2411.16  100.19
   1  -2  -2 2159.98  100.99
   1  -2  -2 2254.37  100.69
  -1   2   2 2250.87  100.59
   0  -2  -2   37.40    2.70
   0  -2  -2   44.60    2.50
   0   2   2   42.50    2.40
  -1  -2  -2  251.37   12.40
  -1  -2  -2  249.78   12.10
  -1  -2  -2  267.07   11.80
   1   2   2  275.47   12.10
   1   2   2  270.47   11.80
  -2  -2  -2    2.80    0.50
   2   2   2    2.70    0.60
   2   2   2    2.20    0.50
  -3  -2  -2  283.47   12.60
   3   2   2  244.48   12.60
   3   2   2  288.87   12.70
  -4  -2  -2 1349.16   60.19
   4   2   2 1418.76   60.39
   4   2   2 1281.87   60.29
  -5  -2  -2   40.10    2.80
   5   2   2   44.10    3.00
   5   2   2   47.50    3.10
  -6  -2  -2    5.90    1.20
   6   2   2    7.10    1.40
   6   2   2    8.30    1.50
  -7  -2  -2  347.67   16.90
   7   2   2  344.97   17.20
   7   2   2  363.96   17.20
  -8  -2  -2  520.25   24.30
   8   2   2  479.85   24.50
   8   2   2  538.65   24.80
  -9  -2  -2  373.96   19.00
   9   2   2  407.66   19.50
   9   2   2  389.56   19.60
 -10  -2  -2   32.00    3.60
  10   2   2   35.90    4.20
  10   2   2   35.60    4.20
 -11  -2  -2    0.60    1.30
  11   2   2   -1.60    1.30
 -12  -2  -2   87.29    6.20
  12   2   2   79.09    6.80
 -13  -2  -2  164.48    9.90
  13   2   2  155.28   10.70
 -14  -2  -2   22.90    3.70
  14   2   2   30.20    5.10
 -15  -2  -2    0.60    2.30
  15   2   2   -0.20    3.20
  15  -3  -2   28.80    5.40
 -15   3   2   36.00    5.20
  14  -3  -2   15.10    3.90
 -14   3   2   18.80    3.60
  13  -3  -2   27.30    4.50
 -13   3   2   28.70    4.00
  12  -3  -2   74.29    6.40
 -12   3   2   74.59    5.90
  11  -3  -2   19.80    3.50
 -11   3   2   23.40    3.40
  10  -3  -2   50.59    5.30
 -10   3   2   42.80    4.60
   9  -3  -2  187.48   10.50
   9  -3  -2  199.48   11.90
  -9   3   2  177.48   10.00
   8  -3  -2  721.73   35.10
   8  -3  -2  708.93   33.80
  -8   3   2  732.93   33.40
   7  -3  -2  837.82   40.00
   7  -3  -2  848.32   38.70
  -7   3   2  830.62   38.30
   6  -3  -2  525.15   25.60
   6  -3  -2  565.04   26.70
  -6   3   2  555.64   25.30
   5  -3  -2  138.99    8.40
   5  -3  -2  145.49    7.50
  -5   3   2  144.59    7.30
   4  -3  -2  170.88    9.20
   4  -3  -2  156.98    8.10
  -4   3   2  166.88    8.00
   3  -3  -2  721.03   33.70
   3  -3  -2  749.42   32.90
  -3   3   2  720.63   32.70
   2  -3  -2   37.20    2.00
   2  -3  -2   33.00    1.90
   2  -3  -2   30.80    2.70
  -2   3   2   31.80    1.80
   1  -3  -2 2256.37  105.49
   1  -3  -2 2551.44  104.89
  -1   3   2 2310.67  105.49
   0  -3  -2  840.32   38.30
   0  -3  -2  906.91   37.80
   0   3   2  801.22   38.20
  -1  -3  -2  631.14   28.90
  -1  -3  -2  628.34   28.40
   1   3   2  647.14   28.70
   1   3   2  644.84   28.30
  -2  -3  -2  217.78    9.10
  -2  -3  -2  190.48    9.20
  -2  -3  -2  203.28    9.60
   2   3   2  184.48    9.50
   2   3   2  197.18    9.20
  -3  -3  -2  119.49    6.00
  -3  -3  -2  121.69    5.70
   3   3   2  131.09    6.30
   3   3   2  122.19    6.20
  -4  -3  -2  364.26   16.60
  -4  -3  -2  381.86   17.20
   4   3   2  396.96   17.40
   4   3   2  346.97   17.30
  -5  -3  -2  300.47   14.60
   5   3   2  328.27   14.80
   5   3   2  296.27   14.80
  -6  -3  -2   43.70    3.00
   6   3   2   43.20    3.10
   6   3   2   37.80    3.20
  -7  -3  -2    7.70    1.50
   7   3   2    7.80    1.70
   7   3   2    7.20    1.60
  -8  -3  -2  256.07   12.20
   8   3   2  211.38   12.30
   8   3   2  248.28   12.60
  -9  -3  -2  319.17   15.30
   9   3   2  286.47   15.60
   9   3   2  301.37   15.70
 -10  -3  -2   99.49    6.40
  10   3   2   86.09    6.50
  10   3   2   94.99    6.50
 -11  -3  -2   14.70    2.80
  11   3   2   12.30    2.80
  11   3   2   17.50    3.30
 -12  -3  -2    6.70    2.10
  12   3   2    3.90    2.40
 -13  -3  -2   99.99    7.10
  13   3   2   94.59    8.00
 -14  -3  -2   75.89    6.40
  14   3   2   72.99    7.90
 -15  -3  -2    8.20    2.80
  15   3   2   12.60    4.00
  15  -4  -2    2.60    2.70
 -15   4   2    3.20    2.40
  14  -4  -2    8.50    3.20
 -14   4   2   17.20    3.50
  13  -4  -2   21.20    4.00
 -13   4   2   25.60    3.80
  12  -4  -2   34.00    4.60
 -12   4   2   42.30    4.60
  11  -4  -2  397.56   20.50
 -11   4   2  395.96   19.70
  10  -4  -2   88.09    6.40
  10  -4  -2   91.09    7.70
 -10   4   2   86.39    5.80
   9  -4  -2  169.58    9.80
   9  -4  -2  179.28   11.10
  -9   4   2  165.28    9.20
   8  -4  -2  194.38   10.50
   8  -4  -2  191.28   11.90
  -8   4   2  191.58   10.00
   7  -4  -2  624.84   28.90
   7  -4  -2  583.94   27.50
  -7   4   2  548.05   27.00
   6  -4  -2  466.55   23.20
   6  -4  -2  500.05   22.00
  -6   4   2  429.86   21.50
   5  -4  -2  214.48   12.00
   5  -4  -2  226.98   10.80
  -5   4   2  211.08   10.50
   4  -4  -2   20.50    1.40
   4  -4  -2   20.70    1.70
   4  -4  -2   22.20    3.10
  -4   4   2   19.00    1.60
   3  -4  -2   43.90    2.30
   3  -4  -2   36.50    2.40
   3  -4  -2   38.10    3.40
  -3   4   2   40.40    2.30
   2  -4  -2    9.80    1.70
   2  -4  -2   11.50    1.00
   2  -4  -2   11.20    0.90
  -2   4   2   10.90    0.80
  -2   4   2   10.10    1.60
   1  -4  -2 1021.70   48.10
   1  -4  -2 1112.09   47.20
  -1   4   2 1049.79   47.90
   0  -4  -2  448.66   19.30
   0  -4  -2  408.66   20.10
  -1  -4  -2  188.08    8.40
  -1  -4  -2  171.58    9.10
   1   4   2  184.88    8.90
  -2  -4  -2   96.49    5.40
  -2  -4  -2   98.69    4.80
  -2  -4  -2   97.59    4.70
   2   4   2   97.89    5.20
   2   4   2   95.49    4.90
  -3  -4  -2  117.29    6.20
  -3  -4  -2  113.09    5.70
  -3  -4  -2  115.09    5.40
   3   4   2  106.29    5.80
   3   4   2  120.79    6.00
  -4  -4  -2  306.37   14.40
  -4  -4  -2  298.67   13.90
   4   4   2  313.07   14.60
   4   4   2  309.37   14.60
  -5  -4  -2    4.40    0.60
  -5  -4  -2    2.80    0.90
   5   4   2    4.00    1.10
   5   4   2    3.50    1.10
  -6  -4  -2   58.89    3.90
   6   4   2   62.39    4.20
   6   4   2   61.29    4.10
   6   4   2   64.19    3.40
  -7  -4  -2   14.00    2.00
   7   4   2   10.20    1.80
   7   4   2   10.80    1.90
  -8  -4  -2  169.58    9.10
   8   4   2  170.98    9.50
   8   4   2  163.78    9.30
  -9  -4  -2  477.55   23.20
   9   4   2  495.95   23.70
   9   4   2  472.35   23.60
 -10  -4  -2  157.78    9.10
  10   4   2  152.28    9.50
  10   4   2  160.38    9.60
 -11  -4  -2    7.50    2.10
  11   4   2    3.70    1.90
  11   4   2    5.80    2.40
 -12  -4  -2   15.80    3.10
  12   4   2   24.70    4.00
  12   4   2   23.00    3.80
 -13  -4  -2  168.98   10.00
  13   4   2  141.69   10.50
 -14  -4  -2   58.39    6.10
  14   4   2   53.69    6.60
 -15  -4  -2   67.79    6.70
  15   4   2   67.89    8.10
  14  -5  -2   16.20    3.90
 -14   5   2   22.40    3.70
  13  -5  -2   -1.60    2.00
 -13   5   2    0.70    2.00
  12  -5  -2    9.10    2.90
 -12   5   2   14.90    2.80
  11  -5  -2  225.68   14.40
  11  -5  -2  215.68   12.70
 -11   5   2  224.38   12.00
  10  -5  -2    6.10    2.50
  10  -5  -2    6.40    2.00
 -10   5   2    8.10    2.00
   9  -5  -2    2.20    1.40
   9  -5  -2    5.50    2.60
  -9   5   2    4.10    1.40
   8  -5  -2   11.80    2.20
   8  -5  -2   14.60    3.20
  -8   5   2   13.00    2.00
   7  -5  -2  760.92   35.00
   7  -5  -2  716.83   36.50
  -7   5   2  785.62   34.60
   6  -5  -2  710.43   34.70
   6  -5  -2  719.03   33.10
  -6   5   2  725.03   32.70
   5  -5  -2  416.16   21.20
   5  -5  -2  408.36   19.10
   5  -5  -2  427.26   19.70
  -5   5   2  429.96   19.40
   4  -5  -2  273.67   14.50
   4  -5  -2  297.67   12.90
   4  -5  -2  266.07   13.20
  -4   5   2  278.17   13.00
   3  -5  -2  189.98    9.20
   3  -5  -2  186.08   10.50
   3  -5  -2  200.88    9.20
  -3   5   2  199.58   10.40
  -3   5   2  196.08    9.00
   2  -5  -2 1007.40   44.10
   2  -5  -2 1030.20   44.30
   2  -5  -2 1009.50   45.50
  -2   5   2  922.31   45.40
   1  -5  -2  162.18    7.30
   1  -5  -2  147.39    8.30
  -1   5   2  144.79    8.10
   0  -5  -2  909.61   45.20
   0  -5  -2 1074.19   44.40
   0   5   2  997.30   45.00
  -1  -5  -2 1186.08   57.09
  -1  -5  -2 1336.37   56.39
   1   5   2 1278.17   56.89
  -2  -5  -2 1024.60   46.30
  -2  -5  -2  982.30   46.30
  -2  -5  -2 1011.30   47.10
   2   5   2 1114.09   46.80
   2   5   2 1066.69   46.40
  -3  -5  -2 1608.34   73.59
  -3  -5  -2 1581.24   74.39
  -3  -5  -2 1657.63   73.79
   3   5   2 1705.73   74.19
   3   5   2 1752.32   73.99
  -4  -5  -2  769.72   34.00
  -4  -5  -2  759.62   35.00
  -4  -5  -2  759.52   34.40
   4   5   2  736.53   34.60
   4   5   2  778.52   34.60
  -5  -5  -2  174.58    8.70
  -5  -5  -2  164.88    9.10
  -5  -5  -2  174.58    8.10
   5   5   2  172.68    8.40
   5   5   2  164.28    8.90
   5   5   2  183.38    9.00
  -6  -5  -2  137.89    6.40
  -6  -5  -2  119.59    7.20
   6   5   2  136.79    6.80
   6   5   2  142.49    7.50
   6   5   2  136.39    7.60
  -7  -5  -2   -0.70    0.70
  -7  -5  -2   -0.10    0.50
   7   5   2    1.20    1.10
   7   5   2    0.10    0.90
  -8  -5  -2   37.20    3.40
   8   5   2   43.70    3.80
   8   5   2   41.80    4.20
  -9  -5  -2  300.07   15.00
   9   5   2  294.77   15.50
   9   5   2  286.47   15.20
 -10  -5  -2  154.38    8.90
  10   5   2  140.29    9.00
  10   5   2  152.08    9.40
 -11  -5  -2  110.99    7.20
  11   5   2   94.09    7.40
  11   5   2  112.09    7.90
 -12  -5  -2   -1.00    1.60
  12   5   2   -1.90    1.70
  12   5   2    1.30    2.10
 -13  -5  -2   53.29    5.80
  13   5   2   64.49    6.80
  13   5   2   62.49    6.90
 -14  -5  -2  124.89    8.90
  14   5   2  131.49   10.10
 -15  -5  -2   97.99    7.80
  15   5   2   77.19    8.70
  14  -6  -2   23.50    4.60
 -14   6   2   24.10    3.80
  13  -6  -2    9.80    3.10
 -13   6   2    5.50    2.20
  12  -6  -2   47.70    5.70
 -12   6   2   53.49    4.70
  11  -6  -2  219.58   14.40
  11  -6  -2  218.88   12.50
 -11   6   2  206.18   11.50
  10  -6  -2  104.79    7.20
  10  -6  -2  106.49    8.90
 -10   6   2  102.39    6.40
   9  -6  -2   12.50    2.50
   9  -6  -2    6.70    2.80
  -9   6   2    7.90    1.70
   8  -6  -2   14.40    2.30
   8  -6  -2   13.20    3.40
  -8   6   2   11.80    1.90
   7  -6  -2  327.57   16.60
   7  -6  -2  343.47   18.50
  -7   6   2  352.16   16.30
   6  -6  -2  401.86   21.10
   6  -6  -2  411.36   19.20
   6  -6  -2  415.36   18.50
  -6   6   2  381.46   18.70
   5  -6  -2  255.17   14.00
   5  -6  -2  249.18   11.90
   5  -6  -2  233.28   12.20
  -5   6   2  272.57   12.00
   4  -6  -2  964.70   43.70
   4  -6  -2 1018.90   45.70
   4  -6  -2  937.81   43.90
  -4   6   2 1012.90   45.30
  -4   6   2  962.70   43.70
   3  -6  -2  527.05   23.10
   3  -6  -2  527.35   23.20
   3  -6  -2  500.05   24.70
  -3   6   2  507.05   22.90
  -3   6   2  483.05   24.50
   2  -6  -2  767.42   33.60
   2  -6  -2  712.93   34.90
  -2   6   2  762.12   34.80
   1  -6  -2 1061.19   46.50
   1  -6  -2 1001.80   47.70
  -1   6   2 1058.49   47.50
   0  -6  -2  955.90   46.40
   0  -6  -2 1113.89   47.70
   0   6   2 1059.99   47.30
  -1  -6  -2  746.83   31.40
  -1  -6  -2  619.64   32.30
   1   6   2  725.63   32.10
  -2  -6  -2   20.30    2.60
  -2  -6  -2   16.50    1.60
  -2  -6  -2   21.10    1.50
   2   6   2   17.30    2.10
   2   6   2   20.90    1.70
  -3  -6  -2 1214.58   52.89
  -3  -6  -2 1098.69   53.59
  -3  -6  -2 1231.98   52.69
   3   6   2 1258.27   52.99
   3   6   2 1104.49   53.29
  -4  -6  -2  359.26   16.60
  -4  -6  -2  358.86   16.20
  -4  -6  -2  356.56   17.20
   4   6   2  321.47   16.80
   4   6   2  369.66   16.80
  -5  -6  -2  491.75   23.20
  -5  -6  -2  481.55   23.70
  -5  -6  -2  504.25   22.60
   5   6   2  481.05   23.00
   5   6   2  513.85   23.50
   5   6   2  524.75   23.50
  -6  -6  -2  484.15   21.80
  -6  -6  -2  483.75   22.60
  -6  -6  -2  473.25   23.00
   6   6   2  470.55   22.80
   6   6   2  491.05   22.20
   6   6   2  481.15   22.90
  -7  -6  -2   42.60    4.30
  -7  -6  -2   44.60    2.60
  -7  -6  -2   40.80    3.40
   7   6   2   48.10    3.80
   7   6   2   42.50    3.70
   7   6   2   46.60    3.10
  -8  -6  -2   22.20    2.90
  -8  -6  -2   26.20    1.90
   8   6   2   24.50    3.20
   8   6   2   30.00    2.40
   8   6   2   27.30    3.30
  -9  -6  -2   59.29    4.70
   9   6   2   68.69    5.20
   9   6   2   65.09    5.30
 -10  -6  -2   22.60    3.10
  10   6   2   23.80    3.60
  10   6   2   22.90    3.50
 -11  -6  -2  154.38    9.50
  11   6   2  162.48   10.10
  11   6   2  160.58   10.30
 -12  -6  -2    1.60    1.80
  12   6   2    1.80    2.10
  12   6   2    3.70    2.80
 -13  -6  -2    6.40    2.30
  13   6   2   10.10    3.40
  13   6   2   10.40    3.20
 -14  -6  -2   34.50    4.70
  14   6   2   29.40    5.00
  14   6   2   32.10    5.40
  14  -7  -2   97.19    8.20
 -14   7   2   91.69    7.20
  13  -7  -2   67.09    7.00
 -13   7   2   59.29    5.60
  12  -7  -2   36.60    6.50
  12  -7  -2   36.70    5.20
 -12   7   2   38.60    4.20
  11  -7  -2  115.89    8.00
  11  -7  -2  126.29   10.10
 -11   7   2  109.49    7.10
  10  -7  -2  204.08   11.90
  10  -7  -2  221.58   14.30
 -10   7   2  210.98   11.10
   9  -7  -2   85.29    7.90
   9  -7  -2   99.29    6.50
  -9   7   2   92.09    5.70
   8  -7  -2  116.79    8.90
   8  -7  -2  116.19    7.10
  -8   7   2  119.39    6.60
   7  -7  -2  166.98    8.30
   7  -7  -2  162.78    9.00
   7  -7  -2  164.08   11.00
  -7   7   2  172.68    8.60
   6  -7  -2  385.26   20.70
   6  -7  -2  405.56   18.80
   6  -7  -2  395.86   18.20
  -6   7   2  380.86   18.30
   5  -7  -2  102.99    7.30
   5  -7  -2   96.29    5.30
   5  -7  -2  105.29    5.70
  -5   7   2  104.39    7.10
  -5   7   2  100.69    5.30
   4  -7  -2  341.17   16.80
   4  -7  -2  362.86   16.80
   4  -7  -2  335.17   18.70
  -4   7   2  372.76   16.60
  -4   7   2  418.86   18.90
   3  -7  -2  139.99    7.00
   3  -7  -2  140.79    8.60
   3  -7  -2  145.79    6.90
  -3   7   2  134.59    6.70
  -3   7   2  148.79    8.70
   2  -7  -2  118.39    6.10
   2  -7  -2  126.89    7.60
  -2   7   2  119.89    7.30
   1  -7  -2  496.95   21.30
   1  -7  -2  432.16   22.50
  -1   7   2  456.85   22.20
   0  -7  -2  868.91   41.20
   0  -7  -2  891.31   40.00
   0   7   2  912.51   41.00
  -1  -7  -2 1086.59   49.99
  -1  -7  -2 1128.09   48.90
   1   7   2 1116.79   48.70
   1   7   2 1039.90   49.60
  -2  -7  -2  255.67   11.90
  -2  -7  -2  252.47   11.80
  -2  -7  -2  249.58   13.00
   2   7   2  250.07   11.90
   2   7   2  254.07   12.60
  -3  -7  -2    0.80    1.40
  -3  -7  -2   -0.20    0.50
  -3  -7  -2   -0.20    0.50
   3   7   2    0.70    0.70
   3   7   2   -0.40    0.90
  -4  -7  -2  173.88    8.00
  -4  -7  -2  148.29    9.10
  -4  -7  -2  172.58    8.30
   4   7   2  153.08    8.40
   4   7   2  171.78    8.80
  -5  -7  -2  485.25   22.30
  -5  -7  -2  448.46   21.70
  -5  -7  -2  482.25   23.10
   5   7   2  487.05   22.20
   5   7   2  482.25   22.50
   5   7   2  477.15   22.60
  -6  -7  -2  380.96   18.80
  -6  -7  -2  381.16   19.50
  -6  -7  -2  405.86   18.10
   6   7   2  398.36   19.20
   6   7   2  389.76   18.60
   6   7   2  403.76   19.10
  -7  -7  -2  124.99    8.10
  -7  -7  -2  128.89    6.30
  -7  -7  -2  126.19    7.20
   7   7   2  133.09    7.50
   7   7   2  108.79    7.30
   7   7   2  127.59    6.90
  -8  -7  -2    0.30    1.10
  -8  -7  -2    3.20    0.90
  -8  -7  -2   -1.50    1.90
   8   7   2    2.20    1.50
   8   7   2    0.70    1.00
   8   7   2   -0.30    1.20
  -9  -7  -2   57.09    4.70
  -9  -7  -2   62.49    5.80
   9   7   2   64.79    5.10
   9   7   2   61.59    5.20
 -10  -7  -2  136.09    9.50
 -10  -7  -2  138.29    8.50
  10   7   2  135.39    8.90
  10   7   2  152.78    9.30
 -11  -7  -2  196.58   11.30
  11   7   2  218.38   12.30
  11   7   2  183.38   11.80
 -12  -7  -2   18.40    3.30
  12   7   2   17.40    3.70
  12   7   2   13.80    3.10
 -13  -7  -2    5.20    2.30
  13   7   2    4.70    2.50
  13   7   2   -0.80    2.20
 -14  -7  -2    1.30    2.10
  14   7   2   -0.40    2.80
  14   7   2    2.60    2.40
  13  -8  -2   52.89    6.30
  13  -8  -2   47.20    7.90
 -13   8   2   62.69    5.40
  12  -8  -2   31.50    4.60
  12  -8  -2   12.30    4.50
 -12   8   2   30.10    3.90
  11  -8  -2    8.90    2.60
  11  -8  -2   11.00    4.20
 -11   8   2    5.70    2.10
  10  -8  -2  162.68   10.00
  10  -8  -2  168.78   12.40
 -10   8   2  173.08    9.40
   9  -8  -2  295.77   17.90
   9  -8  -2  304.67   15.80
  -9   8   2  310.47   15.10
   8  -8  -2  161.28   11.00
   8  -8  -2  155.48    7.90
   8  -8  -2  157.88    8.80
  -8   8   2  145.19    8.10
   7  -8  -2   64.99    4.60
   7  -8  -2   64.59    4.00
   7  -8  -2   55.89    6.80
  -7   8   2   75.59    4.20
   6  -8  -2    8.30    2.80
   6  -8  -2    9.80    1.70
   6  -8  -2    7.80    1.30
  -6   8   2    7.90    1.30
  -6   8   2    8.40    2.70
   5  -8  -2   80.99    6.70
   5  -8  -2   84.69    4.90
   5  -8  -2   91.69    4.80
  -5   8   2   82.39    6.60
  -5   8   2   84.29    4.60
   4  -8  -2  538.45   25.90
   4  -8  -2  548.85   23.60
   4  -8  -2  515.15   23.60
  -4   8   2  459.55   25.40
  -4   8   2  500.35   23.30
   3  -8  -2   53.59    4.70
   3  -8  -2   49.90    3.20
   3  -8  -2   49.99    2.90
  -3   8   2   46.10    4.30
   2  -8  -2   42.80    4.20
   2  -8  -2   43.30    2.80
  -2   8   2   43.70    3.90
   1  -8  -2  175.78   10.20
   1  -8  -2  169.18    8.70
  -1   8   2  188.88   10.00
   0  -8  -2   45.70    4.10
   0  -8  -2   44.10    2.80
   0   8   2   42.60    3.70
  -1  -8  -2   35.60    4.00
  -1  -8  -2   38.70    2.60
   1   8   2   36.30    3.30
  -2  -8  -2    0.00    0.60
  -2  -8  -2    1.50    1.50
   2   8   2    1.00    0.70
   2   8   2    2.20    1.20
  -3  -8  -2    0.10    1.40
  -3  -8  -2   -0.50    0.50
  -3  -8  -2    1.20    0.70
   3   8   2    0.00    1.10
   3   8   2    0.90    0.80
  -4  -8  -2    1.40    1.50
  -4  -8  -2    0.20    0.60
  -4  -8  -2    1.20    0.70
   4   8   2    0.10    1.20
   4   8   2   -0.20    0.60
   4   8   2    0.00    0.80
  -5  -8  -2  387.86   17.60
  -5  -8  -2  350.16   19.00
  -5  -8  -2  362.86   18.00
   5   8   2  397.96   18.20
   5   8   2  367.76   18.30
   5   8   2  406.76   18.60
  -6  -8  -2  663.83   29.60
  -6  -8  -2  686.93   30.30
  -6  -8  -2  660.03   31.20
   6   8   2  597.14   30.50
   6   8   2  676.33   30.20
   6   8   2  622.34   30.50
  -7  -8  -2  590.34   26.70
  -7  -8  -2  587.74   27.70
  -7  -8  -2  569.94   28.50
   7   8   2  594.54   28.00
   7   8   2  580.44   27.50
   7   8   2  603.74   28.00
  -8  -8  -2  286.17   15.30
  -8  -8  -2  292.07   13.20
  -8  -8  -2  261.27   14.20
   8   8   2  285.17   14.70
   8   8   2  282.57   13.90
   8   8   2  259.67   14.50
  -9  -8  -2    5.30    2.90
  -9  -8  -2    3.00    1.60
   9   8   2    7.20    2.20
   9   8   2    5.50    2.10
 -10  -8  -2   42.80    4.30
 -10  -8  -2   29.60    5.00
  10   8   2   30.60    4.30
  10   8   2   32.80    4.30
 -11  -8  -2  154.08    9.40
 -11  -8  -2  152.38   10.80
  11   8   2  151.18    9.80
  11   8   2  148.99   10.00
 -12  -8  -2   94.39    7.30
 -12  -8  -2  109.89    9.20
  12   8   2  100.89    7.90
  12   8   2   87.69    7.90
 -13  -8  -2   13.30    4.80
 -13  -8  -2   21.10    3.80
  13   8   2   17.60    3.90
  13   8   2   16.40    4.20
 -14  -8  -2   -1.70    4.30
 -14  -8  -2    0.60    2.40
  14   8   2   -1.00    2.70
  14   8   2    1.90    2.90
  13  -9  -2   20.50    6.30
  13  -9  -2   33.40    6.90
  12  -9  -2   -1.20    3.40
  12  -9  -2    3.10    2.30
 -12   9   2    4.20    2.00
  11  -9  -2   -2.00    1.30
  11  -9  -2   -0.80    2.80
 -11   9   2   -0.50    1.50
  10  -9  -2  149.49   11.50
  10  -9  -2  130.29    8.90
 -10   9   2  162.58    8.40
   9  -9  -2  481.05   28.40
   9  -9  -2  542.05   26.20
  -9   9   2  586.74   28.70
  -9   9   2  556.24   25.40
   8  -9  -2   67.79    4.40
   8  -9  -2   68.99    7.80
   8  -9  -2   67.09    5.00
  -8   9   2   78.49    7.00
  -8   9   2   75.49    4.60
   7  -9  -2   13.40    2.20
   7  -9  -2    9.40    1.50
   7  -9  -2    9.10    3.10
  -7   9   2    7.50    2.90
  -7   9   2    9.20    1.50
   6  -9  -2    9.10    1.40
   6  -9  -2   12.30    3.30
   6  -9  -2   12.30    1.90
  -6   9   2   12.10    1.60
  -6   9   2    8.80    2.80
   5  -9  -2  183.88    9.20
   5  -9  -2  183.58    9.20
   5  -9  -2  180.58   11.50
  -5   9   2  187.38    8.90
  -5   9   2  169.78   11.20
   4  -9  -2  600.64   28.00
   4  -9  -2  607.34   30.20
   4  -9  -2  604.94   27.80
  -4   9   2  613.44   27.60
  -4   9   2  634.34   30.00
   3  -9  -2  239.08   13.40
   3  -9  -2  239.18   11.20
   3  -9  -2  230.78   11.50
  -3   9   2  236.98   13.10
   2  -9  -2  256.27   12.30
   2  -9  -2  257.27   14.00
  -2   9   2  250.27   13.60
   1  -9  -2  129.69    6.80
   1  -9  -2  137.59    8.50
  -1   9   2  122.19    7.90
   0  -9  -2  459.65   21.20
   0  -9  -2  453.45   22.60
   0   9   2  454.85   22.30
  -1  -9  -2  229.28   13.30
  -1  -9  -2  265.97   11.90
   1   9   2  234.48   12.70
  -2  -9  -2   82.49    5.90
  -2  -9  -2   77.59    4.40
   2   9   2   71.79    4.30
   2   9   2   76.49    5.20
  -3  -9  -2    0.40    0.70
  -3  -9  -2    1.60    0.70
  -3  -9  -2    1.40    1.70
   3   9   2    1.50    0.90
   3   9   2    2.30    1.30
  -4  -9  -2    0.80    0.80
  -4  -9  -2    1.60    0.80
  -4  -9  -2    0.80    1.70
   4   9   2    0.20    0.90
   4   9   2    1.20    1.30
   4   9   2   -0.10    0.80
  -5  -9  -2  195.08   10.00
  -5  -9  -2  203.28    9.70
  -5  -9  -2  198.28   11.40
   5   9   2  169.38   10.10
   5   9   2  205.28   10.60
   5   9   2  198.98   10.20
  -6  -9  -2  112.49    5.80
  -6  -9  -2  103.69    7.70
  -6  -9  -2  104.79    6.30
   6   9   2  108.99    6.90
   6   9   2  111.89    6.50
   6   9   2  101.29    6.50
  -7  -9  -2   40.10    5.00
  -7  -9  -2   48.40    3.10
  -7  -9  -2   39.10    3.60
   7   9   2   43.40    4.30
   7   9   2   39.60    4.20
   7   9   2   40.50    3.60
  -8  -9  -2   25.80    2.30
  -8  -9  -2   25.90    4.30
  -8  -9  -2   24.10    3.10
   8   9   2   22.60    3.50
   8   9   2   23.20    3.00
   8   9   2   23.10    3.40
  -9  -9  -2   16.10    2.70
  -9  -9  -2   17.20    3.80
   9   9   2   17.90    3.20
   9   9   2   11.10    2.80
 -10  -9  -2   12.00    2.70
 -10  -9  -2    7.80    3.70
  10   9   2    8.30    2.60
  10   9   2    8.90    2.70
 -11  -9  -2   41.60    4.80
 -11  -9  -2   48.70    6.20
  11   9   2   39.00    5.20
  11   9   2   39.20    5.30
 -12  -9  -2   78.79    8.20
 -12  -9  -2   69.69    6.20
  12   9   2   67.09    7.20
  12   9   2   57.49    6.80
 -13  -9  -2   53.59    7.30
 -13  -9  -2   50.29    5.70
  13   9   2   46.60    6.10
  13   9   2   44.80    6.10
 -13  10   2   27.70    6.60
  12 -10  -2   14.70    5.50
 -12  10   2   13.50    5.00
  11 -10  -2   44.30    7.40
 -11  10   2   50.09    7.50
  10 -10  -2   60.79    8.10
 -10  10   2   53.99    7.30
   9 -10  -2  251.67   14.80
   9 -10  -2  272.57   16.60
  -9  10   2  237.58   15.80
   8 -10  -2   36.80    3.90
   8 -10  -2   29.50    2.90
   8 -10  -2   19.70    4.50
  -8  10   2   30.50    5.50
  -8  10   2   32.20    3.50
  -8  10   2   33.90    3.10
   7 -10  -2   90.89    6.00
   7 -10  -2  105.89    8.80
   7 -10  -2   94.59    5.70
  -7  10   2  104.19    5.60
  -7  10   2   94.19    8.20
   6 -10  -2  152.58    8.60
   6 -10  -2  161.88   11.00
   6 -10  -2  167.78    8.50
  -6  10   2  172.18    8.20
  -6  10   2  144.89   10.80
   5 -10  -2   16.20    2.00
   5 -10  -2   16.50    3.60
   5 -10  -2   20.30    2.20
  -5  10   2   16.40    1.80
  -5  10   2   17.00    3.40
   4 -10  -2  613.74   29.40
   4 -10  -2  688.13   32.10
  -4  10   2  630.64   31.40
   3 -10  -2  381.16   18.00
   3 -10  -2  371.56   20.00
  -3  10   2  392.16   19.80
   2 -10  -2  119.09    6.40
   2 -10  -2  118.99    8.30
  -2  10   2  117.99    7.80
   1 -10  -2  346.47   17.70
   1 -10  -2  311.07   15.50
  -1  10   2  325.97   16.90
   0 -10  -2    8.60    2.70
   0 -10  -2   10.60    1.50
   0  10   2   11.70    2.60
  -1 -10  -2  581.34   28.30
  -1 -10  -2  564.94   26.50
   1  10   2  577.64   27.50
  -2 -10  -2  581.84   26.10
  -2 -10  -2  555.04   27.70
   2  10   2  554.54   26.90
  -3 -10  -2   97.39    7.10
  -3 -10  -2   98.69    5.30
  -3 -10  -2   92.09    5.40
   3  10   2   94.39    6.20
   3  10   2   94.59    5.50
   3  10   2   97.69    6.10
  -4 -10  -2   53.89    3.60
  -4 -10  -2   47.50    3.40
  -4 -10  -2   42.70    5.20
   4  10   2   52.49    4.10
   4  10   2   54.09    3.80
   4  10   2   51.99    4.40
  -5 -10  -2  193.68    9.90
  -5 -10  -2  201.68   10.20
  -5 -10  -2  210.78   11.90
   5  10   2  180.58   10.80
   5  10   2  198.48   10.40
   5  10   2  199.98   10.70
  -6 -10  -2  307.27   14.80
  -6 -10  -2  289.67   16.20
  -6 -10  -2  306.67   14.20
   6  10   2  297.37   15.20
   6  10   2  272.47   14.90
   6  10   2  296.17   15.00
  -7 -10  -2  226.78   11.00
  -7 -10  -2  210.88   13.10
  -7 -10  -2  228.48   11.80
   7  10   2  229.78   12.30
   7  10   2  209.08   12.00
   7  10   2  230.18   12.10
  -8 -10  -2  291.27   15.70
  -8 -10  -2  267.27   12.90
  -8 -10  -2  248.18   13.80
   8  10   2  272.87   14.20
   8  10   2  270.27   13.90
   8  10   2  245.68   14.20
  -9 -10  -2   -0.70    1.60
  -9 -10  -2    0.30    2.90
   9  10   2   -3.00    1.70
   9  10   2   -1.40    1.70
 -10 -10  -2   59.29    6.90
 -10 -10  -2   53.39    5.40
  10  10   2   52.99    5.70
  10  10   2   56.49    5.90
 -11 -10  -2  115.29    7.90
 -11 -10  -2  116.89    9.60
  11  10   2  109.79    8.30
  11  10   2   96.99    8.00
 -12 -10  -2   75.09    8.20
 -12 -10  -2   72.79    6.50
  12  10   2   67.69    7.20
  12  10   2   70.09    7.40
 -13 -10  -2   41.50    6.60
 -13 -10  -2   36.30    5.10
  13  10   2   50.59    6.60
  13  10   2   38.40    5.80
  12 -11  -2   71.19   10.20
 -12  11   2   74.89    9.90
  11 -11  -2   55.59    8.30
 -11  11   2   68.49    9.00
  10 -11  -2  100.19   10.00
 -10  11   2  114.49   10.40
   9 -11  -2   55.79    7.50
  -9  11   2   49.00    7.30
   8 -11  -2   37.10    6.50
   8 -11  -2   43.20    3.80
  -8  11   2   35.80    6.00
  -8  11   2   45.00    4.10
   7 -11  -2  317.57   14.50
   7 -11  -2  279.07   17.70
  -7  11   2  264.17   17.20
  -7  11   2  289.37   15.10
   6 -11  -2  310.77   18.20
   6 -11  -2  312.07   15.30
  -6  11   2  299.77   15.90
  -6  11   2  340.17   18.10
   5 -11  -2    5.90    3.00
   5 -11  -2    8.80    1.70
  -5  11   2    9.10    3.00
   4 -11  -2   68.39    6.60
   4 -11  -2   69.69    4.40
  -4  11   2   63.99    6.80
   3 -11  -2    3.70    1.20
   3 -11  -2    0.30    2.00
  -3  11   2    5.20    2.30
   2 -11  -2  111.09    8.10
   2 -11  -2  106.19    6.00
  -2  11   2  100.39    7.40
   1 -11  -2  122.19    8.60
   1 -11  -2  113.39    6.50
  -1  11   2  114.19    7.70
   0 -11  -2   14.10    3.40
   0 -11  -2   11.60    1.80
   0  11   2   13.00    2.80
  -1 -11  -2  270.97   13.40
  -1 -11  -2  260.07   15.10
   1  11   2  294.77   14.20
   1  11   2  267.07   14.40
  -2 -11  -2  132.19    9.00
  -2 -11  -2  126.59    7.00
   2  11   2  128.59    7.80
   2  11   2  133.59    8.00
  -3 -11  -2  343.87   16.00
  -3 -11  -2  332.57   15.80
  -3 -11  -2  331.37   17.90
   3  11   2  314.37   16.70
   3  11   2  325.87   15.90
   3  11   2  343.77   16.80
  -4 -11  -2  238.08   11.80
  -4 -11  -2  235.08   13.80
  -4 -11  -2  246.98   11.90
   4  11   2  239.18   12.50
   4  11   2  208.68   12.60
   4  11   2  242.58   12.00
  -5 -11  -2   40.60    3.40
  -5 -11  -2   40.50    5.30
  -5 -11  -2   43.40    3.30
   5  11   2   42.60    3.70
   5  11   2   49.20    4.10
   5  11   2   47.50    4.40
  -6 -11  -2   93.89    7.70
  -6 -11  -2   92.59    5.80
  -6 -11  -2   97.29    5.50
   6  11   2   86.19    6.40
   6  11   2   95.09    6.10
   6  11   2   85.29    6.10
  -7 -11  -2   51.09    4.30
  -7 -11  -2   55.59    3.80
  -7 -11  -2   46.60    5.90
   7  11   2   56.89    5.10
   7  11   2   52.79    4.70
   7  11   2   46.10    4.50
  -8 -11  -2  198.58   10.20
  -8 -11  -2  189.28   11.10
  -8 -11  -2  209.88   13.00
   8  11   2  191.68   11.50
   8  11   2  207.68   11.80
   8  11   2  214.98   11.50
  -9 -11  -2   29.90    5.10
  -9 -11  -2   28.40    3.80
   9  11   2   30.50    4.30
   9  11   2   26.10    4.10
 -10 -11  -2    0.00    1.70
 -10 -11  -2   -1.00    3.00
  10  11   2    2.50    2.60
  10  11   2    2.30    2.30
 -11 -11  -2   51.59    5.30
 -11 -11  -2   47.60    6.50
  11  11   2   49.20    6.00
  11  11   2   50.29    6.20
 -12 -11  -2  171.98   12.10
 -12 -11  -2  124.29    9.20
  12  11   2  131.19   10.20
  12  11   2  134.99   10.30
  11 -12  -2   14.80    5.10
 -11  12   2   24.40    6.20
  10 -12  -2    3.80    4.30
 -10  12   2    9.00    4.10
   9 -12  -2    7.80    4.30
  -9  12   2    3.70    3.90
   8 -12  -2   91.09    5.70
   8 -12  -2   82.79    9.80
  -8  12   2   88.49    9.60
  -8  12   2   87.89    6.40
   7 -12  -2  274.87   14.00
   7 -12  -2  258.57   17.40
  -7  12   2  278.87   16.90
  -7  12   2  299.77   15.00
   6 -12  -2   57.19    4.30
   6 -12  -2   71.29    8.00
  -6  12   2   69.79    7.60
  -6  12   2   64.49    5.20
   5 -12  -2   25.20    4.90
   5 -12  -2   27.10    2.80
  -5  12   2   21.30    4.30
  -5  12   2   21.60    3.20
   4 -12  -2   53.29    4.10
   4 -12  -2   58.19    6.90
  -4  12   2   69.19    5.10
  -4  12   2   58.59    6.60
   3 -12  -2  310.57   17.00
   3 -12  -2  284.47   14.30
  -3  12   2  280.07   15.10
  -3  12   2  300.37   16.40
   2 -12  -2  562.04   29.10
   2 -12  -2  556.94   26.70
  -2  12   2  574.54   27.50
  -2  12   2  599.84   28.60
   1 -12  -2   -1.70    2.00
   1 -12  -2    0.00    0.90
  -1  12   2    0.30    1.20
  -1  12   2   -0.30    1.60
   0 -12  -2   -0.50    0.80
   0 -12  -2    1.70    2.50
   0  12   2    2.30    1.90
   0  12   2   -0.60    1.00
  -1 -12  -2   10.60    3.20
  -1 -12  -2   13.60    1.90
   1  12   2    8.70    2.10
   1  12   2   11.90    2.70
  -2 -12  -2   51.59    6.20
  -2 -12  -2   51.99    3.90
   2  12   2   60.89    5.10
   2  12   2   58.59    4.70
  -3 -12  -2  178.28    9.70
  -3 -12  -2  191.78   11.90
   3  12   2  189.08   10.70
   3  12   2  189.18   10.60
  -4 -12  -2   46.70    3.60
  -4 -12  -2   43.40    5.80
   4  12   2   39.00    4.50
   4  12   2   45.50    4.30
  -5 -12  -2   -0.20    1.10
  -5 -12  -2   -1.00    1.00
  -5 -12  -2    1.20    2.30
   5  12   2   -0.80    2.10
   5  12   2    0.00    1.40
   5  12   2    1.70    1.70
  -6 -12  -2    0.20    1.30
  -6 -12  -2   -1.40    2.00
  -6 -12  -2   -1.10    1.00
   6  12   2   -0.30    1.20
   6  12   2   -2.50    1.60
   6  12   2   -1.40    1.40
  -7 -12  -2   26.90    5.00
  -7 -12  -2   29.10    3.40
  -7 -12  -2   30.20    3.00
   7  12   2   26.50    3.60
   7  12   2   30.50    4.40
   7  12   2   29.90    3.80
  -8 -12  -2  174.98   11.60
  -8 -12  -2  158.68    8.30
  -8 -12  -2  129.39    8.90
   8  12   2  154.78    9.50
   8  12   2  144.59    9.60
   8  12   2  163.08    9.60
  -9 -12  -2   38.90    4.50
  -9 -12  -2   50.29    6.60
   9  12   2   41.00    4.80
   9  12   2   41.50    5.10
 -10 -12  -2    2.70    2.00
 -10 -12  -2    2.30    3.50
  10  12   2    3.90    2.50
  10  12   2    1.40    2.30
 -11 -12  -2   -0.30    2.20
 -11 -12  -2    0.70    3.80
  11  12   2   -3.20    2.40
  11  12   2   -1.10    2.30
  10 -13  -2    2.40    4.10
 -10  13   2    1.10    4.00
   9 -13  -2   15.00    4.80
  -9  13   2    1.00    3.20
   8 -13  -2   40.70    4.00
   8 -13  -2   51.39    7.80
  -8  13   2   50.79    7.10
  -8  13   2   42.30    4.70
   7 -13  -2  198.68   14.40
   7 -13  -2  191.68   10.70
  -7  13   2  218.38   14.00
  -7  13   2  207.48   11.70
   6 -13  -2  154.38   11.60
   6 -13  -2  151.48    8.30
  -6  13   2  153.78    9.30
  -6  13   2  124.59   10.50
   5 -13  -2   75.59    5.40
   5 -13  -2   94.29    8.70
  -5  13   2   85.99    6.50
  -5  13   2   91.49    8.00
   4 -13  -2    3.30    2.80
   4 -13  -2    3.70    1.50
  -4  13   2    5.10    2.70
  -4  13   2    4.90    2.00
   3 -13  -2  136.79    7.60
   3 -13  -2  139.99   10.10
  -3  13   2  118.59    8.30
  -3  13   2  136.09    9.60
   2 -13  -2  404.56   18.80
   2 -13  -2  383.86   21.20
  -2  13   2  399.16   20.60
  -2  13   2  359.56   19.60
   1 -13  -2  156.38   10.60
   1 -13  -2  149.19    8.10
  -1  13   2  153.68    9.80
  -1  13   2  133.79    8.90
   0 -13  -2   47.70    3.90
   0 -13  -2   53.29    6.60
   0  13   2   53.89    4.60
   0  13   2   51.19    5.50
  -1 -13  -2   19.80    4.00
  -1 -13  -2   20.60    2.60
   1  13   2   18.30    3.00
   1  13   2   15.30    3.10
  -2 -13  -2  109.19    6.50
  -2 -13  -2  106.59    8.60
   2  13   2  101.29    7.40
   2  13   2  115.79    7.40
  -3 -13  -2  177.28   11.70
  -3 -13  -2  174.18    9.30
   3  13   2  165.98   10.20
   3  13   2  169.18   10.20
  -4 -13  -2   90.49    5.70
  -4 -13  -2   89.69    7.80
   4  13   2   85.79    6.70
   4  13   2   92.99    6.60
  -5 -13  -2   62.89    4.50
  -5 -13  -2   51.99    6.70
   5  13   2   65.19    5.50
   5  13   2   64.49    5.70
  -6 -13  -2   15.90    2.30
  -6 -13  -2   12.20    4.10
   6  13   2   15.50    3.10
   6  13   2   12.90    3.10
  -7 -13  -2  126.79    9.80
  -7 -13  -2  112.49    6.90
   7  13   2  108.59    8.10
   7  13   2  123.19    8.20
  -8 -13  -2   96.89    6.60
  -8 -13  -2  104.39    9.40
   8  13   2  112.39    7.80
   8  13   2   99.29    7.80
  -9 -13  -2   34.40    6.20
   9  13   2   37.40    5.20
 -10 -13  -2   31.60    6.30
  10  13   2   30.10    4.70
 -11 -13  -2   -4.00    3.80
  11  13   2   -1.10    3.00
   9 -14  -2   21.00    5.60
  -9  14   2   20.10    5.60
   8 -14  -2   24.30    3.10
   8 -14  -2   20.30    5.70
  -8  14   2   32.10    4.40
  -8  14   2   28.00    5.70
   7 -14  -2   68.99    5.30
   7 -14  -2   84.99   10.10
  -7  14   2   86.09    6.60
  -7  14   2   57.59    8.00
   6 -14  -2   86.19    9.70
   6 -14  -2   88.59    6.10
  -6  14   2  112.79    9.30
  -6  14   2  103.69    7.30
   5 -14  -2   59.09    4.70
   5 -14  -2   72.29    8.60
  -5  14   2   68.99    7.70
  -5  14   2   62.29    5.60
   4 -14  -2   69.69    8.20
   4 -14  -2   71.39    5.00
  -4  14   2   69.49    7.80
  -4  14   2   72.09    6.10
   3 -14  -2   49.70    6.90
   3 -14  -2   46.50    4.30
  -3  14   2   55.99    6.70
  -3  14   2   46.90    5.10
   2 -14  -2  276.57   16.80
   2 -14  -2  268.57   14.00
  -2  14   2  290.77   15.20
  -2  14   2  276.07   16.10
   1 -14  -2  114.39    6.80
   1 -14  -2  117.09    9.40
  -1  14   2  112.29    7.70
  -1  14   2  110.89    8.40
   0 -14  -2   76.19    8.20
   0 -14  -2   69.49    4.90
   0  14   2   65.99    5.50
   0  14   2   66.79    6.10
  -1 -14  -2   29.30    3.30
  -1 -14  -2   31.10    5.40
   1  14   2   32.10    4.40
   1  14   2   28.70    3.90
  -2 -14  -2   -1.80    1.00
  -2 -14  -2   -2.40    2.40
   2  14   2    0.80    1.70
   2  14   2   -3.20    2.00
  -3 -14  -2  168.38    9.30
  -3 -14  -2  168.58   11.70
   3  14   2  157.98   10.20
   3  14   2  174.38   10.40
  -4 -14  -2  128.89    7.40
  -4 -14  -2  118.39    9.80
   4  14   2  123.99    8.60
   4  14   2  120.79    8.30
  -5 -14  -2  194.98   13.30
  -5 -14  -2  209.48   10.70
   5  14   2  203.08   11.90
   5  14   2  183.58   11.60
  -6 -14  -2   50.89    6.90
  -6 -14  -2   60.49    4.50
   6  14   2   52.09    5.80
   6  14   2   58.29    6.00
  -7 -14  -2   47.90    6.80
  -7 -14  -2   52.89    4.30
   7  14   2   54.29    5.90
   7  14   2   52.19    5.90
  -8 -14  -2   15.30    4.60
   8  14   2    2.10    3.10
   8  14   2    2.10    2.60
  -9 -14  -2   35.30    6.40
   9  14   2   25.50    4.40
 -10 -14  -2  113.39   11.20
  10  14   2  101.59    8.60
   8 -15  -2    6.30    2.10
   8 -15  -2   12.00    4.70
  -8  15   2    8.60    4.30
  -8  15   2    5.10    2.80
   7 -15  -2   17.00    3.00
   7 -15  -2   13.20    5.40
  -7  15   2   25.70    4.10
  -7  15   2   18.30    5.20
   6 -15  -2  165.98    9.40
   6 -15  -2  169.98   13.10
  -6  15   2  158.08   10.60
  -6  15   2  162.78   12.30
   5 -15  -2  157.08    9.00
   5 -15  -2  149.99   12.30
  -5  15   2  174.18   11.90
  -5  15   2  147.39   10.20
   4 -15  -2  130.09   10.50
   4 -15  -2  110.39    7.10
  -4  15   2  111.99    8.40
  -4  15   2  123.29    9.90
   3 -15  -2    6.00    1.90
   3 -15  -2   12.90    4.30
  -3  15   2    4.30    2.90
  -3  15   2   10.80    2.90
   2 -15  -2   83.29    6.00
   2 -15  -2   86.79    8.50
  -2  15   2  113.09    8.40
  -2  15   2   92.59    7.10
   1 -15  -2   37.40    6.40
   1 -15  -2   49.99    4.50
  -1  15   2   44.10    5.60
  -1  15   2   51.39    5.50
   0 -15  -2  228.68   14.40
   0 -15  -2  192.68   11.10
   0  15   2  201.28   12.50
   0  15   2  219.68   12.50
  -1 -15  -2  127.99   10.40
  -1 -15  -2  129.99    7.60
   1  15   2  119.19    8.90
   1  15   2  124.19    8.70
  -2 -15  -2    1.20    2.90
  -2 -15  -2    1.20    1.30
   2  15   2    3.70    2.10
   2  15   2    2.10    2.40
  -3 -15  -2   22.90    2.90
  -3 -15  -2   22.20    4.80
   3  15   2   20.60    3.60
   3  15   2   16.20    3.60
  -4 -15  -2   86.49    5.90
  -4 -15  -2  103.99    9.20
   4  15   2   79.19    6.80
   4  15   2   78.49    7.10
  -5 -15  -2  241.28   12.90
  -5 -15  -2  256.37   16.00
   5  15   2  219.48   14.00
   5  15   2  275.17   14.80
  -6 -15  -2   56.99    7.90
  -6 -15  -2   53.99    4.90
   6  15   2   72.89    6.50
   6  15   2   62.19    6.40
  -7 -15  -2    2.20    3.90
  -7 -15  -2    1.40    1.50
   7  15   2   -0.50    2.50
   7  15   2    3.80    2.70
  -8 -15  -2   14.10    5.30
   8  15   2    3.20    2.80
   7 -16  -2    2.40    1.90
   7 -16  -2   -1.10    4.00
  -7  16   2    1.20    3.70
  -7  16   2    4.90    2.60
   6 -16  -2  117.09   11.20
   6 -16  -2  113.39    7.40
  -6  16   2  114.79    8.70
  -6  16   2  112.39   11.30
   5 -16  -2  195.18   14.60
   5 -16  -2  193.38   10.70
  -5  16   2  191.48   12.10
  -5  16   2  182.88   13.50
   4 -16  -2  135.09    8.50
   4 -16  -2  160.38   12.40
  -4  16   2  140.59   11.20
  -4  16   2  150.28   10.10
   3 -16  -2   36.40    6.10
   3 -16  -2   30.50    3.60
  -3  16   2   29.70    5.30
  -3  16   2   26.70    4.30
   2 -16  -2   -1.20    3.10
   2 -16  -2    1.90    1.50
  -2  16   2    5.10    3.20
  -2  16   2    2.70    2.10
   1 -16  -2   12.30    2.30
   1 -16  -2    3.60    3.20
  -1  16   2    6.30    3.40
  -1  16   2    9.40    2.80
   0 -16  -2  176.08   13.00
   0 -16  -2  192.78   10.40
   0  16   2  186.48   11.40
   0  16   2  175.18   11.70
  -1 -16  -2  157.68    9.50
  -1 -16  -2  171.38   12.70
   1  16   2  170.08   10.90
   1  16   2  168.18   10.80
  -2 -16  -2   20.50    5.10
  -2 -16  -2   18.40    2.80
   2  16   2   14.20    3.30
   2  16   2   17.50    3.90
  -3 -16  -2    3.60    3.60
  -3 -16  -2    3.90    1.90
   3  16   2    1.20    2.70
   3  16   2    1.70    2.30
  -4 -16  -2   51.59    7.40
  -4 -16  -2   50.19    4.70
   4  16   2   46.70    5.60
   4  16   2   44.50    5.50
  -5 -16  -2  103.59    6.80
  -5 -16  -2  106.99   10.20
   5  16   2   82.99    7.60
   5  16   2  113.09    8.70
  -6 -16  -2   49.60    7.40
  -6 -16  -2   31.20    3.70
   6  16   2   40.40    5.60
   6  16   2   37.70    5.40
  -7 -16  -2    0.10    4.30
  -7 -16  -2    6.30    2.10
   7  16   2    3.80    3.00
   7  16   2   -0.70    2.50
   5 -17  -2  177.28   10.50
   5 -17  -2  163.68   14.30
  -5  17   2  199.08   12.30
  -5  17   2  187.18   13.50
   4 -17  -2  119.39   11.70
   4 -17  -2  118.79    7.60
  -4  17   2  102.79    9.80
  -4  17   2  122.59    9.10
   3 -17  -2    0.70    4.20
   3 -17  -2    2.10    1.80
  -3  17   2    7.20    3.30
  -3  17   2    2.00    2.50
   2 -17  -2    1.60    3.80
   2 -17  -2   -0.30    1.40
  -2  17   2    1.20    3.10
  -2  17   2    1.60    2.30
   1 -17  -2    1.40    4.50
   1 -17  -2    0.50    1.60
  -1  17   2    1.30    2.10
  -1  17   2    3.60    3.20
   0 -17  -2   97.79    6.60
   0 -17  -2   93.19   10.30
   0  17   2   83.29    7.40
   0  17   2   93.89    8.00
  -1 -17  -2   77.79    9.50
  -1 -17  -2   88.59    6.20
   1  17   2   79.89    7.40
   1  17   2   79.49    7.40
  -2 -17  -2   62.59    5.20
  -2 -17  -2   58.69    8.40
   2  17   2   68.19    6.90
   2  17   2   55.69    6.60
  -3 -17  -2   25.20    5.90
  -3 -17  -2   22.30    3.30
   3  17   2   21.30    4.40
   3  17   2   27.00    4.60
  -4 -17  -2    9.30    4.90
  -4 -17  -2    8.10    2.20
   4  17   2    7.10    3.10
   4  17   2    5.80    3.20
  -5 -17  -2   26.00    3.60
  -5 -17  -2   22.30    5.90
   5  17   2   28.90    4.90
   5  17   2   37.40    5.50
   2 -18  -2   10.30    2.60
   2 -18  -2    6.20    4.90
  -2  18   2   10.90    3.80
  -2  18   2    7.50    3.40
   1 -18  -2    8.30    5.00
   1 -18  -2    9.00    2.30
  -1  18   2    6.20    3.30
  -1  18   2   16.20    4.30
   0 -18  -2  102.99   11.50
   0 -18  -2  118.79    7.90
   0  18   2  128.89    9.60
   0  18   2  119.29    9.80
  -1 -18  -2   56.49    5.40
  -1 -18  -2   63.29    9.00
   1  18   2   56.59    6.70
   1  18   2   60.49    7.10
  -2 -18  -2  121.69    8.10
   2  18   2  127.19   10.10
   2  18   2  125.79   10.80
   2  16  -3   59.49    7.70
  -2 -16   3   68.79    5.50
   1  16  -3   73.79    8.20
  -1 -16   3   68.39    5.60
   0  16  -3   73.49    8.50
   0 -16   3   80.59    6.00
  -1  16  -3   11.80    3.80
   1 -16   3   10.20    2.50
  -2  16  -3    7.20    3.20
   2 -16   3    5.00    1.90
   5  15  -3   82.19    9.10
  -5 -15   3  101.69    6.80
   4  15  -3   42.10    6.10
  -4 -15   3   39.00    4.20
   3  15  -3    2.80    2.70
  -3 -15   3    2.70    1.90
   2  15  -3   26.40    4.70
  -2 -15   3   18.60    3.00
   1  15  -3  111.89    9.30
  -1 -15   3  113.09    7.40
   0  15  -3  216.28   13.40
   0 -15   3  197.68   11.40
  -1  15  -3   91.39    8.30
   1 -15   3  103.69    6.70
  -2  15  -3    6.70    3.30
   2 -15   3    4.80    2.00
  -3  15  -3   59.09    6.80
   3 -15   3   49.99    5.00
  -4  15  -3   40.10    5.80
   4 -15   3   50.39    4.80
  -5  15  -3   86.99    8.10
   5 -15   3   86.79    6.30
  -6  15  -3  168.28   11.60
   6 -15   3  147.29    9.20
   7  14  -3   29.00    5.40
  -7 -14   3   25.10    3.40
   6  14  -3  115.49    9.70
  -6 -14   3  117.99    7.40
   5  14  -3   46.80    6.40
  -5 -14   3   39.50    4.10
   4  14  -3   78.49    7.50
  -4 -14   3   72.19    5.50
   3  14  -3   15.80    3.80
  -3 -14   3   18.70    2.80
   2  14  -3   29.90    5.10
  -2 -14   3   26.50    3.40
   1  14  -3   34.30    5.10
  -1 -14   3   36.40    3.80
   0  14  -3   80.39    7.00
   0 -14   3   71.29    5.40
  -1  14  -3  290.87   17.00
   1 -14   3  295.07   15.00
  -2  14  -3    3.40    2.80
   2 -14   3    1.40    1.60
  -3  14  -3    5.80    2.80
   3 -14   3    6.40    1.90
  -4  14  -3   12.40    3.60
   4 -14   3   15.90    2.60
  -5  14  -3  102.99    8.60
   5 -14   3  112.89    7.00
  -6  14  -3  154.28   10.90
   6 -14   3  155.98    9.10
  -7  14  -3   15.40    4.10
   7 -14   3   18.40    2.90
   8  13  -3   55.09    9.20
   8  13  -3   59.29    9.30
  -8 -13   3   50.49    6.70
   7  13  -3   10.40    3.40
  -7 -13   3    6.10    2.90
  -7 -13   3    7.60    2.10
   6  13  -3   24.60    4.70
  -6 -13   3   23.40    3.00
  -6 -13   3   33.80    5.40
   5  13  -3  100.29    8.20
  -5 -13   3   84.39    5.90
   4  13  -3   54.99    6.30
  -4 -13   3   56.79    4.50
   3  13  -3   80.59    7.40
  -3 -13   3   94.29    6.00
   2  13  -3    1.50    2.30
  -2 -13   3   -0.30    1.30
   1  13  -3    6.70    2.80
  -1 -13   3   15.50    2.40
   0  13  -3  168.58   10.80
   0 -13   3  157.38    9.00
  -1  13  -3  574.64   28.60
   1 -13   3  557.34   26.80
  -2  13  -3   50.59    5.90
   2 -13   3   57.79    4.30
  -3  13  -3   16.40    3.70
   3 -13   3   13.50    2.30
  -4  13  -3   58.79    6.40
   4 -13   3   45.30    4.30
  -5  13  -3  211.58   12.90
   5 -13   3  200.38   11.00
  -6  13  -3  166.48   11.50
  -6  13  -3  204.48   16.60
   6 -13   3  189.78   10.20
  -7  13  -3   35.60    6.40
  -7  13  -3   29.60    4.80
   7 -13   3   26.50    3.30
  -8  13  -3   23.10    5.30
  -8  13  -3   17.90    4.00
   8 -13   3   25.70    3.20
   8 -13   3   25.70    8.70
  -9  13  -3   -5.90    3.10
   9 -13   3   -2.70    4.10
   9  12  -3  135.49   10.00
  -9 -12   3  132.59    9.50
   8  12  -3   22.00    4.60
   8  12  -3   26.00    4.20
  -8 -12   3   23.90    4.00
  -8 -12   3   26.70    3.00
   7  12  -3   -0.60    1.90
   7  12  -3    1.50    2.10
  -7 -12   3   -1.20    1.70
  -7 -12   3   -2.50    1.10
   6  12  -3    0.40    2.40
   6  12  -3    4.50    2.20
  -6 -12   3    0.70    1.40
   5  12  -3   32.40    4.80
  -5 -12   3   36.20    3.60
   4  12  -3   32.00    4.60
  -4 -12   3   31.90    3.30
   3  12  -3  241.98   14.10
  -3 -12   3  238.08   12.30
   2  12  -3   57.99    6.10
  -2 -12   3   59.19    4.30
   1  12  -3   10.70    3.10
  -1 -12   3    9.70    2.00
   0  12  -3   30.10    4.30
   0 -12   3   33.70    3.40
  -1  12  -3  107.99    8.00
  -1  12  -3  120.09    7.60
   1 -12   3  106.89    6.60
   1 -12   3  122.19   10.30
  -2  12  -3  171.28   10.80
  -2  12  -3  175.38   10.50
   2 -12   3  160.88    9.20
   2 -12   3  187.08   11.20
  -3  12  -3    3.70    2.10
  -3  12  -3    4.00    2.30
   3 -12   3    5.50    2.80
   3 -12   3    2.70    1.40
  -4  12  -3    9.10    2.80
  -4  12  -3   13.80    3.30
   4 -12   3   12.60    3.60
   4 -12   3    9.70    1.90
  -5  12  -3  224.98   12.90
  -5  12  -3  200.68   12.90
   5 -12   3  219.48   11.30
   5 -12   3  216.78   13.80
  -6  12  -3  368.46   20.50
  -6  12  -3  388.56   19.90
   6 -12   3  351.96   18.20
   6 -12   3  390.66   21.40
  -7  12  -3  169.18   11.70
  -7  12  -3  158.88   10.50
   7 -12   3  169.18    9.20
   7 -12   3  162.38   11.90
  -8  12  -3  175.68   11.00
  -8  12  -3  163.38   12.10
   8 -12   3  172.58    9.50
   8 -12   3  167.48   12.40
  -9  12  -3    1.00    3.70
   9 -12   3    3.20    3.40
 -10  12  -3   44.00    7.50
  10 -12   3   60.79    8.70
  10  11  -3   30.20    5.20
 -10 -11   3   40.40    5.20
   9  11  -3  290.67   16.80
  -9 -11   3  306.57   16.70
   8  11  -3   55.99    6.00
   8  11  -3   54.49    6.40
  -8 -11   3   59.29    4.30
  -8 -11   3   50.49    5.70
   7  11  -3    9.50    3.00
   7  11  -3   10.50    2.90
  -7 -11   3   14.50    3.00
  -7 -11   3   10.30    1.90
   6  11  -3    7.80    2.90
   6  11  -3   10.20    2.40
  -6 -11   3    8.50    1.70
   5  11  -3   62.39    5.30
   5  11  -3   64.39    6.10
  -5 -11   3   70.19    4.70
   4  11  -3   92.79    7.20
   4  11  -3   76.19    7.40
  -4 -11   3   94.19    5.70
   3  11  -3   28.60    3.30
   3  11  -3   23.90    3.80
  -3 -11   3   32.30    4.80
  -3 -11   3   23.60    2.70
   2  11  -3   58.99    5.70
   2  11  -3   60.09    4.80
  -2 -11   3   64.89    4.50
  -2 -11   3   69.99    5.80
   1  11  -3  103.79    7.40
   1  11  -3  107.49    6.60
  -1 -11   3   98.39    7.60
  -1 -11   3  108.59    6.30
   0  11  -3   55.39    5.00
   0  11  -3   54.49    4.50
   0 -11   3   54.39    5.40
   0 -11   3   59.39    4.10
  -1  11  -3  136.19    8.00
  -1  11  -3  131.39    8.50
   1 -11   3  119.69    7.10
   1 -11   3  130.49    8.60
  -2  11  -3   25.40    3.80
  -2  11  -3   24.00    2.70
  -2  11  -3   25.90    3.60
   2 -11   3   28.50    4.10
   2 -11   3   22.70    2.60
  -3  11  -3   29.80    4.10
  -3  11  -3   36.80    3.20
  -3  11  -3   32.90    4.40
   3 -11   3   36.40    3.40
   3 -11   3   39.80    5.30
   3 -11   3   33.60    3.10
  -4  11  -3    7.30    2.50
  -4  11  -3   -0.10    2.10
  -4  11  -3    7.00    1.70
   4 -11   3    8.50    1.80
   4 -11   3    7.50    2.90
   4 -11   3    4.90    1.50
  -5  11  -3   74.09    4.90
  -5  11  -3   72.39    6.00
  -5  11  -3   73.69    6.50
   5 -11   3   72.39    7.10
   5 -11   3   78.99    5.10
   5 -11   3   73.19    4.90
  -6  11  -3  120.89    9.00
  -6  11  -3  119.69    7.00
  -6  11  -3  117.79    8.20
   6 -11   3  117.09    7.00
   6 -11   3  124.99    7.40
   6 -11   3  127.99    9.80
  -7  11  -3  127.09    9.90
  -7  11  -3  123.49    8.60
  -7  11  -3  122.39    7.40
   7 -11   3  142.19   10.40
   7 -11   3  135.39    7.50
   7 -11   3  130.49    7.90
  -8  11  -3  170.88   10.10
  -8  11  -3  168.78   10.60
  -8  11  -3  178.88   12.40
   8 -11   3  169.38    9.20
   8 -11   3  161.88   12.10
   8 -11   3  167.88   10.30
  -9  11  -3   10.80    4.20
   9 -11   3    7.00    4.00
 -10  11  -3   66.79    8.90
  10 -11   3   84.49    9.70
 -11  11  -3   54.29    8.00
  11 -11   3   28.60    6.40
  11  10  -3   49.10    6.10
 -11 -10   3   48.80    6.00
  10  10  -3    6.80    2.90
 -10 -10   3    8.30    2.80
   9  10  -3   86.79    7.30
  -9 -10   3   81.19    6.90
   8  10  -3   97.29    7.60
   8  10  -3  104.59    7.70
  -8 -10   3   96.09    7.20
  -8 -10   3   91.49    5.70
   7  10  -3  201.18   11.70
   7  10  -3  196.78   11.30
   7  10  -3  183.28   10.50
  -7 -10   3  174.68   11.80
  -7 -10   3  185.88   11.00
  -7 -10   3  178.78    9.70
   6  10  -3   40.30    4.30
   6  10  -3   53.49    5.20
   6  10  -3   40.20    5.10
  -6 -10   3   53.69    5.80
  -6 -10   3   48.40    3.70
   5  10  -3   25.70    3.80
   5  10  -3   19.40    3.20
   5  10  -3   29.50    3.30
  -5 -10   3   26.00    2.80
  -5 -10   3   25.60    4.10
   4  10  -3  142.79    9.00
   4  10  -3  135.99    7.80
  -4 -10   3  143.49    7.60
  -4 -10   3  126.39    8.70
   3  10  -3  146.29    8.20
   3  10  -3  154.78    9.40
  -3 -10   3  147.09    9.30
  -3 -10   3  144.99    8.00
   2  10  -3  601.94   29.40
   2  10  -3  644.84   30.60
  -2 -10   3  642.04   29.20
  -2 -10   3  628.84   30.30
   1  10  -3  159.58    9.00
   1  10  -3  167.68    9.90
  -1 -10   3  169.78    8.80
  -1 -10   3  164.98   10.00
   0  10  -3  204.88   10.80
   0  10  -3  196.38   11.40
   0 -10   3  207.68   11.60
   0 -10   3  200.18   10.40
  -1  10  -3  261.57   14.30
  -1  10  -3  286.67   14.90
   1 -10   3  269.97   13.70
   1 -10   3  295.87   15.10
  -2  10  -3   47.40    4.40
  -2  10  -3   39.60    3.30
  -2  10  -3   46.10    4.60
   2 -10   3   44.50    5.00
   2 -10   3   44.10    3.40
  -3  10  -3  367.16   17.70
  -3  10  -3  361.56   19.00
  -3  10  -3  379.16   19.00
   3 -10   3  369.06   17.80
   3 -10   3  383.46   17.80
   3 -10   3  370.46   19.50
  -4  10  -3    1.90    1.90
  -4  10  -3    2.80    1.30
  -4  10  -3    1.40    1.70
   4 -10   3    1.60    1.30
   4 -10   3    2.50    2.00
   4 -10   3    4.10    1.20
  -5  10  -3   37.30    4.40
  -5  10  -3   43.00    3.40
  -5  10  -3   52.39    5.60
   5 -10   3   39.00    3.20
   5 -10   3   39.80    3.50
   5 -10   3   44.70    5.40
  -6  10  -3   96.89    7.00
  -6  10  -3  102.39    6.00
  -6  10  -3  107.39    8.10
   6 -10   3   94.29    8.10
   6 -10   3  101.69    6.00
   6 -10   3  103.89    6.40
  -7  10  -3  284.87   15.70
  -7  10  -3  289.47   17.30
  -7  10  -3  311.47   14.80
   7 -10   3  278.97   14.50
   7 -10   3  318.47   17.50
   7 -10   3  301.77   15.20
  -8  10  -3  211.88   12.10
  -8  10  -3  215.78   14.10
  -8  10  -3  219.98   11.20
   8 -10   3  218.28   11.90
   8 -10   3  219.48   13.80
   8 -10   3  193.38   10.80
  -9  10  -3   21.60    4.90
  -9  10  -3   19.80    2.90
   9 -10   3   12.40    2.70
   9 -10   3   17.00    4.40
 -10  10  -3   23.60    5.40
 -10  10  -3   16.40    2.90
  10 -10   3   21.00    4.90
  10 -10   3   18.10    3.20
 -11  10  -3   10.70    2.50
 -11  10  -3    2.90    4.10
  11 -10   3    7.90    4.30
  11 -10   3    9.40    2.60
 -12  10  -3   71.59    9.40
  12 -10   3   72.99    8.40
  12 -10   3   68.79    9.10
  12   9  -3   47.40    6.20
 -12  -9   3   54.59    6.30
  11   9  -3   15.60    4.10
 -11  -9   3   15.40    3.80
  10   9  -3    0.50    2.30
  10   9  -3    4.40    2.50
 -10  -9   3   -1.70    1.60
 -10  -9   3   -1.70    2.70
   9   9  -3  100.89    7.50
   9   9  -3   87.89    6.70
  -9  -9   3  100.09    7.90
  -9  -9   3   80.39    6.80
   8   9  -3  137.69    8.50
   8   9  -3  110.79    7.70
   8   9  -3  117.09    8.30
  -8  -9   3  133.09    8.90
  -8  -9   3  114.89    8.10
  -8  -9   3  116.29    6.70
   7   9  -3   56.39    5.70
   7   9  -3   41.80    5.10
   7   9  -3   46.00    4.30
  -7  -9   3   56.49    5.30
  -7  -9   3   49.10    3.70
  -7  -9   3   60.89    5.70
   6   9  -3   20.40    3.40
   6   9  -3   26.70    3.20
   6   9  -3   28.20    4.00
  -6  -9   3   31.30    4.20
  -6  -9   3   26.20    2.60
   5   9  -3   22.30    3.50
   5   9  -3   17.70    3.00
   5   9  -3   29.10    3.10
  -5  -9   3   22.70    3.60
  -5  -9   3   24.00    2.50
   4   9  -3   19.30    2.60
   4   9  -3   23.60    3.10
   4   9  -3   23.00    3.40
  -4  -9   3   19.10    2.30
  -4  -9   3   18.10    3.10
   3   9  -3   31.40    3.00
   3   9  -3   34.00    4.10
  -3  -9   3   39.20    4.30
  -3  -9   3   32.70    3.00
   2   9  -3  501.85   24.80
   2   9  -3  481.95   23.80
  -2  -9   3  519.35   23.60
  -2  -9   3  522.35   24.70
   1   9  -3  231.88   12.10
   1   9  -3  239.48   13.00
  -1  -9   3  245.58   12.90
  -1  -9   3  248.18   12.00
   0   9  -3    1.00    1.30
   0   9  -3    0.80    1.10
   0  -9   3    0.30    0.80
   0  -9   3    1.60    1.80
  -1   9  -3  113.49    7.20
  -1   9  -3  104.99    6.80
  -1   9  -3  118.19    6.20
   1  -9   3  115.59    7.40
   1  -9   3  103.09    6.10
  -2   9  -3  218.38   11.80
  -2   9  -3  185.38   11.30
  -2   9  -3  217.98   10.70
   2  -9   3  204.38   11.80
   2  -9   3  231.08   10.80
  -3   9  -3  411.26   20.50
  -3   9  -3  400.16   20.50
  -3   9  -3  416.46   19.30
   3  -9   3  426.16   21.00
   3  -9   3  399.86   19.40
   3  -9   3  413.66   19.40
  -4   9  -3  200.38   11.40
  -4   9  -3  199.08   10.00
  -4   9  -3  192.28   11.10
   4  -9   3  197.88   11.70
   4  -9   3  202.98   10.30
   4  -9   3  195.88   10.00
  -5   9  -3   60.79    5.00
  -5   9  -3   59.09    4.10
  -5   9  -3   64.49    5.70
   5  -9   3   63.29    4.40
   5  -9   3   60.99    4.00
   5  -9   3   61.59    6.00
  -6   9  -3    7.00    2.80
  -6   9  -3    5.70    1.80
  -6   9  -3    5.50    1.60
   6  -9   3    3.80    1.20
   6  -9   3    9.00    1.90
   6  -9   3    9.50    3.10
  -7   9  -3  160.58    8.20
  -7   9  -3  149.39   10.20
  -7   9  -3  145.09    8.90
   7  -9   3  143.69    7.80
   7  -9   3  144.49    8.50
   7  -9   3  139.99   10.10
  -8   9  -3  185.58    9.50
  -8   9  -3  175.98   10.10
  -8   9  -3  158.68   11.40
   8  -9   3  168.08   11.60
   8  -9   3  172.58   10.00
   8  -9   3  168.48    9.00
  -9   9  -3   64.79    5.20
  -9   9  -3   88.99    7.70
   9  -9   3   79.69    8.60
   9  -9   3   72.29    5.70
 -10   9  -3   -0.40    1.70
  10  -9   3    1.80    3.10
  10  -9   3    2.70    1.80
 -11   9  -3    3.90    2.00
  11  -9   3    3.20    2.00
  11  -9   3   -0.40    2.80
 -12   9  -3  101.59    6.90
  12  -9   3   84.89    7.60
  12   8  -3  154.08   11.20
  12   8  -3  139.99   10.40
 -12  -8   3  170.68   11.80
 -12  -8   3  156.78   10.70
  11   8  -3   19.90    4.40
  11   8  -3   16.90    3.70
 -11  -8   3   19.20    3.80
 -11  -8   3   20.20    4.50
  10   8  -3   -0.50    1.90
  10   8  -3    4.80    2.70
 -10  -8   3   -1.40    1.60
 -10  -8   3    0.20    2.90
   9   8  -3    7.50    2.70
   9   8  -3    6.30    2.20
  -9  -8   3    6.80    2.20
  -9  -8   3    6.00    3.10
   8   8  -3   81.19    6.20
   8   8  -3   74.19    5.70
   8   8  -3   78.59    6.30
  -8  -8   3   76.09    6.10
  -8  -8   3   73.89    4.70
  -8  -8   3   82.29    6.70
   7   8  -3  178.08   10.40
   7   8  -3  172.38    9.70
   7   8  -3  170.58   10.30
  -7  -8   3  172.18   10.10
  -7  -8   3  169.18   10.40
  -7  -8   3  173.08    8.80
   6   8  -3   62.09    5.10
   6   8  -3   53.99    4.30
   6   8  -3   57.29    4.90
  -6  -8   3   58.29    3.80
  -6  -8   3   57.19    5.40
   5   8  -3    0.00    1.00
   5   8  -3   -2.00    1.00
   5   8  -3    1.40    1.50
  -5  -8   3    0.40    1.60
  -5  -8   3   -0.90    0.70
   4   8  -3   25.30    3.30
   4   8  -3   28.70    3.70
   4   8  -3   28.60    2.90
  -4  -8   3   33.50    3.90
  -4  -8   3   33.10    2.90
   3   8  -3   82.39    5.40
   3   8  -3   92.79    5.80
   3   8  -3   91.69    6.20
  -3  -8   3   98.29    6.30
  -3  -8   3   96.99    5.40
   2   8  -3  182.98   10.40
   2   8  -3  184.18    9.60
  -2  -8   3  186.98   10.30
  -2  -8   3  188.38    9.50
   1   8  -3  451.65   22.00
   1   8  -3  446.96   21.20
  -1  -8   3  471.05   21.90
  -1  -8   3  436.96   21.10
   0   8  -3   55.99    4.00
   0   8  -3   57.79    4.40
   0  -8   3   51.49    3.60
   0  -8   3   58.29    4.50
  -1   8  -3  110.59    5.90
  -1   8  -3  108.89    6.40
  -1   8  -3   98.69    6.60
   1  -8   3  113.99    6.90
   1  -8   3   98.99    5.80
  -2   8  -3   64.79    4.80
  -2   8  -3   61.79    4.90
  -2   8  -3   68.79    4.10
   2  -8   3   70.29    5.20
   2  -8   3   65.49    4.10
  -3   8  -3  592.84   30.40
  -3   8  -3  673.13   29.50
  -3   8  -3  639.14   30.60
   3  -8   3  648.64   29.50
   3  -8   3  682.23   29.60
   3  -8   3  618.04   30.80
  -4   8  -3   52.69    5.30
  -4   8  -3   47.80    4.10
  -4   8  -3   46.60    3.40
   4  -8   3   51.69    3.40
   4  -8   3   50.59    4.80
   4  -8   3   54.79    3.70
  -5   8  -3   92.69    6.10
  -5   8  -3   88.09    5.20
  -5   8  -3   95.79    6.90
   5  -8   3   90.39    5.50
   5  -8   3   83.09    6.80
   5  -8   3   88.19    5.10
  -6   8  -3   17.10    2.60
  -6   8  -3   17.90    2.30
  -6   8  -3   16.80    3.50
   6  -8   3   11.90    2.20
   6  -8   3   14.00    3.30
   6  -8   3   15.20    1.80
  -7   8  -3   54.89    4.10
  -7   8  -3   52.89    4.40
  -7   8  -3   58.49    6.30
   7  -8   3   49.20    4.20
   7  -8   3   49.00    5.90
   7  -8   3   54.49    3.60
  -8   8  -3  308.17   15.20
  -8   8  -3  304.17   15.70
   8  -8   3  301.27   14.60
   8  -8   3  318.57   15.90
   8  -8   3  292.47   17.30
  -9   8  -3  184.68   10.20
   9  -8   3  177.28   12.60
   9  -8   3  198.78   10.90
 -10   8  -3   24.70    3.20
  10  -8   3   28.40    3.90
  10  -8   3   23.10    5.00
 -11   8  -3   20.80    3.00
  11  -8   3   19.30    4.80
  11  -8   3   15.50    3.20
 -12   8  -3   79.09    5.90
  12  -8   3   64.09    7.00
 -13   8  -3   78.89    6.40
  13  -8   3   90.49    7.90
  13   7  -3   49.10    7.10
 -13  -7   3   37.00    6.40
 -13  -7   3   28.80    5.00
  12   7  -3  178.38   12.10
  12   7  -3  212.68   13.40
 -12  -7   3  209.58   12.60
 -12  -7   3  199.48   13.10
  11   7  -3  109.79    9.10
  11   7  -3  122.19    8.40
 -11  -7   3  117.19    8.50
 -11  -7   3  120.69    9.40
  10   7  -3   25.70    4.10
  10   7  -3   27.10    4.60
 -10  -7   3   30.20    4.70
 -10  -7   3   25.30    3.90
   9   7  -3   25.60    3.70
   9   7  -3   28.00    4.30
  -9  -7   3   21.50    4.00
  -9  -7   3   22.20    3.50
   8   7  -3   15.00    3.00
   8   7  -3   19.60    3.30
   8   7  -3   17.90    3.00
  -8  -7   3   21.70    3.20
  -8  -7   3   16.40    3.30
  -8  -7   3   18.30    2.00
   7   7  -3  447.36   22.50
   7   7  -3  449.26   22.40
   7   7  -3  460.75   21.80
  -7  -7   3  479.15   22.30
  -7  -7   3  471.85   22.40
  -7  -7   3  405.66   20.90
   6   7  -3   14.00    2.20
   6   7  -3    9.30    2.20
   6   7  -3   13.10    2.40
  -6  -7   3    8.70    1.50
  -6  -7   3   17.70    3.00
   5   7  -3  326.87   15.60
   5   7  -3  303.07   15.70
   5   7  -3  308.47   14.90
  -5  -7   3  301.37   15.50
  -5  -7   3  286.97   14.50
   4   7  -3  112.39    7.20
   4   7  -3  118.49    6.60
   4   7  -3  119.29    7.10
  -4  -7   3  122.19    6.40
  -4  -7   3  118.69    7.20
   3   7  -3  199.28   10.00
   3   7  -3  201.48   10.80
   3   7  -3  200.98   10.60
  -3  -7   3  182.68   10.50
  -3  -7   3  214.08    9.90
   2   7  -3  144.49    8.50
   2   7  -3  139.79    7.80
  -2  -7   3  148.49    8.30
  -2  -7   3  166.08    7.70
   1   7  -3  335.37   15.90
   1   7  -3  333.77   16.60
  -1  -7   3  349.17   15.80
  -1  -7   3  321.27   16.40
   0   7  -3   80.69    5.40
   0   7  -3   86.49    5.00
   0  -7   3   79.09    5.40
   0  -7   3   84.69    4.70
  -1   7  -3  298.77   15.30
  -1   7  -3  308.87   15.00
  -1   7  -3  308.47   14.60
   1  -7   3  312.67   15.30
   1  -7   3  299.97   14.50
  -2   7  -3  409.66   20.30
  -2   7  -3  441.16   20.20
  -2   7  -3  429.76   19.40
   2  -7   3  393.26   19.40
   2  -7   3  413.06   20.30
  -3   7  -3  860.01   41.60
  -3   7  -3  924.91   41.80
  -3   7  -3  865.31   40.70
   3  -7   3  951.90   40.80
   3  -7   3  877.51   41.90
   3  -7   3  931.01   40.80
  -4   7  -3   82.29    5.30
  -4   7  -3   74.39    5.70
  -4   7  -3   81.89    4.70
   4  -7   3   74.79    6.00
   4  -7   3   79.49    4.80
   4  -7   3   83.89    4.60
  -5   7  -3  285.57   14.40
  -5   7  -3  298.87   13.80
  -5   7  -3  274.57   15.00
   5  -7   3  285.97   13.60
   5  -7   3  281.37   15.50
   5  -7   3  279.87   14.00
  -6   7  -3  161.98    8.70
  -6   7  -3  167.68    9.10
   6  -7   3  174.08   10.40
   6  -7   3  172.08    8.30
   6  -7   3  150.98    8.80
  -7   7  -3  193.38   10.40
  -7   7  -3  192.58    9.90
   7  -7   3  184.38   11.60
   7  -7   3  196.78   10.30
   7  -7   3  188.28    9.40
  -8   7  -3  135.39    7.90
  -8   7  -3  131.19    7.60
   8  -7   3  147.09    9.90
   8  -7   3  127.89    8.10
   8  -7   3  136.69    7.00
  -9   7  -3   41.20    3.70
   9  -7   3   36.50    5.50
   9  -7   3   33.20    4.10
 -10   7  -3  193.48   10.70
  10  -7   3  199.38   11.60
  10  -7   3  213.28   13.50
 -11   7  -3   29.50    3.40
  11  -7   3   26.10    4.10
 -12   7  -3   23.80    3.40
  12  -7   3   17.60    4.00
 -13   7  -3   33.10    4.10
  13  -7   3   37.00    5.40
  13   6  -3   30.70    5.40
 -13  -6   3   23.20    4.40
  12   6  -3   65.59    7.10
 -12  -6   3   58.89    6.40
  11   6  -3  140.49    9.30
  11   6  -3  152.68   10.10
 -11  -6   3  130.69    9.20
  10   6  -3   73.69    6.00
  10   6  -3   75.29    6.60
 -10  -6   3   69.69    5.90
   9   6  -3   84.19    6.20
   9   6  -3   74.99    6.40
  -9  -6   3   90.79    6.40
   8   6  -3   54.79    4.80
   8   6  -3   53.49    4.90
   8   6  -3   49.40    4.40
  -8  -6   3   48.20    4.80
  -8  -6   3   47.30    4.90
  -8  -6   3   48.20    3.30
   7   6  -3  333.67   16.40
   7   6  -3  323.47   16.80
   7   6  -3  333.77   17.10
  -7  -6   3  315.87   15.50
  -7  -6   3  333.97   16.80
  -7  -6   3  341.97   16.70
   6   6  -3  193.68   11.20
   6   6  -3  205.28   10.60
   6   6  -3  225.98   11.40
  -6  -6   3  205.98   10.10
  -6  -6   3  201.78   11.10
   5   6  -3  656.63   30.30
   5   6  -3  662.63   29.60
   5   6  -3  642.84   30.20
  -5  -6   3  623.44   29.20
  -5  -6   3  621.54   29.90
   4   6  -3  645.14   30.00
   4   6  -3  633.54   29.20
   4   6  -3  613.84   29.80
  -4  -6   3  641.24   29.00
  -4  -6   3  647.74   29.70
   3   6  -3   22.10    2.60
   3   6  -3   26.90    3.00
   3   6  -3   25.20    2.40
  -3  -6   3   23.60    2.80
  -3  -6   3   27.50    2.10
   2   6  -3  198.88   10.50
   2   6  -3  207.88    9.70
   2   6  -3  197.98   10.10
  -2  -6   3  194.68    9.60
  -2  -6   3  190.18   10.20
   1   6  -3  332.67   16.60
   1   6  -3  339.97   15.90
  -1  -6   3  355.46   15.90
  -1  -6   3  333.47   16.40
   0   6  -3  630.24   27.50
   0   6  -3  608.04   27.70
   0   6  -3  617.44   28.20
   0  -6   3  570.64   27.40
   0  -6   3  584.64   28.00
  -1   6  -3  116.39    5.80
  -1   6  -3  106.09    6.20
  -1   6  -3  112.69    6.50
   1  -6   3  105.59    6.40
   1  -6   3  112.19    5.80
  -2   6  -3    5.20    1.50
  -2   6  -3    5.00    1.00
  -2   6  -3    6.10    1.50
   2  -6   3    6.40    1.70
   2  -6   3    7.30    1.10
  -3   6  -3  193.98   10.20
  -3   6  -3  189.58   10.50
  -3   6  -3  199.38    9.50
   3  -6   3  204.88    9.70
   3  -6   3  183.08    9.50
   3  -6   3  199.98   10.60
  -4   6  -3  120.89    7.20
  -4   6  -3  119.19    6.10
  -4   6  -3  105.19    6.60
   4  -6   3  120.89    7.50
   4  -6   3  117.29    6.30
   4  -6   3  111.29    5.90
  -5   6  -3  572.44   26.70
  -5   6  -3  591.24   27.20
   5  -6   3  589.24   28.20
   5  -6   3  536.45   26.40
   5  -6   3  615.14   27.00
  -6   6  -3  232.78   11.90
  -6   6  -3  240.88   11.60
   6  -6   3  229.98   11.10
   6  -6   3  236.38   13.20
   6  -6   3  227.68   11.90
  -7   6  -3    0.20    0.90
  -7   6  -3    0.50    1.00
   7  -6   3   -1.20    1.50
   7  -6   3    0.10    0.60
   7  -6   3   -0.60    0.90
  -8   6  -3   25.40    2.90
  -8   6  -3   21.80    2.50
   8  -6   3   20.60    4.00
   8  -6   3   24.20    1.90
   8  -6   3   20.10    2.90
  -9   6  -3   97.29    5.80
   9  -6   3   85.39    6.20
   9  -6   3   89.39    7.80
 -10   6  -3  205.38   10.90
  10  -6   3  203.98   13.30
  10  -6   3  204.98   11.80
 -11   6  -3   12.00    2.40
  11  -6   3   14.50    3.30
 -12   6  -3    6.00    2.10
  12  -6   3    2.30    2.20
 -13   6  -3   -0.90    1.90
  13  -6   3    0.10    2.20
 -14   6  -3   71.19    6.30
  14  -6   3   87.39    7.90
  14   5  -3   31.40    5.60
 -14  -5   3   30.80    5.20
  13   5  -3   -3.80    2.20
 -13  -5   3    2.50    2.70
  12   5  -3   57.69    6.60
 -12  -5   3   49.99    5.90
  11   5  -3  102.99    7.90
 -11  -5   3   92.79    7.20
  10   5  -3  279.87   15.80
  10   5  -3  315.97   16.60
 -10  -5   3  308.67   16.10
   9   5  -3   98.49    6.80
   9   5  -3  109.59    7.40
  -9  -5   3  100.79    7.00
   8   5  -3    1.60    1.30
   8   5  -3    0.80    1.50
   8   5  -3    1.50    1.40
  -8  -5   3    0.10    0.70
  -8  -5   3    2.20    1.30
   7   5  -3   78.99    5.60
   7   5  -3   70.49    5.60
   7   5  -3   81.69    5.30
  -7  -5   3   82.49    4.40
  -7  -5   3   74.29    5.40
   6   5  -3  286.57   14.70
   6   5  -3  269.17   13.90
   6   5  -3  292.27   14.50
  -6  -5   3  287.47   13.30
   5   5  -3  598.04   28.00
   5   5  -3  588.74   27.30
   5   5  -3  596.84   27.90
  -5  -5   3  574.94   26.90
  -5  -5   3  602.74   27.50
   4   5  -3 1109.99   48.10
   4   5  -3  973.00   48.50
   4   5  -3 1107.09   48.80
  -4  -5   3 1083.09   47.80
  -4  -5   3 1060.49   48.20
   3   5  -3    2.80    1.20
   3   5  -3    3.70    1.20
   3   5  -3    3.10    0.90
  -3  -5   3    3.60    1.30
  -3  -5   3    2.90    0.80
   2   5  -3   33.00    2.30
   2   5  -3   31.30    2.70
   2   5  -3   32.00    2.80
  -2  -5   3   32.80    2.30
  -2  -5   3   34.00    2.70
   1   5  -3  307.97   14.00
   1   5  -3  313.97   14.80
  -1  -5   3  281.47   14.00
   0   5  -3  845.62   44.30
   0   5  -3 1024.00   45.00
   0   5  -3 1047.10   44.40
   0  -5   3 1024.10   44.30
   0  -5   3 1000.00   44.70
  -1   5  -3  431.96   20.10
  -1   5  -3  443.36   19.80
  -1   5  -3  424.96   20.40
   1  -5   3  418.56   20.20
   1  -5   3  438.96   19.80
  -2   5  -3  105.79    5.80
  -2   5  -3   97.79    5.70
  -2   5  -3   93.89    5.10
   2  -5   3   93.99    5.10
   2  -5   3  102.59    5.90
  -3   5  -3  188.98    9.70
  -3   5  -3  184.28    9.50
  -3   5  -3  170.28    8.90
   3  -5   3  190.68    8.90
   3  -5   3  184.98    9.10
   3  -5   3  187.38    9.90
  -4   5  -3    1.00    0.90
  -4   5  -3    1.90    0.90
   4  -5   3    1.40    0.70
   4  -5   3   -0.10    1.20
   4  -5   3    0.10    0.70
  -5   5  -3  846.62   34.60
  -5   5  -3  787.92   34.80
   5  -5   3  721.73   34.10
   5  -5   3  734.63   35.70
   5  -5   3  700.13   34.60
  -6   5  -3  396.16   18.00
  -6   5  -3  363.76   18.20
   6  -5   3  395.56   19.50
   6  -5   3  385.86   17.50
   6  -5   3  368.56   18.30
  -7   5  -3   28.90    2.80
  -7   5  -3   34.50    2.70
   7  -5   3   23.10    4.00
   7  -5   3   24.80    2.90
   7  -5   3   26.40    2.00
  -8   5  -3   50.89    3.70
  -8   5  -3   45.80    3.60
   8  -5   3   51.29    4.10
   8  -5   3   49.10    2.90
   8  -5   3   49.60    5.70
  -9   5  -3  124.49    7.10
   9  -5   3  126.19    7.80
   9  -5   3  125.79    9.20
 -10   5  -3  118.39    7.40
  10  -5   3  139.69    8.40
 -11   5  -3  148.39    8.90
  11  -5   3  168.18   10.20
 -12   5  -3   17.80    3.10
  12  -5   3   16.20    3.40
 -13   5  -3    5.20    2.30
  13  -5   3    2.20    2.20
 -14   5  -3   58.09    5.80
  14  -5   3   62.69    7.50
  14   4  -3   41.30    6.00
 -14  -4   3   45.50    5.70
  13   4  -3    2.80    2.70
 -13  -4   3    2.30    2.00
  12   4  -3    0.60    2.40
 -12  -4   3    3.80    2.20
  11   4  -3  114.39    9.00
 -11  -4   3  141.59    8.90
  10   4  -3  272.07   15.50
  10   4  -3  304.27   16.30
 -10  -4   3  311.27   15.90
   9   4  -3   56.19    5.00
   9   4  -3   77.89    5.90
  -9  -4   3   70.89    5.30
   8   4  -3    6.40    2.10
   8   4  -3    7.00    1.90
   8   4  -3    6.40    1.80
  -8  -4   3    7.50    1.90
  -8  -4   3    7.80    1.10
   7   4  -3   -0.10    0.90
   7   4  -3    0.80    1.10
   7   4  -3    0.00    1.20
  -7  -4   3   -0.30    0.80
  -7  -4   3    0.50    0.60
   6   4  -3    0.90    1.20
   6   4  -3    0.90    0.90
   6   4  -3    2.70    1.40
  -6  -4   3    1.30    0.70
  -6  -4   3    1.20    1.10
   5   4  -3 1463.25   63.99
   5   4  -3 1464.45   64.49
   5   4  -3 1461.75   64.69
  -5  -4   3 1319.67   63.49
   4   4  -3  294.97   14.50
   4   4  -3  295.47   13.90
   4   4  -3  297.97   14.50
  -4  -4   3  288.07   13.70
   3   4  -3  599.84   28.90
   3   4  -3  637.24   28.40
   3   4  -3  640.14   29.20
  -3  -4   3  635.04   28.60
  -3  -4   3  627.14   28.40
   2   4  -3   42.70    3.20
   2   4  -3   44.40    3.10
   2   4  -3   41.00    2.50
  -2  -4   3   41.40    2.90
  -2  -4   3   42.20    2.60
   1   4  -3  288.47   14.30
   1   4  -3  297.37   13.60
  -1  -4   3  303.97   13.80
   0   4  -3 1220.78   52.29
   0   4  -3 1237.58   52.89
   0   4  -3 1088.19   52.29
   0  -4   3 1138.39   52.29
  -1   4  -3   13.40    1.60
  -1   4  -3   13.20    1.70
  -1   4  -3   11.40    1.30
   1  -4   3   14.00    1.40
   1  -4   3   15.70    1.80
  -2   4  -3  533.05   24.10
  -2   4  -3  514.15   24.50
  -2   4  -3  530.05   24.60
   2  -4   3  518.65   24.60
   2  -4   3  557.74   24.10
  -3   4  -3  297.07   14.70
  -3   4  -3  314.87   15.10
   3  -4   3  322.27   14.80
   3  -4   3  315.77   15.60
   3  -4   3  332.77   14.60
  -4   4  -3    3.90    1.00
  -4   4  -3    4.70    1.00
   4  -4   3    4.90    1.00
   4  -4   3    4.30    0.80
   4  -4   3    5.70    1.60
  -5   4  -3 1651.33   75.29
  -5   4  -3 1605.14   74.99
   5  -4   3 1746.83   75.39
   5  -4   3 1680.03   76.29
   5  -4   3 1731.93   74.69
  -6   4  -3  403.26   19.10
  -6   4  -3  412.76   19.30
   6  -4   3  416.36   20.70
   6  -4   3  410.26   18.70
   6  -4   3  407.16   19.50
  -7   4  -3   24.90    2.30
  -7   4  -3   27.00    2.40
   7  -4   3   26.10    2.90
   7  -4   3   23.70    1.70
   7  -4   3   29.80    4.00
  -8   4  -3    9.40    1.80
  -8   4  -3   11.20    1.70
   8  -4   3    9.00    1.10
   8  -4   3   10.60    2.00
   8  -4   3   13.40    3.00
  -9   4  -3   13.20    2.10
   9  -4   3   10.90    2.30
 -10   4  -3  155.48    8.60
  10  -4   3  146.19    9.30
 -11   4  -3  133.29    8.00
  11  -4   3  133.09    8.80
 -12   4  -3   95.49    6.70
  12  -4   3   96.89    7.60
 -13   4  -3   59.99    5.40
  13  -4   3   67.19    7.20
 -14   4  -3   35.30    4.20
  14  -4   3   24.90    4.90
  14   3  -3   14.80    4.20
 -14  -3   3   17.00    3.70
  13   3  -3    9.30    3.30
 -13  -3   3    3.00    2.20
  12   3  -3    2.00    2.70
 -12  -3   3    2.20    2.00
  11   3  -3   67.19    6.70
 -11  -3   3   49.20    5.30
  10   3  -3  455.35   23.10
 -10  -3   3  452.15   22.70
   9   3  -3    4.50    2.00
  -9  -3   3    4.60    1.60
   8   3  -3    4.30    1.50
   8   3  -3    3.80    1.70
   8   3  -3    4.70    1.50
  -8  -3   3    4.60    1.50
  -8  -3   3    4.50    0.90
   7   3  -3   -0.30    1.00
   7   3  -3   -0.60    0.80
   7   3  -3   -1.00    0.80
  -7  -3   3   -0.10    0.90
  -7  -3   3    1.00    0.60
   6   3  -3  310.97   14.40
   6   3  -3  273.87   14.50
   6   3  -3  262.17   14.00
  -6  -3   3  291.07   13.30
  -6  -3   3  294.17   14.30
   5   3  -3  140.39    7.30
   5   3  -3  138.99    7.70
   5   3  -3  135.69    7.70
  -5  -3   3  138.29    6.80
   4   3  -3  479.35   22.50
   4   3  -3  500.45   23.00
   4   3  -3  502.15   23.20
  -4  -3   3  483.45   22.30
   3   3  -3  963.50   42.70
   3   3  -3  926.21   42.10
   3   3  -3  924.01   42.70
  -3  -3   3  953.70   42.10
   2   3  -3 1546.85   71.39
   2   3  -3 1586.64   71.29
   2   3  -3 1594.34   70.69
  -2  -3   3 1647.14   70.89
   1   3  -3  911.11   40.60
   1   3  -3  873.71   40.80
  -1  -3   3  921.01   40.40
   0   3  -3  259.87   12.50
   0   3  -3  270.27   12.90
   0  -3   3  273.77   12.40
  -1   3  -3  104.09    5.40
  -1   3  -3  100.69    5.70
  -1   3  -3  108.79    5.30
   1  -3   3  111.79    5.30
  -2   3  -3  184.98    9.90
  -2   3  -3  208.68   10.30
   2  -3   3  227.98    9.90
   2  -3   3  225.38   10.50
  -3   3  -3  762.72   35.90
  -3   3  -3  813.42   35.60
   3  -3   3  784.02   35.50
   3  -3   3  804.72   36.30
   3  -3   3  798.02   35.70
  -4   3  -3    3.30    0.80
  -4   3  -3    5.10    1.00
   4  -3   3    5.40    0.80
   4  -3   3    5.10    1.00
   4  -3   3    3.90    1.30
  -5   3  -3  498.55   22.50
  -5   3  -3  491.15   22.70
   5  -3   3  470.25   22.80
   5  -3   3  530.45   22.20
   5  -3   3  457.15   23.60
  -6   3  -3  161.58    8.20
  -6   3  -3  168.18    8.20
   6  -3   3  158.98    7.60
   6  -3   3  159.38    9.40
   6  -3   3  159.48    8.50
  -7   3  -3  263.67   12.50
  -7   3  -3  251.57   12.60
   7  -3   3  259.17   11.90
   7  -3   3  258.27   13.10
   7  -3   3  263.57   14.10
  -8   3  -3  117.19    6.80
   8  -3   3  127.19    7.30
  -9   3  -3  237.98   12.60
   9  -3   3  262.67   13.40
 -10   3  -3  148.69    8.80
  10  -3   3  171.88    9.80
 -11   3  -3  179.68   10.40
  11  -3   3  200.38   11.50
 -12   3  -3   98.39    7.00
  12  -3   3  118.39    8.30
 -13   3  -3   91.49    6.80
  13  -3   3   89.79    7.70
 -14   3  -3    7.50    2.90
  14  -3   3    6.80    2.80
 -15   3  -3   10.60    2.90
  15  -3   3    7.40    3.40
  14   2  -3   76.59    7.90
 -14  -2   3   61.19    6.60
  13   2  -3    5.10    2.80
 -13  -2   3    9.90    3.00
  12   2  -3   74.89    6.50
 -12  -2   3   64.29    5.90
  11   2  -3   38.20    4.80
 -11  -2   3   40.00    4.80
  10   2  -3   69.69    5.80
 -10  -2   3   73.49    5.60
   9   2  -3   46.40    4.90
  -9  -2   3   41.70    4.20
   8   2  -3  498.45   24.90
  -8  -2   3  520.35   23.20
  -8  -2   3  518.85   24.70
   7   2  -3   75.39    5.30
   7   2  -3   85.69    5.10
   7   2  -3   74.49    4.90
  -7  -2   3   78.89    4.00
  -7  -2   3   66.89    4.90
   6   2  -3  327.77   15.70
   6   2  -3  331.77   15.80
   6   2  -3  348.47   16.30
  -6  -2   3  303.37   15.90
  -6  -2   3  319.47   15.00
   5   2  -3  122.89    6.30
   5   2  -3  111.19    6.40
   5   2  -3  120.69    6.70
  -5  -2   3  107.29    5.70
   4   2  -3  666.13   31.90
   4   2  -3  708.63   31.50
   4   2  -3  695.63   31.90
  -4  -2   3  701.73   31.20
   3   2  -3  890.71   38.90
   3   2  -3  827.12   39.40
   3   2  -3  862.51   39.50
  -3  -2   3  892.81   38.90
   2   2  -3   59.09    3.90
   2   2  -3   64.59    3.80
   2   2  -3   67.29    3.30
  -2  -2   3   66.09    3.50
   1   2  -3   64.19    3.60
   1   2  -3   64.39    3.80
  -1  -2   3   59.69    3.40
   0   2  -3  536.95   24.70
   0   2  -3  530.55   24.30
   0  -2   3  551.44   24.30
  -1   2  -3 3239.68  148.59
  -1   2  -3 3460.95  148.19
   1  -2   3 3367.46  148.29
  -2   2  -3 1033.70   47.40
  -2   2  -3 1107.39   47.10
   2  -2   3 1042.60   47.40
   2  -2   3 1043.90   47.00
  -3   2  -3  867.11   39.00
  -3   2  -3  872.01   38.70
   3  -2   3  831.72   39.30
   3  -2   3  870.81   38.60
   3  -2   3  882.31   38.80
  -4   2  -3    4.10    0.90
  -4   2  -3    4.80    0.90
   4  -2   3    4.70    0.70
   4  -2   3    2.50    1.20
   4  -2   3    4.70    1.00
  -5   2  -3  382.46   17.80
  -5   2  -3  370.96   17.80
   5  -2   3  374.16   18.80
   5  -2   3  389.76   18.10
   5  -2   3  399.56   17.30
  -6   2  -3    7.80    1.20
  -6   2  -3    6.30    1.20
   6  -2   3    6.90    0.70
   6  -2   3    7.00    1.40
  -7   2  -3  434.96   20.20
   7  -2   3  422.96   20.50
  -8   2  -3   -1.20    0.80
   8  -2   3    3.10    1.40
  -9   2  -3   30.50    3.10
   9  -2   3   27.30    3.50
 -10   2  -3   80.89    5.40
  10  -2   3   83.19    6.20
 -11   2  -3  442.56   21.80
  11  -2   3  451.55   22.90
 -12   2  -3  346.57   17.60
  12  -2   3  346.97   18.70
 -13   2  -3   69.99    5.70
  13  -2   3   61.99    6.80
 -14   2  -3    0.30    2.00
  14  -2   3   -1.00    2.00
 -15   2  -3    3.70    2.40
  15  -2   3    3.60    3.30
  14   1  -3   66.89    7.50
 -14  -1   3   75.99    7.50
  13   1  -3   60.29    6.70
 -13  -1   3   71.99    6.20
  12   1  -3   77.79    6.60
 -12  -1   3   74.79    6.30
  11   1  -3    0.60    1.40
 -11  -1   3    4.00    1.90
  10   1  -3   -0.40    1.30
 -10  -1   3    0.20    1.40
   9   1  -3  219.88   12.00
  -9  -1   3  209.48   11.60
   8   1  -3  370.66   18.90
  -8  -1   3  386.36   18.70
   7   1  -3  229.48   11.60
   7   1  -3  237.48   12.20
  -7  -1   3  228.48   11.90
  -7  -1   3  230.18   10.80
   6   1  -3   56.59    3.80
   6   1  -3   56.99    4.00
  -6  -1   3   49.99    3.00
  -6  -1   3   60.09    4.00
   5   1  -3  784.22   38.00
   5   1  -3  840.92   38.30
   5   1  -3  767.22   37.80
  -5  -1   3  904.51   37.40
  -5  -1   3  875.71   38.10
   4   1  -3 1563.14   72.59
   4   1  -3 1562.44   72.49
   4   1  -3 1710.03   72.29
  -4  -1   3 1641.44   71.89
   3   1  -3 2519.45  117.09
   3   1  -3 2539.25  117.59
   3   1  -3 2751.42  117.59
  -3  -1   3 2777.52  117.09
   2   1  -3   83.59    4.80
   2   1  -3   79.79    4.60
   2   1  -3   89.99    4.20
  -2  -1   3   86.89    4.40
   1   1  -3  954.10   42.40
   1   1  -3  941.21   42.70
  -1  -1   3  945.21   42.20
   0   1  -3 1649.33   73.09
   0   1  -3 1746.63   72.69
   0  -1   3 1525.15   72.69
  -1   1  -3  505.95   22.30
  -1   1  -3  489.45   22.70
   1  -1   3  495.05   22.40
  -2   1  -3 1544.35   66.39
  -2   1  -3 1513.05   66.09
   2  -1   3 1392.56   66.09
   2  -1   3 1421.66   66.09
   2  -1   3 1582.74   66.39
  -3   1  -3 1995.90   84.99
  -3   1  -3 1940.91   84.79
   3  -1   3 1781.82   84.59
   3  -1   3 1932.01   84.89
  -4   1  -3    7.60    1.10
  -4   1  -3    7.00    1.00
   4  -1   3    8.40    0.80
   4  -1   3    7.60    1.20
  -5   1  -3  355.36   15.80
  -5   1  -3  314.77   15.60
   5  -1   3  344.17   16.00
  -6   1  -3   11.80    1.60
   6  -1   3   13.20    1.80
  -7   1  -3  680.53   31.50
   7  -1   3  692.73   31.90
  -8   1  -3  127.79    7.50
   8  -1   3  152.78    8.20
  -9   1  -3    0.70    1.10
   9  -1   3   -0.60    1.00
 -10   1  -3    1.30    1.20
  10  -1   3    1.90    1.60
 -11   1  -3   34.30    3.90
  11  -1   3   32.60    4.30
 -12   1  -3  218.78   12.10
  12  -1   3  227.58   13.20
 -13   1  -3   49.10    5.00
  13  -1   3   39.00    5.50
 -14   1  -3   33.40    4.30
  14  -1   3   38.30    5.80
 -15   1  -3    0.70    2.20
  15  -1   3   -0.90    2.80
  15   0  -3    2.50    3.10
 -15   0   3    5.30    3.10
  14   0  -3   25.90    5.00
 -14   0   3   24.50    4.20
  13   0  -3   99.89    8.40
 -13   0   3  109.69    8.00
  12   0  -3  158.08   10.20
 -12   0   3  141.39    9.40
  11   0  -3   73.79    6.40
 -11   0   3   97.59    6.50
  10   0  -3    1.60    1.60
 -10   0   3    6.90    2.10
   9   0  -3   48.60    4.90
  -9   0   3   28.60    3.50
   8   0  -3  164.58    9.50
  -8   0   3  165.98    9.20
   7   0  -3  337.57   17.40
  -7   0   3  366.56   17.30
   6   0  -3  894.11   39.10
   6   0  -3  774.92   39.30
  -6   0   3  924.21   39.40
  -6   0   3  837.72   38.30
   5   0  -3  189.18    9.80
   5   0  -3  195.78    9.70
  -5   0   3  192.08    9.70
  -5   0   3  191.58    9.10
   4   0  -3  296.17   13.90
   4   0  -3  280.97   13.90
  -4   0   3  291.57   13.40
   3   0  -3  550.14   25.00
   3   0  -3  552.34   25.00
   3   0  -3  516.35   24.90
  -3   0   3  551.74   24.50
   2   0  -3 4868.41  231.08
   2   0  -3 5644.64  231.18
   2   0  -3 5522.15  231.38
  -2   0   3 4900.01  230.88
   1   0  -3  157.78    7.70
   1   0  -3  158.98    7.40
  -1   0   3  143.09    7.30
   0   0  -3  236.88   10.60
   0   0  -3  230.08   11.00
   0   0   3  226.78   10.70
  -1   0  -3 2316.17  102.19
  -1   0  -3 2381.66  101.79
   1   0   3 2252.37  101.89
   1   0   3 2268.47  101.69
  -2   0  -3 7198.28  320.47
  -2   0  -3 7609.54  320.27
   2   0   3 6295.07  319.87
   2   0   3 7528.35  320.87
   2   0   3 7680.43  320.57
  -3   0  -3  804.22   35.00
  -3   0  -3  771.62   35.10
   3   0   3  845.12   35.20
   3   0   3  750.02   35.10
   3   0   3  743.23   34.80
  -4   0  -3  122.49    5.80
   4   0   3  103.59    5.30
   4   0   3  115.99    6.00
   4   0   3  116.69    5.90
  -5   0  -3    9.40    1.30
   5   0   3    9.50    1.50
   5   0   3    6.50    1.20
  -6   0  -3   30.90    2.50
   6   0   3   31.90    2.60
   6   0   3   37.60    2.90
  -7   0  -3  888.21   40.40
   7   0   3  888.81   40.80
  -8   0  -3  464.85   22.00
  -9   0  -3   16.40    2.30
   9   0   3   15.20    2.40
 -10   0  -3  119.19    7.00
  10   0   3  110.49    7.50
 -11   0  -3   65.59    4.90
  11   0   3   62.69    5.40
 -12   0  -3  101.39    6.80
  12   0   3  102.79    7.70
 -13   0  -3   75.39    5.90
  13   0   3   61.59    7.10
 -14   0  -3   30.30    4.30
  14   0   3   38.00    5.60
 -15   0  -3   15.70    3.40
  15   0   3   10.70    3.70
  15  -1  -3    2.10    3.00
 -15   1   3    0.90    2.40
  14  -1  -3   25.70    5.00
 -14   1   3   22.50    4.10
  13  -1  -3  165.68   11.80
 -13   1   3  207.78   11.70
  12  -1  -3  188.58   11.80
 -12   1   3  187.18   11.10
  11  -1  -3   47.00    5.20
 -11   1   3   43.60    4.70
  10  -1  -3   77.79    5.90
 -10   1   3   75.59    5.60
   9  -1  -3   -0.80    1.10
  -9   1   3    1.00    1.20
   8  -1  -3  255.17   12.90
  -8   1   3  230.18   12.50
   7  -1  -3  351.96   17.40
  -7   1   3  351.56   17.10
   6  -1  -3  585.24   28.00
   6  -1  -3  607.54   28.70
   6  -1  -3  596.64   27.80
  -6   1   3  592.64   27.80
  -6   1   3  614.64   27.10
   5  -1  -3  118.99    6.20
   5  -1  -3  112.59    6.70
   5  -1  -3  112.49    6.20
  -5   1   3  102.59    5.60
  -5   1   3  107.29    6.00
   4  -1  -3    1.10    0.80
   4  -1  -3    1.70    0.80
   4  -1  -3    1.70    1.10
  -4   1   3    3.30    0.80
  -4   1   3    2.80    0.70
   3  -1  -3  111.19    6.00
   3  -1  -3  107.79    5.60
   3  -1  -3   99.69    5.80
  -3   1   3  114.39    5.50
   2  -1  -3 1899.21   82.89
   2  -1  -3 1921.31   82.59
   2  -1  -3 1760.72   82.79
   1  -1  -3 1183.08   52.89
   1  -1  -3 1217.38   52.79
   1  -1  -3 1165.08   53.29
   0  -1  -3   39.50    2.00
   0  -1  -3   38.10    2.20
   0  -1  -3   37.80    2.60
   0   1   3   36.70    2.10
  -1  -1  -3 1071.99   47.00
  -1  -1  -3 1038.10   46.50
  -1  -1  -3  929.21   46.40
   1   1   3 1154.48   46.50
  -2  -1  -3  558.64   28.20
  -2  -1  -3  627.94   27.90
   2   1   3  637.64   28.00
   2   1   3  649.83   28.00
   2   1   3  646.94   28.00
  -3  -1  -3 1409.16   62.29
  -3  -1  -3 1493.45   62.19
   3   1   3 1282.17   61.99
   3   1   3 1394.46   62.29
   3   1   3 1422.66   62.29
  -4  -1  -3  293.57   13.30
   4   1   3  298.97   13.50
   4   1   3  266.37   13.40
  -5  -1  -3   54.39    3.20
   5   1   3   57.19    3.60
   5   1   3   50.49    3.40
  -6  -1  -3  494.45   22.70
   6   1   3  483.05   23.10
   6   1   3  496.35   23.00
  -7  -1  -3  342.27   16.40
   7   1   3  346.87   16.90
  -8  -1  -3  396.76   19.00
   8   1   3  418.66   19.70
   8   1   3  380.56   19.40
  -9  -1  -3  157.68    8.60
   9   1   3  156.98    9.20
   9   1   3  163.08    9.30
 -10  -1  -3  227.48   11.80
  10   1   3  219.98   12.40
 -11  -1  -3   24.90    3.20
  11   1   3   22.60    3.90
 -12  -1  -3   18.80    3.00
  12   1   3   24.50    4.10
 -13  -1  -3  132.69    8.30
  13   1   3  112.39    8.70
 -14  -1  -3   88.29    6.80
  14   1   3   80.59    7.50
 -15  -1  -3   15.30    3.50
  15   1   3   15.50    3.90
  15  -2  -3   35.50    5.60
 -15   2   3   31.30    5.00
  14  -2  -3   -0.80    2.10
 -14   2   3    0.70    2.10
  13  -2  -3  134.19    9.60
 -13   2   3  124.99    8.90
  12  -2  -3  106.49    8.00
 -12   2   3  108.59    7.50
  11  -2  -3   37.70    4.70
 -11   2   3   51.49    5.00
  10  -2  -3   28.20    3.90
 -10   2   3   33.20    3.60
   9  -2  -3   71.19    5.30
  -9   2   3   64.79    4.80
   8  -2  -3  193.88   11.90
   8  -2  -3  221.08   11.30
  -8   2   3  202.48   10.80
   7  -2  -3  270.07   14.10
   7  -2  -3  280.77   15.00
  -7   2   3  289.37   13.10
  -7   2   3  273.87   13.90
   6  -2  -3  112.79    6.40
   6  -2  -3   98.49    6.40
   6  -2  -3  105.69    7.10
  -6   2   3  120.29    6.20
   5  -2  -3 1154.28   54.19
   5  -2  -3 1197.38   54.99
   5  -2  -3 1255.57   54.59
  -5   2   3 1206.38   54.09
   4  -2  -3  266.57   12.50
   4  -2  -3  268.87   13.20
   4  -2  -3  254.57   12.90
  -4   2   3  249.88   12.30
   3  -2  -3  212.08   10.60
   3  -2  -3  197.68   11.00
   3  -2  -3  238.68   11.30
  -3   2   3  237.58   10.50
   2  -2  -3 1222.48   53.29
   2  -2  -3 1167.58   53.79
   2  -2  -3 1199.58   53.89
   1  -2  -3   33.50    1.90
   1  -2  -3   33.20    2.40
   1  -2  -3   32.00    2.50
  -1   2   3   30.80    2.20
   0  -2  -3  126.69    5.70
   0  -2  -3  131.39    6.20
   0  -2  -3  121.69    6.50
   0   2   3  116.19    6.10
  -1  -2  -3    4.00    0.80
  -1  -2  -3    5.50    0.50
  -1  -2  -3    4.40    1.10
   1   2   3    4.40    0.70
   1   2   3    5.10    0.60
  -2  -2  -3  659.53   28.40
  -2  -2  -3  637.74   29.00
   2   2   3  625.54   28.60
   2   2   3  622.64   28.50
  -3  -2  -3  184.18    8.60
  -3  -2  -3  199.18    9.10
   3   2   3  167.08    8.70
   3   2   3  184.38    8.80
  -4  -2  -3 1178.78   51.79
   4   2   3 1118.59   51.89
   4   2   3 1180.18   51.99
  -5  -2  -3  193.28    9.40
   5   2   3  198.28    9.60
   5   2   3  184.68    9.60
  -6  -2  -3   76.19    4.50
   6   2   3   76.79    4.80
   6   2   3   83.19    4.90
  -7  -2  -3  468.35   21.20
   7   2   3  431.96   21.60
   7   2   3  450.65   21.60
  -8  -2  -3   90.79    5.40
   8   2   3   85.49    5.70
   8   2   3   85.69    5.70
  -9  -2  -3  262.47   13.20
   9   2   3  266.07   13.80
   9   2   3  251.47   13.60
 -10  -2  -3   86.99    5.70
  10   2   3   87.79    6.30
  10   2   3   75.89    5.90
 -11  -2  -3   12.20    2.40
  11   2   3   18.30    3.30
  11   2   3   14.40    2.90
 -12  -2  -3    7.50    2.10
  12   2   3    7.00    2.60
 -13  -2  -3   65.89    5.60
  13   2   3   68.49    7.40
 -14  -2  -3   49.99    5.50
  14   2   3   53.99    6.70
 -15  -2  -3   25.90    4.40
  15   2   3   39.60    6.00
  15  -3  -3   63.09    7.80
 -15   3   3   55.49    6.20
  14  -3  -3   25.40    5.00
 -14   3   3   29.90    4.50
  13  -3  -3   12.60    3.30
 -13   3   3   12.70    3.10
  12  -3  -3   30.50    4.30
 -12   3   3   32.20    4.20
  11  -3  -3  154.68    9.50
 -11   3   3  136.69    8.70
  10  -3  -3  537.25   27.30
 -10   3   3  581.04   26.90
   9  -3  -3  116.29    8.50
   9  -3  -3  105.59    7.10
  -9   3   3  119.89    7.00
   8  -3  -3  151.38    8.80
   8  -3  -3  154.28    9.90
  -8   3   3  157.78    8.50
   7  -3  -3  189.48   10.20
   7  -3  -3  192.78   11.40
  -7   3   3  199.68   10.10
   6  -3  -3  405.86   19.30
   6  -3  -3  389.46   20.20
  -6   3   3  415.96   19.10
   5  -3  -3 1121.49   50.69
   5  -3  -3 1129.99   49.70
   5  -3  -3 1085.39   50.09
  -5   3   3 1062.99   49.50
   4  -3  -3  577.84   28.10
   4  -3  -3  603.14   27.10
   4  -3  -3  593.54   27.90
  -4   3   3  599.44   27.00
   3  -3  -3  683.03   30.80
   3  -3  -3  658.23   31.60
   3  -3  -3  738.83   31.90
  -3   3   3  657.73   30.70
   2  -3  -3  823.92   37.10
   2  -3  -3  735.33   35.90
   2  -3  -3  779.52   36.60
  -2   3   3  854.61   36.60
  -2   3   3  832.22   35.90
   1  -3  -3  476.95   21.60
   1  -3  -3  409.66   21.80
  -1   3   3  505.25   21.50
   0  -3  -3 8843.52  389.36
   0  -3  -3 9999.00  390.06
   0   3   3 7644.83  389.06
  -1  -3  -3  307.57   15.30
  -1  -3  -3  302.17   15.70
  -1  -3  -3  337.57   14.60
   1   3   3  361.16   15.20
   1   3   3  325.37   14.70
  -2  -3  -3    7.70    0.80
  -2  -3  -3    6.00    1.10
  -2  -3  -3    7.40    1.40
   2   3   3    6.70    0.80
   2   3   3    8.10    1.20
  -3  -3  -3   70.59    3.90
   3   3   3   79.59    4.00
   3   3   3   77.79    4.20
  -4  -3  -3 1286.57   62.29
   4   3   3 1465.75   62.49
   4   3   3 1441.96   62.49
  -5  -3  -3  661.13   30.00
   5   3   3  652.83   30.20
   5   3   3  663.63   30.30
  -6  -3  -3  182.08    9.20
   6   3   3  187.88    9.40
   6   3   3  175.68    9.40
  -7  -3  -3  161.78    8.60
   7   3   3  173.58    8.90
   7   3   3  154.18    8.80
  -8  -3  -3  231.08   12.20
   8   3   3  225.28   12.50
   8   3   3  267.37   12.80
  -9  -3  -3 1061.29   45.70
   9   3   3  955.30   45.90
   9   3   3  955.30   46.10
 -10  -3  -3   71.49    5.10
  10   3   3   63.59    5.40
  10   3   3   67.09    5.60
 -11  -3  -3   14.40    2.60
  11   3   3   10.20    2.40
  11   3   3   10.50    2.80
 -12  -3  -3   39.50    4.30
  12   3   3   28.10    4.50
  12   3   3   39.60    4.80
 -13  -3  -3   48.90    5.10
  13   3   3   49.10    6.00
 -14  -3  -3   58.49    6.00
  14   3   3   73.19    7.60
 -15  -3  -3   39.00    5.00
  15   3   3   45.00    6.20
  14  -4  -3    1.50    2.60
 -14   4   3    3.30    2.20
  13  -4  -3    0.60    2.10
 -13   4   3   -2.20    1.70
  12  -4  -3   10.80    2.90
 -12   4   3   18.00    3.00
  11  -4  -3   11.90    2.80
 -11   4   3   14.50    2.80
  10  -4  -3  385.96   19.50
  10  -4  -3  396.76   21.20
 -10   4   3  366.56   18.90
   9  -4  -3   98.59    6.40
   9  -4  -3   92.19    7.60
  -9   4   3   91.29    5.90
   8  -4  -3    6.30    1.80
   8  -4  -3    4.70    2.20
  -8   4   3    5.60    1.50
   7  -4  -3   23.10    3.60
   7  -4  -3   20.70    2.80
  -7   4   3   23.20    2.50
   6  -4  -3  644.44   28.80
   6  -4  -3  620.44   30.00
  -6   4   3  595.94   28.40
   5  -4  -3 1352.16   65.49
   5  -4  -3 1514.25   64.29
  -5   4   3 1420.46   63.89
   4  -4  -3 1016.80   47.70
   4  -4  -3 1026.40   46.50
  -4   4   3 1059.19   46.30
   3  -4  -3  335.17   16.80
   3  -4  -3  338.47   15.70
  -3   4   3  346.47   15.60
   2  -4  -3   59.29    4.00
   2  -4  -3   57.69    3.00
   2  -4  -3   50.19    3.00
  -2   4   3   65.09    4.00
  -2   4   3   55.69    2.90
   1  -4  -3  994.10   42.50
   1  -4  -3  926.51   43.40
  -1   4   3  940.21   43.20
   0  -4  -3 1841.22   87.59
   0  -4  -3 2062.59   86.89
   0   4   3 1985.80   87.49
  -1  -4  -3  360.46   15.30
  -1  -4  -3  299.57   15.90
   1   4   3  349.27   15.80
  -2  -4  -3   92.39    4.40
  -2  -4  -3   89.59    4.40
  -2  -4  -3   87.79    5.10
   2   4   3   93.39    4.90
   2   4   3   88.59    4.50
  -3  -4  -3  196.18   10.30
  -3  -4  -3  212.28    9.60
  -3  -4  -3  208.88    9.80
   3   4   3  208.38    9.90
   3   4   3  214.58   10.10
  -4  -4  -3  617.04   28.10
  -4  -4  -3  649.04   28.60
   4   4   3  589.24   28.70
   4   4   3  666.53   28.80
  -5  -4  -3   36.10    2.50
  -5  -4  -3   34.80    2.00
   5   4   3   36.00    2.70
   5   4   3   33.60    2.70
  -6  -4  -3   73.09    4.30
   6   4   3   67.29    4.50
   6   4   3   72.59    4.50
  -7  -4  -3   17.50    2.10
   7   4   3   14.30    2.20
   7   4   3   14.10    2.10
  -8  -4  -3  110.39    6.80
   8   4   3  118.29    7.20
   8   4   3  129.19    7.40
  -9  -4  -3  710.63   31.50
   9   4   3  681.13   31.90
   9   4   3  612.74   31.60
 -10  -4  -3  158.98    9.50
  10   4   3  176.68   10.30
  10   4   3  172.48   10.10
 -11  -4  -3   49.99    4.50
  11   4   3   51.49    5.90
  11   4   3   56.19    5.10
 -12  -4  -3   48.80    5.10
  12   4   3   55.79    5.90
  12   4   3   64.79    6.50
 -13  -4  -3   34.80    4.30
  13   4   3   30.60    4.70
  13   4   3   28.20    4.60
 -14  -4  -3   53.19    5.70
  14   4   3   50.29    6.40
 -15  -4  -3   48.00    5.60
  15   4   3   35.20    5.70
  14  -5  -3    6.60    3.00
 -14   5   3    3.40    2.20
  13  -5  -3   22.50    4.00
 -13   5   3   22.70    3.60
  12  -5  -3   26.50    4.10
 -12   5   3   21.90    3.40
  11  -5  -3  108.99    8.90
  11  -5  -3   87.29    7.00
 -11   5   3   97.29    6.50
  10  -5  -3  390.36   18.90
  10  -5  -3  368.56   20.60
 -10   5   3  345.17   18.00
   9  -5  -3  145.89   10.40
   9  -5  -3  134.39    8.60
  -9   5   3  159.38    8.40
   8  -5  -3   58.79    4.50
   8  -5  -3   61.39    5.70
  -8   5   3   56.59    4.10
   7  -5  -3    3.20    1.90
   7  -5  -3    2.90    1.20
  -7   5   3    4.20    1.30
   6  -5  -3  378.86   18.10
   6  -5  -3  385.26   19.80
  -6   5   3  374.46   17.80
   5  -5  -3  280.27   16.10
   5  -5  -3  318.57   14.80
  -5   5   3  317.87   14.50
   4  -5  -3  418.86   20.40
   4  -5  -3  405.36   18.90
  -4   5   3  403.36   18.70
   3  -5  -3   50.89    2.80
   3  -5  -3   49.99    2.90
   3  -5  -3   51.89    4.10
  -3   5   3   44.10    3.80
  -3   5   3   51.19    2.70
   2  -5  -3  108.99    5.20
   2  -5  -3  103.89    6.30
  -2   5   3   95.99    6.10
   1  -5  -3  847.42   40.40
   1  -5  -3  912.51   39.30
  -1   5   3  879.21   40.20
   0  -5  -3 1005.70   41.80
   0  -5  -3  829.12   42.60
   0   5   3  973.60   42.60
  -1  -5  -3 1392.26   58.19
  -1  -5  -3 1214.28   58.99
   1   5   3 1319.67   58.79
  -2  -5  -3   88.09    5.40
  -2  -5  -3   93.39    4.50
  -2  -5  -3   95.59    4.60
   2   5   3   89.19    5.10
   2   5   3   96.59    4.70
  -3  -5  -3  619.34   27.20
  -3  -5  -3  626.44   27.30
  -3  -5  -3  594.94   28.00
   3   5   3  554.24   27.70
   3   5   3  628.64   27.50
  -4  -5  -3   25.80    1.90
  -4  -5  -3   24.40    1.70
  -4  -5  -3   27.60    2.90
   4   5   3   29.30    2.40
   4   5   3   27.90    2.20
  -5  -5  -3  120.69    6.00
  -5  -5  -3  125.09    6.50
  -5  -5  -3  121.69    7.00
   5   5   3  127.49    6.90
   5   5   3  126.79    6.80
  -6  -5  -3  309.47   14.10
  -6  -5  -3  306.27   14.90
   6   5   3  323.17   15.30
   6   5   3  300.17   15.20
  -7  -5  -3   12.60    1.90
   7   5   3   11.50    2.00
   7   5   3   14.50    2.30
  -8  -5  -3   21.60    2.70
   8   5   3   25.70    3.00
   8   5   3   18.90    2.70
  -9  -5  -3  344.77   16.80
   9   5   3  328.67   17.10
   9   5   3  337.27   17.30
 -10  -5  -3  208.98   11.00
  10   5   3  172.88   11.10
  10   5   3  209.78   11.50
 -11  -5  -3   31.80    4.00
  11   5   3   28.20    4.00
  11   5   3   32.70    4.40
 -12  -5  -3  123.89    8.00
  12   5   3  128.89    8.90
  12   5   3  109.39    8.40
 -13  -5  -3    2.60    2.10
  13   5   3    0.10    2.10
  13   5   3   -1.90    2.20
 -14  -5  -3   57.69    6.10
  14   5   3   53.29    6.70
  14   5   3   50.59    6.40
 -15  -5  -3   69.49    6.90
  15   5   3   77.29    8.30
  14  -6  -3   45.50    5.80
 -14   6   3   38.40    4.60
  13  -6  -3   28.10    4.60
 -13   6   3   28.80    3.90
  12  -6  -3    6.80    2.60
  12  -6  -3    9.20    3.50
 -12   6   3    6.60    2.20
  11  -6  -3   36.50    5.80
  11  -6  -3   34.80    4.50
 -11   6   3   36.30    4.00
  10  -6  -3  121.59    9.90
  10  -6  -3  133.79    8.50
 -10   6   3  138.09    7.80
   9  -6  -3  105.29    8.40
   9  -6  -3  106.19    6.90
  -9   6   3  101.99    6.20
   8  -6  -3  171.48   11.70
   8  -6  -3  189.78   10.20
  -8   6   3  188.78    9.60
   7  -6  -3   44.40    3.60
   7  -6  -3   39.50    5.10
  -7   6   3   47.70    3.20
   6  -6  -3  692.93   33.00
   6  -6  -3  703.33   34.90
  -6   6   3  747.73   32.60
   5  -6  -3  285.67   13.40
   5  -6  -3  275.57   15.40
   5  -6  -3  300.77   13.80
  -5   6   3  282.07   13.40
   4  -6  -3  510.45   22.70
   4  -6  -3  505.45   24.50
   4  -6  -3  470.15   22.50
  -4   6   3  474.05   24.00
  -4   6   3  507.55   22.40
   3  -6  -3  366.06   16.90
   3  -6  -3  372.86   18.50
   3  -6  -3  374.96   17.00
  -3   6   3  379.26   18.50
  -3   6   3  358.06   16.70
   2  -6  -3   76.59    4.20
   2  -6  -3   84.29    5.60
  -2   6   3   82.99    5.30
   1  -6  -3    1.70    1.40
   1  -6  -3    4.00    0.80
  -1   6   3    2.70    1.30
   0  -6  -3 2809.62  121.59
   0  -6  -3 2785.72  122.69
   0   6   3 2643.34  122.39
  -1  -6  -3 1392.66   68.79
  -1  -6  -3 1560.14   67.79
   1   6   3 1623.94   68.59
  -2  -6  -3 1508.15   66.49
  -2  -6  -3 1495.85   66.69
  -2  -6  -3 1517.75   67.79
   2   6   3 1473.75   67.29
   2   6   3 1505.65   66.59
  -3  -6  -3  116.19    6.00
  -3  -6  -3  112.79    7.00
  -3  -6  -3  121.99    6.10
   3   6   3  131.09    6.80
   3   6   3  127.99    6.20
  -4  -6  -3    7.40    1.20
  -4  -6  -3    6.40    0.90
  -4  -6  -3    5.20    1.70
   4   6   3    6.30    1.40
   4   6   3    8.60    1.40
  -5  -6  -3    2.80    0.70
  -5  -6  -3    0.60    1.40
  -5  -6  -3    4.70    1.00
   5   6   3    1.50    1.20
   5   6   3    2.10    1.00
  -6  -6  -3  952.60   43.50
  -6  -6  -3 1018.80   44.30
  -6  -6  -3  975.10   44.90
   6   6   3  967.40   44.60
   6   6   3  965.80   44.60
  -7  -6  -3   30.30    3.80
  -7  -6  -3   29.20    3.00
  -7  -6  -3   31.40    2.10
   7   6   3   33.70    3.50
   7   6   3   35.00    3.50
   7   6   3   35.40    2.50
  -8  -6  -3    2.60    1.40
   8   6   3    4.20    1.70
   8   6   3    1.80    1.40
  -9  -6  -3   92.59    6.30
   9   6   3  116.19    7.20
   9   6   3  103.39    6.90
 -10  -6  -3  173.28    9.60
  10   6   3  166.28   10.20
  10   6   3  161.18    9.90
 -11  -6  -3  100.19    6.80
  11   6   3   86.89    7.00
  11   6   3  108.39    7.80
 -12  -6  -3  103.89    7.50
  12   6   3  129.09    8.80
  12   6   3   99.09    7.90
 -13  -6  -3    0.00    1.90
  13   6   3   -0.80    2.20
  13   6   3    0.40    2.40
 -14  -6  -3    8.30    2.60
  14   6   3   10.00    3.60
  14   6   3    9.70    3.40
  14  -7  -3   27.20    4.70
 -14   7   3   26.00    3.90
  13  -7  -3   55.69    6.30
 -13   7   3   57.09    5.50
  12  -7  -3    9.00    3.90
  12  -7  -3   12.60    3.10
 -12   7   3   17.70    2.80
  11  -7  -3   68.99    5.80
  11  -7  -3   70.59    8.50
 -11   7   3   58.99    4.80
  10  -7  -3  139.69   10.80
  10  -7  -3  138.19    8.60
 -10   7   3  127.29    7.60
   9  -7  -3   58.49    7.20
   9  -7  -3   62.59    4.80
  -9   7   3   52.89    4.10
   8  -7  -3  214.38   11.30
   8  -7  -3  198.68   13.10
  -8   7   3  212.38   10.70
   7  -7  -3   33.40    3.10
   7  -7  -3   44.80    5.60
  -7   7   3   34.90    2.70
   6  -7  -3  416.46   19.20
   6  -7  -3  372.16   21.10
   6  -7  -3  402.96   18.70
  -6   7   3  415.26   18.80
   5  -7  -3   75.89    6.00
   5  -7  -3   72.09    4.10
   5  -7  -3   71.49    4.30
  -5   7   3   80.59    5.80
  -5   7   3   71.09    4.00
   4  -7  -3  175.88    8.30
   4  -7  -3  160.48    8.20
   4  -7  -3  155.48   10.00
  -4   7   3  170.18    8.00
  -4   7   3  172.48    9.90
   3  -7  -3  634.04   29.40
   3  -7  -3  677.53   31.10
  -3   7   3  636.44   30.90
   2  -7  -3    0.40    0.60
   2  -7  -3    2.60    1.40
  -2   7   3    2.70    1.30
   1  -7  -3    7.90    1.00
   1  -7  -3    4.00    1.70
  -1   7   3    5.10    1.60
   0  -7  -3  556.64   26.80
   0  -7  -3  564.34   25.50
   0   7   3  562.04   26.40
  -1  -7  -3   42.00    3.80
  -1  -7  -3   40.10    2.60
   1   7   3   48.60    3.60
  -2  -7  -3  752.12   34.70
  -2  -7  -3  732.13   33.40
   2   7   3  724.73   33.30
   2   7   3  758.52   34.20
  -3  -7  -3   88.09    5.60
  -3  -7  -3   77.39    4.20
  -3  -7  -3   75.99    4.20
   3   7   3   80.79    4.50
   3   7   3   79.39    5.00
  -4  -7  -3  121.89    6.00
  -4  -7  -3  106.99    7.20
  -4  -7  -3  119.39    6.20
   4   7   3  124.39    6.40
   4   7   3  122.99    6.80
  -5  -7  -3  170.78    9.30
  -5  -7  -3  188.88    8.90
  -5  -7  -3  190.48   10.30
   5   7   3  201.18    9.70
   5   7   3  174.38    9.70
  -6  -7  -3  827.92   37.60
  -6  -7  -3  788.32   38.20
  -6  -7  -3  837.32   36.90
   6   7   3  826.62   37.80
   6   7   3  845.32   37.30
   6   7   3  794.92   38.00
  -7  -7  -3  164.08   10.40
  -7  -7  -3  190.98    9.70
  -7  -7  -3  179.68    8.80
   7   7   3  189.78   10.10
   7   7   3  187.18    9.30
   7   7   3  180.68   10.00
  -8  -7  -3  114.29    7.10
  -8  -7  -3  132.79    8.30
  -8  -7  -3  126.19    6.20
   8   7   3  124.49    6.70
   8   7   3  118.09    7.60
   8   7   3  127.19    7.70
  -9  -7  -3  138.19    9.10
  -9  -7  -3  142.69    8.20
   9   7   3  134.49    8.40
   9   7   3  136.89    8.60
 -10  -7  -3    4.80    2.60
 -10  -7  -3    7.60    2.00
  10   7   3    5.50    2.20
  10   7   3    6.20    2.20
 -11  -7  -3  188.98   10.70
  11   7   3  172.38   11.10
  11   7   3  195.78   11.60
 -12  -7  -3   97.99    7.10
  12   7   3   91.49    7.90
  12   7   3   95.29    7.60
 -13  -7  -3   11.40    2.90
  13   7   3   10.20    3.50
  13   7   3    2.40    2.60
 -14  -7  -3    3.30    2.30
  14   7   3   -2.10    2.10
  14   7   3    1.40    3.10
  13  -8  -3  229.58   14.00
  13  -8  -3  219.78   16.40
 -13   8   3  247.78   13.00
  12  -8  -3   21.50    3.90
  12  -8  -3   20.30    5.60
 -12   8   3   27.60    3.50
  11  -8  -3    0.00    1.60
  11  -8  -3   -2.00    2.70
 -11   8   3   -1.30    1.40
  10  -8  -3   59.39    7.50
  10  -8  -3   52.39    4.90
 -10   8   3   59.39    4.50
   9  -8  -3  168.08   12.10
   9  -8  -3  167.78    9.90
  -9   8   3  180.18    9.30
   8  -8  -3  223.38   12.30
   8  -8  -3  220.38   14.40
  -8   8   3  250.37   11.70
   7  -8  -3  252.77   12.60
   7  -8  -3  227.28   14.70
  -7   8   3  256.27   14.50
  -7   8   3  249.08   12.10
   6  -8  -3  104.99    5.50
   6  -8  -3   95.09    7.70
   6  -8  -3   93.39    5.70
  -6   8   3  107.19    5.40
  -6   8   3   87.29    7.10
   5  -8  -3    3.10    2.10
   5  -8  -3    2.90    1.00
   5  -8  -3    3.40    0.90
  -5   8   3    3.70    2.00
  -5   8   3    2.70    0.80
   4  -8  -3  405.66   18.00
   4  -8  -3  374.76   20.00
   4  -8  -3  400.56   17.90
  -4   8   3  350.16   19.80
  -4   8   3  385.76   17.60
   3  -8  -3 1397.56   61.89
   3  -8  -3 1378.06   63.69
  -3   8   3 1377.56   63.49
   2  -8  -3  562.64   26.50
  -2   8   3  519.55   26.10
   1  -8  -3   34.80    4.20
   1  -8  -3   40.70    2.60
  -1   8   3   39.40    3.70
   0  -8  -3   54.69    4.50
   0  -8  -3   48.70    3.10
   0   8   3   53.19    4.20
  -1  -8  -3  450.15   20.70
  -1  -8  -3  459.25   22.20
   1   8   3  443.86   21.60
  -2  -8  -3  318.77   15.30
  -2  -8  -3  330.57   16.80
   2   8   3  334.07   16.20
  -3  -8  -3  272.07   12.40
  -3  -8  -3  269.57   12.40
   3   8   3  266.77   13.20
   3   8   3  240.68   12.50
  -4  -8  -3   19.20    2.00
  -4  -8  -3   20.50    1.90
  -4  -8  -3   19.30    3.00
   4   8   3   18.70    2.20
   4   8   3   18.90    2.60
  -5  -8  -3  322.27   17.20
  -5  -8  -3  333.67   15.60
  -5  -8  -3  339.37   16.00
   5   8   3  346.87   16.60
   5   8   3  328.17   16.20
  -6  -8  -3  801.42   35.50
  -6  -8  -3  723.63   36.00
  -6  -8  -3  760.72   37.10
   6   8   3  848.92   36.70
   6   8   3  760.62   36.00
   6   8   3  831.72   36.40
  -7  -8  -3  238.28   13.30
  -7  -8  -3  245.88   12.30
  -7  -8  -3  245.58   11.50
   7   8   3  257.77   12.70
   7   8   3  234.48   12.70
   7   8   3  222.18   11.90
  -8  -8  -3  131.49    7.60
  -8  -8  -3  124.49    8.60
  -8  -8  -3  128.19    6.60
   8   8   3  132.69    8.10
   8   8   3  140.39    8.20
   8   8   3  128.49    7.30
  -9  -8  -3    0.90    1.30
  -9  -8  -3   -1.00    2.30
   9   8   3    2.60    1.80
   9   8   3    2.30    1.70
 -10  -8  -3    0.20    1.40
 -10  -8  -3    0.90    2.70
  10   8   3   -1.80    1.60
  10   8   3   -0.70    1.70
 -11  -8  -3   68.89    5.40
 -11  -8  -3   65.29    6.90
  11   8   3   54.79    6.10
  11   8   3   57.19    6.10
 -12  -8  -3   85.29    8.20
 -12  -8  -3   75.69    6.20
  12   8   3   83.99    7.30
  12   8   3   62.09    6.90
 -13  -8  -3   25.40    5.40
 -13  -8  -3   15.30    3.40
  13   8   3   20.80    4.10
  13   8   3   24.50    4.60
 -14  -8  -3   16.30    3.60
 -14  -8  -3   20.80    5.80
  14   8   3   14.90    3.90
  14   8   3   20.00    4.50
  13  -9  -3  105.09   11.80
  12  -9  -3    4.90    4.30
  12  -9  -3   13.30    3.30
 -12   9   3   19.10    3.40
  11  -9  -3   52.79    7.60
  11  -9  -3   41.10    4.90
 -11   9   3   58.79    4.60
  10  -9  -3    4.50    3.60
  10  -9  -3    1.60    1.60
 -10   9   3    0.90    1.40
   9  -9  -3  196.68   11.30
   9  -9  -3  211.98   14.00
  -9   9   3  229.18   13.80
  -9   9   3  192.48   10.50
   8  -9  -3  302.17   15.90
   8  -9  -3  297.77   18.50
  -8   9   3  313.77   18.00
  -8   9   3  336.97   15.30
   7  -9  -3   71.09    4.40
   7  -9  -3   77.49    7.40
   7  -9  -3   70.09    4.80
  -7   9   3   78.19    4.40
  -7   9   3   65.79    7.40
   6  -9  -3   29.70    4.70
   6  -9  -3   20.00    2.10
   6  -9  -3   20.40    2.30
  -6   9   3   18.60    3.70
  -6   9   3   23.90    2.10
   5  -9  -3    4.00    1.00
   5  -9  -3    4.30    1.10
   5  -9  -3    5.90    2.40
  -5   9   3    8.20    2.50
  -5   9   3    2.50    0.90
   4  -9  -3  468.85   21.80
   4  -9  -3  460.55   21.60
   4  -9  -3  465.75   24.00
  -4   9   3  497.45   23.90
   3  -9  -3 1413.76   65.39
   3  -9  -3 1399.76   63.29
  -3   9   3 1431.46   65.09
   2  -9  -3 1052.89   47.20
   2  -9  -3 1058.39   49.10
  -2   9   3 1032.60   48.70
   1  -9  -3   92.69    5.10
   1  -9  -3  101.69    7.00
  -1   9   3   90.19    6.40
   0  -9  -3    4.70    1.70
   0  -9  -3    2.30    0.80
   0   9   3    0.60    1.20
  -1  -9  -3  148.69    9.40
  -1  -9  -3  155.68    7.90
   1   9   3  166.08    9.00
  -2  -9  -3  381.16   19.10
  -2  -9  -3  370.96   17.40
   2   9   3  367.36   18.30
  -3  -9  -3  194.28   11.20
  -3  -9  -3  198.58    9.60
  -3  -9  -3  190.88    9.50
   3   9   3  203.88    9.60
   3   9   3  188.08   10.40
  -4  -9  -3    0.00    0.60
  -4  -9  -3   -1.30    1.60
  -4  -9  -3    0.30    0.70
   4   9   3    0.60    1.30
   4   9   3   -0.20    0.80
  -5  -9  -3    3.80    2.20
  -5  -9  -3    7.80    1.50
  -5  -9  -3   10.30    1.40
   5   9   3    5.10    1.50
   5   9   3    6.90    2.00
   5   9   3    8.00    1.70
  -6  -9  -3  243.68   11.30
  -6  -9  -3  194.08   12.80
  -6  -9  -3  227.88   11.80
   6   9   3  238.38   12.10
   6   9   3  234.68   12.40
   6   9   3  250.87   11.90
  -7  -9  -3  397.26   19.20
  -7  -9  -3  384.96   18.40
  -7  -9  -3  403.26   20.50
   7   9   3  403.66   19.80
   7   9   3  383.96   19.00
   7   9   3  405.26   19.60
  -8  -9  -3  136.99    8.20
  -8  -9  -3  139.79    9.60
  -8  -9  -3  148.69    7.30
   8   9   3  144.79    8.10
   8   9   3  145.09    8.60
   8   9   3  133.59    8.70
  -9  -9  -3   77.29    5.90
  -9  -9  -3   95.89    7.80
   9   9   3   94.59    6.80
   9   9   3   99.49    6.70
 -10  -9  -3   20.90    3.10
 -10  -9  -3   23.80    4.60
  10   9   3   20.20    3.60
  10   9   3   23.60    3.70
 -11  -9  -3   59.29    6.90
 -11  -9  -3   51.89    5.20
  11   9   3   45.70    5.60
  11   9   3   49.60    5.70
 -12  -9  -3  116.89    9.90
 -12  -9  -3  115.59    8.10
  12   9   3  115.09    8.90
  12   9   3  116.99    8.80
 -13  -9  -3    1.80    4.00
 -13  -9  -3    3.00    2.40
  13   9   3   -2.80    2.60
  13   9   3    1.60    2.90
  13 -10  -3   34.10    7.00
 -13  10   3   23.60    6.50
  12 -10  -3   31.80    6.80
 -12  10   3   33.50    7.00
  11 -10  -3   26.00    6.00
 -11  10   3   33.20    6.10
  10 -10  -3   -0.60    2.90
 -10  10   3    0.40    2.60
   9 -10  -3  162.68   12.00
  -9  10   3  151.38   11.50
   8 -10  -3  206.78   13.70
   8 -10  -3  184.58    9.90
  -8  10   3  196.18   13.00
   7 -10  -3    1.10    1.20
   7 -10  -3    3.10    1.20
   7 -10  -3    1.90    2.40
  -7  10   3    1.60    2.30
  -7  10   3    2.60    1.60
   6 -10  -3  155.38   10.60
   6 -10  -3  142.29    8.00
   6 -10  -3  151.28    7.90
  -6  10   3  154.08    7.80
  -6  10   3  135.79   10.20
   5 -10  -3   68.99    6.70
   5 -10  -3   68.59    4.40
   5 -10  -3   72.39    4.30
  -5  10   3   69.39    6.30
   4 -10  -3  207.88   10.10
   4 -10  -3  195.58   12.20
  -4  10   3  198.28   12.00
   3 -10  -3  178.78    9.20
   3 -10  -3  185.98   11.30
  -3  10   3  178.98   10.90
   2 -10  -3  191.48    9.90
   2 -10  -3  200.48   11.90
  -2  10   3  206.58   11.60
   1 -10  -3  423.36   21.60
   1 -10  -3  402.16   19.40
  -1  10   3  425.46   21.00
   0 -10  -3   93.59    5.20
   0 -10  -3   93.09    6.90
   0  10   3   88.89    6.40
  -1 -10  -3   77.49    4.30
  -1 -10  -3   65.79    5.80
   1  10   3   65.19    5.20
  -2 -10  -3  294.67   14.50
  -2 -10  -3  315.27   16.30
   2  10   3  303.57   15.50
  -3 -10  -3   71.59    4.30
  -3 -10  -3   82.19    6.40
  -3 -10  -3   73.69    4.50
   3  10   3   85.09    5.60
   3  10   3   83.19    4.60
  -4 -10  -3  166.98    8.30
  -4 -10  -3  160.38    8.30
  -4 -10  -3  155.68   10.20
   4  10   3  163.98    9.40
   4  10   3  161.58    8.50
  -5 -10  -3   42.30    2.90
  -5 -10  -3   37.30    3.00
  -5 -10  -3   36.60    4.80
   5  10   3   37.50    3.40
   5  10   3   42.50    4.20
   5  10   3   34.50    3.40
  -6 -10  -3    7.80    1.50
  -6 -10  -3    4.20    1.20
  -6 -10  -3    2.50    2.40
   6  10   3    6.10    1.70
   6  10   3    8.60    1.90
   6  10   3    6.40    2.10
  -7 -10  -3   91.19    7.60
  -7 -10  -3   88.19    5.20
  -7 -10  -3   91.69    5.90
   7  10   3   96.69    6.00
   7  10   3   98.19    6.80
   7  10   3   92.59    6.10
  -8 -10  -3    9.80    2.10
  -8 -10  -3   15.80    3.80
  -8 -10  -3   15.10    1.90
   8  10   3   12.00    2.50
   8  10   3   14.60    2.80
   8  10   3   13.80    2.40
  -9 -10  -3   75.79    7.30
  -9 -10  -3   72.69    5.50
   9  10   3   69.59    5.90
   9  10   3   73.19    5.90
 -10 -10  -3    5.20    3.40
 -10 -10  -3    4.00    2.00
  10  10   3    0.10    1.80
  10  10   3    1.40    2.10
 -11 -10  -3   55.79    5.40
 -11 -10  -3   53.19    6.90
  11  10   3   52.99    6.00
  11  10   3   41.60    5.50
 -12 -10  -3   31.90    5.60
 -12 -10  -3   28.00    4.30
  12  10   3   31.00    4.80
  12  10   3   25.40    4.60
 -13 -10  -3   54.29    5.90
 -13 -10  -3   73.09    8.50
  13  10   3   59.39    6.90
  13  10   3   54.19    6.80
  12 -11  -3   53.29    9.10
 -12  11   3   52.99    8.70
  11 -11  -3   74.99    9.70
 -11  11   3   70.29    9.10
  10 -11  -3   17.60    5.20
 -10  11   3   23.50    5.70
   9 -11  -3   76.79    9.10
  -9  11   3   72.29    8.60
   8 -11  -3   43.60    6.80
   8 -11  -3   44.20    3.50
  -8  11   3   38.20    6.40
   7 -11  -3   47.60    6.90
   7 -11  -3   38.00    3.60
  -7  11   3   37.20    6.00
   6 -11  -3   77.99    5.00
   6 -11  -3   87.89    7.80
  -6  11   3   75.89    7.90
   5 -11  -3    7.00    1.50
   5 -11  -3    4.60    2.70
  -5  11   3    5.70    2.80
   4 -11  -3   83.09    5.10
   4 -11  -3   89.09    7.40
  -4  11   3   79.49    6.90
   3 -11  -3   67.09    6.30
   3 -11  -3   77.49    4.50
  -3  11   3   63.39    6.00
   2 -11  -3  299.67   14.30
   2 -11  -3  302.47   16.50
  -2  11   3  274.47   15.90
   1 -11  -3  575.64   31.40
   1 -11  -3  664.83   29.40
  -1  11   3  664.23   31.00
   0 -11  -3   11.30    3.00
   0 -11  -3   10.00    1.60
   0  11   3    9.90    2.50
  -1 -11  -3  169.18   10.30
  -1 -11  -3  153.18    8.20
   1  11   3  151.98    9.30
  -2 -11  -3   20.70    2.30
  -2 -11  -3   20.90    3.90
   2  11   3   25.10    3.50
  -3 -11  -3   72.59    6.40
  -3 -11  -3   73.59    4.50
   3  11   3   71.19    4.40
   3  11   3   69.89    5.50
  -4 -11  -3  322.57   17.90
  -4 -11  -3  351.06   15.90
  -4 -11  -3  329.77   15.70
   4  11   3  327.97   15.90
   4  11   3  330.37   16.60
   4  11   3  311.27   16.90
  -5 -11  -3   33.00    2.80
  -5 -11  -3   21.50    4.20
  -5 -11  -3   25.80    2.70
   5  11   3   29.10    3.10
   5  11   3   24.80    3.10
   5  11   3   28.00    3.60
  -6 -11  -3    0.10    0.90
  -6 -11  -3    2.50    2.30
  -6 -11  -3    0.40    1.00
   6  11   3   -0.60    1.10
   6  11   3   -0.10    1.20
   6  11   3   -1.10    1.50
  -7 -11  -3   20.70    3.90
  -7 -11  -3   12.80    1.90
  -7 -11  -3   11.30    2.20
   7  11   3   14.20    2.80
   7  11   3   12.00    2.30
   7  11   3   14.30    2.70
  -8 -11  -3  228.58   13.10
  -8 -11  -3  185.48    9.90
  -8 -11  -3  185.68   10.70
   8  11   3  198.58   11.50
   8  11   3  192.18   11.00
   8  11   3  201.38   11.20
  -9 -11  -3  103.29    7.10
  -9 -11  -3  108.19    9.30
   9  11   3  110.09    8.00
   9  11   3  128.79    8.10
 -10 -11  -3   10.40    2.60
 -10 -11  -3   12.00    4.30
  10  11   3   10.10    3.10
  10  11   3    9.70    2.90
 -11 -11  -3    1.10    2.00
 -11 -11  -3    3.50    3.10
  11  11   3   -0.80    2.30
  11  11   3   -0.30    2.00
 -12 -11  -3   -0.50    3.70
 -12 -11  -3    2.10    2.20
  12  11   3    2.80    2.60
  12  11   3    2.80    3.00
  11 -12  -3  168.88   13.70
 -11  12   3  162.18   13.90
  10 -12  -3   26.90    6.20
 -10  12   3   33.20    6.90
   9 -12  -3    4.20    3.40
  -9  12   3    1.10    3.00
   8 -12  -3   25.40    5.40
   8 -12  -3   17.90    2.50
  -8  12   3   17.10    3.00
  -8  12   3   20.80    4.80
   7 -12  -3   77.99    5.40
   7 -12  -3   79.79    9.20
  -7  12   3  105.59    8.50
   6 -12  -3   48.30    6.80
   6 -12  -3   53.79    4.00
  -6  12   3   52.59    6.60
   5 -12  -3    6.00    3.40
   5 -12  -3    7.40    1.60
  -5  12   3    6.00    2.80
   4 -12  -3   20.10    4.30
   4 -12  -3   19.90    2.50
  -4  12   3   23.80    4.20
   3 -12  -3   38.80    5.50
   3 -12  -3   38.50    3.20
  -3  12   3   34.10    4.80
   2 -12  -3  571.64   27.20
   2 -12  -3  585.34   29.70
  -2  12   3  599.04   29.20
   1 -12  -3  248.88   12.60
   1 -12  -3  251.97   15.10
  -1  12   3  259.17   14.30
   0 -12  -3   27.30    4.50
   0 -12  -3   25.50    2.70
   0  12   3   21.00    3.60
  -1 -12  -3   -1.50    0.70
  -1 -12  -3    1.20    2.10
   1  12   3   -2.10    1.30
  -2 -12  -3   26.30    4.40
  -2 -12  -3   24.70    2.70
   2  12   3   34.10    4.00
  -3 -12  -3  144.49   10.30
  -3 -12  -3  159.68    8.30
   3  12   3  159.88    9.10
   3  12   3  152.68    9.30
  -4 -12  -3  330.07   19.10
  -4 -12  -3  360.56   16.80
   4  12   3  325.67   17.90
   4  12   3  371.26   17.80
  -5 -12  -3   26.80    4.80
  -5 -12  -3   31.50    2.90
   5  12   3   27.20    3.40
   5  12   3   22.90    3.50
  -6 -12  -3    8.00    1.90
  -6 -12  -3    7.00    3.10
  -6 -12  -3    7.70    1.60
   6  12   3    7.70    2.40
   6  12   3    7.80    2.20
  -7 -12  -3    2.40    1.60
  -7 -12  -3    6.10    3.20
  -7 -12  -3    3.50    1.40
   7  12   3    2.20    1.70
   7  12   3    2.10    1.80
   7  12   3   -0.20    2.00
  -8 -12  -3  169.38   11.20
  -8 -12  -3  147.49    8.60
  -8 -12  -3  134.89    7.70
   8  12   3  134.09    8.80
   8  12   3  129.99    9.20
   8  12   3  148.59    9.00
  -9 -12  -3  117.29    7.60
  -9 -12  -3  123.99   10.00
   9  12   3  114.29    8.40
   9  12   3  116.49    8.20
 -10 -12  -3   44.00    4.70
 -10 -12  -3   44.70    6.60
  10  12   3   40.30    5.20
  10  12   3   47.70    5.60
 -11 -12  -3   20.40    3.60
 -11 -12  -3   26.80    5.50
  11  12   3   29.80    4.70
  11  12   3   20.50    4.10
 -12 -12  -3   -1.40    2.20
 -12 -12  -3    5.90    4.00
  12  12   3   -1.10    2.60
  12  12   3    3.40    3.00
  11 -13  -3  119.09   12.80
 -11  13   3  106.69   12.50
  10 -13  -3   23.50    6.40
 -10  13   3   23.90    6.40
   9 -13  -3   41.90    7.40
  -9  13   3   46.30    7.20
   8 -13  -3   -0.30    1.30
   8 -13  -3    1.10    3.70
  -8  13   3   -2.00    2.90
  -8  13   3    3.80    2.00
   7 -13  -3   37.70    3.70
   7 -13  -3   44.70    7.20
  -7  13   3   39.70    4.60
  -7  13   3   36.90    6.10
   6 -13  -3  222.08   11.60
   6 -13  -3  242.38   15.30
  -6  13   3  231.08   12.50
  -6  13   3  192.48   13.90
   5 -13  -3  171.88   12.30
   5 -13  -3  155.58    9.00
  -5  13   3  182.18   11.80
   4 -13  -3   31.20    3.40
   4 -13  -3   45.40    6.40
  -4  13   3   35.00    5.10
   3 -13  -3   11.30    1.90
   3 -13  -3    6.90    3.30
  -3  13   3    5.90    2.60
   2 -13  -3  380.36   18.50
   2 -13  -3  371.76   21.10
  -2  13   3  395.86   20.50
   1 -13  -3  370.76   19.70
   1 -13  -3  317.47   16.70
  -1  13   3  353.86   18.60
   0 -13  -3   45.90    6.30
   0 -13  -3   53.19    3.90
   0  13   3   46.20    5.30
  -1 -13  -3   67.79    6.80
  -1 -13  -3   69.69    4.80
   1  13   3   82.69    6.30
   1  13   3   74.69    5.50
  -2 -13  -3   12.50    3.50
  -2 -13  -3   15.10    2.20
   2  13   3   20.40    3.40
   2  13   3   14.20    2.60
  -3 -13  -3  104.79    6.20
  -3 -13  -3  104.89    8.60
   3  13   3  111.79    7.50
   3  13   3   97.09    7.00
  -4 -13  -3  279.37   15.90
  -4 -13  -3  268.37   13.20
   4  13   3  263.07   14.10
   4  13   3  245.08   14.30
  -5 -13  -3  132.99    7.50
  -5 -13  -3  131.99   10.10
   5  13   3  131.69    8.60
   5  13   3  132.39    8.50
  -6 -13  -3   34.30    5.70
  -6 -13  -3   35.60    3.30
   6  13   3   28.50    3.70
   6  13   3   26.40    4.00
  -7 -13  -3    0.90    1.20
  -7 -13  -3    1.30    3.10
   7  13   3   -1.40    1.30
   7  13   3   -1.70    1.90
  -8 -13  -3   75.49    5.30
  -8 -13  -3   82.69    8.90
   8  13   3   73.39    6.70
   8  13   3   78.39    6.40
  -9 -13  -3   35.90    6.10
   9  13   3   23.90    4.10
 -10 -13  -3   32.50    5.90
  10  13   3   29.30    4.70
 -11 -13  -3   35.40    6.60
  11  13   3   23.20    4.50
  10 -14  -3   51.29    8.70
 -10  14   3   68.99    9.10
   9 -14  -3   23.90    6.30
  -9  14   3   33.50    6.80
   8 -14  -3    2.90    3.80
   8 -14  -3    2.30    1.60
  -8  14   3    0.70    1.80
  -8  14   3   -1.40    3.30
   7 -14  -3   13.50    5.00
   7 -14  -3   12.70    2.50
  -7  14   3   18.20    3.30
  -7  14   3   19.60    4.50
   6 -14  -3   62.59    4.70
   6 -14  -3   53.29    8.00
  -6  14   3   71.49    8.00
  -6  14   3   55.49    5.50
   5 -14  -3  133.89   11.70
   5 -14  -3  156.98    8.60
  -5  14   3  144.59   10.90
  -5  14   3  154.18    9.60
   4 -14  -3  152.08    8.70
   4 -14  -3  168.28   12.00
  -4  14   3  144.29   10.90
  -4  14   3  161.78    9.90
   3 -14  -3   41.00    6.30
   3 -14  -3   46.70    4.00
  -3  14   3   54.89    5.00
  -3  14   3   53.69    6.40
   2 -14  -3  167.88   12.10
   2 -14  -3  166.58    9.50
  -2  14   3  184.98   10.50
  -2  14   3  179.48   11.60
   1 -14  -3  218.98   14.00
   1 -14  -3  217.68   11.30
  -1  14   3  226.58   12.30
  -1  14   3  189.78   12.60
   0 -14  -3   46.70    6.70
   0 -14  -3   53.49    4.10
   0  14   3   47.90    5.50
   0  14   3   53.29    4.70
  -1 -14  -3   90.19    8.00
  -1 -14  -3   83.69    5.40
   1  14   3   78.79    6.50
   1  14   3   76.19    6.10
  -2 -14  -3    0.00    1.10
  -2 -14  -3    1.50    2.50
   2  14   3    0.30    2.00
   2  14   3   -1.90    1.50
  -3 -14  -3   80.49    8.60
  -3 -14  -3   80.49    5.30
   3  14   3   64.29    6.20
   3  14   3   83.59    6.20
  -4 -14  -3  212.68   11.30
  -4 -14  -3  226.28   14.20
   4  14   3  224.28   12.50
   4  14   3  197.28   12.50
  -5 -14  -3  214.58   11.70
  -5 -14  -3  230.18   14.60
   5  14   3  229.28   12.90
   5  14   3  234.28   13.10
  -6 -14  -3  158.28   11.60
  -6 -14  -3  142.59    8.20
   6  14   3  148.19    9.40
   6  14   3  140.39    9.60
  -7 -14  -3    4.20    3.90
  -7 -14  -3    3.70    1.60
   7  14   3    3.00    2.60
   7  14   3    3.30    2.00
  -8 -14  -3   10.40    3.90
   8  14   3   10.60    3.40
   8  14   3    7.80    3.20
  -9 -14  -3    6.90    4.50
   9  14   3    1.20    2.70
 -10 -14  -3   55.29    7.90
  10  14   3   48.40    6.20
   9 -15  -3   30.60    7.60
  -9  15   3   38.50    7.20
   8 -15  -3    4.30    2.00
   8 -15  -3   -3.80    3.30
  -8  15   3    4.80    3.90
  -8  15   3    0.10    2.20
   7 -15  -3    3.20    1.80
   7 -15  -3    8.00    4.40
  -7  15   3    6.20    2.40
  -7  15   3    9.80    4.10
   6 -15  -3   42.30    6.80
   6 -15  -3   32.40    3.80
  -6  15   3   41.00    4.90
  -6  15   3   25.60    5.20
   5 -15  -3  170.38   13.40
   5 -15  -3  160.48    9.80
  -5  15   3  173.18   12.70
  -5  15   3  200.88   11.30
   4 -15  -3  161.78   12.10
   4 -15  -3  150.18    8.90
  -4  15   3  163.38   11.50
  -4  15   3  160.38   10.20
   3 -15  -3   34.60    3.70
   3 -15  -3   35.70    6.10
  -3  15   3   34.40    4.40
  -3  15   3   36.90    5.60
   2 -15  -3   32.20    6.00
   2 -15  -3   39.90    3.90
  -2  15   3   36.80    5.40
  -2  15   3   35.80    4.40
   1 -15  -3   30.40    3.50
   1 -15  -3   43.30    6.60
  -1  15   3   34.10    4.30
  -1  15   3   36.90    5.30
   0 -15  -3   73.59    5.20
   0 -15  -3   73.99    8.90
   0  15   3   69.19    7.00
   0  15   3   74.09    6.00
  -1 -15  -3   72.89    5.10
  -1 -15  -3   66.39    8.20
   1  15   3   74.29    6.10
   1  15   3   61.09    6.50
  -2 -15  -3   29.10    5.50
  -2 -15  -3   24.10    3.00
   2  15   3   31.40    4.50
   2  15   3   27.20    3.90
  -3 -15  -3    1.80    1.40
  -3 -15  -3    1.20    3.00
   3  15   3    2.50    2.40
   3  15   3    0.70    1.80
  -4 -15  -3   41.30    6.40
  -4 -15  -3   43.80    4.10
   4  15   3   42.10    4.90
   4  15   3   32.80    4.70
  -5 -15  -3   42.20    6.60
  -5 -15  -3   43.60    4.10
   5  15   3   45.50    5.50
   5  15   3   40.10    5.00
  -6 -15  -3  143.39   11.40
  -6 -15  -3  147.39    8.30
   6  15   3  133.69    9.50
   6  15   3  135.29    9.50
  -7 -15  -3   37.10    6.70
  -7 -15  -3   33.00    3.60
   7  15   3   32.70    4.80
   7  15   3   35.50    5.10
  -8 -15  -3    5.70    3.80
   8  15   3   -1.60    2.60
  -9 -15  -3    0.50    3.70
   9  15   3   -2.90    2.70
   7 -16  -3   12.30    5.40
   7 -16  -3   11.30    2.60
  -7  16   3   24.80    5.90
  -7  16   3   15.80    3.80
   6 -16  -3    4.70    2.00
   6 -16  -3    6.90    4.60
  -6  16   3    4.00    2.60
  -6  16   3    1.60    3.70
   5 -16  -3   98.89   11.20
   5 -16  -3   94.09    6.40
  -5  16   3   82.59    9.30
  -5  16   3   93.49    7.50
   4 -16  -3  184.68   11.30
   4 -16  -3  231.68   15.40
  -4  16   3  228.38   14.30
  -4  16   3  213.88   12.70
   3 -16  -3  147.29   11.50
   3 -16  -3  124.89    7.90
  -3  16   3  132.89   10.20
  -3  16   3  123.39    8.90
   2 -16  -3    0.80    3.60
   2 -16  -3   -0.80    1.40
  -2  16   3    2.70    2.50
  -2  16   3    2.80    2.10
   1 -16  -3   19.40    4.60
   1 -16  -3   18.10    2.80
  -1  16   3   14.00    3.30
  -1  16   3   20.20    4.50
   0 -16  -3   35.90    6.30
   0 -16  -3   32.90    3.50
   0  16   3   29.00    4.80
   0  16   3   29.10    4.30
  -1 -16  -3  106.19   10.00
  -1 -16  -3  101.99    7.00
   1  16   3  120.69    8.90
   1  16   3  118.59    8.40
  -2 -16  -3   32.90    3.70
  -2 -16  -3   19.80    5.00
   2  16   3   30.70    4.50
   2  16   3   27.30    4.50
  -3 -16  -3   -1.40    3.10
  -3 -16  -3    0.60    1.50
   3  16   3   -1.00    1.90
   3  16   3    2.20    2.90
  -4 -16  -3    4.80    1.90
  -4 -16  -3    0.90    3.40
   4  16   3    4.10    2.50
   4  16   3    2.70    2.90
  -5 -16  -3   32.00    6.20
  -5 -16  -3   35.50    3.90
   5  16   3   34.60    5.00
   5  16   3   38.70    5.00
  -6 -16  -3  124.79    7.80
  -6 -16  -3  141.59   11.50
   6  16   3  134.49    9.60
   6  16   3  112.49    9.10
  -7 -16  -3   72.39    5.60
  -7 -16  -3   87.39   10.10
   7  16   3   62.69    7.00
   7  16   3   79.39    7.30
  -8 -16  -3   -0.30    4.20
   6 -17  -3    3.40    4.20
   6 -17  -3   -2.50    1.60
  -6  17   3   -1.20    2.40
  -6  17   3    6.00    4.00
   5 -17  -3   28.90    3.70
   5 -17  -3   29.30    6.40
  -5  17   3   35.50    5.30
  -5  17   3   32.40    5.80
   4 -17  -3  142.99    8.90
   4 -17  -3  156.88   12.90
  -4  17   3  160.28   12.00
  -4  17   3  145.19   10.40
   3 -17  -3   77.39    5.90
   3 -17  -3   85.99    9.80
  -3  17   3   85.59    9.20
  -3  17   3   76.89    7.20
   2 -17  -3   10.40    2.50
   2 -17  -3    5.50    4.00
  -2  17   3   10.40    4.00
  -2  17   3    8.70    3.00
   1 -17  -3    2.30    3.50
   1 -17  -3    1.80    1.60
  -1  17   3    1.70    2.90
  -1  17   3    0.20    2.00
   0 -17  -3   18.90    5.40
   0 -17  -3   27.40    3.40
   0  17   3   25.70    4.50
   0  17   3   20.00    3.80
  -1 -17  -3   93.59    6.40
  -1 -17  -3   81.69   10.00
   1  17   3   96.89    8.00
   1  17   3   87.09    7.50
  -2 -17  -3    2.40    3.90
  -2 -17  -3   16.20    2.80
   2  17   3   10.80    3.60
   2  17   3   15.60    3.80
  -3 -17  -3   16.30    2.90
  -3 -17  -3   20.10    5.50
   3  17   3   18.10    3.90
   3  17   3   15.10    3.60
  -4 -17  -3    9.90    5.00
  -4 -17  -3   10.10    2.30
   4  17   3    9.90    3.70
   4  17   3    6.10    3.00
  -5 -17  -3   18.10    3.10
  -5 -17  -3   17.90    5.80
   5  17   3   22.30    4.50
   5  17   3   26.80    4.60
  -6 -17  -3   42.50    4.50
  -6 -17  -3   54.49    8.30
   6  17   3   48.80    6.20
   6  17   3   41.60    5.60
   3 -18  -3   99.09   11.20
   3 -18  -3   95.99    6.80
  -3  18   3   68.39    8.60
  -3  18   3   95.09    8.00
   2 -18  -3   39.90    7.60
   2 -18  -3   46.10    4.70
  -2  18   3   31.40    5.10
  -2  18   3   44.90    6.30
   1 -18  -3    4.60    4.80
   1 -18  -3   10.30    2.40
  -1  18   3   13.20    4.00
  -1  18   3    3.10    2.80
   0 -18  -3   62.09    8.90
   0 -18  -3   55.09    5.50
   0  18   3   62.89    7.00
   0  18   3   70.79    7.50
  -1 -18  -3   45.00    4.90
  -1 -18  -3   59.19    8.90
   1  18   3   53.99    6.30
   1  18   3   58.69    6.90
  -2 -18  -3   49.70    4.80
  -2 -18  -3   44.90    7.80
   2  18   3   46.50    6.00
   2  18   3   45.00    6.00
  -3 -18  -3  135.59   12.50
  -3 -18  -3  142.29    8.60
   3  18   3  121.59    9.90
   3  18   3  127.09    9.80
   3  15  -4    5.10    3.30
  -3 -15   4    6.40    2.20
   2  15  -4   -1.50    2.50
  -2 -15   4   -0.90    1.50
   1  15  -4   28.10    5.30
  -1 -15   4   31.90    3.80
   0  15  -4   97.49    8.60
   0 -15   4   90.69    6.50
  -1  15  -4  148.89   10.90
   1 -15   4  131.89    8.40
  -2  15  -4   50.19    6.90
   2 -15   4   52.19    5.00
  -3  15  -4    2.10    2.70
   3 -15   4    0.30    1.80
  -4  15  -4   26.70    5.20
   4 -15   4   25.20    3.50
   6  14  -4   32.30    5.60
  -6 -14   4   37.90    4.00
   5  14  -4   36.10    5.90
  -5 -14   4   45.40    4.40
   4  14  -4  100.39    9.30
  -4 -14   4  115.99    7.20
   3  14  -4  104.79    9.00
  -3 -14   4   94.49    6.50
   2  14  -4    1.20    2.30
  -2 -14   4   -0.40    1.40
   1  14  -4   11.80    3.50
  -1 -14   4   15.00    2.60
   0  14  -4   34.50    5.20
   0 -14   4   29.60    3.50
  -1  14  -4  113.39    9.00
   1 -14   4   98.69    6.70
  -2  14  -4  221.58   13.80
   2 -14   4  213.58   11.70
  -3  14  -4   10.00    3.20
   3 -14   4    6.40    2.00
  -4  14  -4    2.90    2.80
   4 -14   4   -0.30    1.40
  -5  14  -4    0.60    2.60
   5 -14   4   -1.40    1.30
  -6  14  -4   97.39    8.40
   6 -14   4   78.99    6.10
  -7  14  -4   34.80    5.50
   7 -14   4   33.30    3.70
   7  13  -4   11.40    4.00
  -7 -13   4   16.20    3.60
  -7 -13   4   16.30    2.60
   6  13  -4   25.80    5.00
  -6 -13   4   16.40    2.70
   5  13  -4   41.10    5.80
  -5 -13   4   37.90    3.90
   4  13  -4  105.69    8.80
  -4 -13   4  101.39    6.60
   3  13  -4  176.58   11.80
  -3 -13   4  161.48    9.40
   2  13  -4    3.40    2.70
  -2 -13   4    2.60    1.60
   1  13  -4   -0.50    1.90
  -1 -13   4    1.00    1.40
   0  13  -4    0.80    2.20
   0 -13   4    0.30    1.30
  -1  13  -4  274.37   16.00
   1 -13   4  270.67   14.00
  -2  13  -4  158.68   10.40
   2 -13   4  133.69    8.20
  -3  13  -4    1.30    2.10
   3 -13   4    3.80    1.50
  -4  13  -4   -0.60    2.10
   4 -13   4    2.10    1.30
  -5  13  -4    6.60    2.90
   5 -13   4    7.30    2.00
  -6  13  -4  116.89    9.10
   6 -13   4  121.19    7.40
  -7  13  -4  116.79    9.10
   7 -13   4  115.39    7.30
  -8  13  -4   11.60    3.70
   8 -13   4   14.40    2.60
   9  12  -4   45.40    6.20
  -9 -12   4   54.39    6.30
   8  12  -4  217.98   14.40
   8  12  -4  208.68   13.20
  -8 -12   4  219.18   12.00
  -8 -12   4  221.18   13.20
   7  12  -4  111.89    8.60
   7  12  -4  123.39    9.60
  -7 -12   4  121.79    7.30
  -7 -12   4  120.59    8.50
   6  12  -4   15.30    3.90
  -6 -12   4    7.40    1.90
   5  12  -4   57.49    6.80
  -5 -12   4   63.79    4.70
   4  12  -4   74.19    7.10
  -4 -12   4   75.69    5.30
   3  12  -4  345.87   19.10
  -3 -12   4  343.07   17.10
   2  12  -4  132.19    9.50
  -2 -12   4  126.09    7.60
   1  12  -4    0.60    1.70
  -1 -12   4   -2.00    1.10
   0  12  -4   33.00    4.60
   0 -12   4   35.00    3.50
  -1  12  -4  317.97   17.60
   1 -12   4  318.97   15.90
  -2  12  -4  136.49    9.20
   2 -12   4  125.69    7.50
  -3  12  -4   57.09    6.10
  -3  12  -4   57.59    4.80
   3 -12   4   52.09    4.20
   3 -12   4   52.89    4.20
  -4  12  -4   19.60    3.70
   4 -12   4   19.80    2.60
   4 -12   4   27.40    4.80
  -5  12  -4   51.99    5.80
   5 -12   4   38.90    3.80
  -6  12  -4  118.69    8.80
   6 -12   4  117.49    7.10
  -7  12  -4  117.89    8.70
   7 -12   4  110.59    6.90
  -8  12  -4   24.60    4.30
   8 -12   4   21.60    3.00
  10  11  -4    3.00    2.90
 -10 -11   4    1.40    2.90
   9  11  -4   91.59    8.20
  -9 -11   4  102.79    8.20
   8  11  -4   99.19    8.20
   8  11  -4  113.59    9.00
  -8 -11   4  109.49    6.50
  -8 -11   4   93.19    7.90
   7  11  -4   24.10    4.00
   7  11  -4   23.20    4.40
  -7 -11   4   28.40    4.20
  -7 -11   4   30.10    3.10
   6  11  -4   88.89    7.80
   6  11  -4   92.89    6.90
  -6 -11   4   93.89    6.00
   5  11  -4   -0.20    1.90
  -5 -11   4    0.80    1.20
   4  11  -4  132.09    9.10
  -4 -11   4  115.29    7.10
   3  11  -4  242.98   14.60
  -3 -11   4  260.67   12.90
   2  11  -4   36.70    4.70
  -2 -11   4   32.30    3.30
   1  11  -4  110.89    8.20
  -1 -11   4  124.39    7.10
   0  11  -4  133.99    8.80
   0 -11   4  124.09    7.40
  -1  11  -4   26.00    4.00
   1 -11   4   24.70    2.80
  -2  11  -4  110.69    6.80
  -2  11  -4  109.89    8.10
   2 -11   4  126.39    6.90
  -3  11  -4   74.19    6.20
  -3  11  -4   71.39    5.10
  -3  11  -4   79.99    6.40
   3 -11   4   75.69    5.00
   3 -11   4   76.69    5.00
  -4  11  -4   86.39    5.70
  -4  11  -4   87.39    7.10
  -4  11  -4   81.19    6.90
   4 -11   4   97.49    5.70
   4 -11   4  100.99    5.90
   4 -11   4   86.09    7.50
  -5  11  -4    6.60    2.50
  -5  11  -4    0.30    2.40
  -5  11  -4    0.20    1.40
   5 -11   4    4.30    1.60
   5 -11   4    5.10    2.80
   5 -11   4    2.10    1.30
  -6  11  -4  150.88   10.70
  -6  11  -4  165.08    9.10
  -6  11  -4  174.08   10.60
   6 -11   4  164.68    9.40
   6 -11   4  167.28   11.30
   6 -11   4  164.48    9.00
  -7  11  -4  114.39    7.10
  -7  11  -4  108.49    9.10
  -7  11  -4  122.39    8.50
   7 -11   4  115.09    7.50
   7 -11   4  124.49    7.00
   7 -11   4  121.29    9.60
  -8  11  -4  160.68   11.90
  -8  11  -4  159.28   10.60
  -8  11  -4  162.18    9.30
   8 -11   4  162.28    9.90
   8 -11   4  170.88    9.20
   8 -11   4  181.88   12.10
  -9  11  -4  145.39   12.00
   9 -11   4  148.19   12.10
   9 -11   4  164.88   11.50
 -10  11  -4   -1.60    3.50
  10 -11   4   -1.50    3.40
  10  10  -4   -2.50    2.60
 -10 -10   4   -0.60    2.10
   9  10  -4   53.49    6.30
  -9 -10   4   65.49    6.50
   8  10  -4   37.00    5.10
   8  10  -4   41.50    5.30
  -8 -10   4   36.00    4.70
  -8 -10   4   36.70    3.50
   7  10  -4   57.19    6.30
   7  10  -4   52.09    5.60
  -7 -10   4   45.80    3.80
  -7 -10   4   45.30    5.10
   6  10  -4  279.97   15.80
   6  10  -4  272.47   15.10
  -6 -10   4  272.47   13.70
   5  10  -4    1.80    1.70
   5  10  -4    0.20    1.80
  -5 -10   4    2.30    1.30
   4  10  -4  129.49    9.00
  -4 -10   4  134.89    7.40
   3  10  -4   75.19    6.40
  -3 -10   4   80.39    5.00
   2  10  -4   15.60    3.10
  -2 -10   4   18.40    2.30
   1  10  -4  424.06   20.20
   1  10  -4  432.06   21.50
  -1 -10   4  373.06   23.70
  -1 -10   4  427.26   20.00
   0  10  -4   26.50    3.00
   0  10  -4   23.50    3.60
   0 -10   4   22.20    2.60
  -1  10  -4   40.10    4.60
  -1  10  -4   43.60    3.80
   1 -10   4   45.80    4.80
   1 -10   4   33.00    3.30
  -2  10  -4   11.50    2.00
  -2  10  -4   11.80    2.60
  -2  10  -4   11.40    2.30
   2 -10   4   12.40    1.90
   2 -10   4   17.30    3.20
  -3  10  -4  172.08    8.90
  -3  10  -4  152.48    9.60
  -3  10  -4  154.98   10.00
   3 -10   4  165.98   10.30
   3 -10   4  175.28    9.00
   3 -10   4  167.98    8.90
  -4  10  -4  215.08   12.40
  -4  10  -4  218.08   11.30
  -4  10  -4  214.48   12.60
   4 -10   4  225.78   11.30
   4 -10   4  221.18   11.50
   4 -10   4  232.88   13.20
  -5  10  -4    0.10    1.20
  -5  10  -4    3.20    1.90
  -5  10  -4    3.00    2.30
   5 -10   4    4.00    1.30
   5 -10   4    1.80    1.40
   5 -10   4    2.80    2.50
  -6  10  -4   11.50    2.10
  -6  10  -4   10.70    2.60
  -6  10  -4    8.00    2.80
   6 -10   4   10.90    3.40
   6 -10   4    9.80    1.80
   6 -10   4   12.40    2.20
  -7  10  -4   52.19    5.50
  -7  10  -4   46.70    4.20
  -7  10  -4   54.69    6.70
   7 -10   4   49.80    3.90
   7 -10   4   54.69    4.60
   7 -10   4   60.09    6.80
  -8  10  -4  215.88   14.00
  -8  10  -4  199.08   12.30
  -8  10  -4  216.28   11.20
   8 -10   4  203.08   10.80
   8 -10   4  226.18   11.90
   8 -10   4  197.78   13.50
  -9  10  -4  142.19   10.80
  -9  10  -4  140.79    8.00
   9 -10   4  129.29    8.50
   9 -10   4  103.79   10.30
 -10  10  -4    7.00    3.70
 -10  10  -4   -0.40    1.80
  10 -10   4    4.50    2.30
  10 -10   4    2.40    3.80
 -11  10  -4   18.50    3.10
 -11  10  -4   10.40    4.30
  11 -10   4   11.40    3.10
  11 -10   4   10.50    4.70
  11   9  -4   57.79    6.80
 -11  -9   4   53.79    6.30
  10   9  -4    9.60    3.10
 -10  -9   4   14.50    3.30
   9   9  -4   17.90    3.70
  -9  -9   4    6.40    2.50
   8   9  -4   43.30    5.30
   8   9  -4   37.60    5.10
  -8  -9   4   30.20    4.20
  -8  -9   4   35.90    3.30
   7   9  -4  132.09    9.20
   7   9  -4  144.39    9.10
  -7  -9   4  132.09    7.40
  -7  -9   4  132.19    8.70
   6   9  -4  196.88   11.50
   6   9  -4  184.68   11.80
   6   9  -4  187.88   11.60
  -6  -9   4  217.78   10.30
   5   9  -4   18.60    2.60
   5   9  -4   20.80    3.50
   5   9  -4   20.50    3.20
  -5  -9   4   17.00    2.20
  -5  -9   4   21.50    3.50
   4   9  -4  125.49    7.00
   4   9  -4  127.19    8.40
   4   9  -4  116.29    7.60
  -4  -9   4  129.19    8.00
  -4  -9   4  115.19    6.80
   3   9  -4  100.29    7.30
   3   9  -4  101.99    6.00
  -3  -9   4   97.89    6.00
  -3  -9   4  107.89    7.00
   2   9  -4  306.17   15.90
   2   9  -4  299.37   14.40
  -2  -9   4  304.97   15.30
  -2  -9   4  269.97   14.40
   1   9  -4  862.41   40.50
   1   9  -4  841.22   39.10
  -1  -9   4  896.01   39.30
  -1  -9   4  830.72   40.00
   0   9  -4  261.57   13.80
   0   9  -4  247.88   12.70
   0  -9   4  235.78   12.50
   0  -9   4  260.47   13.40
  -1   9  -4   22.50    3.00
  -1   9  -4   21.10    3.20
  -1   9  -4   23.70    2.50
   1  -9   4   27.70    3.60
   1  -9   4   22.10    2.50
  -2   9  -4    2.00    1.20
  -2   9  -4    1.40    1.40
  -2   9  -4    1.60    1.50
   2  -9   4    2.70    1.00
   2  -9   4    5.60    2.10
  -3   9  -4  283.37   13.80
  -3   9  -4  280.87   14.70
  -3   9  -4  259.67   14.90
   3  -9   4  287.27   13.80
   3  -9   4  300.37   15.30
  -4   9  -4  256.07   12.10
  -4   9  -4  249.88   13.40
  -4   9  -4  245.78   13.30
   4  -9   4  220.78   13.60
   4  -9   4  247.68   12.40
   4  -9   4  225.68   12.00
  -5   9  -4   23.60    3.40
  -5   9  -4   26.00    3.90
  -5   9  -4   25.60    2.80
   5  -9   4   28.50    3.10
   5  -9   4   26.60    4.30
   5  -9   4   22.80    2.50
  -6   9  -4   88.79    6.60
  -6   9  -4   86.39    7.60
  -6   9  -4   96.19    5.80
   6  -9   4   90.99    7.50
   6  -9   4   99.79    5.60
   6  -9   4   98.79    6.20
  -7   9  -4   37.70    4.30
  -7   9  -4   36.60    5.20
  -7   9  -4   30.20    3.30
   7  -9   4   32.10    3.10
   7  -9   4   32.50    4.80
   7  -9   4   38.30    4.00
  -8   9  -4  246.78   14.10
  -8   9  -4  259.47   13.20
  -8   9  -4  243.38   15.40
   8  -9   4  251.27   15.50
   8  -9   4  262.77   12.80
   8  -9   4  277.47   13.90
  -9   9  -4   94.59    6.10
  -9   9  -4   90.79    8.20
   9  -9   4   93.29    8.30
   9  -9   4   83.19    6.60
 -10   9  -4   12.50    4.50
 -10   9  -4   16.60    3.00
  10  -9   4   18.00    3.40
  10  -9   4   25.60    5.10
 -11   9  -4    8.60    2.40
  11  -9   4    6.90    2.40
  11  -9   4    6.90    3.80
 -12   9  -4    4.60    2.20
  12  -9   4    8.80    2.90
  12   8  -4   31.00    5.50
 -12  -8   4   45.90    5.80
  11   8  -4  144.09   10.40
 -11  -8   4  137.09    9.80
  10   8  -4  107.79    8.50
 -10  -8   4  109.29    8.10
   9   8  -4    4.70    2.30
   9   8  -4    7.00    2.80
  -9  -8   4    2.10    2.00
  -9  -8   4    5.60    3.10
   8   8  -4    3.90    2.30
   8   8  -4    0.10    1.70
   8   8  -4   -0.40    1.70
  -8  -8   4    3.50    1.30
  -8  -8   4    1.20    2.30
  -8  -8   4    2.80    1.80
   7   8  -4   60.99    5.50
   7   8  -4   54.29    4.60
   7   8  -4   54.59    5.80
  -7  -8   4   64.99    5.70
  -7  -8   4   57.89    5.60
  -7  -8   4   56.09    3.90
   6   8  -4  278.47   15.40
   6   8  -4  298.17   15.80
   6   8  -4  290.77   14.60
  -6  -8   4  283.67   14.20
  -6  -8   4  302.27   15.40
   5   8  -4   -0.20    1.40
   5   8  -4    0.40    1.20
   5   8  -4    0.80    1.40
  -5  -8   4    3.30    2.00
  -5  -8   4   -0.40    0.90
   4   8  -4  114.19    7.80
   4   8  -4  118.39    6.60
   4   8  -4  105.79    7.20
  -4  -8   4  129.79    7.60
  -4  -8   4  123.39    6.60
   3   8  -4   19.70    3.30
   3   8  -4   20.70    2.30
  -3  -8   4   19.00    2.20
   2   8  -4  367.66   19.40
   2   8  -4  388.96   18.20
  -2  -8   4  392.16   19.00
  -2  -8   4  388.36   18.30
   1   8  -4  972.10   44.80
   1   8  -4  992.90   46.10
  -1  -8   4 1005.60   44.90
   0   8  -4  391.66   18.40
   0   8  -4  385.66   19.30
   0  -8   4  384.66   18.90
   0  -8   4  376.16   18.30
  -1   8  -4   75.89    5.10
  -1   8  -4   83.99    4.90
  -1   8  -4   79.69    5.70
   1  -8   4   76.59    4.80
   1  -8   4   78.59    5.50
  -2   8  -4   22.60    3.00
  -2   8  -4   29.00    2.70
  -2   8  -4   24.40    3.20
   2  -8   4   24.60    2.50
   2  -8   4   23.00    3.30
  -3   8  -4  600.64   28.00
  -3   8  -4  526.85   28.00
  -3   8  -4  591.14   27.10
   3  -8   4  608.04   28.30
   3  -8   4  604.64   27.10
  -4   8  -4  315.87   15.40
  -4   8  -4  325.27   16.60
  -4   8  -4  318.37   16.50
   4  -8   4  344.07   17.10
   4  -8   4  307.47   15.30
   4  -8   4  316.57   15.70
  -5   8  -4   96.99    6.60
  -5   8  -4   99.69    5.80
  -5   8  -4  107.79    7.40
   5  -8   4  101.89    6.00
   5  -8   4   96.69    5.60
   5  -8   4   91.39    7.20
  -6   8  -4   70.29    4.80
  -6   8  -4   77.39    5.50
  -6   8  -4   70.99    6.20
   6  -8   4   72.49    5.00
   6  -8   4   72.19    4.50
   6  -8   4   74.19    6.30
  -7   8  -4    1.00    1.30
  -7   8  -4   -2.50    1.20
  -7   8  -4    1.10    2.20
   7  -8   4    0.10    0.90
   7  -8   4    0.20    1.80
   7  -8   4   -0.20    1.30
  -8   8  -4  263.37   14.40
  -8   8  -4  277.77   13.80
   8  -8   4  262.27   13.10
   8  -8   4  262.27   15.90
   8  -8   4  284.47   14.40
  -9   8  -4  160.48    9.20
   9  -8   4  169.08   11.40
   9  -8   4  156.18    9.70
 -10   8  -4   68.99    5.20
  10  -8   4   48.90    6.90
  10  -8   4   60.09    5.50
 -11   8  -4   63.99    5.40
  11  -8   4   62.99    6.30
 -12   8  -4    1.10    2.10
  12  -8   4    4.60    2.50
 -13   8  -4   35.40    4.30
  13  -8   4   48.60    6.00
  12   7  -4   89.39    9.00
 -12  -7   4   91.59   12.50
 -12  -7   4   83.99    8.00
  11   7  -4   99.09    7.60
  11   7  -4   97.39    8.40
 -11  -7   4   93.59    7.60
 -11  -7   4   92.69    8.50
  10   7  -4  111.39    8.40
  10   7  -4  106.89    7.50
 -10  -7   4  108.39    8.60
 -10  -7   4   99.39    7.70
   9   7  -4  143.99    9.30
   9   7  -4  154.48   10.10
  -9  -7   4  163.18   10.10
  -9  -7   4  157.48    9.90
   8   7  -4   12.10    3.00
   8   7  -4   13.60    3.10
   8   7  -4    9.30    2.40
  -8  -7   4   14.00    2.90
  -8  -7   4   12.80    3.10
  -8  -7   4   12.30    1.80
   7   7  -4  237.08   13.50
   7   7  -4  239.98   12.50
   7   7  -4  258.37   13.50
  -7  -7   4  236.28   13.10
  -7  -7   4  225.78   11.80
  -7  -7   4  252.87   13.10
   6   7  -4  423.06   21.70
   6   7  -4  419.46   20.50
   6   7  -4  439.86   21.50
  -6  -7   4  432.56   20.10
  -6  -7   4  435.76   21.20
   5   7  -4    1.40    1.50
   5   7  -4    1.90    1.40
   5   7  -4   -0.70    0.90
  -5  -7   4   -0.20    1.50
  -5  -7   4   -0.10    0.90
   4   7  -4  145.09    8.30
   4   7  -4  147.29    7.50
   4   7  -4  147.39    8.70
  -4  -7   4  135.09    8.10
  -4  -7   4  132.69    7.40
   3   7  -4  274.07   13.00
   3   7  -4  268.47   13.70
   3   7  -4  269.57   14.20
  -3  -7   4  264.67   13.70
  -3  -7   4  270.97   13.10
   2   7  -4  241.68   13.20
   2   7  -4  253.17   12.00
  -2  -7   4  248.78   12.10
   1   7  -4  726.13   34.00
   1   7  -4  732.13   32.90
  -1  -7   4  707.73   32.90
   0   7  -4  148.89    7.60
   0   7  -4  137.99    8.30
   0  -7   4  143.29    7.50
  -1   7  -4  274.37   12.50
  -1   7  -4  246.08   12.60
  -1   7  -4  255.37   13.30
   1  -7   4  251.77   12.30
   1  -7   4  242.58   12.80
  -2   7  -4   -1.00    0.70
  -2   7  -4    3.60    1.30
  -2   7  -4    0.90    1.10
   2  -7   4    0.30    1.20
   2  -7   4   -0.40    0.60
  -3   7  -4  668.03   31.30
  -3   7  -4  679.63   30.50
  -3   7  -4  645.94   31.40
   3  -7   4  650.73   31.50
   3  -7   4  684.33   30.60
  -4   7  -4   64.19    4.70
  -4   7  -4   61.69    4.00
  -4   7  -4   64.09    5.10
   4  -7   4   55.59    4.10
   4  -7   4   63.79    3.90
   4  -7   4   66.89    5.40
  -5   7  -4  406.96   20.90
  -5   7  -4  412.96   20.40
  -5   7  -4  385.76   19.50
   5  -7   4  420.86   19.40
   5  -7   4  441.76   21.20
   5  -7   4  424.36   19.80
  -6   7  -4  380.86   19.70
  -6   7  -4  386.26   19.00
   6  -7   4  407.36   18.70
   6  -7   4  423.76   20.80
   6  -7   4  404.36   19.40
  -7   7  -4    4.70    1.60
  -7   7  -4    5.60    1.60
   7  -7   4    7.90    1.40
   7  -7   4    7.70    1.90
   7  -7   4    3.20    2.10
  -8   7  -4   89.19    5.60
  -8   7  -4   87.39    6.00
   8  -7   4   77.99    4.70
   8  -7   4   72.99    7.10
   8  -7   4   86.09    5.90
  -9   7  -4  273.67   13.80
   9  -7   4  279.47   14.50
   9  -7   4  247.58   15.70
 -10   7  -4   65.49    5.00
  10  -7   4   57.19    7.10
  10  -7   4   65.79    5.60
 -11   7  -4  124.59    7.80
  11  -7   4  120.79    8.50
 -12   7  -4   -3.00    1.50
  12  -7   4    0.90    2.30
 -13   7  -4   16.10    3.20
  13  -7   4   19.60    4.50
  13   6  -4   15.90    4.40
 -13  -6   4   16.90    3.80
  12   6  -4    5.90    3.20
 -12  -6   4    4.10    2.80
  11   6  -4   58.59    6.80
 -11  -6   4   76.49    6.50
  10   6  -4  161.28   10.60
  10   6  -4  152.98    9.70
 -10  -6   4  166.18   10.20
   9   6  -4  232.78   13.00
   9   6  -4  211.78   12.00
  -9  -6   4  209.08   12.40
   8   6  -4   46.80    5.00
   8   6  -4   48.30    5.00
   8   6  -4   45.20    4.60
  -8  -6   4   44.70    4.80
  -8  -6   4   47.50    3.30
  -8  -6   4   47.00    4.80
   7   6  -4  306.37   16.10
   7   6  -4  280.97   15.00
   7   6  -4  296.87   15.70
  -7  -6   4  292.87   15.50
  -7  -6   4  309.97   15.50
  -7  -6   4  307.67   14.30
   6   6  -4  113.29    6.60
   6   6  -4  102.69    7.10
   6   6  -4  112.29    7.40
  -6  -6   4  118.09    6.10
  -6  -6   4  120.29    7.10
   5   6  -4   39.60    3.00
   5   6  -4   40.50    3.80
   5   6  -4   39.00    4.00
  -5  -6   4   35.30    3.50
  -5  -6   4   34.00    2.70
   4   6  -4  599.34   27.10
   4   6  -4  601.54   28.30
   4   6  -4  590.94   28.00
  -4  -6   4  562.24   27.60
  -4  -6   4  599.94   27.10
   3   6  -4   13.80    1.80
   3   6  -4   13.60    2.40
   3   6  -4   14.10    2.30
  -3  -6   4   16.80    1.80
   2   6  -4   97.19    5.30
   2   6  -4  103.89    6.40
  -2  -6   4  103.39    5.50
   1   6  -4  176.48    9.50
   1   6  -4  166.48    8.40
  -1  -6   4  173.38    8.60
   0   6  -4  188.68   10.00
   0   6  -4  180.88    9.20
   0   6  -4  184.48    9.10
   0  -6   4  184.08    9.10
  -1   6  -4  649.64   29.50
  -1   6  -4  642.14   29.60
  -1   6  -4  652.93   30.30
   1  -6   4  632.64   29.30
  -2   6  -4  148.89    8.50
  -2   6  -4  160.58    7.90
  -2   6  -4  151.98    8.30
   2  -6   4  151.38    7.80
   2  -6   4  156.58    8.50
  -3   6  -4   38.50    3.50
  -3   6  -4   28.60    3.20
  -3   6  -4   38.50    2.70
   3  -6   4   34.40    3.40
   3  -6   4   35.10    2.50
  -4   6  -4   43.40    3.00
  -4   6  -4   43.30    3.50
  -4   6  -4   36.80    4.10
   4  -6   4   36.90    3.10
   4  -6   4   45.70    2.90
   4  -6   4   41.70    4.00
  -5   6  -4  351.16   16.40
  -5   6  -4  350.76   17.00
   5  -6   4  346.77   16.60
   5  -6   4  355.86   16.10
   5  -6   4  309.87   17.50
  -6   6  -4  512.05   23.70
  -6   6  -4  435.06   23.00
   6  -6   4  476.45   22.70
   6  -6   4  526.05   23.50
   6  -6   4  523.35   24.70
  -7   6  -4   19.50    2.60
  -7   6  -4   21.00    2.50
   7  -6   4   24.50    4.00
   7  -6   4   18.50    2.60
   7  -6   4   16.60    1.80
  -8   6  -4   34.80    3.50
  -8   6  -4   45.00    3.80
   8  -6   4   36.70    2.70
   8  -6   4   40.80    4.20
   8  -6   4   45.60    5.60
  -9   6  -4   14.60    2.40
   9  -6   4   17.40    3.90
   9  -6   4   18.20    2.90
 -10   6  -4  237.58   12.20
  10  -6   4  224.68   12.90
 -11   6  -4  180.58   10.40
  11  -6   4  199.48   11.60
 -12   6  -4    5.50    2.20
  12  -6   4    2.60    2.50
 -13   6  -4    4.20    2.40
  13  -6   4   -0.10    2.20
 -14   6  -4    1.50    2.30
  14  -6   4    4.30    3.10
  13   5  -4   26.60    5.00
 -13  -5   4   18.60    3.70
  12   5  -4    1.30    2.40
 -12  -5   4    0.60    1.90
  11   5  -4   24.40    4.30
 -11  -5   4   29.30    4.20
  10   5  -4  100.29    7.40
  10   5  -4  116.59    8.30
 -10  -5   4  116.39    7.90
   9   5  -4   15.00    2.70
   9   5  -4   12.20    2.80
  -9  -5   4   12.90    2.60
   8   5  -4  231.48   12.70
   8   5  -4  215.28   12.30
   8   5  -4  222.28   11.90
  -8  -5   4  234.28   12.40
  -8  -5   4  213.38   10.70
   7   5  -4    2.60    1.60
   7   5  -4    3.20    1.70
   7   5  -4    4.20    1.50
  -7  -5   4    3.00    1.00
  -7  -5   4    5.60    1.60
   6   5  -4    2.70    1.20
   6   5  -4    1.70    1.40
   6   5  -4    3.20    1.50
  -6  -5   4    3.20    0.90
   5   5  -4  174.88   10.20
   5   5  -4  195.58   10.50
   5   5  -4  181.38    9.60
  -5  -5   4  192.08   10.00
  -5  -5   4  205.98    9.50
   4   5  -4 1005.90   47.90
   4   5  -4 1091.79   47.20
   4   5  -4 1064.39   48.20
  -4  -5   4 1041.80   47.40
  -4  -5   4 1028.80   47.10
   3   5  -4  193.28    9.30
   3   5  -4  193.98   10.40
   3   5  -4  200.98   10.10
  -3  -5   4  171.88    9.40
  -3  -5   4  199.78    9.70
   2   5  -4  156.18    8.50
   2   5  -4  158.08    7.40
   2   5  -4  149.79    8.10
  -2  -5   4  142.09    7.60
   1   5  -4   74.99    5.00
   1   5  -4   82.69    4.20
  -1  -5   4   72.99    4.40
   0   5  -4   29.40    3.20
   0   5  -4   28.90    2.20
   0   5  -4   29.80    2.30
   0  -5   4   29.50    2.20
  -1   5  -4  449.06   21.00
  -1   5  -4  463.95   21.10
  -1   5  -4  429.86   21.70
   1  -5   4  479.95   21.10
  -2   5  -4  175.48    8.60
  -2   5  -4  181.18    9.00
  -2   5  -4  165.98    9.20
   2  -5   4  172.28    8.50
  -3   5  -4   66.29    3.90
  -3   5  -4   67.49    4.50
  -3   5  -4   64.09    4.40
   3  -5   4   67.39    3.80
   3  -5   4   61.59    4.60
  -4   5  -4   20.00    2.50
  -4   5  -4   25.90    2.20
   4  -5   4   18.40    2.20
   4  -5   4   27.50    3.20
   4  -5   4   22.50    1.80
  -5   5  -4  411.56   19.70
  -5   5  -4  373.16   19.20
   5  -5   4  430.76   20.40
   5  -5   4  403.86   19.30
   5  -5   4  426.56   18.90
  -6   5  -4  370.66   18.20
  -6   5  -4  396.76   17.90
   6  -5   4  378.56   17.40
   6  -5   4  363.46   18.10
   6  -5   4  367.56   19.30
  -7   5  -4   88.29    5.70
  -7   5  -4   88.99    5.50
   7  -5   4   93.79    4.90
   7  -5   4  101.79    7.10
   7  -5   4   96.49    5.90
  -8   5  -4    9.40    1.80
  -8   5  -4    9.70    1.90
   8  -5   4    5.90    2.60
   8  -5   4   10.70    1.30
   8  -5   4   13.50    2.40
  -9   5  -4   14.20    2.30
   9  -5   4   15.80    2.70
 -10   5  -4  169.18    9.10
  10  -5   4  156.88    9.80
 -11   5  -4  128.69    7.80
  11  -5   4  131.39    8.80
 -12   5  -4   45.30    4.60
  12  -5   4   43.80    5.40
 -13   5  -4    7.10    2.50
  13  -5   4   13.20    3.40
 -14   5  -4    3.80    2.30
  14  -5   4    6.00    3.20
  14   4  -4  153.88   11.10
 -14  -4   4  134.19   10.10
  13   4  -4   34.40    5.40
 -13  -4   4   43.70    5.70
  12   4  -4   21.20    4.00
 -12  -4   4   14.70    3.50
  11   4  -4   30.50    4.60
 -11  -4   4   21.30    3.80
  10   4  -4  112.29    8.00
 -10  -4   4  102.09    7.40
   9   4  -4  282.47   15.50
   9   4  -4  280.47   15.00
  -9  -4   4  298.97   15.40
   8   4  -4   13.00    2.60
   8   4  -4   15.10    2.60
   8   4  -4   13.00    2.30
  -8  -4   4   12.60    1.50
  -8  -4   4   11.10    2.50
   7   4  -4   30.30    3.90
   7   4  -4   27.70    3.60
   7   4  -4   33.20    3.40
  -7  -4   4   33.40    2.40
  -7  -4   4   36.20    3.70
   6   4  -4   27.10    3.40
   6   4  -4   26.70    2.80
   6   4  -4   23.40    3.20
  -6  -4   4   24.60    2.10
   5   4  -4   66.39    4.00
   5   4  -4   58.39    4.50
   5   4  -4   67.79    4.90
  -5  -4   4   62.29    3.70
   4   4  -4  913.91   40.50
   4   4  -4  901.01   41.20
   4   4  -4  905.81   41.40
  -4  -4   4  891.81   40.40
  -4  -4   4  877.91   40.60
   3   4  -4  690.03   32.00
   3   4  -4  702.23   30.90
   3   4  -4  668.33   31.70
  -3  -4   4  678.33   31.10
   2   4  -4   30.20    2.80
   2   4  -4   30.50    2.00
   2   4  -4   27.90    2.50
  -2  -4   4   28.70    2.10
   1   4  -4  442.46   21.60
  -1  -4   4  465.95   20.90
   0   4  -4  707.93   34.30
   0   4  -4  790.72   35.00
   0  -4   4  778.52   34.20
  -1   4  -4  274.17   12.70
  -1   4  -4  249.97   13.20
  -1   4  -4  278.87   12.70
   1  -4   4  266.87   12.60
  -2   4  -4  146.29    6.90
  -2   4  -4  138.19    7.20
  -2   4  -4  130.29    7.40
   2  -4   4  136.59    7.30
   2  -4   4  129.19    6.80
  -3   4  -4    3.40    1.10
  -3   4  -4    4.30    1.00
   3  -4   4    4.80    1.30
   3  -4   4    4.00    0.80
  -4   4  -4  142.39    7.30
  -4   4  -4  132.89    7.60
   4  -4   4  146.49    7.00
   4  -4   4  151.28    8.10
   4  -4   4  141.39    7.40
  -5   4  -4  952.30   40.50
  -5   4  -4  879.01   40.80
   5  -4   4  892.81   40.10
   5  -4   4  856.31   40.60
   5  -4   4  889.21   41.60
  -6   4  -4  354.36   15.60
  -6   4  -4  332.67   15.90
   6  -4   4  346.17   17.00
   6  -4   4  288.17   15.10
   6  -4   4  321.47   16.00
  -7   4  -4  313.37   14.90
  -7   4  -4  310.77   15.10
   7  -4   4  309.37   15.40
   7  -4   4  300.07   16.40
   7  -4   4  310.77   14.30
  -8   4  -4  127.59    7.10
  -8   4  -4  130.49    7.20
   8  -4   4  117.49    7.50
   8  -4   4  128.79    6.20
  -9   4  -4    6.00    1.60
   9  -4   4    2.40    1.70
 -10   4  -4   29.50    3.30
  10  -4   4   28.20    3.70
 -11   4  -4  153.18    8.80
  11  -4   4  152.38    9.80
 -12   4  -4   60.59    5.00
  12  -4   4   55.29    6.20
 -13   4  -4   11.80    2.70
  13  -4   4   17.90    4.10
 -14   4  -4    0.80    2.10
[truncated: 781,825 more chars]
