# Supplementary material for: Oxidative Fluorination of Selenium and Tellurium Compounds using a Thermally Stable Phosphonium SF5 − Salt Accessible from SF6
Source: Angew Chem Int Ed Engl. 2022 Sep 12;61(42):e202209067. doi: 10.1002/anie.202209067 (PMC9826459; doi:10.1002/anie.202209067)
Supplement: Supplementary file 2 — Supporting Information [file ANIE-61-0-s005.cif]

data_2
_audit_creation_date               2019-09-10
_audit_creation_method
;
Olex2 1.2
(compiled 2018.05.29 svn.r3508 for OlexSys, GUI svn.r5506)
;
_shelxl_version_number             2013-4
_audit_contact_author_address      ?
_audit_contact_author_email        ?
_audit_contact_author_name         ''
_audit_contact_author_phone        ?
_publ_contact_author_id_orcid      ?
_publ_section_references
;
Burla, M.C., Caliandro, R., Camalli, M., Carrozzini, B., Cascarano, G.L.,
 De Caro, L., Giacovazzo, C., Polidori, G., Siliqi, D., Spagna, R.
 (2007). J. Appl. Cryst. 40, 609-613.

Dolomanov, O.V., Bourhis, L.J., Gildea, R.J, Howard, J.A.K. & Puschmann, H.
 (2009), J. Appl. Cryst. 42, 339-341.

Sheldrick, G.M. (2015). Acta Cryst. C71, 3-8.
;
_chemical_name_common              ?
_chemical_name_systematic
;
 ?
;
_chemical_formula_moiety           'C33 H66 F N9 P, F5 S'
_chemical_formula_sum              'C33 H66 F6 N9 P S'
_chemical_formula_weight           765.97
_chemical_melting_point            ?
loop_
  _atom_type_symbol
  _atom_type_description
  _atom_type_scat_dispersion_real
  _atom_type_scat_dispersion_imag
  _atom_type_scat_source
 'C' 'C' 0.0033 0.0016 'International Tables Vol C Tables 4.2.6.8 and 6.1.1.4'
 'H' 'H' 0.0000 0.0000 'International Tables Vol C Tables 4.2.6.8 and 6.1.1.4'
 'F' 'F' 0.0171 0.0103 'International Tables Vol C Tables 4.2.6.8 and 6.1.1.4'
 'N' 'N' 0.0061 0.0033 'International Tables Vol C Tables 4.2.6.8 and 6.1.1.4'
 'P' 'P' 0.1023 0.0942 'International Tables Vol C Tables 4.2.6.8 and 6.1.1.4'
 'S' 'S' 0.1246 0.1234 'International Tables Vol C Tables 4.2.6.8 and 6.1.1.4'

_shelx_space_group_comment
;
The symmetry employed for this shelxl refinement is uniquely defined
by the following loop, which should always be used as a source of
symmetry information in preference to the above space-group names.
They are only intended as comments.
;
_space_group_crystal_system        'monoclinic'
_space_group_IT_number             14
_space_group_name_H-M_alt          'P 1 21/n 1'
_space_group_name_Hall             '-P 2yn'
loop_
  _space_group_symop_operation_xyz
 'x, y, z'
 '-x+1/2, y+1/2, -z+1/2'
 '-x, -y, -z'
 'x-1/2, -y-1/2, z-1/2'

_cell_length_a                     16.5555(8)
_cell_length_b                     15.2547(9)
_cell_length_c                     16.7326(9)
_cell_angle_alpha                  90
_cell_angle_beta                   112.656(3)
_cell_angle_gamma                  90
_cell_volume                       3899.7(4)
_cell_formula_units_Z              4
_cell_measurement_reflns_used      9920
_cell_measurement_temperature      100(2)
_cell_measurement_theta_max        26.40
_cell_measurement_theta_min        2.21
_shelx_estimated_absorpt_T_max     0.949
_shelx_estimated_absorpt_T_min     0.923
_exptl_absorpt_coefficient_mu      0.190
_exptl_absorpt_correction_T_max    1.0000
_exptl_absorpt_correction_T_min    0.7742
_exptl_absorpt_correction_type     multi-scan
_exptl_absorpt_process_details    
 'SADABS-2016/2 (Bruker,2016/2) was used for absorption correction. wR2(int) was 0.1138 before and 0.0692 after correction. The Ratio of minimum to maximum transmission is 0.7742. The \l/2 correction factor is Not present.'
_exptl_crystal_colour              colourless
_exptl_crystal_colour_primary      colourless
_exptl_crystal_density_diffrn      1.305
_exptl_crystal_density_meas        ?
_exptl_crystal_density_method      ?
_exptl_crystal_description         block
_exptl_crystal_F_000               1648
_exptl_crystal_size_max            0.429
_exptl_crystal_size_mid            0.352
_exptl_crystal_size_min            0.28
_exptl_special_details
;
 ?
;
_exptl_transmission_factor_max     ?
_exptl_transmission_factor_min     ?
_diffrn_reflns_av_R_equivalents    0.0647
_diffrn_reflns_av_unetI/netI       0.0547
_diffrn_reflns_Laue_measured_fraction_full  0.997
_diffrn_reflns_Laue_measured_fraction_max  0.982
_diffrn_reflns_limit_h_max         20
_diffrn_reflns_limit_h_min         -20
_diffrn_reflns_limit_k_max         18
_diffrn_reflns_limit_k_min         -19
_diffrn_reflns_limit_l_max         20
_diffrn_reflns_limit_l_min         -20
_diffrn_reflns_number              30408
_diffrn_reflns_point_group_measured_fraction_full  0.997
_diffrn_reflns_point_group_measured_fraction_max  0.982
_diffrn_reflns_theta_full          25.242
_diffrn_reflns_theta_max           26.526
_diffrn_reflns_theta_min           1.877
_diffrn_ambient_temperature        100
_diffrn_detector_area_resol_mean   ?
_diffrn_measured_fraction_theta_full  0.997
_diffrn_measured_fraction_theta_max  0.982
_diffrn_measurement_device_type    'Bruker APEX-II CCD'
_diffrn_measurement_method         '\f and \w scans'
_diffrn_radiation_type             MoK\a
_diffrn_radiation_wavelength       0.71073
_diffrn_source                     ?
_diffrn_standards_number           0
_reflns_Friedel_coverage           0.000
_reflns_Friedel_fraction_full      .
_reflns_Friedel_fraction_max       .
_reflns_number_gt                  5880
_reflns_number_total               7962
_reflns_special_details
;
 Reflections were merged by SHELXL according to the crystal
 class for the calculation of statistics and refinement.
 
 _reflns_Friedel_fraction is defined as the number of unique
 Friedel pairs measured divided by the number that would be
 possible theoretically, ignoring centric projections and
 systematic absences.
;
_reflns_threshold_expression       'I > 2\s(I)'
_computing_cell_refinement         'SAINT v8.37A (Bruker, 2015)'
_computing_data_collection         ?
_computing_data_reduction          'SAINT v8.37A (Bruker, 2015)'
_computing_molecular_graphics      'Olex2 (Dolomanov et al., 2009)'
_computing_publication_material    'Olex2 (Dolomanov et al., 2009)'
_computing_structure_refinement    'ShelXL (Sheldrick, 2015)'
_computing_structure_solution      'SIR2004 (Burla et al.,  2007)'
_refine_diff_density_max           0.758
_refine_diff_density_min           -0.432
_refine_diff_density_rms           0.069
_refine_ls_extinction_coef         .
_refine_ls_extinction_method       none
_refine_ls_goodness_of_fit_ref     1.036
_refine_ls_hydrogen_treatment      constr
_refine_ls_matrix_type             full
_refine_ls_number_parameters       488
_refine_ls_number_reflns           7962
_refine_ls_number_restraints       12
_refine_ls_R_factor_all            0.0846
_refine_ls_R_factor_gt             0.0605
_refine_ls_restrained_S_all        1.043
_refine_ls_shift/su_max            0.001
_refine_ls_shift/su_mean           0.000
_refine_ls_structure_factor_coef   Fsqd
_refine_ls_weighting_details      
 'w=1/[\s^2^(Fo^2^)+(0.0669P)^2^+5.4404P] where P=(Fo^2^+2Fc^2^)/3'
_refine_ls_weighting_scheme        calc
_refine_ls_wR_factor_gt            0.1537
_refine_ls_wR_factor_ref           0.1671
_refine_special_details
;
 ?
;
_olex2_refinement_description
;
1. Fixed Uiso
 At 1.2 times of:
  All C(H,H) groups
 At 1.5 times of:
  All C(H,H,H) groups
2. Uiso/Uaniso restraints and constraints
Uanis(S1A) \\sim Ueq, Uanis(S1B) \\sim Ueq: with sigma of 0.004 and sigma for
terminal atoms of 0.006
3. Others
 Sof(S1B)=Sof(F2B)=1-FVAR(1)
 Sof(S1A)=Sof(F2A)=FVAR(1)
4.a Secondary CH2 refined with riding coordinates:
 C3(H3A,H3B), C2(H2A,H2B), C24(H24A,H24B), C13(H13A,H13B), C14(H14A,H14B),
 C25(H25A,H25B)
4.b Idealised Me refined as rotating group:
 C11(H11A,H11B,H11C), C9(H9A,H9B,H9C), C29(H29A,H29B,H29C), C22(H22A,H22B,
 H22C), C20(H20A,H20B,H20C), C21(H21A,H21B,H21C), C5(H5A,H5B,H5C), C33(H33A,
 H33B,H33C), C10(H10A,H10B,H10C), C7(H7A,H7B,H7C), C32(H32A,H32B,H32C),
 C28(H28A,H28B,H28C), C31(H31A,H31B,H31C), C17(H17A,H17B,H17C), C16(H16A,H16B,
 H16C), C6(H6A,H6B,H6C), C18(H18A,H18B,H18C), C27(H27A,H27B,H27C)
;
_atom_sites_solution_hydrogens     geom
_atom_sites_solution_primary       direct
_atom_sites_solution_secondary     ?
loop_
  _atom_site_label
  _atom_site_type_symbol
  _atom_site_fract_x
  _atom_site_fract_y
  _atom_site_fract_z
  _atom_site_U_iso_or_equiv
  _atom_site_adp_type
  _atom_site_occupancy
  _atom_site_site_symmetry_order
  _atom_site_calc_flag
  _atom_site_refinement_flags_posn
  _atom_site_refinement_flags_adp
  _atom_site_refinement_flags_occupancy
  _atom_site_disorder_assembly
  _atom_site_disorder_group
 P1 P 0.10306(4) 0.70935(5) 0.26343(4) 0.01999(17) Uani 1 1 d . . . . .
 S1B S 0.6648(3) 0.7274(3) 0.2711(3) 0.0336(8) Uani 0.591(6) 1 d . U P A 2
 F1 F 0.04208(9) 0.72818(11) 0.16610(10) 0.0249(4) Uani 1 1 d . . . . .
 F3B F 0.55563(12) 0.74211(17) 0.19590(13) 0.0546(6) Uani 1 1 d . . . . .
 N4 N 0.08053(13) 0.78076(16) 0.32114(14) 0.0227(5) Uani 1 1 d . . . . .
 N3 N 0.33236(13) 0.78912(15) 0.29884(15) 0.0231(5) Uani 1 1 d . . . . .
 F4A F 0.69753(14) 0.80085(17) 0.21844(17) 0.0655(7) Uani 1 1 d . . . . .
 N1 N 0.19948(13) 0.71374(16) 0.26979(14) 0.0226(5) Uani 1 1 d . . . . .
 N7 N 0.07920(13) 0.61546(16) 0.28219(15) 0.0247(5) Uani 1 1 d . . . . .
 N6 N -0.02356(13) 0.88467(16) 0.22702(15) 0.0239(5) Uani 1 1 d . . . . .
 N5 N -0.01943(13) 0.85716(16) 0.36202(15) 0.0233(5) Uani 1 1 d . . . . .
 N2 N 0.27719(13) 0.71074(16) 0.17652(15) 0.0240(5) Uani 1 1 d . . . . .
 N9 N -0.04057(14) 0.53627(17) 0.29058(15) 0.0279(5) Uani 1 1 d . . . . .
 N8 N 0.09104(15) 0.51338(17) 0.39077(16) 0.0325(6) Uani 1 1 d . . . . .
 C23 C 0.04510(15) 0.56081(17) 0.31940(16) 0.0192(5) Uani 1 1 d . . . . .
 C12 C 0.01677(15) 0.83759(18) 0.30465(17) 0.0216(6) Uani 1 1 d . . . . .
 C1 C 0.26390(15) 0.73709(18) 0.24808(17) 0.0202(5) Uani 1 1 d . . . . .
 C19 C 0.01007(16) 0.82333(19) 0.45235(17) 0.0234(6) Uani 1 1 d . . . . .
 C4 C 0.36258(17) 0.7987(2) 0.39484(19) 0.0289(6) Uani 1 1 d . . . . .
 C30 C 0.18666(17) 0.5216(2) 0.44443(19) 0.0277(6) Uani 1 1 d . . . . .
 C11 C 0.16619(18) 0.5949(2) 0.11110(19) 0.0292(6) Uani 1 1 d . . . . .
 H11A H 0.2105 0.5533 0.1468 0.044 Uiso 1 1 calc GR . . . .
 H11B H 0.1303 0.5671 0.0560 0.044 Uiso 1 1 calc GR . . . .
 H11C H 0.1288 0.6125 0.1417 0.044 Uiso 1 1 calc GR . . . .
 C26 C -0.11173(16) 0.5633(2) 0.20727(18) 0.0267(6) Uani 1 1 d . . . . .
 C8 C 0.21107(16) 0.6753(2) 0.09367(17) 0.0256(6) Uani 1 1 d . . . . .
 C3 C 0.40130(17) 0.7873(2) 0.26361(19) 0.0311(7) Uani 1 1 d . . . . .
 H3A H 0.4481 0.7452 0.2956 0.037 Uiso 1 1 calc R . . . .
 H3B H 0.4274 0.8461 0.2658 0.037 Uiso 1 1 calc R . . . .
 C15 C 0.02922(18) 0.95537(19) 0.20595(19) 0.0275(6) Uani 1 1 d . . . . .
 C9 C 0.14751(17) 0.7479(2) 0.04477(19) 0.0294(6) Uani 1 1 d . . . . .
 H9A H 0.1091 0.7622 0.0752 0.044 Uiso 1 1 calc GR . . . .
 H9B H 0.1121 0.7278 -0.0140 0.044 Uiso 1 1 calc GR . . . .
 H9C H 0.1806 0.8001 0.0417 0.044 Uiso 1 1 calc GR . . . .
 F2B F 0.6358(2) 0.8038(2) 0.3201(2) 0.0413(11) Uani 0.591(6) 1 d . . P A 2
 C29 C -0.12837(17) 0.6612(2) 0.2058(2) 0.0310(7) Uani 1 1 d . . . . .
 H29A H -0.1386 0.6779 0.2577 0.046 Uiso 1 1 calc GR . . . .
 H29B H -0.1799 0.6762 0.1541 0.046 Uiso 1 1 calc GR . . . .
 H29C H -0.0773 0.6929 0.2048 0.046 Uiso 1 1 calc GR . . . .
 C2 C 0.35265(17) 0.7581(2) 0.1720(2) 0.0327(7) Uani 1 1 d . . . . .
 H2A H 0.3335 0.8089 0.1323 0.039 Uiso 1 1 calc R . . . .
 H2B H 0.3892 0.7191 0.1525 0.039 Uiso 1 1 calc R . . . .
 C22 C 0.10644(18) 0.8477(2) 0.50231(19) 0.0300(7) Uani 1 1 d . . . . .
 H22A H 0.1426 0.8191 0.4754 0.045 Uiso 1 1 calc GR . . . .
 H22B H 0.1249 0.8281 0.5625 0.045 Uiso 1 1 calc GR . . . .
 H22C H 0.1133 0.9114 0.5010 0.045 Uiso 1 1 calc GR . . . .
 C20 C -0.00397(19) 0.7248(2) 0.4523(2) 0.0303(6) Uani 1 1 d . . . . .
 H20A H -0.0666 0.7118 0.4239 0.046 Uiso 1 1 calc GR . . . .
 H20B H 0.0180 0.7033 0.5120 0.046 Uiso 1 1 calc GR . . . .
 H20C H 0.0277 0.6958 0.4207 0.046 Uiso 1 1 calc GR . . . .
 C24 C 0.03530(18) 0.4525(2) 0.4110(2) 0.0330(7) Uani 1 1 d . . . . .
 H24A H 0.0358 0.4640 0.4694 0.040 Uiso 1 1 calc R . . . .
 H24B H 0.0542 0.3914 0.4085 0.040 Uiso 1 1 calc R . . . .
 C13 C -0.09351(17) 0.9172(2) 0.32420(19) 0.0302(7) Uani 1 1 d . . . . .
 H13A H -0.0787 0.9770 0.3486 0.036 Uiso 1 1 calc R . . . .
 H13B H -0.1458 0.8960 0.3334 0.036 Uiso 1 1 calc R . . . .
 C14 C -0.10782(17) 0.9154(2) 0.22952(19) 0.0310(7) Uani 1 1 d . . . . .
 H14A H -0.1559 0.8747 0.1972 0.037 Uiso 1 1 calc R . . . .
 H14B H -0.1226 0.9746 0.2037 0.037 Uiso 1 1 calc R . . . .
 C21 C -0.0442(2) 0.8669(2) 0.4974(2) 0.0369(7) Uani 1 1 d . . . . .
 H21A H -0.0364 0.9306 0.4978 0.055 Uiso 1 1 calc GR . . . .
 H21B H -0.0247 0.8455 0.5572 0.055 Uiso 1 1 calc GR . . . .
 H21C H -0.1061 0.8525 0.4663 0.055 Uiso 1 1 calc GR . . . .
 C5 C 0.3965(2) 0.7106(2) 0.4383(2) 0.0364(7) Uani 1 1 d . . . . .
 H5A H 0.3492 0.6672 0.4186 0.055 Uiso 1 1 calc GR . . . .
 H5B H 0.4171 0.7171 0.5013 0.055 Uiso 1 1 calc GR . . . .
 H5C H 0.4450 0.6908 0.4230 0.055 Uiso 1 1 calc GR . . . .
 C33 C 0.20588(18) 0.6115(2) 0.48777(19) 0.0302(7) Uani 1 1 d . . . . .
 H33A H 0.1871 0.6574 0.4433 0.045 Uiso 1 1 calc GR . . . .
 H33B H 0.2689 0.6171 0.5217 0.045 Uiso 1 1 calc GR . . . .
 H33C H 0.1740 0.6179 0.5261 0.045 Uiso 1 1 calc GR . . . .
 C10 C 0.26019(19) 0.6459(2) 0.0369(2) 0.0370(8) Uani 1 1 d . . . . .
 H10A H 0.2855 0.6973 0.0199 0.055 Uiso 1 1 calc GR . . . .
 H10B H 0.2194 0.6166 -0.0150 0.055 Uiso 1 1 calc GR . . . .
 H10C H 0.3071 0.6053 0.0697 0.055 Uiso 1 1 calc GR . . . .
 C7 C 0.43685(18) 0.8665(2) 0.4237(2) 0.0365(7) Uani 1 1 d . . . . .
 H7A H 0.4867 0.8438 0.4123 0.055 Uiso 1 1 calc GR . . . .
 H7B H 0.4550 0.8778 0.4859 0.055 Uiso 1 1 calc GR . . . .
 H7C H 0.4163 0.9212 0.3915 0.055 Uiso 1 1 calc GR . . . .
 C32 C 0.23919(19) 0.5063(2) 0.3885(2) 0.0362(7) Uani 1 1 d . . . . .
 H32A H 0.2211 0.4509 0.3571 0.054 Uiso 1 1 calc GR . . . .
 H32B H 0.3017 0.5038 0.4254 0.054 Uiso 1 1 calc GR . . . .
 H32C H 0.2287 0.5545 0.3470 0.054 Uiso 1 1 calc GR . . . .
 C28 C -0.0868(2) 0.5331(2) 0.1330(2) 0.0389(8) Uani 1 1 d . . . . .
 H28A H -0.0337 0.5638 0.1360 0.058 Uiso 1 1 calc GR . . . .
 H28B H -0.1347 0.5464 0.0777 0.058 Uiso 1 1 calc GR . . . .
 H28C H -0.0760 0.4698 0.1375 0.058 Uiso 1 1 calc GR . . . .
 C31 C 0.2123(2) 0.4517(2) 0.5160(2) 0.0394(8) Uani 1 1 d . . . . .
 H31A H 0.1819 0.4634 0.5549 0.059 Uiso 1 1 calc GR . . . .
 H31B H 0.2756 0.4535 0.5490 0.059 Uiso 1 1 calc GR . . . .
 H31C H 0.1956 0.3936 0.4898 0.059 Uiso 1 1 calc GR . . . .
 C17 C -0.0230(2) 0.9875(2) 0.1148(2) 0.0420(8) Uani 1 1 d . . . . .
 H17A H -0.0438 0.9371 0.0759 0.063 Uiso 1 1 calc GR . . . .
 H17B H 0.0144 1.0243 0.0952 0.063 Uiso 1 1 calc GR . . . .
 H17C H -0.0732 1.0218 0.1143 0.063 Uiso 1 1 calc GR . . . .
 C16 C 0.1167(2) 0.9204(2) 0.2095(3) 0.0426(8) Uani 1 1 d . . . . .
 H16A H 0.1494 0.8954 0.2669 0.064 Uiso 1 1 calc GR . . . .
 H16B H 0.1504 0.9684 0.1986 0.064 Uiso 1 1 calc GR . . . .
 H16C H 0.1065 0.8749 0.1654 0.064 Uiso 1 1 calc GR . . . .
 C6 C 0.29070(18) 0.8331(2) 0.4228(2) 0.0374(8) Uani 1 1 d . . . . .
 H6A H 0.2696 0.8897 0.3949 0.056 Uiso 1 1 calc GR . . . .
 H6B H 0.3143 0.8404 0.4858 0.056 Uiso 1 1 calc GR . . . .
 H6C H 0.2421 0.7912 0.4055 0.056 Uiso 1 1 calc GR . . . .
 C18 C 0.0485(2) 1.0307(2) 0.2711(2) 0.0410(8) Uani 1 1 d . . . . .
 H18A H -0.0065 1.0584 0.2663 0.062 Uiso 1 1 calc GR . . . .
 H18B H 0.0859 1.0740 0.2588 0.062 Uiso 1 1 calc GR . . . .
 H18C H 0.0786 1.0078 0.3299 0.062 Uiso 1 1 calc GR . . . .
 C25 C -0.0528(2) 0.4684(3) 0.3434(2) 0.0455(9) Uani 1 1 d . . . . .
 H25A H -0.0758 0.4147 0.3089 0.055 Uiso 1 1 calc R . . . .
 H25B H -0.0942 0.4872 0.3698 0.055 Uiso 1 1 calc R . . . .
 C27 C -0.19666(19) 0.5176(3) 0.1995(3) 0.0489(10) Uani 1 1 d . . . . .
 H27A H -0.1886 0.4539 0.2001 0.073 Uiso 1 1 calc GR . . . .
 H27B H -0.2438 0.5350 0.1451 0.073 Uiso 1 1 calc GR . . . .
 H27C H -0.2120 0.5346 0.2484 0.073 Uiso 1 1 calc GR . . . .
 S1A S 0.6530(5) 0.7423(5) 0.2814(5) 0.0481(18) Uani 0.409(6) 1 d . U P A 1
 F2A F 0.6657(3) 0.6529(3) 0.2388(3) 0.0456(17) Uani 0.409(6) 1 d . . P A 1
 F6A F 0.62214(19) 0.6690(2) 0.3344(2) 0.1003(11) Uani 1 1 d . . . . .
 F5B F 0.76069(13) 0.72799(18) 0.35449(15) 0.0658(7) Uani 1 1 d . . . . .

loop_
  _atom_site_aniso_label
  _atom_site_aniso_U_11
  _atom_site_aniso_U_22
  _atom_site_aniso_U_33
  _atom_site_aniso_U_23
  _atom_site_aniso_U_13
  _atom_site_aniso_U_12
 P1 0.0127(3) 0.0265(4) 0.0218(4) 0.0011(3) 0.0078(2) -0.0008(3)
 S1B 0.0201(12) 0.0420(15) 0.0352(14) 0.0029(11) 0.0068(9) -0.0015(11)
 F1 0.0174(7) 0.0328(9) 0.0246(8) 0.0027(7) 0.0084(6) 0.0007(6)
 F3B 0.0284(9) 0.0830(17) 0.0441(12) 0.0001(11) 0.0049(8) -0.0024(10)
 N4 0.0135(9) 0.0306(13) 0.0251(12) 0.0003(10) 0.0087(9) 0.0011(9)
 N3 0.0122(9) 0.0269(13) 0.0308(13) 0.0028(10) 0.0089(9) -0.0014(9)
 F4A 0.0466(12) 0.0733(17) 0.0845(17) 0.0141(14) 0.0340(12) 0.0072(11)
 N1 0.0141(10) 0.0303(13) 0.0251(12) 0.0017(10) 0.0096(9) -0.0013(9)
 N7 0.0173(10) 0.0294(13) 0.0276(12) 0.0015(10) 0.0088(9) -0.0007(9)
 N6 0.0143(10) 0.0294(13) 0.0274(12) 0.0021(10) 0.0075(9) 0.0007(9)
 N5 0.0155(10) 0.0282(13) 0.0283(12) 0.0027(10) 0.0106(9) 0.0025(9)
 N2 0.0133(9) 0.0365(14) 0.0239(12) 0.0034(10) 0.0090(9) -0.0017(9)
 N9 0.0156(10) 0.0356(14) 0.0316(13) 0.0080(11) 0.0082(9) -0.0018(10)
 N8 0.0235(11) 0.0347(15) 0.0304(13) 0.0107(11) 0.0005(10) -0.0092(10)
 C23 0.0180(11) 0.0215(14) 0.0199(13) -0.0041(10) 0.0092(10) 0.0006(10)
 C12 0.0149(11) 0.0274(15) 0.0242(14) -0.0021(11) 0.0093(10) -0.0046(10)
 C1 0.0118(11) 0.0233(14) 0.0246(13) 0.0055(11) 0.0060(10) 0.0030(10)
 C19 0.0191(12) 0.0292(15) 0.0248(14) 0.0016(12) 0.0118(11) 0.0015(11)
 C4 0.0159(12) 0.0340(17) 0.0360(16) -0.0075(13) 0.0092(11) -0.0047(11)
 C30 0.0186(12) 0.0286(16) 0.0292(15) 0.0010(12) 0.0018(11) 0.0015(11)
 C11 0.0276(13) 0.0331(17) 0.0278(15) -0.0034(12) 0.0118(12) 0.0008(12)
 C26 0.0158(11) 0.0317(16) 0.0294(15) 0.0031(12) 0.0053(11) -0.0033(11)
 C8 0.0167(11) 0.0382(17) 0.0227(14) -0.0017(12) 0.0085(10) 0.0006(11)
 C3 0.0165(12) 0.0429(19) 0.0370(16) 0.0018(14) 0.0137(12) -0.0055(12)
 C15 0.0248(13) 0.0255(15) 0.0316(16) 0.0033(12) 0.0103(12) -0.0024(11)
 C9 0.0184(12) 0.0411(18) 0.0276(15) 0.0047(13) 0.0077(11) -0.0007(12)
 F2B 0.0454(19) 0.046(2) 0.0354(19) -0.0078(15) 0.0186(15) -0.0074(15)
 C29 0.0170(12) 0.0373(18) 0.0346(16) -0.0007(13) 0.0055(11) 0.0008(11)
 C2 0.0177(12) 0.051(2) 0.0335(16) 0.0086(14) 0.0140(12) -0.0040(12)
 C22 0.0252(13) 0.0395(18) 0.0264(15) -0.0037(13) 0.0112(11) -0.0036(12)
 C20 0.0289(14) 0.0324(17) 0.0314(16) 0.0036(13) 0.0135(12) -0.0024(12)
 C24 0.0275(14) 0.0389(18) 0.0379(17) 0.0115(14) 0.0186(13) 0.0025(13)
 C13 0.0188(12) 0.0351(17) 0.0377(17) 0.0008(13) 0.0120(12) 0.0082(12)
 C14 0.0178(12) 0.0391(18) 0.0354(16) 0.0040(14) 0.0094(11) 0.0058(12)
 C21 0.0348(15) 0.046(2) 0.0390(18) 0.0037(15) 0.0249(14) 0.0086(14)
 C5 0.0278(14) 0.0434(19) 0.0326(17) 0.0037(14) 0.0057(12) -0.0020(13)
 C33 0.0227(13) 0.0348(17) 0.0292(16) -0.0021(13) 0.0057(11) 0.0023(12)
 C10 0.0270(14) 0.056(2) 0.0312(17) 0.0010(15) 0.0149(13) 0.0045(14)
 C7 0.0187(13) 0.0394(19) 0.0489(19) -0.0092(15) 0.0102(13) -0.0049(12)
 C32 0.0283(14) 0.0415(19) 0.0347(17) -0.0017(14) 0.0078(13) 0.0103(13)
 C28 0.0295(15) 0.048(2) 0.0314(17) -0.0092(15) 0.0031(13) 0.0024(14)
 C31 0.0328(15) 0.041(2) 0.0333(17) 0.0068(15) 0.0004(13) -0.0004(14)
 C17 0.0434(18) 0.045(2) 0.0348(18) 0.0068(15) 0.0121(14) -0.0111(15)
 C16 0.0341(16) 0.0367(19) 0.067(2) 0.0126(17) 0.0305(16) -0.0036(14)
 C6 0.0221(13) 0.048(2) 0.0429(19) -0.0142(16) 0.0136(13) -0.0070(13)
 C18 0.0429(17) 0.0345(18) 0.0412(19) -0.0022(15) 0.0113(15) -0.0062(15)
 C25 0.0332(16) 0.057(2) 0.0364(18) 0.0151(16) 0.0030(14) -0.0201(16)
 C27 0.0182(14) 0.053(2) 0.063(2) 0.0189(19) 0.0017(14) -0.0068(14)
 S1A 0.0256(19) 0.075(3) 0.040(2) -0.0071(18) 0.0085(13) 0.0096(16)
 F2A 0.045(3) 0.050(4) 0.047(3) -0.009(2) 0.023(2) -0.001(2)
 F6A 0.0707(17) 0.132(3) 0.085(2) 0.0459(19) 0.0153(15) -0.0320(18)
 F5B 0.0340(11) 0.0897(19) 0.0562(14) 0.0015(13) -0.0018(10) 0.0044(11)

_geom_special_details
;
 All esds (except the esd in the dihedral angle between two l.s. planes)
 are estimated using the full covariance matrix.  The cell esds are taken
 into account individually in the estimation of esds in distances, angles
 and torsion angles; correlations between esds in cell parameters are only
 used when they are defined by crystal symmetry.  An approximate (isotropic)
 treatment of cell esds is used for estimating esds involving l.s. planes.
;
loop_
  _geom_bond_atom_site_label_1
  _geom_bond_atom_site_label_2
  _geom_bond_distance
  _geom_bond_site_symmetry_2
  _geom_bond_publ_flag
 P1 F1 1.5772(16) . ?
 P1 N4 1.592(2) . ?
 P1 N1 1.560(2) . ?
 P1 N7 1.550(2) . ?
 S1B F3B 1.774(5) . ?
 S1B F4A 1.641(5) . ?
 S1B F2B 1.602(5) . ?
 S1B F6A 1.730(5) . ?
 S1B F5B 1.662(5) . ?
 F3B S1A 1.694(8) . ?
 N4 C12 1.311(3) . ?
 N3 C1 1.376(3) . ?
 N3 C4 1.494(4) . ?
 N3 C3 1.473(3) . ?
 F4A S1A 1.746(9) . ?
 N1 C1 1.302(3) . ?
 N7 C23 1.293(3) . ?
 N6 C12 1.407(4) . ?
 N6 C15 1.513(4) . ?
 N6 C14 1.487(3) . ?
 N5 C12 1.346(3) . ?
 N5 C19 1.490(4) . ?
 N5 C13 1.465(3) . ?
 N2 C1 1.359(4) . ?
 N2 C8 1.498(3) . ?
 N2 C2 1.470(3) . ?
 N9 C23 1.363(3) . ?
 N9 C26 1.495(3) . ?
 N9 C25 1.425(4) . ?
 N8 C23 1.352(4) . ?
 N8 C30 1.494(3) . ?
 N8 C24 1.438(4) . ?
 C19 C22 1.535(4) . ?
 C19 C20 1.521(4) . ?
 C19 C21 1.529(4) . ?
 C4 C5 1.529(5) . ?
 C4 C7 1.536(4) . ?
 C4 C6 1.529(4) . ?
 C30 C33 1.527(4) . ?
 C30 C32 1.521(4) . ?
 C30 C31 1.537(4) . ?
 C11 H11A 0.9800 . ?
 C11 H11B 0.9800 . ?
 C11 H11C 0.9800 . ?
 C11 C8 1.520(4) . ?
 C26 C29 1.517(4) . ?
 C26 C28 1.524(4) . ?
 C26 C27 1.530(4) . ?
 C8 C9 1.529(4) . ?
 C8 C10 1.535(4) . ?
 C3 H3A 0.9900 . ?
 C3 H3B 0.9900 . ?
 C3 C2 1.498(4) . ?
 C15 C17 1.516(4) . ?
 C15 C16 1.522(4) . ?
 C15 C18 1.530(4) . ?
 C9 H9A 0.9800 . ?
 C9 H9B 0.9800 . ?
 C9 H9C 0.9800 . ?
 C29 H29A 0.9800 . ?
 C29 H29B 0.9800 . ?
 C29 H29C 0.9800 . ?
 C2 H2A 0.9900 . ?
 C2 H2B 0.9900 . ?
 C22 H22A 0.9800 . ?
 C22 H22B 0.9800 . ?
 C22 H22C 0.9800 . ?
 C20 H20A 0.9800 . ?
 C20 H20B 0.9800 . ?
 C20 H20C 0.9800 . ?
 C24 H24A 0.9900 . ?
 C24 H24B 0.9900 . ?
 C24 C25 1.481(4) . ?
 C13 H13A 0.9900 . ?
 C13 H13B 0.9900 . ?
 C13 C14 1.509(4) . ?
 C14 H14A 0.9900 . ?
 C14 H14B 0.9900 . ?
 C21 H21A 0.9800 . ?
 C21 H21B 0.9800 . ?
 C21 H21C 0.9800 . ?
 C5 H5A 0.9800 . ?
 C5 H5B 0.9800 . ?
 C5 H5C 0.9800 . ?
 C33 H33A 0.9800 . ?
 C33 H33B 0.9800 . ?
 C33 H33C 0.9800 . ?
 C10 H10A 0.9800 . ?
 C10 H10B 0.9800 . ?
 C10 H10C 0.9800 . ?
 C7 H7A 0.9800 . ?
 C7 H7B 0.9800 . ?
 C7 H7C 0.9800 . ?
 C32 H32A 0.9800 . ?
 C32 H32B 0.9800 . ?
 C32 H32C 0.9800 . ?
 C28 H28A 0.9800 . ?
 C28 H28B 0.9800 . ?
 C28 H28C 0.9800 . ?
 C31 H31A 0.9800 . ?
 C31 H31B 0.9800 . ?
 C31 H31C 0.9800 . ?
 C17 H17A 0.9800 . ?
 C17 H17B 0.9800 . ?
 C17 H17C 0.9800 . ?
 C16 H16A 0.9800 . ?
 C16 H16B 0.9800 . ?
 C16 H16C 0.9800 . ?
 C6 H6A 0.9800 . ?
 C6 H6B 0.9800 . ?
 C6 H6C 0.9800 . ?
 C18 H18A 0.9800 . ?
 C18 H18B 0.9800 . ?
 C18 H18C 0.9800 . ?
 C25 H25A 0.9900 . ?
 C25 H25B 0.9900 . ?
 C27 H27A 0.9800 . ?
 C27 H27B 0.9800 . ?
 C27 H27C 0.9800 . ?
 S1A F2A 1.590(8) . ?
 S1A F6A 1.627(9) . ?
 S1A F5B 1.744(8) . ?

loop_
  _geom_angle_atom_site_label_1
  _geom_angle_atom_site_label_2
  _geom_angle_atom_site_label_3
  _geom_angle
  _geom_angle_site_symmetry_1
  _geom_angle_site_symmetry_3
  _geom_angle_publ_flag
 F1 P1 N4 107.18(10) . . ?
 N1 P1 F1 107.08(10) . . ?
 N1 P1 N4 113.70(12) . . ?
 N7 P1 F1 105.41(11) . . ?
 N7 P1 N4 111.84(12) . . ?
 N7 P1 N1 111.09(12) . . ?
 F4A S1B F3B 89.4(2) . . ?
 F4A S1B F6A 167.9(4) . . ?
 F4A S1B F5B 92.4(2) . . ?
 F2B S1B F3B 81.2(2) . . ?
 F2B S1B F4A 90.3(3) . . ?
 F2B S1B F6A 77.7(3) . . ?
 F2B S1B F5B 86.8(3) . . ?
 F6A S1B F3B 87.4(2) . . ?
 F5B S1B F3B 167.8(3) . . ?
 F5B S1B F6A 88.4(3) . . ?
 C12 N4 P1 133.0(2) . . ?
 C1 N3 C4 125.1(2) . . ?
 C1 N3 C3 108.8(2) . . ?
 C3 N3 C4 116.2(2) . . ?
 C1 N1 P1 156.9(2) . . ?
 C23 N7 P1 152.4(2) . . ?
 C12 N6 C15 117.9(2) . . ?
 C12 N6 C14 104.6(2) . . ?
 C14 N6 C15 114.5(2) . . ?
 C12 N5 C19 125.8(2) . . ?
 C12 N5 C13 111.0(2) . . ?
 C13 N5 C19 123.2(2) . . ?
 C1 N2 C8 127.9(2) . . ?
 C1 N2 C2 109.2(2) . . ?
 C2 N2 C8 117.6(2) . . ?
 C23 N9 C26 126.4(2) . . ?
 C23 N9 C25 110.9(2) . . ?
 C25 N9 C26 122.0(2) . . ?
 C23 N8 C30 126.2(2) . . ?
 C23 N8 C24 111.1(2) . . ?
 C24 N8 C30 122.7(2) . . ?
 N7 C23 N9 126.5(2) . . ?
 N7 C23 N8 124.7(2) . . ?
 N8 C23 N9 108.7(2) . . ?
 N4 C12 N6 126.1(2) . . ?
 N4 C12 N5 122.7(2) . . ?
 N5 C12 N6 111.2(2) . . ?
 N1 C1 N3 123.6(2) . . ?
 N1 C1 N2 126.4(2) . . ?
 N2 C1 N3 109.9(2) . . ?
 N5 C19 C22 109.5(2) . . ?
 N5 C19 C20 110.5(2) . . ?
 N5 C19 C21 108.9(2) . . ?
 C20 C19 C22 111.5(2) . . ?
 C20 C19 C21 108.2(2) . . ?
 C21 C19 C22 108.1(2) . . ?
 N3 C4 C5 109.6(2) . . ?
 N3 C4 C7 107.5(2) . . ?
 N3 C4 C6 112.6(2) . . ?
 C5 C4 C7 109.9(2) . . ?
 C5 C4 C6 110.0(3) . . ?
 C6 C4 C7 107.2(2) . . ?
 N8 C30 C33 109.9(2) . . ?
 N8 C30 C32 110.0(2) . . ?
 N8 C30 C31 108.7(2) . . ?
 C33 C30 C31 108.0(2) . . ?
 C32 C30 C33 111.5(3) . . ?
 C32 C30 C31 108.8(3) . . ?
 H11A C11 H11B 109.5 . . ?
 H11A C11 H11C 109.5 . . ?
 H11B C11 H11C 109.5 . . ?
 C8 C11 H11A 109.5 . . ?
 C8 C11 H11B 109.5 . . ?
 C8 C11 H11C 109.5 . . ?
 N9 C26 C29 111.1(2) . . ?
 N9 C26 C28 108.2(2) . . ?
 N9 C26 C27 108.7(2) . . ?
 C29 C26 C28 112.9(3) . . ?
 C29 C26 C27 107.0(2) . . ?
 C28 C26 C27 108.8(3) . . ?
 N2 C8 C11 110.5(2) . . ?
 N2 C8 C9 109.9(2) . . ?
 N2 C8 C10 107.8(2) . . ?
 C11 C8 C9 113.6(2) . . ?
 C11 C8 C10 107.3(3) . . ?
 C9 C8 C10 107.4(2) . . ?
 N3 C3 H3A 111.2 . . ?
 N3 C3 H3B 111.2 . . ?
 N3 C3 C2 102.8(2) . . ?
 H3A C3 H3B 109.1 . . ?
 C2 C3 H3A 111.2 . . ?
 C2 C3 H3B 111.2 . . ?
 N6 C15 C17 108.0(2) . . ?
 N6 C15 C16 111.5(2) . . ?
 N6 C15 C18 110.5(2) . . ?
 C17 C15 C16 108.5(3) . . ?
 C17 C15 C18 110.8(3) . . ?
 C16 C15 C18 107.5(3) . . ?
 C8 C9 H9A 109.5 . . ?
 C8 C9 H9B 109.5 . . ?
 C8 C9 H9C 109.5 . . ?
 H9A C9 H9B 109.5 . . ?
 H9A C9 H9C 109.5 . . ?
 H9B C9 H9C 109.5 . . ?
 C26 C29 H29A 109.5 . . ?
 C26 C29 H29B 109.5 . . ?
 C26 C29 H29C 109.5 . . ?
 H29A C29 H29B 109.5 . . ?
 H29A C29 H29C 109.5 . . ?
 H29B C29 H29C 109.5 . . ?
 N2 C2 C3 103.1(2) . . ?
 N2 C2 H2A 111.1 . . ?
 N2 C2 H2B 111.1 . . ?
 C3 C2 H2A 111.1 . . ?
 C3 C2 H2B 111.1 . . ?
 H2A C2 H2B 109.1 . . ?
 C19 C22 H22A 109.5 . . ?
 C19 C22 H22B 109.5 . . ?
 C19 C22 H22C 109.5 . . ?
 H22A C22 H22B 109.5 . . ?
 H22A C22 H22C 109.5 . . ?
 H22B C22 H22C 109.5 . . ?
 C19 C20 H20A 109.5 . . ?
 C19 C20 H20B 109.5 . . ?
 C19 C20 H20C 109.5 . . ?
 H20A C20 H20B 109.5 . . ?
 H20A C20 H20C 109.5 . . ?
 H20B C20 H20C 109.5 . . ?
 N8 C24 H24A 110.9 . . ?
 N8 C24 H24B 110.9 . . ?
 N8 C24 C25 104.3(2) . . ?
 H24A C24 H24B 108.9 . . ?
 C25 C24 H24A 110.9 . . ?
 C25 C24 H24B 110.9 . . ?
 N5 C13 H13A 111.4 . . ?
 N5 C13 H13B 111.4 . . ?
 N5 C13 C14 102.0(2) . . ?
 H13A C13 H13B 109.2 . . ?
 C14 C13 H13A 111.4 . . ?
 C14 C13 H13B 111.4 . . ?
 N6 C14 C13 105.4(2) . . ?
 N6 C14 H14A 110.7 . . ?
 N6 C14 H14B 110.7 . . ?
 C13 C14 H14A 110.7 . . ?
 C13 C14 H14B 110.7 . . ?
 H14A C14 H14B 108.8 . . ?
 C19 C21 H21A 109.5 . . ?
 C19 C21 H21B 109.5 . . ?
 C19 C21 H21C 109.5 . . ?
 H21A C21 H21B 109.5 . . ?
 H21A C21 H21C 109.5 . . ?
 H21B C21 H21C 109.5 . . ?
 C4 C5 H5A 109.5 . . ?
 C4 C5 H5B 109.5 . . ?
 C4 C5 H5C 109.5 . . ?
 H5A C5 H5B 109.5 . . ?
 H5A C5 H5C 109.5 . . ?
 H5B C5 H5C 109.5 . . ?
 C30 C33 H33A 109.5 . . ?
 C30 C33 H33B 109.5 . . ?
 C30 C33 H33C 109.5 . . ?
 H33A C33 H33B 109.5 . . ?
 H33A C33 H33C 109.5 . . ?
 H33B C33 H33C 109.5 . . ?
 C8 C10 H10A 109.5 . . ?
 C8 C10 H10B 109.5 . . ?
 C8 C10 H10C 109.5 . . ?
 H10A C10 H10B 109.5 . . ?
 H10A C10 H10C 109.5 . . ?
 H10B C10 H10C 109.5 . . ?
 C4 C7 H7A 109.5 . . ?
 C4 C7 H7B 109.5 . . ?
 C4 C7 H7C 109.5 . . ?
 H7A C7 H7B 109.5 . . ?
 H7A C7 H7C 109.5 . . ?
 H7B C7 H7C 109.5 . . ?
 C30 C32 H32A 109.5 . . ?
 C30 C32 H32B 109.5 . . ?
 C30 C32 H32C 109.5 . . ?
 H32A C32 H32B 109.5 . . ?
 H32A C32 H32C 109.5 . . ?
 H32B C32 H32C 109.5 . . ?
 C26 C28 H28A 109.5 . . ?
 C26 C28 H28B 109.5 . . ?
 C26 C28 H28C 109.5 . . ?
 H28A C28 H28B 109.5 . . ?
 H28A C28 H28C 109.5 . . ?
 H28B C28 H28C 109.5 . . ?
 C30 C31 H31A 109.5 . . ?
 C30 C31 H31B 109.5 . . ?
 C30 C31 H31C 109.5 . . ?
 H31A C31 H31B 109.5 . . ?
 H31A C31 H31C 109.5 . . ?
 H31B C31 H31C 109.5 . . ?
 C15 C17 H17A 109.5 . . ?
 C15 C17 H17B 109.5 . . ?
 C15 C17 H17C 109.5 . . ?
 H17A C17 H17B 109.5 . . ?
 H17A C17 H17C 109.5 . . ?
 H17B C17 H17C 109.5 . . ?
 C15 C16 H16A 109.5 . . ?
 C15 C16 H16B 109.5 . . ?
 C15 C16 H16C 109.5 . . ?
 H16A C16 H16B 109.5 . . ?
 H16A C16 H16C 109.5 . . ?
 H16B C16 H16C 109.5 . . ?
 C4 C6 H6A 109.5 . . ?
 C4 C6 H6B 109.5 . . ?
 C4 C6 H6C 109.5 . . ?
 H6A C6 H6B 109.5 . . ?
 H6A C6 H6C 109.5 . . ?
 H6B C6 H6C 109.5 . . ?
 C15 C18 H18A 109.5 . . ?
 C15 C18 H18B 109.5 . . ?
 C15 C18 H18C 109.5 . . ?
 H18A C18 H18B 109.5 . . ?
 H18A C18 H18C 109.5 . . ?
 H18B C18 H18C 109.5 . . ?
 N9 C25 C24 105.0(2) . . ?
 N9 C25 H25A 110.7 . . ?
 N9 C25 H25B 110.7 . . ?
 C24 C25 H25A 110.7 . . ?
 C24 C25 H25B 110.7 . . ?
 H25A C25 H25B 108.8 . . ?
 C26 C27 H27A 109.5 . . ?
 C26 C27 H27B 109.5 . . ?
 C26 C27 H27C 109.5 . . ?
 H27A C27 H27B 109.5 . . ?
 H27A C27 H27C 109.5 . . ?
 H27B C27 H27C 109.5 . . ?
 F3B S1A F4A 88.7(4) . . ?
 F3B S1A F5B 167.2(5) . . ?
 F2A S1A F3B 82.4(4) . . ?
 F2A S1A F4A 90.5(4) . . ?
 F2A S1A F6A 77.2(4) . . ?
 F2A S1A F5B 86.0(4) . . ?
 F6A S1A F3B 93.6(4) . . ?
 F6A S1A F4A 167.0(5) . . ?
 F6A S1A F5B 89.0(4) . . ?
 F5B S1A F4A 86.1(4) . . ?

_shelx_res_file
;
TITL P21n_a.res in P2(1)/n
REM Old TITL P21n in P2(1)/n
REM SHELXT solution in P2(1)/n
REM R1 0.187, Rweak 0.008, Alpha 0.038, Orientation as input
REM Formula found by SHELXT: C34 F6A N8 P S
CELL 0.71073 16.5555 15.2547 16.7326 90 112.656 90
ZERR 4 0.0008 0.0009 0.0009 0 0.003 0
LATT 1
SYMM 0.5-X,0.5+Y,0.5-Z
SFAC C H F N P S
UNIT 132 264 24 36 4 4
ISOR 0.004 0.006 S1A S1B

L.S. 10
PLAN  20
SIZE 0.352 0.429 0.28
TEMP -173.15
BOND $H
LIST 6
fmap 2
acta
REM <olex2.extras>
REM <HklSrc "%.\\P21n_a.hkl">
REM </olex2.extras>

WGHT    0.066900    5.440400
FVAR       0.28342   0.40901
P1    5    0.103058    0.709354    0.263434    11.00000    0.01268    0.02650 =
         0.02184    0.00113    0.00782   -0.00081
PART 2
S1B   6    0.664798    0.727417    0.271069   -21.00000    0.02011    0.04198 =
         0.03516    0.00287    0.00678   -0.00154

PART 0
F1    3    0.042085    0.728180    0.166100    11.00000    0.01744    0.03284 =
         0.02457    0.00268    0.00841    0.00072

F3B   3    0.555631    0.742110    0.195902    11.00000    0.02836    0.08303 =
         0.04412    0.00012    0.00488   -0.00244
N4    4    0.080533    0.780760    0.321142    11.00000    0.01348    0.03058 =
         0.02511    0.00035    0.00870    0.00109
N3    4    0.332360    0.789122    0.298837    11.00000    0.01224    0.02691 =
         0.03078    0.00280    0.00888   -0.00141
F4A   3    0.697534    0.800850    0.218437    11.00000    0.04658    0.07332 =
         0.08446    0.01414    0.03404    0.00722
N1    4    0.199482    0.713741    0.269789    11.00000    0.01413    0.03030 =
         0.02511    0.00172    0.00964   -0.00134
N7    4    0.079204    0.615459    0.282192    11.00000    0.01733    0.02938 =
         0.02761    0.00153    0.00877   -0.00071
N6    4   -0.023556    0.884666    0.227024    11.00000    0.01432    0.02936 =
         0.02741    0.00211    0.00746    0.00073
N5    4   -0.019428    0.857156    0.362019    11.00000    0.01547    0.02819 =
         0.02830    0.00267    0.01062    0.00254
N2    4    0.277190    0.710739    0.176518    11.00000    0.01333    0.03650 =
         0.02386    0.00343    0.00902   -0.00168
N9    4   -0.040569    0.536266    0.290576    11.00000    0.01565    0.03560 =
         0.03163    0.00802    0.00823   -0.00181
N8    4    0.091044    0.513379    0.390767    11.00000    0.02346    0.03471 =
         0.03036    0.01072    0.00046   -0.00915
C23   1    0.045097    0.560807    0.319396    11.00000    0.01796    0.02152 =
         0.01992   -0.00406    0.00919    0.00056
C12   1    0.016769    0.837591    0.304648    11.00000    0.01495    0.02739 =
         0.02418   -0.00208    0.00931   -0.00462
C1    1    0.263902    0.737094    0.248077    11.00000    0.01178    0.02329 =
         0.02456    0.00554    0.00602    0.00300
C19   1    0.010066    0.823333    0.452353    11.00000    0.01909    0.02923 =
         0.02484    0.00162    0.01176    0.00150
C4    1    0.362582    0.798702    0.394845    11.00000    0.01589    0.03396 =
         0.03597   -0.00748    0.00917   -0.00472
C30   1    0.186656    0.521618    0.444432    11.00000    0.01855    0.02858 =
         0.02916    0.00101    0.00182    0.00146
C11   1    0.166186    0.594890    0.111099    11.00000    0.02765    0.03314 =
         0.02778   -0.00340    0.01179    0.00078
AFIX 137
H11A  2    0.210499    0.553290    0.146824    11.00000   -1.50000
H11B  2    0.130299    0.567067    0.056032    11.00000   -1.50000
H11C  2    0.128815    0.612452    0.141684    11.00000   -1.50000
AFIX   0
C26   1   -0.111731    0.563349    0.207272    11.00000    0.01575    0.03169 =
         0.02943    0.00309    0.00529   -0.00330
C8    1    0.211074    0.675312    0.093665    11.00000    0.01670    0.03818 =
         0.02272   -0.00165    0.00847    0.00061
C3    1    0.401302    0.787257    0.263606    11.00000    0.01652    0.04290 =
         0.03701    0.00183    0.01373   -0.00554
AFIX  23
H3A   2    0.448136    0.745192    0.295642    11.00000   -1.20000
H3B   2    0.427380    0.846056    0.265793    11.00000   -1.20000
AFIX   0
C15   1    0.029217    0.955371    0.205954    11.00000    0.02484    0.02554 =
         0.03160    0.00331    0.01028   -0.00243
C9    1    0.147510    0.747859    0.044766    11.00000    0.01840    0.04110 =
         0.02758    0.00472    0.00774   -0.00067
AFIX 137
H9A   2    0.109122    0.762155    0.075212    11.00000   -1.50000
H9B   2    0.112055    0.727775   -0.013990    11.00000   -1.50000
H9C   2    0.180615    0.800140    0.041739    11.00000   -1.50000
AFIX   0

PART 2
F2B   3    0.635766    0.803752    0.320140   -21.00000    0.04536    0.04584 =
         0.03543   -0.00779    0.01858   -0.00741

PART 0
C29   1   -0.128371    0.661247    0.205841    11.00000    0.01698    0.03732 =
         0.03457   -0.00066    0.00548    0.00081
AFIX 137
H29A  2   -0.138644    0.677883    0.257713    11.00000   -1.50000
H29B  2   -0.179916    0.676151    0.154093    11.00000   -1.50000
H29C  2   -0.077301    0.692946    0.204792    11.00000   -1.50000
AFIX   0
C2    1    0.352646    0.758102    0.172031    11.00000    0.01773    0.05064 =
         0.03346    0.00857    0.01400   -0.00396
AFIX  23
H2A   2    0.333528    0.808914    0.132341    11.00000   -1.20000
H2B   2    0.389171    0.719072    0.152452    11.00000   -1.20000
AFIX   0
C22   1    0.106436    0.847692    0.502314    11.00000    0.02517    0.03950 =
         0.02638   -0.00368    0.01123   -0.00362
AFIX 137
H22A  2    0.142628    0.819140    0.475356    11.00000   -1.50000
H22B  2    0.124909    0.828077    0.562514    11.00000   -1.50000
H22C  2    0.113315    0.911417    0.500977    11.00000   -1.50000
AFIX   0
C20   1   -0.003974    0.724801    0.452254    11.00000    0.02886    0.03241 =
         0.03142    0.00362    0.01345   -0.00241
AFIX 137
H20A  2   -0.066600    0.711799    0.423922    11.00000   -1.50000
H20B  2    0.017981    0.703294    0.512041    11.00000   -1.50000
H20C  2    0.027651    0.695820    0.420737    11.00000   -1.50000
AFIX   0
C24   1    0.035299    0.452548    0.410966    11.00000    0.02754    0.03889 =
         0.03793    0.01154    0.01864    0.00252
AFIX  23
H24A  2    0.035803    0.463972    0.469399    11.00000   -1.20000
H24B  2    0.054217    0.391388    0.408518    11.00000   -1.20000
AFIX   0
C13   1   -0.093512    0.917224    0.324201    11.00000    0.01882    0.03512 =
         0.03766    0.00084    0.01202    0.00819
AFIX  23
H13A  2   -0.078698    0.976952    0.348625    11.00000   -1.20000
H13B  2   -0.145765    0.895972    0.333422    11.00000   -1.20000
AFIX   0
C14   1   -0.107817    0.915378    0.229525    11.00000    0.01782    0.03913 =
         0.03535    0.00402    0.00936    0.00583
AFIX  23
H14A  2   -0.155908    0.874671    0.197224    11.00000   -1.20000
H14B  2   -0.122645    0.974567    0.203737    11.00000   -1.20000
AFIX   0
C21   1   -0.044154    0.866914    0.497444    11.00000    0.03481    0.04638 =
         0.03903    0.00373    0.02487    0.00863
AFIX 137
H21A  2   -0.036391    0.930619    0.497782    11.00000   -1.50000
H21B  2   -0.024695    0.845529    0.557152    11.00000   -1.50000
H21C  2   -0.106121    0.852520    0.466292    11.00000   -1.50000
AFIX   0
C5    1    0.396528    0.710555    0.438336    11.00000    0.02784    0.04336 =
         0.03262    0.00369    0.00568   -0.00204
AFIX 137
H5A   2    0.349228    0.667204    0.418565    11.00000   -1.50000
H5B   2    0.417067    0.717140    0.501323    11.00000   -1.50000
H5C   2    0.445042    0.690833    0.422993    11.00000   -1.50000
AFIX   0
C33   1    0.205880    0.611542    0.487767    11.00000    0.02266    0.03476 =
         0.02922   -0.00215    0.00571    0.00228
AFIX 137
H33A  2    0.187080    0.657369    0.443319    11.00000   -1.50000
H33B  2    0.268861    0.617111    0.521651    11.00000   -1.50000
H33C  2    0.174040    0.617866    0.526147    11.00000   -1.50000
AFIX   0
C10   1    0.260195    0.645948    0.036938    11.00000    0.02700    0.05608 =
         0.03118    0.00096    0.01492    0.00447
AFIX 137
H10A  2    0.285455    0.697266    0.019930    11.00000   -1.50000
H10B  2    0.219386    0.616565   -0.015006    11.00000   -1.50000
H10C  2    0.307096    0.605271    0.069683    11.00000   -1.50000
AFIX   0
C7    1    0.436850    0.866525    0.423737    11.00000    0.01869    0.03939 =
         0.04891   -0.00917    0.01019   -0.00494
AFIX 137
H7A   2    0.486724    0.843844    0.412268    11.00000   -1.50000
H7B   2    0.454963    0.877838    0.485871    11.00000   -1.50000
H7C   2    0.416259    0.921177    0.391513    11.00000   -1.50000
AFIX   0
C32   1    0.239193    0.506338    0.388541    11.00000    0.02835    0.04147 =
         0.03473   -0.00168    0.00782    0.01033
AFIX 137
H32A  2    0.221125    0.450871    0.357140    11.00000   -1.50000
H32B  2    0.301659    0.503763    0.425450    11.00000   -1.50000
H32C  2    0.228655    0.554531    0.347012    11.00000   -1.50000
AFIX   0
C28   1   -0.086796    0.533131    0.132998    11.00000    0.02949    0.04809 =
         0.03139   -0.00918    0.00308    0.00235
AFIX 137
H28A  2   -0.033681    0.563789    0.136006    11.00000   -1.50000
H28B  2   -0.134664    0.546369    0.077683    11.00000   -1.50000
H28C  2   -0.076008    0.469806    0.137546    11.00000   -1.50000
AFIX   0
C31   1    0.212260    0.451686    0.516026    11.00000    0.03282    0.04113 =
         0.03325    0.00679    0.00043   -0.00036
AFIX 137
H31A  2    0.181880    0.463374    0.554917    11.00000   -1.50000
H31B  2    0.275650    0.453489    0.548993    11.00000   -1.50000
H31C  2    0.195579    0.393599    0.489822    11.00000   -1.50000
AFIX   0
C17   1   -0.022971    0.987480    0.114772    11.00000    0.04341    0.04523 =
         0.03476    0.00684    0.01211   -0.01106
AFIX 137
H17A  2   -0.043838    0.937094    0.075880    11.00000   -1.50000
H17B  2    0.014356    1.024264    0.095175    11.00000   -1.50000
H17C  2   -0.073164    1.021834    0.114322    11.00000   -1.50000
AFIX   0
C16   1    0.116657    0.920433    0.209529    11.00000    0.03414    0.03670 =
         0.06699    0.01257    0.03046   -0.00355
AFIX 137
H16A  2    0.149395    0.895446    0.266926    11.00000   -1.50000
H16B  2    0.150424    0.968418    0.198611    11.00000   -1.50000
H16C  2    0.106452    0.874938    0.165352    11.00000   -1.50000
AFIX   0
C6    1    0.290703    0.833084    0.422791    11.00000    0.02209    0.04811 =
         0.04291   -0.01415    0.01362   -0.00696
AFIX 137
H6A   2    0.269632    0.889731    0.394934    11.00000   -1.50000
H6B   2    0.314316    0.840369    0.485839    11.00000   -1.50000
H6C   2    0.242096    0.791187    0.405508    11.00000   -1.50000
AFIX   0
C18   1    0.048525    1.030672    0.271070    11.00000    0.04288    0.03451 =
         0.04125   -0.00216    0.01133   -0.00621
AFIX 137
H18A  2   -0.006544    1.058426    0.266260    11.00000   -1.50000
H18B  2    0.085883    1.074049    0.258796    11.00000   -1.50000
H18C  2    0.078605    1.007777    0.329865    11.00000   -1.50000
AFIX   0
C25   1   -0.052766    0.468408    0.343400    11.00000    0.03323    0.05746 =
         0.03644    0.01514    0.00298   -0.02005
AFIX  23
H25A  2   -0.075753    0.414692    0.308913    11.00000   -1.20000
H25B  2   -0.094177    0.487193    0.369779    11.00000   -1.20000
AFIX   0
C27   1   -0.196664    0.517618    0.199519    11.00000    0.01823    0.05269 =
         0.06305    0.01893    0.00168   -0.00681
AFIX 137
H27A  2   -0.188579    0.453950    0.200052    11.00000   -1.50000
H27B  2   -0.243838    0.534970    0.145144    11.00000   -1.50000
H27C  2   -0.211985    0.534639    0.248395    11.00000   -1.50000
AFIX   0

PART 1
S1A   6    0.653010    0.742329    0.281419    21.00000    0.02555    0.07540 =
         0.03971   -0.00710    0.00848    0.00963
F2A   3    0.665718    0.652877    0.238835    21.00000    0.04489    0.04967 =
         0.04685   -0.00861    0.02281   -0.00089
PART 0
F6A   3    0.622140    0.668989    0.334426    11.00000    0.07068    0.13188 =
         0.08495    0.04585    0.01529   -0.03199
F5B   3    0.760690    0.727986    0.354491    11.00000    0.03404    0.08970 =
         0.05621    0.00155   -0.00181    0.00435
HKLF 4

REM  P21n_a.res in P2(1)/n
REM R1 =  0.0605 for    5880 Fo > 4sig(Fo)  and  0.0846 for all    7962 data
REM    488 parameters refined using     12 restraints

END

WGHT      0.0669      5.4403

REM Highest difference peak  0.758,  deepest hole -0.432,  1-sigma level  0.069
Q1    1   0.1354  0.7358  0.3244  11.00000  0.05    0.76
Q2    1   0.0755  0.7683  0.2777  11.00000  0.05    0.49
Q3    1   0.6281  0.7043  0.2826  11.00000  0.05    0.40
Q4    1   0.2132  0.7228  0.4265  11.00000  0.05    0.39
Q5    1  -0.1050  0.4405  0.3356  11.00000  0.05    0.38
Q6    1   0.6206  0.8224  0.3507  11.00000  0.05    0.35
Q7    1  -0.0017  0.9674  0.1601  11.00000  0.05    0.35
Q8    1   0.0783  0.7427  0.2098  11.00000  0.05    0.35
Q9    1   0.2443  0.6987  0.1341  11.00000  0.05    0.34
Q10   1   0.6554  0.7373  0.2161  11.00000  0.05    0.34
Q11   1   0.0781  0.9042  0.1489  11.00000  0.05    0.33
Q12   1  -0.0189  0.8210  0.3911  11.00000  0.05    0.32
Q13   1   0.6091  0.8113  0.2760  11.00000  0.05    0.32
Q14   1   0.0781  0.6644  0.2853  11.00000  0.05    0.32
Q15   1   0.1180  0.6814  0.3241  11.00000  0.05    0.31
Q16   1   0.6656  0.6551  0.2789  11.00000  0.05    0.30
Q17   1  -0.1088  0.6145  0.2053  11.00000  0.05    0.30
Q18   1   0.6456  0.6878  0.2254  11.00000  0.05    0.30
Q19   1  -0.0017  0.7769  0.4482  11.00000  0.05    0.30
Q20   1   0.3407  0.8042  0.3410  11.00000  0.05    0.29
;
_shelx_res_checksum                65333
_shelx_hkl_file
;
  -1   0   0    0.10    0.10
   1   0   0    0.00    0.10
  -2   0   0  672.13   37.90
   2   0   0  769.02   37.90
  -2   0   0  800.22   38.00
  -3   0   0    0.50    0.70
  -3   0   0    0.00    0.40
   3   0   0    0.10    0.20
  -4   0   0  114.29    6.40
   4   0   0  127.19    6.20
  -4   0   0  111.79    6.50
  -5   0   0    1.40    0.60
  -5   0   0    3.70    1.20
   5   0   0    2.40    0.50
   6   0   0  175.48    9.90
  -6   0   0  200.78   10.20
  -6   0   0  192.48   10.30
  -7   0   0    2.70    1.10
  -7   0   0    4.60    1.30
   7   0   0    4.70    0.80
  -8   0   0    5.00    1.40
  -9   0   0    0.20    1.00
   9   0   0    0.00    0.70
  -9   0   0    0.60    1.40
 -10   0   0   31.50    3.20
  10   0   0   28.30    2.30
 -10   0   0   30.40    3.10
 -11   0   0    1.50    1.70
 -11   0   0   -0.80    1.30
  11   0   0    0.70    0.80
 -12   0   0   49.10    4.20
 -12   0   0   49.70    4.30
  12   0   0   42.20    3.20
 -13   0   0    0.10    1.80
  13   0   0    1.20    1.10
 -13   0   0    1.20    1.80
 -14   0   0  129.09    8.40
 -14   0   0  133.19    8.80
  14   0   0  136.59    7.70
 -15   0   0    2.60    1.90
 -15   0   0    0.60    2.20
  15   0   0    0.50    1.30
 -16   0   0  178.28   11.10
  16   0   0  163.88    9.80
 -17   0   0    1.90    2.70
  17   0   0    2.00    1.70
 -18   0   0   12.10    3.50
  18   0   0    9.60    2.30
  19   0   0    0.70    1.90
 -19   0   0    3.90    3.30
   0   1   0    0.00    0.10
   1   1   0  153.78    8.00
  -1   1   0  133.39    7.60
  -1   1   0  150.68    7.50
  -2  -1   0 1529.05   71.09
   2  -1   0 1278.77   70.79
  -2   1   0 1386.36   70.89
   2   1   0 1359.96   70.89
  -2   1   0 1411.96   71.39
  -2   1   0 1427.76   71.09
   3  -1   0 1660.33   90.69
  -3   1   0 1780.62   90.79
   3   1   0 1907.21   90.89
  -3   1   0 1818.62   91.39
   4  -1   0   23.50    1.60
  -4   1   0   26.10    2.00
  -4   1   0   22.20    1.90
   4   1   0   20.70    1.50
  -5  -1   0  109.59    6.10
  -5  -1   0   99.79    5.80
   5  -1   0  110.89    5.70
  -5   1   0  101.49    6.10
   5   1   0  107.69    5.60
  -5   1   0  107.49    5.90
  -6  -1   0   18.90    2.30
  -6  -1   0   20.00    1.80
   6  -1   0   19.80    1.50
   6   1   0   17.90    1.40
  -6   1   0   21.60    1.90
  -6   1   0   18.80    2.00
  -7  -1   0 1069.99   62.99
   7  -1   0 1305.87   62.79
  -7   1   0 1272.77   63.29
   7   1   0 1278.17   62.79
  -7   1   0 1250.17   63.09
  -8  -1   0   63.49    4.20
  -8  -1   0   60.39    4.30
   8  -1   0   60.29    3.70
  -8   1   0   69.89    4.30
  -8   1   0   60.79    4.30
   8   1   0   56.29    3.60
  -9  -1   0   55.59    3.90
  -9  -1   0   57.69    4.20
   9  -1   0   60.39    3.60
   9   1   0   55.79    3.50
  -9   1   0   56.89    4.10
  -9   1   0   51.79    4.10
 -10  -1   0  189.68   10.80
 -10  -1   0  183.78   10.90
  10  -1   0  189.78   10.40
 -10   1   0  204.48   10.90
 -10   1   0  185.98   10.90
  10   1   0  199.18   10.30
 -11  -1   0    0.20    1.40
  11  -1   0    1.10    0.90
 -11  -1   0    2.50    1.80
  11   1   0   -0.30    0.80
 -11   1   0    1.70    1.50
 -11   1   0    2.30    1.60
  12  -1   0   77.49    4.80
 -12  -1   0   84.19    5.70
 -12  -1   0   69.79    5.60
 -12   1   0   81.59    5.90
  12   1   0   77.59    4.80
 -12   1   0   75.79    5.50
 -13  -1   0    9.50    2.30
  13  -1   0   10.10    1.60
 -13   1   0   11.80    2.40
  13   1   0   11.20    1.70
 -13   1   0   14.30    2.60
  14  -1   0   25.30    2.70
 -14  -1   0   26.00    3.50
 -14  -1   0   25.10    3.30
 -14   1   0   29.80    3.40
 -14   1   0   25.70    3.40
  14   1   0   22.80    2.70
 -15  -1   0   16.90    3.10
  15  -1   0   24.80    2.70
 -15   1   0   17.70    3.20
  15   1   0   22.00    2.70
  16  -1   0    1.20    1.40
 -16  -1   0    2.40    2.50
 -16  -1   0    3.80    2.00
 -16   1   0    4.70    2.40
  16   1   0    2.40    1.50
 -17  -1   0    4.20    2.90
  17  -1   0    4.40    1.80
 -17   1   0    2.90    2.80
  17   1   0    4.30    1.70
 -18  -1   0   85.99    7.90
  18  -1   0   86.59    6.10
 -18   1   0   89.09    8.10
  18   1   0   88.19    6.10
 -19  -1   0    6.60    3.40
  19  -1   0    6.50    2.30
  19   1   0    9.40    2.30
 -19   1   0   10.20    3.70
   0   2   0 4226.38  214.68
   1  -2   0   74.79    3.90
  -1   2   0   78.09    4.00
  -1   2   0   68.19    4.20
   2  -2   0 1157.38   57.99
  -2   2   0 1121.49   58.29
   2   2   0 1201.18   57.89
  -2   2   0 1093.79   58.09
  -3  -2   0  119.99    7.00
   3  -2   0  117.69    6.40
  -3   2   0  117.99    6.50
  -3   2   0  128.39    6.80
   3   2   0  120.59    6.30
  -4  -2   0  727.43   37.20
   4  -2   0  765.12   36.70
  -4   2   0  661.13   36.90
   4   2   0  723.33   36.60
  -4   2   0  721.53   36.80
   5  -2   0  531.75   28.10
   5   2   0  570.04   28.00
  -5   2   0  530.75   28.30
  -5   2   0  563.14   28.40
   6  -2   0  161.98    8.50
  -6   2   0  164.68    8.80
  -6   2   0  152.68    8.80
   6   2   0  160.28    8.40
  -7  -2   0   46.50    3.00
   7  -2   0   40.40    2.80
   7   2   0   43.30    2.70
  -7   2   0   42.90    3.40
  -7   2   0   41.20    3.20
  -8  -2   0  254.67   13.80
   8  -2   0  260.27   13.60
  -8   2   0  224.68   13.90
   8   2   0  268.47   13.50
  -8   2   0  286.87   14.10
   9  -2   0   58.19    3.70
  -9  -2   0   56.09    4.10
  -9   2   0   58.99    4.30
  -9   2   0   65.19    4.40
   9   2   0   59.59    3.60
 -10  -2   0   28.80    3.00
  10  -2   0   34.30    2.40
 -10   2   0   24.00    3.00
  10   2   0   32.00    2.40
 -10   2   0   33.50    3.40
 -11  -2   0   27.90    3.30
  11  -2   0   34.10    2.60
 -11   2   0   27.90    3.20
 -11   2   0   33.70    3.60
  11   2   0   30.80    2.50
  12  -2   0   96.49    5.40
 -12  -2   0   89.69    6.00
 -12   2   0   82.19    6.20
  12   2   0   85.99    5.20
 -12   2   0   75.29    5.80
  13  -2   0   15.80    2.00
 -13  -2   0   14.00    2.50
  13   2   0   15.40    1.90
 -13   2   0   13.00    2.50
 -14  -2   0   31.60    4.40
  14  -2   0   30.60    3.00
  14   2   0   31.80    2.90
 -14   2   0   28.40    3.70
 -15  -2   0    0.20    2.20
  15  -2   0    2.40    1.30
 -15   2   0    4.90    2.40
  15   2   0    2.10    1.30
 -16  -2   0   24.10    3.60
  16  -2   0   24.80    2.90
  16   2   0   23.50    2.60
 -16   2   0   22.40    3.70
  17  -2   0   18.10    2.40
 -17  -2   0   15.70    3.60
 -17   2   0   13.80    3.60
  17   2   0   15.30    2.30
 -18  -2   0   63.69    6.80
  18  -2   0   51.19    4.70
  18   2   0   52.29    4.70
 -18   2   0   54.69    7.00
   0   3   0    1.10    0.60
   1  -3   0  283.37   14.70
  -1   3   0  292.77   15.10
  -1   3   0  283.77   14.80
   2  -3   0 1247.78   62.79
   2   3   0 1144.59   62.69
  -2   3   0 1297.37   63.29
  -2   3   0 1261.17   62.89
   3  -3   0  412.36   20.50
   3   3   0  423.96   22.50
  -3   3   0  377.26   20.90
  -3   3   0  404.86   20.70
   3   3   0  381.76   20.40
   4  -3   0  787.22   39.40
  -4  -3   0  813.02   40.10
  -4   3   0  771.22   39.90
   4   3   0  737.33   39.30
  -4   3   0  753.72   39.50
   5   3   0    4.30    0.60
   6  -3   0  231.08   12.00
  -6  -3   0  234.98   13.10
  -6   3   0  223.88   12.40
   6   3   0  226.98   11.90
   7  -3   0    6.30    1.00
  -7  -3   0    5.60    2.40
   7   3   0    7.30    0.90
  -8  -3   0   89.79    5.50
   8  -3   0   94.19    5.40
   8   3   0   93.99    5.30
  -8   3   0   97.19    6.00
  -9  -3   0   25.60    2.40
   9  -3   0   17.90    2.00
  -9   3   0   29.40    3.00
   9   3   0   19.40    1.90
  10  -3   0    0.80    0.90
 -10  -3   0    1.10    1.30
  10   3   0   -0.30    0.80
 -10   3   0    2.00    1.50
 -11  -3   0   -1.80    1.40
  11  -3   0    0.30    0.90
 -11   3   0   -0.70    1.60
  11   3   0    0.30    0.90
 -12  -3   0   77.59    5.80
  12  -3   0   77.19    4.90
 -12   3   0   79.19    6.10
  12   3   0   76.29    4.80
  13  -3   0   11.10    1.70
 -13  -3   0   10.10    2.30
 -13   3   0    9.30    2.50
  13   3   0   13.20    1.80
 -14  -3   0    2.00    2.20
  14  -3   0    4.10    1.50
  14   3   0    4.30    1.40
 -14   3   0    4.90    2.30
 -15  -3   0   52.59    5.60
  15  -3   0   52.99    4.20
 -15   3   0   53.79    5.90
  15   3   0   53.49    4.10
  16  -3   0    3.60    1.40
 -16  -3   0   -1.60    2.50
 -16   3   0   -0.50    2.50
  16   3   0    0.70    1.50
 -17  -3   0   10.60    3.20
  17  -3   0   15.00    2.40
  17   3   0   18.90    2.50
 -17   3   0   11.00    3.50
 -18  -3   0   84.89    7.80
  18  -3   0   81.69    5.80
 -18   3   0   72.59    7.80
  18   3   0   77.49    5.80
   0   4   0 3520.05  178.78
   1  -4   0    2.70    0.70
  -1  -4   0    2.10    0.80
  -1   4   0    2.90    1.10
   2  -4   0  106.19    5.60
  -2   4   0  105.59    5.90
  -2   4   0  100.89    6.20
   3  -4   0  358.36   19.60
   3   4   0  385.06   22.00
  -3   4   0  365.06   20.20
  -3   4   0  386.86   19.90
   3   4   0  412.56   19.60
   5  -4   0  289.37   15.10
  -5  -4   0  323.07   16.30
   5   4   0  292.27   15.00
  -5   4   0  272.07   15.40
  -5   4   0  270.97   15.80
   6  -4   0   44.20    2.90
  -6  -4   0   45.10    5.30
   6   4   0   47.00    2.80
  -7  -4   0   36.00    5.20
   7  -4   0   31.60    2.40
  -7   4   0   33.40    3.10
   7   4   0   28.60    2.10
   8  -4   0   84.19    4.90
  -8   4   0   83.59    5.50
   8   4   0   83.59    4.80
   9  -4   0   19.40    2.00
  -9  -4   0   16.30    3.60
   9   4   0   18.60    1.80
  -9   4   0   13.90    2.20
 -10  -4   0  128.89    7.30
  10  -4   0  109.99    6.90
  10   4   0  122.49    6.90
 -10   4   0  125.89    7.80
  11  -4   0  359.86   18.60
 -11  -4   0  364.06   19.00
 -11   4   0  353.06   19.30
  11   4   0  332.37   18.50
 -12  -4   0   39.90    4.20
  12  -4   0   30.40    2.80
 -12   4   0   34.20    4.40
  12   4   0   31.10    2.80
 -13  -4   0   16.00    2.80
  13  -4   0   16.50    2.10
 -13   4   0   18.30    3.00
  13   4   0   16.30    2.00
  14  -4   0   20.20    2.40
 -14  -4   0   16.90    2.90
 -14   4   0   22.40    3.40
  14   4   0   21.10    2.30
 -15  -4   0    4.30    2.60
  15  -4   0    9.80    1.90
  15   4   0    5.00    1.70
 -15   4   0    7.70    2.80
  16  -4   0   34.60    3.60
 -16  -4   0   36.30    5.20
  16   4   0   35.70    3.60
 -16   4   0   30.60    4.40
  17  -4   0   32.80    3.60
 -17  -4   0   38.60    5.60
 -17   4   0   26.60    4.40
  17   4   0   35.50    3.70
 -18  -4   0   -1.40    3.10
  18  -4   0    0.00    1.80
 -18   4   0    1.40    3.10
  18   4   0    4.20    1.90
   0   5   0   20.00    2.00
   1  -5   0  622.74   30.50
  -1  -5   0  574.24   30.80
  -1   5   0  602.34   31.00
  -1   5   0  584.64   30.60
   2  -5   0   31.40    2.10
  -2   5   0   23.60    2.60
  -2   5   0   31.00    2.50
   3  -5   0  411.66   20.60
  -3   5   0  383.66   21.40
  -3   5   0  400.96   20.90
   3   5   0  403.86   23.40
   4  -5   0   69.99    4.00
  -4  -5   0   61.09    5.70
  -4   5   0   67.99    4.80
  -4   5   0   71.89    4.50
   4   5   0   70.99    3.90
   5  -5   0    2.50    0.80
  -5  -5   0    3.00    2.30
  -5   5   0    2.10    1.40
   5   5   0    2.10    0.70
  -5   5   0    4.20    1.60
   6  -5   0  109.79    6.20
  -6  -5   0  101.59    8.20
  -6   5   0  116.09    6.80
  -6   5   0  106.69    7.20
   6   5   0  112.89    6.00
  -7  -5   0    2.50    2.90
   7  -5   0   -0.10    0.80
   7   5   0    1.20    0.70
  -7   5   0    0.60    1.30
   8  -5   0  411.36   21.50
  -8  -5   0  406.26   23.00
  -8   5   0  408.36   22.00
   8   5   0  420.66   21.30
   9  -5   0  176.18    9.80
  -9  -5   0  183.88   12.20
   9   5   0  165.38    9.60
  -9   5   0  190.98   10.50
 -10  -5   0   55.59    7.80
  10  -5   0   57.99    4.10
 -10   5   0   66.39    5.20
  10   5   0   66.89    4.00
 -11  -5   0   17.00    2.40
  11  -5   0   20.10    2.40
 -11  -5   0   23.00    4.70
  11   5   0   23.10    2.40
 -11   5   0   27.90    4.00
 -12  -5   0   34.50    3.90
  12  -5   0   29.30    3.00
  12   5   0   33.10    2.90
 -12   5   0   32.10    4.40
 -13  -5   0  188.58   11.30
  13  -5   0  185.68   10.50
 -13   5   0  181.58   11.60
  13   5   0  192.58   10.50
  14  -5   0   15.20    2.20
 -14  -5   0   17.80    3.10
  14   5   0   20.20    2.30
 -14   5   0   17.90    3.30
 -15  -5   0   14.40    3.00
  15  -5   0   17.30    2.40
 -15   5   0   13.30    3.30
  15   5   0   15.40    2.20
 -16  -5   0    1.20    2.60
  16  -5   0    1.20    1.60
  16   5   0   -0.50    1.60
 -16   5   0    2.50    2.80
  17  -5   0   15.60    2.60
 -17  -5   0   14.90    3.50
 -17   5   0   15.20    3.90
  17   5   0   16.70    2.50
  18  -5   0    2.20    1.90
 -18  -5   0   -0.60    3.20
 -18   5   0    3.70    3.50
  18   5   0    6.70    2.10
  -1  -6   0   26.60    2.40
   1  -6   0   36.20    2.30
  -1   6   0   31.80    2.80
   2  -6   0    3.30    0.80
  -2   6   0    2.50    1.10
  -2   6   0    2.20    1.30
   3  -6   0    1.50    0.80
  -3   6   0    2.20    1.50
  -4  -6   0  184.88   11.10
   4  -6   0  182.48    9.50
  -4   6   0  175.28   10.00
  -4   6   0  167.78   10.40
  -5  -6   0   -0.80    2.50
   5  -6   0    0.90    0.80
   5   6   0    0.00    0.60
  -5   6   0    0.40    1.60
  -5   6   0    1.70    1.30
   6  -6   0   35.60    2.90
   6   6   0   34.60    8.20
   6   6   0   42.60    2.80
  -6   6   0   52.29    4.00
  -6   6   0   43.30    4.20
   7  -6   0  149.69    8.20
   7   6   0  136.99    8.00
  -7   6   0  159.28    8.90
  -8  -6   0    9.60    3.70
   8   6   0   16.70    1.90
  -8   6   0   25.00    3.50
   9  -6   0  131.99    7.90
  -9  -6   0  158.08   11.30
  -9   6   0  139.89    8.90
   9   6   0  140.69    7.80
  10  -6   0  196.78   11.40
 -10  -6   0  215.58   14.30
  10   6   0  210.08   11.30
 -10   6   0  213.38   12.50
  11  -6   0   78.09    5.30
 -11  -6   0   93.89    9.70
  11   6   0   78.89    5.10
 -11   6   0   81.59    6.70
 -12  -6   0   35.30    3.90
  12  -6   0   25.10    3.00
 -12   6   0   27.90    3.80
  12   6   0   33.30    3.00
 -13  -6   0   48.20    4.90
  13  -6   0   43.30    3.80
  13   6   0   42.40    3.70
 -13   6   0   56.99    5.90
 -14  -6   0   12.10    2.70
  14  -6   0    8.80    1.80
  14   6   0    9.30    1.90
 -14   6   0    8.50    2.90
 -15  -6   0  110.69    7.80
  15  -6   0   91.39    6.30
  15   6   0   95.29    6.30
 -15   6   0   96.59    8.40
 -16  -6   0   50.79    5.90
  16  -6   0   42.60    4.20
  16   6   0   45.00    4.20
 -16   6   0   51.79    6.70
 -17  -6   0   22.20    4.00
  17  -6   0   26.40    3.20
  17   6   0   22.10    2.90
 -17   6   0   20.40    4.30
  18  -6   0   21.10    3.10
 -18  -6   0   17.60    4.00
 -18   6   0   21.70    4.50
  18   6   0   23.20    3.10
   1  -7   0  607.74   29.00
  -1  -7   0  558.64   29.50
  -1   7   0  574.84   29.70
  -1   7   0  513.75   29.20
   2  -7   0  118.29    6.60
  -2  -7   0  121.69    7.00
  -2   7   0  120.19    7.00
  -2   7   0  115.59    7.50
   3  -7   0   40.10    2.80
  -3   7   0   35.40    3.40
  -3   7   0   37.00    3.70
  -4  -7   0   -0.30    2.40
  -4   7   0    0.40    1.60
   5  -7   0  140.09    7.90
  -5  -7   0  148.89   10.20
   5   7   0  137.99   12.70
  -5   7   0  145.29    9.00
  -5   7   0  145.59    8.60
   6   7   0   12.00    1.40
  -6   7   0   12.20    2.60
  -7  -7   0  218.18   14.50
   7  -7   0  216.18   12.10
  -7   7   0  211.68   12.70
   7   7   0  231.48   11.90
  -7   7   0  241.68   13.50
  -8  -7   0   51.09    7.70
   8  -7   0   42.70    3.40
   8   7   0   44.60    3.20
  -8   7   0   46.00    4.70
  -9  -7   0   18.30    4.70
   9  -7   0   18.60    2.20
   9   7   0   24.10    2.30
  -9   7   0   22.10    3.10
  10  -7   0   72.29    5.00
 -10  -7   0   77.69    9.50
 -10   7   0   77.59    6.50
  10   7   0   81.99    4.90
  11  -7   0    4.10    1.50
 -11   7   0    7.80    2.70
  11   7   0    3.60    1.50
 -12  -7   0   75.59   10.10
  12  -7   0   74.19    5.20
  12   7   0   74.89    4.90
 -12   7   0   66.79    6.70
 -13  -7   0  121.19    8.00
 -13  -7   0  128.89   11.70
  13  -7   0  115.39    7.50
  13   7   0  117.09    7.20
 -13   7   0  123.39    9.10
  14  -7   0   13.60    2.20
 -14   7   0   13.80    3.50
  14   7   0   13.00    2.10
 -15  -7   0   48.60    5.40
  15  -7   0   40.40    3.90
 -15   7   0   28.70    4.80
  15   7   0   39.00    3.70
  16  -7   0    1.40    1.70
 -16  -7   0    0.70    2.80
  16   7   0    1.30    1.70
 -16   7   0   -2.50    3.00
 -17  -7   0    7.90    3.40
  17  -7   0    5.40    2.10
  17   7   0    4.60    2.00
 -17   7   0    2.90    3.70
   1  -8   0  225.28   11.70
  -1  -8   0  216.68   12.30
  -1   8   0  217.38   12.50
  -2  -8   0    1.70    1.20
   2  -8   0    4.20    1.10
  -2   8   0    4.40    1.80
   3  -8   0   93.89    5.90
  -3   8   0  108.69    7.10
  -3   8   0  103.09    6.50
  -4  -8   0   92.09    8.50
   4  -8   0  110.19    6.20
  -4   8   0  114.29    6.90
  -4   8   0  110.49    7.50
   5  -8   0    8.80    1.50
  -5  -8   0    7.70    3.40
  -5   8   0   10.60    2.00
  -5   8   0    9.40    2.50
   6  -8   0   -0.10    1.10
  -6  -8   0    1.00    3.60
  -6   8   0    0.90    2.00
  -6   8   0    1.30    1.60
  -7  -8   0   17.80    4.50
   7  -8   0   21.70    2.40
  -7   8   0   23.90    3.00
   7   8   0   23.10    2.30
  -7   8   0   21.40    3.80
   8  -8   0   49.00    3.80
  -8  -8   0   59.49    8.40
  -8   8   0   48.50    5.00
   8   8   0   49.80    3.50
   9  -8   0   17.70    2.20
  -9  -8   0   11.10    4.60
   9   8   0   15.50    1.80
  -9   8   0   13.80    2.90
 -10  -8   0  258.77   17.30
  10  -8   0  246.58   14.00
 -10   8   0  267.77   15.10
  10   8   0  259.27   13.90
  11  -8   0  401.86   23.00
 -11  -8   0  417.26   25.60
  11   8   0  457.85   22.90
 -11   8   0  464.45   24.10
  12  -8   0  107.19    6.90
 -12  -8   0  105.09   11.50
  12   8   0  106.29    6.60
 -12   8   0  116.59    8.50
  13  -8   0    1.50    1.60
 -13  -8   0   -4.90    4.80
 -13  -8   0   -0.20    2.00
 -13   8   0   -0.60    2.60
  13   8   0    0.30    1.40
  14  -8   0   19.30    2.70
 -14  -8   0   31.60    4.50
 -14   8   0   15.60    3.70
  14   8   0   22.00    2.60
 -15  -8   0   -3.80    5.30
  15  -8   0   -1.30    1.60
 -15   8   0    2.10    3.00
  15   8   0    1.60    1.60
  16  -8   0    4.10    2.00
  16   8   0    2.30    1.80
 -16   8   0    2.60    3.40
 -17  -8   0   26.90    4.20
  17  -8   0   25.40    3.30
 -17   8   0   22.20    4.70
  17   8   0   25.40    3.00
   0   9   0    2.70    1.60
   1  -9   0  100.49    5.70
  -1  -9   0   85.09    6.20
  -1   9   0  103.79    6.60
  -2  -9   0    0.90    1.40
  -2   9   0   -2.40    1.70
   3  -9   0    3.30    1.20
  -3   9   0    4.70    2.30
  -4  -9   0    4.40    3.40
   4  -9   0    3.90    1.30
  -4   9   0    2.70    1.70
  -4   9   0    0.70    2.00
  -5  -9   0    9.70    3.90
  -5   9   0   10.90    2.90
  -6  -9   0  109.69   10.40
   6  -9   0  112.79    6.90
  -6   9   0  122.69    8.40
  -6   9   0  122.29    7.70
   6   9   0  114.79   13.20
   7  -9   0    7.70    1.60
  -7  -9   0    4.00    4.30
  -7   9   0   11.40    3.20
  -7   9   0    6.80    2.30
   8  -9   0    3.80    1.50
  -8  -9   0    1.30    4.40
   8   9   0    1.50    1.20
  -8   9   0    3.00    2.30
   9  -9   0   36.30    3.60
  -9  -9   0   32.00    5.80
   9   9   0   47.90    3.40
  -9   9   0   42.50    5.30
  10  -9   0   90.49    5.90
 -10  -9   0   78.89   10.60
 -10   9   0   80.49    7.20
  10   9   0   93.69    5.60
 -11  -9   0  116.89   11.40
  11  -9   0  111.89    6.80
 -11   9   0  101.09    8.30
  11   9   0   95.59    6.40
  12  -9   0   15.30    2.40
 -12  -9   0   10.20    5.50
  12   9   0   15.20    2.20
 -12   9   0   16.70    3.40
 -13  -9   0   -5.10    5.20
  13  -9   0    0.50    1.60
 -13   9   0   -1.00    2.80
  13   9   0   -0.40    1.40
 -14  -9   0    2.50    2.40
  14  -9   0    6.30    1.90
 -14  -9   0    6.30    5.30
 -14   9   0    3.70    3.30
  14   9   0    4.40    1.80
  15  -9   0   -1.10    1.80
 -15  -9   0   -0.40    2.50
 -15  -9   0   -6.00    5.60
  15   9   0    2.10    1.70
 -15   9   0   -3.90    3.00
  16  -9   0   -1.50    1.80
 -16  -9   0    1.50    5.80
  16   9   0    3.40    1.80
 -16   9   0   -2.20    3.40
   0  10   0    6.10    2.10
   1 -10   0   21.20    2.30
  -1 -10   0   20.20    2.80
  -1  10   0   21.40    3.50
  -2 -10   0  129.39    7.80
   2 -10   0  126.69    7.30
  -2  10   0  116.89    8.30
  -3 -10   0   30.50    4.70
   3 -10   0   34.20    3.10
  -3  10   0   34.80    4.50
  -4 -10   0  179.08   12.40
   4 -10   0  164.88    9.50
  -4  10   0  174.68   10.20
  -4  10   0  163.58   10.80
   5 -10   0   55.89    4.10
  -5 -10   0   68.59    8.40
  -5  10   0   51.69    5.40
  -5  10   0   49.10    5.00
   6 -10   0   42.50    3.50
  -6 -10   0   42.00    5.90
  -6  10   0   36.20    4.80
  -6  10   0   39.00    5.00
   7 -10   0    8.80    1.90
  -7 -10   0    5.80    4.60
  -7  10   0    6.90    2.40
  -7  10   0   11.30    3.40
  -8 -10   0    1.70    4.60
   8 -10   0   -0.40    1.50
  -8  10   0   -0.60    2.30
   9 -10   0   10.90    2.20
  -9 -10   0    9.20    4.90
  -9  10   0   10.80    3.00
 -10 -10   0  295.17   20.50
  10 -10   0  318.67   17.30
 -10  10   0  313.47   18.30
  10  10   0  338.07   17.00
  11 -10   0  185.68   11.40
 -11 -10   0  215.68   15.70
  11  10   0  206.48   11.20
 -11  10   0  197.08   12.80
 -12 -10   0   30.60    6.30
  12 -10   0   31.80    3.70
 -12  10   0   30.50    4.40
  12  10   0   31.30    3.30
  13 -10   0   -0.20    1.70
 -13 -10   0   -0.40    5.60
  13  10   0    1.90    1.70
 -13  10   0    6.70    2.90
  14 -10   0    6.20    2.10
 -14 -10   0    9.90    5.70
  14  10   0    2.80    1.80
 -14  10   0    6.50    3.10
 -15 -10   0    1.40    6.20
 -15 -10   0    7.80    3.00
  15 -10   0    9.60    2.50
  15  10   0   11.20    2.30
 -15  10   0   14.20    4.00
  16 -10   0    1.20    2.00
 -16 -10   0   -7.00    6.00
  16  10   0   -0.60    1.70
 -16  10   0    1.90    3.50
   1 -11   0   50.49    4.00
  -1 -11   0   49.80    4.40
  -2 -11   0   10.90    3.90
   2 -11   0    8.70    1.70
  -2  11   0    7.50    3.00
  -3 -11   0   79.09    9.10
   3 -11   0   79.39    5.40
  -3  11   0   90.49    6.50
  -3  11   0   82.89    6.80
   4 -11   0    6.90    1.70
  -4 -11   0    1.60    4.20
  -4  11   0    8.10    3.00
   5 -11   0   24.20    2.80
  -5 -11   0   23.50    5.50
  -5  11   0   28.00    4.60
  -5  11   0   26.60    3.50
  -6 -11   0   14.80    5.40
   6 -11   0   15.30    2.30
  -6  11   0   13.90    3.60
  -7 -11   0    1.90    4.80
   7 -11   0    1.40    1.60
  -7  11   0    1.90    2.30
  -7  11   0    2.00    2.80
  -8 -11   0  259.37   17.50
   8 -11   0  244.68   14.00
  -8  11   0  261.77   15.00
   9 -11   0   16.50    2.60
  -9 -11   0   13.70    5.40
  -9  11   0   17.50    3.40
  10 -11   0    8.50    2.20
 -10 -11   0   12.40    5.50
 -10  11   0    7.00    3.00
 -11 -11   0    4.70    5.30
  11 -11   0    0.00    1.70
 -11  11   0   -1.90    2.50
  12 -11   0   19.10    2.80
 -12 -11   0   22.30    6.30
 -12  11   0   19.80    4.00
  12  11   0   17.80    2.40
  13 -11   0   39.10    4.20
 -13 -11   0   27.20    7.20
  13  11   0   36.70    3.70
 -13  11   0   34.80    4.90
  14 -11   0    2.80    2.10
 -14 -11   0    5.10    6.00
 -14  11   0    4.50    3.40
  14  11   0    3.40    1.80
 -15 -11   0   -0.20    6.40
  15 -11   0    3.80    2.10
  15  11   0    3.30    1.80
 -15  11   0    1.20    3.30
   0 -12   0  259.57   13.70
   0 -12   0  192.38   12.40
   1 -12   0  132.89    7.70
  -1 -12   0  126.59    8.40
  -1  12   0  124.49    8.80
   2 -12   0   36.30    3.70
  -2 -12   0   34.90    4.00
  -2  12   0   39.00    5.00
   3 -12   0   29.20    3.20
  -3 -12   0   27.50    5.30
  -3  12   0   22.50    4.40
  -4 -12   0    0.70    4.50
   4 -12   0    2.90    1.70
  -4  12   0    5.80    2.90
  -5 -12   0   37.90    6.20
   5 -12   0   38.90    3.80
  -5  12   0   41.30    5.20
  -5  12   0   45.60    5.60
  -6 -12   0   28.10    5.90
   6 -12   0   36.10    3.70
  -6  12   0   36.40    5.40
   7 -12   0   -1.60    1.70
  -7 -12   0   -1.20    4.80
  -7  12   0   -0.20    2.40
  -7  12   0    1.40    3.10
   8 -12   0   56.59    4.80
  -8 -12   0   59.79    9.70
   9 -12   0   15.80    2.60
  -9 -12   0   17.00    5.90
  -9  12   0   17.60    3.40
 -10 -12   0   13.00    6.00
  10 -12   0   16.60    2.70
 -10  12   0   18.80    3.50
  11 -12   0    7.20    2.20
 -11 -12   0    3.80    5.40
 -11  12   0    8.90    3.20
 -12 -12   0    4.30    5.80
  12 -12   0    6.70    2.20
 -12  12   0    6.90    3.40
 -13 -12   0    5.40    6.50
  13 -12   0    5.70    2.30
 -13  12   0    2.80    3.10
 -14 -12   0   27.10    7.20
  14 -12   0   22.10    3.20
 -14  12   0   17.10    4.00
   0 -13   0    4.20    1.80
  -1 -13   0   59.29    5.60
   1 -13   0   64.89    5.00
  -1  13   0   77.29    6.50
   2 -13   0    0.20    1.70
  -2 -13   0    1.10    2.10
  -2  13   0    1.10    2.80
   3 -13   0   82.89    5.90
  -3 -13   0   91.89   10.20
  -3  13   0   87.99    7.60
  -4 -13   0   11.30    4.90
   4 -13   0    5.50    2.00
  -4  13   0    8.80    3.40
   5 -13   0   12.30    2.30
  -5 -13   0   17.30    5.20
  -5  13   0   10.60    3.90
   6 -13   0    4.00    2.00
  -6 -13   0    6.30    5.30
  -6  13   0    6.40    2.80
  -6  13   0    9.40    3.80
   7 -13   0   11.20    2.30
  -7 -13   0    5.70    5.20
  -7  13   0   10.60    4.00
  -8 -13   0   26.40    6.10
   8 -13   0   34.80    3.80
  -8  13   0   25.50    4.00
   9 -13   0    1.30    1.90
  -9 -13   0   -1.40    5.50
 -10 -13   0   -0.10    5.60
  10 -13   0    0.60    1.90
 -10  13   0    0.10    2.80
 -11 -13   0   10.00    6.00
  11 -13   0    8.40    2.40
 -11  13   0   10.40    3.30
 -12 -13   0   16.60    7.00
  12 -13   0   20.80    3.10
 -12  13   0   23.00    4.20
 -13 -13   0   -3.50    6.70
  13 -13   0    4.80    2.30
 -13  13   0    5.40    3.30
   0 -14   0   62.79    5.50
   0 -14   0   90.49    6.90
  -1 -14   0    6.80    2.90
   1 -14   0    8.00    2.20
  -1 -14   0    7.00    2.10
   1 -14   0    8.00    3.30
  -1  14   0   15.10    3.80
   2 -14   0   -1.20    1.70
  -2 -14   0   -0.70    2.10
  -2  14   0   -0.20    2.70
   3 -14   0    0.10    1.80
  -3 -14   0    0.20    4.50
  -3  14   0    5.00    3.20
  -4 -14   0   57.79    9.30
   4 -14   0   55.79    4.70
  -4  14   0   52.19    6.40
  -5 -14   0   21.60    6.10
   5 -14   0   24.40    3.10
  -5  14   0   29.70    5.00
   6 -14   0   52.99    4.80
  -6 -14   0   62.59   10.20
  -6  14   0   56.39    7.00
  -6  14   0   59.49    6.30
  -7 -14   0    3.30    5.10
   7 -14   0   -0.20    1.80
  -7  14   0    1.70    3.50
  -8 -14   0   14.30    6.40
   8 -14   0   25.80    3.20
  -9 -14   0   -5.60    5.60
   9 -14   0    1.30    2.10
  -9  14   0    2.60    2.90
 -10 -14   0   69.49   11.50
  10 -14   0   63.29    5.70
 -10  14   0   72.29    7.30
  11 -14   0    6.90    2.50
 -11 -14   0    8.70    5.90
 -11  14   0    6.90    3.30
 -12 -14   0    5.30    7.30
  12 -14   0   12.80    2.80
 -12  14   0   12.30    4.00
   0 -15   0    1.00    1.90
   0 -15   0   10.10    3.20
  -1 -15   0   14.30    3.50
   1 -15   0   11.50    3.50
  -1 -15   0   11.40    2.50
   1 -15   0   12.00    2.40
  -1  15   0   13.80    3.80
   2 -15   0    4.70    2.00
  -2 -15   0   10.70    3.00
  -2  15   0    6.80    3.40
  -3 -15   0   13.10    5.20
   3 -15   0    9.90    2.40
  -3  15   0   21.10    4.40
   4 -15   0   -0.60    1.80
  -4 -15   0   -4.70    5.10
  -4  15   0   -0.20    3.20
  -5 -15   0   17.90    6.10
   5 -15   0   19.30    2.80
  -5  15   0   16.80    4.40
   6 -15   0    6.20    2.20
  -6 -15   0    6.70    5.30
  -6  15   0    8.60    4.10
   7 -15   0    6.70    2.30
  -7 -15   0    8.20    5.80
  -7  15   0    8.30    4.20
   8 -15   0    2.30    2.30
  -8 -15   0    3.30    6.10
   9 -15   0    3.20    2.40
  -9 -15   0    2.10    6.20
  -9  15   0   -0.80    3.20
 -10 -15   0    9.10    6.20
  10 -15   0    5.50    2.50
 -10  15   0   -0.80    3.20
  11 -15   0    5.10    2.40
 -11 -15   0    8.90    6.70
 -11  15   0    6.10    3.60
   0 -16   0  102.69    7.50
   0 -16   0  127.19    9.00
  -1 -16   0   27.80    3.50
  -1 -16   0   33.90    4.90
   1 -16   0   33.50    5.20
   1 -16   0   29.30    3.60
  -2 -16   0   -3.00    1.90
   2 -16   0    1.20    3.10
   2 -16   0    0.90    1.80
  -2  16   0    0.90    3.10
  -3 -16   0   11.80    5.80
   3 -16   0   19.90    2.80
  -3  16   0   19.30    4.50
  -4 -16   0   12.80    5.60
   4 -16   0    9.10    2.40
  -4  16   0    6.10    3.90
   5 -16   0    0.80    1.90
  -5 -16   0    5.10    5.10
  -5  16   0   -0.30    3.50
   6 -16   0   -2.10    2.00
  -6 -16   0   -2.30    5.30
  -6  16   0   -3.10    3.60
   7 -16   0    3.80    2.10
  -7 -16   0   -0.60    5.90
  -7  16   0   -2.50    4.00
   8 -16   0    0.00    2.20
  -8 -16   0   -4.50    6.10
   9 -16   0   -1.30    2.20
  -9 -16   0    6.20    6.20
 -10 -16   0   23.00    7.20
  10 -16   0   26.50    3.70
   0 -17   0   -0.90    1.90
   0 -17   0    1.90    3.00
  -1 -17   0    2.50    2.70
  -1 -17   0   -0.40    2.00
   1 -17   0   -1.50    1.90
   1 -17   0    0.00    3.00
  -2 -17   0    8.40    4.30
  -2 -17   0    1.90    2.20
   2 -17   0    6.80    2.20
   2 -17   0    6.30    3.60
  -2  17   0    4.80    3.70
   3 -17   0    5.70    2.30
   3 -17   0    6.60    3.90
  -3 -17   0   10.00    5.10
  -3  17   0    6.20    3.90
   4 -17   0    4.40    2.20
  -4 -17   0   13.60    5.40
  -4  17   0   10.70    4.10
   5 -17   0   -4.60    2.00
  -5 -17   0    1.40    5.70
  -5  17   0    0.30    3.90
   6 -17   0    2.80    2.40
  -6 -17   0   -1.70    6.00
  -6  17   0    5.40    4.20
  -7 -17   0   13.80    6.90
   7 -17   0   13.90    3.00
  -8 -17   0    3.40    6.50
   8 -17   0    2.10    2.50
   0 -18   0   18.50    3.20
   1 -18   0   -1.90    3.10
  -1 -18   0   -3.20    2.10
   1 -18   0    0.40    2.00
  -1 -18   0    4.70    4.90
  -1  18   0   -0.80    3.30
  -2 -18   0   -5.90    3.00
   2 -18   0   -0.10    2.10
   2 -18   0   -2.90    3.20
   3 -18   0    3.70    3.40
   3 -18   0    1.50    2.20
  -3  18   0   -2.10    3.50
   4 -18   0   15.30    3.00
  -4 -18   0   10.20    6.30
   4 -18   0   18.40    5.00
  -4  18   0   22.40    5.50
  -5 -18   0   17.50    6.70
   5 -18   0   16.00    3.10
  -5  18   0   19.60    5.50
   6 -18   0   -4.60    2.20
  -6 -18   0   -2.40    6.40
  -6  18   0   -6.10    4.10
   1 -19   0   18.50    5.10
 -19   0   1    6.20    3.40
  19   0  -1    4.40    2.10
  18   0  -1    0.10    1.60
 -18   0   1   -0.90    2.70
  17   0  -1   74.99    5.30
 -17   0   1   74.09    6.90
  16   0  -1   -0.90    1.40
 -16   0   1   -1.30    2.20
  15   0  -1   39.40    3.50
 -15   0   1   41.20    4.90
  14   0  -1   -0.30    1.10
 -14   0   1    0.10    1.80
 -13   0   1    7.00    1.90
  13   0  -1   12.20    1.60
  12   0  -1   -0.70    0.90
 -12   0   1    0.20    1.40
 -12   0   1   -2.00    1.40
 -11   0   1    5.60    1.60
  10   0  -1    0.00    0.70
 -10   0   1    0.60    1.10
  -9   0   1  446.56   24.70
  -9   0   1  472.95   24.70
   9   0  -1  499.95   24.40
   8   0  -1   -0.20    0.60
  -8   0   1   -0.80    1.00
  -8   0   1    0.50    1.00
  -7   0   1   25.30    2.20
   7   0  -1   25.40    1.80
  -7   0   1   24.40    2.30
  -6   0   1   -0.40    0.80
   6   0  -1    0.00    0.40
  -6   0   1    0.30    0.60
   5   0  -1    1.50    0.50
  -4   0   1    0.20    0.40
   4   0  -1    0.30    0.30
   3   0  -1 1028.10   52.09
   2   0  -1    0.10    0.10
   0   0   1    0.40    0.20
   1   0   1 1175.78   57.39
  -1   0  -1 1089.89   57.79
  -2   0  -1   -0.20    0.50
   2   0   1    0.10    0.20
  -2   0  -1   -0.10    0.30
   3   0   1 1115.99   53.19
  -3   0  -1  944.51   53.39
  -3   0  -1 1083.29   53.29
  -4   0  -1    1.10    1.30
   4   0   1    0.00    0.40
  -4   0  -1    0.00    0.60
  -5   0  -1 2045.60  102.99
   5   0   1 2116.69  102.59
  -5   0  -1 1911.41  102.79
   6   0   1    0.10    0.40
  -6   0  -1    1.00    1.40
  -6   0  -1    0.30    0.70
  -7   0  -1  769.32   39.60
  -7   0  -1  753.42   39.80
   7   0   1  783.62   39.30
   8   0   1    0.30    0.60
  -8   0  -1    1.50    1.60
  -9   0  -1   27.20    2.70
   9   0   1   21.50    2.00
  -9   0  -1   21.30    3.10
  10   0   1    0.00    0.80
 -10   0  -1    1.10    1.80
 -10   0  -1   -0.10    1.30
  11   0   1   57.99    3.70
 -11   0  -1   54.09    4.70
 -11   0  -1   52.59    4.50
 -12   0  -1    0.70    2.00
  12   0   1    0.40    0.90
 -12   0  -1    0.50    1.70
 -13   0  -1   37.70    4.30
  13   0   1   28.20    2.60
 -13   0  -1   24.40    3.80
  14   0   1   -0.20    1.10
 -14   0  -1    0.70    2.00
 -14   0  -1   -0.80    2.00
  15   0   1    1.80    1.30
 -15   0  -1    0.70    2.10
 -15   0  -1    1.30    2.20
 -16   0  -1   -0.40    2.30
 -16   0  -1    0.50    2.00
  16   0   1    0.40    1.30
 -17   0  -1   10.80    3.20
  17   0   1    7.30    2.00
  18   0   1   -1.20    1.80
 -18   0  -1    0.40    2.90
 -19  -1   1    4.70    3.10
  19  -1  -1   -0.50    1.80
 -19   1   1    1.20    3.20
  19   1  -1    1.70    1.70
 -18  -1   1    1.20    2.90
  18  -1  -1   -1.40    1.70
 -18   1   1    1.10    2.80
  18   1  -1    0.90    1.60
  17  -1  -1    5.80    1.70
 -17  -1   1    3.20    2.80
 -17   1   1    4.10    2.70
  17   1  -1    3.00    1.60
 -16  -1   1    0.80    2.20
  16  -1  -1   -0.40    1.30
  16   1  -1    1.00    1.30
 -16   1   1    0.80    2.30
  15  -1  -1    8.70    1.70
 -15  -1   1    5.90    2.40
 -15   1   1    6.10    2.50
  15   1  -1    6.80    1.60
 -14  -1   1  141.19    9.30
  14  -1  -1  147.89    8.40
 -14   1   1  146.89    9.40
  14   1  -1  148.59    8.40
  13  -1  -1  146.79    8.40
 -13  -1   1  143.69    9.10
 -13   1   1  149.19    9.40
  13   1  -1  155.78    8.40
  12  -1  -1   44.70    3.30
 -12  -1   1   45.50    4.20
  12   1  -1   47.80    3.40
 -12   1   1   49.99    4.30
 -11  -1   1  241.18   14.00
  11  -1  -1  271.37   13.60
 -11   1   1  261.47   14.20
  11   1  -1  247.28   13.60
 -10  -1   1   37.80    3.20
  10  -1  -1   35.70    2.50
  10   1  -1   29.70    2.40
 -10   1   1   32.10    3.00
 -10   1   1   33.20    3.10
   9  -1  -1   38.80    2.70
  -9  -1   1   35.20    3.30
  -9   1   1   47.30    3.20
   9   1  -1   35.60    2.60
  -9   1   1   42.20    3.30
  -8  -1   1   30.90    2.70
  -8   1   1   30.70    2.70
   8   1  -1   27.90    2.10
  -7  -1   1   97.69    5.90
   7  -1  -1  109.79    5.70
   7   1  -1  114.89    5.70
  -7   1   1  101.09    6.00
  -7   1   1   94.99    6.00
   6  -1  -1   33.50    2.10
  -6  -1   1   32.50    2.30
  -6   1   1   37.20    2.50
   6   1  -1   30.90    2.10
  -6   1   1   35.70    2.50
   5  -1  -1  226.98   11.50
   5   1  -1  230.18   11.50
  -5   1   1  208.68   11.60
   4  -1  -1  175.28    8.60
  -4   1   1  163.18    9.00
   4   1  -1  165.28    8.60
  -4   1   1  161.78    8.80
  -3  -1   1 4931.41  247.98
   3  -1  -1 4892.31  247.68
   3   1  -1 5089.29  247.88
  -3   1   1 4863.31  248.78
  -3   1   1 4685.33  247.98
  -2  -1   1  176.98    9.00
   2  -1  -1  174.38    8.70
  -2   1   1  160.38    8.80
  -2   1   1  164.98    9.00
   2   1  -1  176.38    8.70
   1   1  -1  148.89    7.80
  -1   1   1  151.68    7.90
   0   1   1   53.49    3.00
   0   1  -1   58.39    3.00
  -1  -1  -1  722.23   37.20
   1  -1   1  733.83   37.10
  -1   1  -1  748.83   37.20
  -1   1  -1  719.53   37.20
  -2  -1  -1   36.50    2.30
   2  -1   1   43.70    2.20
  -2   1  -1   44.20    2.30
  -2   1  -1   31.70    2.40
   2   1   1   35.60    2.10
   3  -1   1  658.03   31.30
  -3  -1  -1  585.64   31.50
  -3  -1  -1  598.34   31.30
  -3   1  -1  619.94   31.40
   3   1   1  604.24   31.30
  -3   1  -1  624.64   31.60
  -4  -1  -1  162.48    8.80
   4  -1   1  174.48    8.70
  -4  -1  -1  169.88    9.10
   4   1   1  152.28    8.60
  -4   1  -1  170.48    8.90
  -4   1  -1  163.28    9.10
  -5  -1  -1  105.69    5.90
   5  -1   1  114.49    5.70
  -5  -1  -1  105.59    6.30
   5   1   1   94.69    5.70
  -5   1  -1  108.39    6.00
  -5   1  -1  107.69    6.30
  -6  -1  -1   17.60    1.80
  -6  -1  -1   19.10    2.50
   6  -1   1   16.70    1.50
  -6   1  -1   24.10    2.10
  -6   1  -1   19.20    2.30
   6   1   1   17.40    1.40
   7  -1   1   35.00    2.40
  -7  -1  -1   34.40    2.80
  -7  -1  -1   36.40    3.40
   7   1   1   37.10    2.40
  -7   1  -1   33.70    3.20
  -7   1  -1   46.80    3.20
  -8  -1  -1   58.89    4.40
   8  -1   1   56.19    3.30
  -8  -1  -1   54.29    3.80
  -8   1  -1   51.69    4.10
  -8   1  -1   51.59    3.90
   8   1   1   48.00    3.20
  -9  -1  -1 1279.57   67.89
   9  -1   1 1398.26   67.59
  -9  -1  -1 1302.57   68.19
   9   1   1 1382.96   67.59
  -9   1  -1 1361.06   68.19
  -9   1  -1 1235.78   67.99
  10  -1   1   12.20    1.50
 -10  -1  -1   12.10    1.90
 -10  -1  -1   12.40    2.50
  10   1   1    9.60    1.30
 -10   1  -1    9.20    1.90
 -10   1  -1   13.20    2.40
  11  -1   1   36.10    2.80
 -11  -1  -1   35.60    4.00
 -11  -1  -1   39.10    3.80
  11   1   1   36.00    2.70
 -11   1  -1   26.90    3.70
 -12  -1  -1   -0.80    1.60
 -12  -1  -1    0.90    2.10
  12  -1   1    1.00    1.00
 -12   1  -1    1.90    1.90
 -12   1  -1    0.20    1.70
  12   1   1    0.20    1.00
  13  -1   1  145.69    8.10
 -13  -1  -1  140.69    9.00
 -13  -1  -1  134.69    9.00
 -13   1  -1  137.89    8.90
 -13   1  -1  141.59    9.10
  13   1   1  144.39    8.10
 -14  -1  -1   29.10    3.60
  14  -1   1   29.50    2.90
 -14  -1  -1   27.80    4.00
 -14   1  -1   30.60    4.40
 -14   1  -1   30.50    3.90
  14   1   1   28.00    2.90
  15  -1   1   -1.50    1.10
 -15  -1  -1    1.70    2.30
 -15  -1  -1    1.60    2.30
  15   1   1    0.10    1.30
 -15   1  -1   -0.20    2.20
 -15   1  -1    1.10    1.90
 -16  -1  -1   -0.20    2.20
  16  -1   1    1.80    1.30
 -16  -1  -1    0.10    2.40
 -16   1  -1   -0.30    2.50
  16   1   1    0.20    1.50
 -17  -1  -1   49.99    6.20
  17  -1   1   49.50    4.20
 -17  -1  -1   49.80    5.10
 -17   1  -1   50.99    6.30
  17   1   1   49.00    4.20
  18  -1   1   14.50    2.40
 -18  -1  -1   14.40    3.70
  18   1   1   16.30    2.50
 -18   1  -1   11.60    3.70
 -19  -2   1   10.20    3.70
  19  -2  -1   10.40    2.40
  19   2  -1   12.20    2.40
 -19   2   1    9.80    3.60
 -18  -2   1   25.10    4.10
  18  -2  -1   18.30    2.70
 -18   2   1   21.30    4.10
  18   2  -1   28.00    3.10
 -17  -2   1   77.99    7.00
  17  -2  -1   77.19    5.40
  17   2  -1   79.79    5.50
 -17   2   1   75.99    7.10
  16  -2  -1    1.90    1.40
 -16  -2   1   -0.90    2.40
 -16   2   1    2.30    2.40
  16   2  -1    1.60    1.40
  15  -2  -1    0.70    1.20
 -15  -2   1    2.50    2.20
  15   2  -1    0.80    1.30
 -15   2   1    3.20    2.30
  14  -2  -1   26.90    2.80
 -14  -2   1   37.30    4.30
 -14   2   1   29.80    4.50
  14   2  -1   31.60    3.00
  13  -2  -1   -0.30    1.00
 -13  -2   1    9.20    2.10
 -13   2   1   -0.90    1.80
  13   2  -1    0.20    1.00
 -12  -2   1   13.00    2.30
  12  -2  -1   12.60    1.60
  12   2  -1   11.80    1.60
 -12   2   1   11.80    2.20
  11  -2  -1   98.79    5.70
 -11  -2   1   90.99    6.30
 -11   2   1   98.19    6.50
  11   2  -1   99.79    5.60
 -10  -2   1   26.80    2.90
  10  -2  -1   27.80    2.20
  10   2  -1   25.20    2.10
 -10   2   1   26.10    3.10
  -9  -2   1  441.56   23.80
   9  -2  -1  478.75   23.60
  -9   2   1  443.86   24.00
   9   2  -1  457.85   23.50
   8  -2  -1   72.19    4.10
  -8  -2   1   67.09    4.40
  -8   2   1   70.39    4.70
   8   2  -1   74.69    4.10
   7  -2  -1  384.26   19.30
  -7   2   1  356.16   19.60
   7   2  -1  378.36   19.20
   6  -2  -1   11.20    1.20
   6   2  -1   11.20    1.10
  -6   2   1   10.10    1.30
   5  -2  -1   16.90    1.40
   5   2  -1   16.00    1.30
  -5   2   1   20.00    1.70
  -5   2   1   18.40    2.00
  -4  -2   1   88.39    5.90
   4  -2  -1   97.49    4.90
  -4   2   1   94.39    5.50
  -4   2   1   85.39    5.10
   4   2  -1   93.19    4.90
   3  -2  -1   44.00    2.30
  -3  -2   1   36.60    3.10
  -3   2   1   31.60    2.70
   3   2  -1   39.30    2.20
  -3   2   1   42.50    2.40
  -2  -2   1  112.69    6.20
   2  -2  -1  113.89    5.80
  -2   2   1  107.99    6.20
   2   2  -1  106.99    5.80
   2   2  -1  115.49    7.10
  -1  -2   1  573.54   29.00
  -1   2   1  583.34   29.10
   1   2  -1  543.25   28.90
   0  -2  -1   48.60    2.60
   0   2   1   43.90    2.60
   0   2  -1   37.80    2.50
  -1  -2  -1  101.89    5.00
   1  -2   1   89.29    4.80
  -1   2  -1   86.29    5.00
  -1   2  -1   78.89    4.90
   1   2   1  100.09    5.00
   2  -2   1 1291.77   65.29
  -2  -2  -1 1355.06   65.39
  -2   2  -1 1269.77   65.49
  -2   2  -1 1316.67   65.39
   2   2   1 1205.28   65.19
   3  -2   1 1647.94   84.79
  -3  -2  -1 1673.63   84.99
  -3   2  -1 1723.93   85.09
  -3   2  -1 1620.44   84.99
   3   2   1 1701.73   84.79
  -4  -2  -1  264.37   14.20
   4  -2   1  277.97   14.00
   4   2   1  267.37   13.90
  -4   2  -1  269.67   14.20
  -4   2  -1  269.97   14.30
   5  -2   1  298.77   15.20
  -5  -2  -1  269.37   15.50
  -5  -2  -1  281.37   15.30
   5   2   1  310.17   15.20
  -5   2  -1  299.87   15.50
  -5   2  -1  304.27   15.70
  -6  -2  -1  514.35   27.10
   6  -2   1  561.04   27.00
  -6  -2  -1  516.85   27.40
  -6   2  -1  526.95   27.50
   6   2   1  548.05   26.90
  -6   2  -1  489.75   27.30
   7  -2   1   63.49    3.80
  -7  -2  -1   62.49    4.70
   7   2   1   64.29    3.70
  -7   2  -1   66.39    4.50
  -7   2  -1   65.69    4.50
  -8  -2  -1    3.20    1.10
  -8   2  -1    3.80    1.20
   8   2   1    2.30    0.70
  -8   2  -1    3.00    1.60
   9  -2   1   21.70    1.90
  -9  -2  -1   17.30    2.40
  -9  -2  -1   19.00    3.50
  -9   2  -1   15.30    2.60
  -9   2  -1   21.40    2.70
   9   2   1   21.10    1.80
 -10  -2  -1   13.70    2.80
  10  -2   1   11.40    1.40
 -10  -2  -1    9.50    1.80
  10   2   1   10.50    1.40
 -10   2  -1   13.00    2.50
 -10   2  -1   12.50    2.10
  11  -2   1  485.95   23.50
 -11  -2  -1  438.36   24.20
 -11  -2  -1  446.06   23.90
  11   2   1  428.76   23.40
 -11   2  -1  438.56   24.10
 -11   2  -1  462.45   24.20
 -12  -2  -1    2.40    1.80
  12  -2   1    2.40    1.20
 -12   2  -1    1.60    1.90
  12   2   1    3.00    1.10
 -12   2  -1    3.10    1.90
 -13  -2  -1   98.59    7.00
  13  -2   1  107.49    6.20
 -13  -2  -1   99.89    7.10
 -13   2  -1   90.99    6.80
 -13   2  -1   97.09    7.20
  13   2   1  101.29    6.00
  14  -2   1    3.20    1.40
 -14  -2  -1    1.40    2.40
 -14  -2  -1    3.20    2.20
 -14   2  -1    3.30    2.10
 -14   2  -1    2.40    2.30
  14   2   1    0.80    1.30
 -15  -2  -1   10.90    2.90
  15  -2   1   12.60    2.00
  15   2   1   13.30    2.00
 -15   2  -1   11.20    3.00
 -16  -2  -1   -0.30    2.50
  16  -2   1   -0.50    1.40
 -16   2  -1   -1.30    2.60
  16   2   1   -0.50    1.40
 -17  -2  -1    2.50    2.70
  17  -2   1    2.60    1.70
 -17   2  -1    1.20    2.90
  17   2   1    2.00    1.60
  18  -2   1   11.00    2.30
 -18  -2  -1   11.10    3.60
 -18   2  -1   12.10    3.60
  18   2   1   10.70    2.20
  19  -3  -1    0.20    1.90
 -19  -3   1    1.50    3.20
  19   3  -1    3.20    2.00
 -19   3   1    0.60    3.20
 -18  -3   1   78.09    7.40
  18  -3  -1   81.29    5.70
 -18   3   1   70.39    7.70
  18   3  -1   81.69    5.80
  17  -3  -1    0.90    1.50
 -17  -3   1   -1.30    2.50
  17   3  -1    2.30    1.50
 -17   3   1    1.60    2.70
  16  -3  -1   34.50    3.40
 -16  -3   1   33.00    4.10
  16   3  -1   33.40    3.40
 -16   3   1   32.90    4.30
  15  -3  -1   26.20    2.80
 -15  -3   1   19.30    3.20
 -15   3   1   23.40    3.60
  15   3  -1   25.70    2.90
 -14  -3   1    0.10    1.90
  14  -3  -1    0.30    1.20
 -14   3   1    0.30    2.00
  14   3  -1    1.40    1.30
  13  -3  -1    6.90    1.50
 -13  -3   1    2.70    1.90
  13   3  -1    5.80    1.40
 -13   3   1    6.20    2.10
 -12  -3   1   10.60    2.10
  12  -3  -1   10.00    1.60
 -12   3   1    7.90    2.10
  12   3  -1   10.00    1.50
 -11  -3   1   38.70    3.80
  11  -3  -1   45.40    3.20
  11   3  -1   43.60    3.10
 -11   3   1   45.80    4.10
  10  -3  -1   47.80    3.30
 -10  -3   1   46.60    3.70
 -10   3   1   51.09    4.20
  10   3  -1   50.59    3.20
   9  -3  -1    4.70    0.90
  -9   3   1    4.00    1.40
   9   3  -1    4.00    0.90
  -8  -3   1   83.69    6.70
   8  -3  -1   80.49    4.70
   8   3  -1   72.39    4.60
  -8   3   1   87.79    5.30
   7  -3  -1   86.69    5.10
  -7  -3   1   92.89    6.80
   7   3  -1   92.99    5.00
  -7   3   1   90.39    5.50
   6  -3  -1   56.49    3.00
  -6  -3   1   52.39    4.80
   6   3  -1   47.00    2.90
  -6   3   1   51.29    3.40
  -6   3   1   44.00    3.80
  -5  -3   1    6.30    2.10
   5  -3  -1    8.60    1.00
   5   3  -1    7.60    0.80
  -5   3   1    5.70    1.00
  -5   3   1    6.60    1.50
  -4  -3   1 1016.70   50.09
   4  -3  -1  903.51   49.50
  -4   3   1  962.20   50.09
  -4   3   1  938.41   49.60
   4   3  -1 1044.80   49.40
   3  -3  -1 1407.96   68.99
  -3  -3   1 1195.88   69.49
  -3   3   1 1362.96   69.59
   3   3  -1 1435.76   68.99
   3   3  -1 1371.26   70.69
  -3   3   1 1393.56   69.19
   2  -3  -1 1743.33   91.49
  -2  -3   1 1925.81   91.99
   2   3  -1 1918.81   92.89
  -2   3   1 1747.43   91.99
   2   3  -1 1700.03   91.59
  -1  -3   1 2748.23  147.69
   1  -3  -1 2969.10  147.39
  -1   3   1 2889.01  148.09
   1   3  -1 3045.30  147.49
   0  -3  -1 4147.58  206.38
   0   3   1 3941.91  206.28
   0   3  -1 4078.89  205.48
   1  -3   1 1418.96   68.99
  -1  -3  -1 1286.17   69.09
   1   3   1 1323.37   69.09
   1   3   1 1413.36   70.09
  -1   3  -1 1287.37   69.19
  -1   3  -1 1428.46   69.09
   2  -3   1  765.32   38.00
  -2  -3  -1  718.53   38.10
  -2   3  -1  744.23   38.20
  -2   3  -1  730.93   38.40
   2   3   1  751.82   39.50
  -2   3  -1  742.73   38.20
   2   3   1  772.22   37.90
   3  -3   1  603.14   30.90
  -3  -3  -1  643.34   31.00
  -3   3  -1  593.54   31.10
   3   3   1  597.34   30.80
  -3   3  -1  588.34   31.20
   4  -3   1   95.19    5.00
  -4   3  -1   82.49    5.30
  -4   3  -1   88.49    5.30
   4   3   1   90.59    4.80
   5  -3   1    1.10    0.60
  -5   3  -1    2.10    1.10
   5   3   1    0.70    0.40
  -5   3  -1    1.80    0.90
   6  -3   1   31.70    2.10
  -6   3  -1   19.60    2.40
  -6   3  -1   22.80    2.70
   6   3   1   27.90    1.80
   7  -3   1  212.28   11.30
  -7  -3  -1  217.48   11.40
  -7  -3  -1  218.28   11.80
   7   3   1  219.48   11.20
  -7   3  -1  199.48   11.80
  -7   3  -1  209.48   11.80
  -8  -3  -1   36.10    2.80
   8  -3   1   33.60    2.50
  -8   3  -1   34.00    3.20
  -8   3  -1   34.40    3.20
   8   3   1   32.90    2.30
  -9  -3  -1   61.49    4.30
   9  -3   1   56.59    3.90
  -9   3  -1   65.49    4.60
   9   3   1   58.29    3.70
  -9   3  -1   58.79    4.60
  10  -3   1    3.60    1.10
 -10  -3  -1    1.30    1.40
 -10   3  -1    3.90    1.70
  10   3   1    2.80    0.90
 -10   3  -1    2.70    1.70
 -11  -3  -1    1.20    1.50
  11  -3   1    2.40    1.10
  11   3   1    1.60    0.90
 -11   3  -1    2.40    1.70
 -12  -3  -1  120.99    7.60
  12  -3   1  114.09    6.80
 -12   3  -1  113.59    7.60
 -12   3  -1  117.29    8.00
  12   3   1  119.49    6.80
  13  -3   1   61.49    4.40
 -13  -3  -1   61.89    5.50
  13   3   1   60.69    4.30
 -13   3  -1   73.49    5.90
  14  -3   1    1.10    1.20
 -14  -3  -1   -1.00    2.20
 -14   3  -1    2.90    2.40
  14   3   1    1.50    1.30
 -15  -3  -1   38.30    5.20
  15  -3   1   37.60    3.60
 -15   3  -1   38.90    5.50
  15   3   1   40.50    3.50
 -16  -3  -1    9.00    3.00
  16  -3   1    9.00    2.00
 -16   3  -1    9.20    3.10
  16   3   1    9.50    2.00
  17  -3   1    1.00    1.60
 -17  -3  -1    0.80    2.80
  17   3   1   -1.00    1.60
 -17   3  -1    0.60    2.80
 -18  -3  -1   56.39    7.00
  18  -3   1   73.19    5.30
 -18   3  -1   52.29    7.10
  18   3   1   69.69    5.20
  19   4  -1    9.00    2.50
  18  -4  -1   30.20    3.30
 -18  -4   1   28.50    4.40
  18   4  -1   32.70    3.80
 -18   4   1   26.90    4.50
 -17  -4   1   49.40    6.00
  17  -4  -1   44.40    4.10
 -17   4   1   51.79    6.30
  17   4  -1   45.70    4.20
  16  -4  -1   15.80    2.40
 -16  -4   1   13.70    3.20
 -16   4   1   18.40    3.60
  16   4  -1   18.60    2.40
  15  -4  -1    9.90    1.90
 -15  -4   1    9.40    2.70
 -15   4   1    8.50    2.90
  15   4  -1    8.50    1.90
 -14  -4   1   71.09    6.00
  14  -4  -1   67.09    4.90
 -14   4   1   74.49    6.40
  14   4  -1   72.89    4.80
  13  -4  -1    9.40    1.70
 -13  -4   1    4.70    2.00
 -13   4   1    8.70    2.50
  13   4  -1    8.20    1.60
  12  -4  -1   38.00    3.10
 -12  -4   1   45.20    4.00
 -12   4   1   38.50    4.50
  12   4  -1   35.50    3.10
 -11  -4   1  204.38   11.50
  11  -4  -1  204.88   11.20
  11   4  -1  208.78   11.10
 -11   4   1  205.58   12.00
  10  -4  -1   52.29    3.50
 -10   4   1   48.00    4.30
  10   4  -1   49.99    3.30
   9  -4  -1   40.00    3.00
  -9  -4   1   44.90    6.20
  -9   4   1   44.70    3.80
   9   4  -1   45.80    2.90
  -8  -4   1  356.46   19.10
   8  -4  -1  341.27   17.60
  -8   4   1  325.37   18.00
   8   4  -1  327.17   17.50
   7  -4  -1    2.60    0.80
  -7  -4   1    1.40    2.30
  -7   4   1    4.40    1.80
   7   4  -1    2.60    0.70
  -7   4   1    2.50    1.20
   6  -4  -1   60.99    3.60
  -6  -4   1   62.49    5.50
  -6   4   1   62.19    4.10
  -6   4   1   54.19    4.50
   6   4  -1   60.59    3.50
   5  -4  -1   21.10    1.70
  -5  -4   1   15.70    2.70
  -5   4   1   25.90    2.20
   5   4  -1   20.30    1.60
  -5   4   1   22.00    2.60
   4  -4  -1  701.73   35.00
  -4  -4   1  696.73   35.80
   4   4  -1  707.23   35.00
  -4   4   1  660.23   35.20
   4   4  -1  669.03   37.40
  -4   4   1  677.93   35.70
  -3  -4   1  148.59    9.40
   3  -4  -1  161.78    8.40
  -3   4   1  163.38    8.60
   3   4  -1  164.38    8.30
  -3   4   1  157.08    9.00
  -2  -4   1  100.29    6.50
   2  -4  -1  108.29    5.40
   2   4  -1  105.79    5.80
  -2   4   1   89.49    6.00
  -1  -4   1  187.68   10.40
   1  -4  -1  195.98    9.70
  -1   4   1  175.98   10.10
   1   4  -1  184.48    9.90
   0  -4  -1  150.18    8.60
   0   4   1  151.68    8.70
   0   4  -1  170.18    8.60
   1  -4   1    5.70    0.90
  -1  -4  -1    6.90    1.20
   1   4   1    7.40    1.30
  -1   4  -1    7.10    1.40
  -1   4  -1    5.40    1.10
  -2  -4  -1    1.90    0.70
   2   4   1    2.40    0.50
   2   4   1    5.00    3.10
  -2   4  -1    1.00    1.00
   3  -4   1   59.49    3.20
  -3  -4  -1   52.29    3.30
  -3   4  -1   53.69    3.60
  -3   4  -1   48.10    3.80
   3   4   1   54.89    6.40
   3   4   1   51.99    3.00
   4  -4   1   97.69    5.30
   4   4   1   90.39    5.10
  -4   4  -1   97.99    5.70
   6  -4   1  225.38   11.70
  -6  -4  -1  227.28   13.10
  -6   4  -1  208.88   12.10
  -6   4  -1  206.18   12.20
   6   4   1  234.08   11.50
  -7  -4  -1  472.85   26.20
   7  -4   1  483.95   24.90
   7   4   1  484.55   24.80
  -7   4  -1  476.75   25.40
  -7   4  -1  492.15   25.50
   8  -4   1   37.30    2.70
  -8  -4  -1   37.80    2.90
  -8   4  -1   40.40    3.50
   8   4   1   34.00    2.50
  -8   4  -1   38.90    3.40
  -9  -4  -1   23.20    2.70
   9  -4   1   26.20    2.40
   9   4   1   25.10    2.10
  -9   4  -1   31.10    3.30
  -9   4  -1   28.30    3.10
  10  -4   1    0.40    0.90
 -10  -4  -1    0.10    1.30
  10   4   1    0.30    0.80
 -10   4  -1    1.10    1.40
  11  -4   1  163.38    9.40
 -11  -4  -1  154.78    9.80
  11   4   1  174.98    9.20
 -11   4  -1  175.18   10.20
 -12  -4  -1    0.50    1.70
  12  -4   1    0.40    1.10
  12   4   1    0.40    1.10
 -12   4  -1    0.40    1.90
 -13  -4  -1  100.89    7.10
  13  -4   1  102.39    6.20
  13   4   1  101.59    6.10
 -13   4  -1   93.29    7.40
 -14  -4  -1   26.80    3.60
  14  -4   1   33.40    3.20
 -14   4  -1   28.50    3.80
  14   4   1   32.80    3.10
  15  -4   1    5.50    1.70
 -15  -4  -1    5.70    2.70
  15   4   1    5.00    1.50
 -15   4  -1    4.80    2.70
 -16  -4  -1    9.50    3.00
  16  -4   1   11.30    2.10
  16   4   1   10.20    2.10
 -16   4  -1    9.10    3.20
  17  -4   1    2.40    1.90
 -17  -4  -1    5.00    3.00
  17   4   1    3.10    1.80
 -17   4  -1    4.90    3.20
 -18  -4  -1   13.80    4.00
  18  -4   1   20.50    2.90
 -18   4  -1   21.40    4.50
  18   4   1   19.40    2.90
  18  -5  -1   65.69    5.40
 -18  -5   1   74.89    7.40
  18   5  -1   70.29    5.40
 -18   5   1   67.69    7.60
  17  -5  -1    1.00    1.70
 -17  -5   1   -1.90    2.70
 -17   5   1    0.90    2.70
  17   5  -1    3.40    1.60
 -16  -5   1   97.39    7.60
  16  -5  -1   83.39    6.10
  16   5  -1   96.49    6.20
 -16   5   1   94.29    7.80
 -15  -5   1   33.40    4.90
  15  -5  -1   26.50    3.30
  15   5  -1   30.80    3.20
 -15   5   1   26.80    4.00
  14  -5  -1   58.69    4.30
 -14  -5   1   54.09    5.50
 -14   5   1   55.39    5.80
  14   5  -1   55.49    4.20
 -13  -5   1   78.69    5.80
  13  -5  -1   74.09    4.90
 -13   5   1   72.49    6.30
  13   5  -1   71.49    4.90
  12  -5  -1    0.40    1.20
 -12  -5   1    1.10    1.50
 -12   5   1   -0.30    2.00
  12   5  -1    0.00    1.10
 -11  -5   1    6.60    3.80
  11  -5  -1    5.00    1.30
  11   5  -1    3.30    1.20
 -11   5   1    3.40    1.90
  10  -5  -1    2.80    1.10
 -10  -5   1    4.90    3.50
  10   5  -1    3.90    1.10
 -10   5   1    4.10    1.80
  -9  -5   1   26.00    4.30
   9  -5  -1   25.10    2.30
   9   5  -1   27.50    2.20
  -9   5   1   27.90    3.20
   8  -5  -1    0.10    0.70
  -8  -5   1   -1.10    2.70
  -8   5   1    0.50    1.20
   8   5  -1    0.20    0.70
   7  -5  -1  280.07   15.30
  -7  -5   1  332.57   17.00
  -7   5   1  267.97   16.20
  -7   5   1  297.47   15.80
   7   5  -1  286.97   15.20
   6  -5  -1  238.38   13.20
  -6  -5   1  242.08   14.60
  -6   5   1  234.88   13.70
  -6   5   1  290.07   14.30
   6   5  -1  251.77   13.10
   5  -5  -1   51.59    3.20
  -5  -5   1   50.99    5.30
  -5   5   1   51.79    4.30
   5   5  -1   50.19    3.10
   5   5  -1   48.80    8.10
  -5   5   1   52.09    3.80
  -4  -5   1   92.99    6.70
  -4   5   1   99.59    5.40
  -4   5   1   89.89    5.90
   4   5  -1   92.09    8.90
   4   5  -1   77.59    4.90
   3   5  -1    3.90    4.30
  -3   5   1    6.90    1.60
  -2   5   1   20.00    2.30
  -1  -5   1   44.80    4.60
   1  -5  -1   68.29    3.40
   1   5  -1   64.89    3.80
  -1   5   1   50.79    3.80
   0  -5  -1  142.49    8.10
   0   5   1  144.19    8.10
  -1  -5  -1  166.98   10.60
   1  -5   1  224.68   10.40
  -1   5  -1  217.68   10.70
  -1   5  -1  180.88   10.90
   2  -5   1  102.19    5.60
  -2  -5  -1   94.19    5.70
  -2   5  -1  103.19    6.00
   2   5   1   98.19    8.30
  -2   5  -1  108.19    6.20
   3  -5   1   37.90    2.50
  -3   5  -1   37.90    3.10
   3   5   1   42.00    6.00
  -3   5  -1   37.30    3.30
   3   5   1   34.80    2.30
   4  -5   1   59.79    3.40
  -4   5  -1   54.69    4.00
   4   5   1   49.90    3.10
   5  -5   1  217.28   12.20
  -5   5  -1  235.58   12.70
   5   5   1  239.98   12.10
  -6  -5  -1  410.56   23.40
   6  -5   1  428.36   22.10
  -6   5  -1  422.96   22.50
   6   5   1  435.76   21.90
   7  -5   1   58.89    3.80
   7   5   1   51.39    3.40
  -7   5  -1   65.29    4.60
   8  -5   1    4.70    1.20
  -8  -5  -1    2.90    3.40
   8   5   1    4.80    1.00
  -8   5  -1    4.90    1.70
   9  -5   1  168.08    9.90
  -9  -5  -1  180.78   10.10
  -9   5  -1  178.08   10.80
   9   5   1  194.58    9.80
 -10  -5  -1    1.40    1.50
  10  -5   1    2.60    1.20
  10   5   1    2.90    1.00
 -11  -5  -1   14.20    2.30
  11  -5   1   14.20    1.90
  11   5   1   17.00    2.10
 -11   5  -1   13.00    2.90
  12  -5   1  157.18    9.20
 -12  -5  -1  158.38    9.70
 -12   5  -1  155.88   10.40
  12   5   1  167.78    9.00
  13  -5   1  177.38   10.20
 -13  -5  -1  181.08   11.00
  13   5   1  177.78   10.00
 -13   5  -1  180.28   11.50
 -14  -5  -1   47.90    5.20
  14  -5   1   41.40    3.70
  14   5   1   44.20    3.70
 -14   5  -1   45.20    5.80
 -15  -5  -1    5.50    2.70
  15  -5   1    8.60    1.90
 -15   5  -1    5.70    3.10
  15   5   1    6.40    1.70
  16  -5   1   44.40    4.10
 -16  -5  -1   44.60    5.70
  16   5   1   46.20    4.00
 -16   5  -1   43.20    6.40
 -17  -5  -1    5.80    3.20
  17  -5   1    6.80    2.10
  17   5   1    8.10    2.20
 -17   5  -1   12.40    3.80
 -18  -6   1   45.40    6.60
  18  -6  -1   40.60    4.70
 -18   6   1   52.89    7.40
  18   6  -1   52.49    4.60
  17  -6  -1   44.80    4.50
 -17  -6   1   57.39    6.30
  17   6  -1   51.99    4.50
 -17   6   1   48.50    7.00
  16  -6  -1   33.60    3.60
 -16  -6   1   36.60    5.40
 -16   6   1   32.40    4.70
  16   6  -1   30.70    3.70
  15  -6  -1   72.59    5.40
 -15  -6   1   82.59    6.80
 -15   6   1   79.59    7.30
  15   6  -1   77.09    5.40
  14  -6  -1   85.49    5.80
 -14  -6   1   91.79    6.80
 -14   6   1   93.99    7.60
  14   6  -1   84.89    5.80
 -13  -6   1   22.30    5.20
 -13  -6   1   22.90    3.00
  13  -6  -1   23.60    2.90
  13   6  -1   23.50    2.90
 -13   6   1   34.70    5.00
  12  -6  -1   10.50    1.80
 -12  -6   1    7.40    4.50
  12   6  -1    7.90    1.60
 -12   6   1    9.80    2.70
 -11  -6   1   48.80    8.20
  11  -6  -1   43.40    3.60
 -11   6   1   52.09    5.20
  11   6  -1   47.30    3.50
  10  -6  -1    3.80    1.30
 -10  -6   1    6.30    4.10
 -10   6   1    3.40    2.00
  10   6  -1    5.50    1.20
  -9  -6   1    1.60    3.40
   9  -6  -1    1.20    1.00
  -9   6   1    1.70    1.70
   9   6  -1    2.30    1.00
  -8  -6   1    0.80    3.20
   8  -6  -1    2.50    1.00
   8   6  -1    1.00    0.90
  -8   6   1    1.00    1.50
  -8   6   1    3.10    2.00
   7  -6  -1  109.29    6.50
  -7  -6   1  131.29    9.10
  -7   6   1  119.19    7.20
   7   6  -1  119.99   12.00
   7   6  -1  114.99    6.40
  -7   6   1  104.09    7.60
  -6  -6   1  470.05   26.70
   6  -6  -1  498.65   25.40
  -6   6   1  494.75   26.50
   6   6  -1  501.65   25.30
  -6   6   1  492.15   25.80
  -5  -6   1  122.19    8.60
   5  -6  -1  112.99    6.50
   5   6  -1  116.79    6.40
  -5   6   1  110.79    7.60
  -5   6   1  127.99    7.20
  -4   6   1   31.10    3.30
   3  -6  -1   61.39    3.60
  -3  -6   1   61.19    5.50
  -3   6   1   57.99    4.50
  -2  -6   1   11.60    2.30
   2  -6  -1   15.70    1.50
   2   6  -1   12.20    1.70
  -2   6   1   13.30    2.20
  -1   6   1  148.09    8.60
   0  -6  -1 1064.99   51.59
   0   6  -1  951.30   51.09
   0   6   1  984.60   51.49
  -1  -6  -1    1.70    1.00
   1   6   1    0.10    1.00
  -1   6  -1    1.20    1.20
  -2  -6  -1   48.60    3.20
  -2   6  -1   42.20    3.60
   3  -6   1   18.10    1.90
  -3   6  -1   22.50    2.80
  -3   6  -1   15.60    2.70
   3   6   1   17.60    5.10
   4  -6   1  544.55   30.10
  -4   6  -1  572.74   30.90
   4   6   1  600.74   29.90
   4   6   1  626.44   33.40
  -4   6  -1  584.34   30.50
   6  -6   1    6.20    1.20
  -6  -6  -1    3.90    2.90
  -6   6  -1    6.70    1.70
   6   6   1    6.90    1.00
  -7  -6  -1   24.30    4.30
   7  -6   1   25.70    2.50
   7   6   1   30.70    2.20
  -7   6  -1   30.80    3.50
   8  -6   1   33.20    2.80
  -8  -6  -1   31.80    4.90
   8   6   1   29.80    2.40
  -8   6  -1   32.40    3.90
   9  -6   1   35.30    2.90
   9   6   1   29.50    2.50
  10  -6   1   70.69    5.00
  10   6   1   84.89    4.90
 -10   6  -1   79.69    6.50
 -11  -6  -1    1.40    4.30
  11  -6   1    0.00    1.20
 -11  -6  -1   -1.40    1.60
  11   6   1   -0.60    1.10
 -11   6  -1    0.00    2.30
  12  -6   1   41.50    3.80
 -12  -6  -1   47.70    4.70
  12   6   1   46.00    3.60
 -12   6  -1   50.69    5.70
 -13  -6  -1   35.10    4.70
  13  -6   1   37.10    3.60
 -13   6  -1   36.60    4.70
  13   6   1   39.40    3.40
  14  -6   1   85.09    5.80
  14   6   1   95.69    5.70
 -14   6  -1   66.79    7.60
  15  -6   1    7.20    1.90
 -15   6  -1    9.70    3.40
  15   6   1   12.40    2.00
 -16  -6  -1    7.50    3.10
  16  -6   1    5.60    2.00
 -16   6  -1   11.00    3.60
  16   6   1    6.40    1.90
  17  -6   1    1.00    1.80
 -17  -6  -1   -1.70    2.90
 -17   6  -1    2.10    3.50
  17   6   1    1.00    1.90
  18  -7  -1  166.38   10.70
 -18  -7   1  194.08   12.30
  18   7  -1  179.08   10.60
 -18   7   1  176.18   12.90
 -17  -7   1    4.20    3.20
  17  -7  -1    1.00    1.70
  17   7  -1    0.00    1.80
 -17   7   1    3.20    3.40
 -16  -7   1   74.09    6.60
  16  -7  -1   64.99    5.20
 -16   7   1   60.79    7.30
  16   7  -1   69.99    5.20
  15  -7  -1    3.40    1.70
 -15  -7   1    1.60    4.80
 -15  -7   1    2.80    2.50
 -15   7   1    4.60    2.80
  15   7  -1    2.40    1.80
 -14  -7   1    0.50    2.20
 -14  -7   1   -2.50    4.70
  14  -7  -1    1.00    1.50
 -14   7   1    0.60    2.70
  14   7  -1    0.00    1.50
  13  -7  -1   71.19    5.10
 -13  -7   1   76.09   10.10
  13   7  -1   75.49    5.00
 -13   7   1   61.79    6.80
 -12  -7   1   72.09    9.80
  12  -7  -1   68.59    5.10
 -12   7   1   79.39    6.90
  12   7  -1   76.59    5.00
 -11  -7   1   11.30    4.70
  11  -7  -1   12.40    1.90
  11   7  -1   10.40    1.70
 -11   7   1   12.40    3.00
 -10  -7   1   74.09    9.20
  10  -7  -1   74.69    5.10
 -10   7   1   83.39    6.50
  10   7  -1   83.49    5.00
  -9  -7   1    4.40    3.80
   9  -7  -1    3.30    1.20
   9   7  -1    4.30    1.20
  -9   7   1    1.40    2.00
  -8  -7   1   10.40    3.90
   8  -7  -1   10.10    1.50
   8   7  -1    9.10    1.30
  -8   7   1    8.70    2.20
  -8   7   1    9.20    2.90
  -7  -7   1    5.80    3.40
  -7   7   1    6.80    2.40
   7   7  -1    6.40    1.20
  -6  -7   1   36.30    6.00
   6  -7  -1   30.70    2.50
  -6   7   1   30.10    3.90
  -6   7   1   28.90    3.40
   6   7  -1   32.40    2.40
  -5  -7   1    7.80    3.00
   5  -7  -1    7.10    1.30
  -5   7   1    7.40    1.80
  -5   7   1   10.50    2.40
  -4  -7   1  132.99    9.10
   4  -7  -1  139.59    7.00
  -4   7   1  103.69    7.90
  -3  -7   1   60.19    6.20
   3  -7  -1   65.49    4.20
  -3   7   1   71.19    5.20
   3   7  -1   82.59    4.90
  -2  -7   1   21.80    3.10
  -2   7   1   23.80    2.80
   1  -7  -1  100.19    5.40
  -1   7   1   91.99    6.20
   1   7  -1   94.59    5.90
   0  -7  -1   88.59    5.60
   0   7   1   83.19    5.60
   0   7  -1   89.79    5.50
   1  -7   1   77.49    4.60
  -1   7  -1   76.59    5.10
   2  -7   1  321.47   16.50
  -2  -7  -1  315.37   16.80
  -2   7  -1  306.17   16.80
  -2   7  -1  311.67   17.20
   3  -7   1   62.69    3.90
  -3   7  -1   71.59    4.70
  -3   7  -1   53.59    4.70
   4  -7   1  119.29    6.80
  -4   7  -1  119.09    7.40
  -4   7  -1  124.19    7.90
   5  -7   1  134.09    7.60
  -5   7  -1  127.69    8.10
   5   7   1  141.59    7.30
  -5   7  -1  133.99    8.70
  -6  -7  -1   39.80    6.70
   6  -7   1   41.40    3.10
   6   7   1   33.80    8.70
   6   7   1   43.20    2.80
  -6   7  -1   40.50    4.10
  -7  -7  -1    2.90    3.60
   7  -7   1   -0.60    0.90
  -7   7  -1    0.50    1.60
   7   7   1    0.40    0.90
   8  -7   1   77.99    5.20
  -8  -7  -1   85.89    9.00
  -8   7  -1   83.29    6.30
   8   7   1   80.59    4.90
  -9  -7  -1   36.70    5.80
   9  -7   1   33.20    3.20
  -9   7  -1   37.90    4.80
   9   7   1   38.10    2.90
  10  -7   1   10.30    1.80
 -10  -7  -1    9.90    4.60
 -10   7  -1   11.70    2.90
  10   7   1   12.60    1.70
 -11  -7  -1    4.60    4.70
  11  -7   1    5.10    1.60
 -11  -7  -1    6.00    1.90
  11   7   1    5.30    1.50
 -11   7  -1    5.70    2.50
  12  -7   1   24.00    2.60
 -12  -7  -1   22.20    5.10
  12   7   1   19.40    2.30
 -12   7  -1   20.70    3.60
  13  -7   1    8.70    1.90
 -13  -7  -1   10.30    2.60
 -13  -7  -1    6.10    5.10
  13   7   1   10.90    1.90
 -13   7  -1    8.50    3.10
 -14  -7  -1    8.30    2.60
  14  -7   1    2.00    1.70
 -14   7  -1    5.20    3.10
  14   7   1    6.90    1.80
  15  -7   1    5.90    1.90
 -15  -7  -1    9.60    2.80
  15   7   1    7.80    2.00
 -15   7  -1    9.40    3.40
  16  -7   1   28.20    3.30
 -16  -7  -1   29.60    4.20
 -16   7  -1   25.60    4.70
  16   7   1   34.60    3.70
  17  -7   1    4.10    2.20
 -17  -7  -1   -0.10    3.10
  17   7   1    8.50    2.10
 -17   7  -1    0.50    3.40
 -17  -8   1   16.20    3.60
  17  -8  -1   10.50    2.60
 -17   8   1   10.60    3.90
  17   8  -1   12.20    2.40
 -16  -8   1    6.60    3.10
  16  -8  -1    8.70    2.20
  16   8  -1    7.70    2.10
 -16   8   1    5.50    3.50
 -15  -8   1    0.50    2.40
  15  -8  -1    1.80    1.70
 -15   8   1    2.70    3.10
  15   8  -1    2.10    1.70
 -14  -8   1    2.20    5.30
  14  -8  -1    8.00    2.00
 -14  -8   1    8.90    2.60
 -14   8   1   10.10    3.50
  14   8  -1   10.00    1.90
 -13  -8   1   12.20    5.20
  13  -8  -1    9.30    2.00
  13   8  -1   10.90    2.00
 -13   8   1   10.00    3.20
  12  -8  -1   16.30    2.30
 -12  -8   1   11.30    5.00
  12   8  -1   16.50    2.10
 -12   8   1   13.00    3.30
  11  -8  -1   29.10    3.10
 -11  -8   1   19.80    5.50
  11   8  -1   21.70    2.40
 -11   8   1   21.20    3.60
  10  -8  -1    6.40    1.70
 -10  -8   1    3.10    4.40
  10   8  -1    7.80    1.60
 -10   8   1    9.00    2.80
   9  -8  -1   96.79    6.30
  -9  -8   1   98.79   10.10
   9   8  -1  109.39    6.20
  -9   8   1  104.49    7.50
  -9   8   1  111.39    8.30
   8  -8  -1   -0.70    1.10
  -8  -8   1   -2.90    3.70
  -8   8   1   -0.10    2.10
   8   8  -1    1.00    1.10
  -8   8   1   -0.20    1.90
   8   8  -1   -2.50    7.50
   7  -8  -1  102.99    5.90
  -7  -8   1   93.59    9.10
  -7   8   1   94.49    7.30
   7   8  -1   98.29    5.70
  -7   8   1   97.69    6.70
  -6  -8   1    1.50    3.30
   6  -8  -1    1.40    1.10
   6   8  -1    0.30    6.60
  -6   8   1    1.90    1.60
  -6   8   1    1.30    2.10
   5  -8  -1    3.60    1.10
  -5  -8   1    2.60    3.10
  -5   8   1    2.40    2.00
  -4  -8   1   74.29    7.70
   4  -8  -1   94.39    5.30
  -4   8   1   94.19    6.60
  -3  -8   1   88.49    7.20
   3  -8  -1   80.09    4.70
  -3   8   1   75.89    5.70
   3   8  -1   72.49    5.30
   2  -8  -1   15.10    1.90
  -2  -8   1    9.50    2.90
   2   8  -1   15.70    2.20
  -2   8   1   15.60    2.60
   1  -8  -1    2.40    1.00
  -1   8   1    1.10    1.50
   1   8  -1    3.20    1.50
   0  -8  -1   24.80    2.70
   0   8   1   21.20    2.80
   0   8  -1   21.00    3.10
  -1  -8  -1    6.70    1.60
   1  -8   1    6.70    1.30
  -1   8  -1    4.30    1.60
   1   8   1    5.90    1.60
  -1   8  -1    4.50    2.00
   2  -8   1   97.79    5.60
  -2  -8  -1   99.29    6.10
  -2   8  -1   87.29    6.40
  -2   8  -1   96.89    6.20
  -3  -8  -1   54.59    4.30
   3  -8   1   68.89    4.30
  -3   8  -1   76.39    5.40
  -3   8  -1   73.19    5.00
   4  -8   1  476.55   25.30
  -4   8  -1  480.45   25.80
  -4   8  -1  504.65   26.40
   5  -8   1   38.20    3.20
  -5   8  -1   51.39    4.20
  -5   8  -1   39.00    4.50
  -6  -8  -1    9.10    3.90
   6  -8   1   15.90    2.00
  -6   8  -1   13.10    2.40
   6   8   1   16.70    1.90
  -7  -8  -1  223.68   15.10
   7  -8   1  220.08   12.20
   7   8   1  237.38   12.00
  -7   8  -1  211.58   13.00
   8  -8   1    9.50    1.80
  -8  -8  -1   13.80    4.70
  -8   8  -1   10.90    2.60
   8   8   1    7.90    1.40
  -9  -8  -1    1.70    4.60
   9  -8   1    1.10    1.40
   9   8   1    1.80    1.10
  -9   8  -1    0.30    2.20
 -10  -8  -1   10.00    4.80
  10  -8   1   12.80    2.00
  10   8   1   14.30    1.80
 -10   8  -1   10.90    2.90
 -11  -8  -1    7.30    4.90
  11  -8   1   11.60    2.10
  11   8   1    9.70    1.80
 -11   8  -1   11.80    3.10
 -12  -8  -1    1.40    4.70
  12  -8   1   -1.30    1.40
 -12   8  -1   -1.60    2.50
  12   8   1   -1.10    1.30
 -13  -8  -1   16.00    2.80
  13  -8   1   13.80    2.40
 -13  -8  -1   14.30    5.70
  13   8   1   16.20    2.10
 -13   8  -1   17.90    3.70
 -14  -8  -1    6.10    5.50
  14  -8   1    6.80    2.00
 -14   8  -1    9.30    3.50
  14   8   1   10.00    1.90
  15  -8   1    1.10    1.80
 -15  -8  -1    1.80    5.40
 -15   8  -1    0.20    3.10
  15   8   1    2.80    1.70
  16  -8   1   25.70    3.10
  16   8   1   30.00    3.50
 -16   8  -1   19.70    4.70
  17  -9  -1   19.80    3.00
 -17  -9   1   20.40    3.60
  17   9  -1   20.80    2.90
 -17   9   1   16.80    4.40
 -16  -9   1   11.00    6.10
 -16  -9   1   14.40    3.30
  16  -9  -1   15.30    2.60
 -16   9   1   17.30    4.20
  16   9  -1   19.50    2.60
 -15  -9   1    3.00    5.80
 -15  -9   1    2.70    2.60
  15  -9  -1    6.70    2.10
 -15   9   1    6.40    3.40
  15   9  -1    6.00    1.90
  14  -9  -1   10.30    2.20
 -14  -9   1    2.20    5.70
  14   9  -1   10.00    2.00
 -14   9   1    7.70    3.40
  13  -9  -1    0.60    1.60
 -13  -9   1    2.10    5.00
 -13   9   1   -3.70    2.60
  13   9  -1    1.60    1.50
 -12  -9   1   27.10    6.00
  12  -9  -1   24.50    2.80
 -12   9   1   24.30    4.00
  12   9  -1   28.90    3.10
  11  -9  -1    1.90    1.60
 -11  -9   1    7.40    5.00
  11   9  -1    1.40    1.50
 -11   9   1    1.70    2.50
  10  -9  -1   90.59    6.00
 -10  -9   1   80.09   10.20
 -10   9   1   91.49    7.40
  10   9  -1   95.79    5.70
   9  -9  -1   57.39    4.50
  -9  -9   1   69.79    9.20
  -9   9   1   58.89    6.40
   9   9  -1   68.19    4.30
  -9   9   1   54.49    5.90
   8  -9  -1    2.10    1.50
  -8  -9   1   -0.70    4.20
  -8   9   1    2.40    2.20
  -8   9   1    2.90    2.60
   7  -9  -1    0.20    1.20
  -7  -9   1   -0.40    3.70
  -7   9   1    0.00    1.80
  -7   9   1    0.00    2.30
   6  -9  -1   10.20    1.70
  -6  -9   1    9.20    4.00
  -6   9   1    9.60    3.00
  -6   9   1    7.60    2.10
   5  -9  -1  159.58    8.70
  -5  -9   1  162.38   11.60
  -5   9   1  145.49   10.10
  -5   9   1  153.78    9.30
   4  -9  -1   24.80    2.40
  -4  -9   1   17.80    4.10
  -4   9   1   20.20    3.60
   3  -9  -1   22.80    2.30
  -3  -9   1   21.50    4.00
   3   9  -1   14.30    2.30
  -3   9   1   20.30    3.40
   2  -9  -1  651.13   33.30
  -2   9   1  641.94   34.30
   1  -9  -1   10.40    1.60
  -1   9   1   11.70    2.40
   0  -9  -1  123.29    8.00
   0   9  -1  127.49    7.90
   0   9   1  138.19    8.20
   1  -9   1   12.50    1.80
  -1  -9  -1   16.50    2.50
  -1   9  -1   14.20    2.70
  -1   9  -1   11.80    2.10
   2  -9   1  337.77   17.50
  -2  -9  -1  366.86   18.20
  -2   9  -1  322.77   17.90
  -2   9  -1  299.17   18.40
  -3  -9  -1   11.30    2.00
   3  -9   1   10.10    1.70
  -3   9  -1   10.90    2.60
  -3   9  -1    9.50    2.10
   4  -9   1  128.19    7.40
  -4   9  -1  130.09    8.20
  -4   9  -1  127.49    8.60
   5  -9   1  143.79    8.60
  -5   9  -1  157.58    9.90
  -5   9  -1  156.18    9.40
   6  -9   1   17.30    2.10
  -6  -9  -1   16.70    4.60
  -6   9  -1   15.50    2.60
  -7  -9  -1   13.60    4.70
   7  -9   1   15.80    2.20
  -7   9  -1   15.80    2.90
   8  -9   1  213.88   12.00
  -8  -9  -1  210.38   15.40
   8   9   1  229.18   11.80
  -8   9  -1  213.48   13.00
  -9  -9  -1  112.89   11.50
   9  -9   1   97.99    6.80
  -9   9  -1  120.99    8.30
   9   9   1  109.59    6.50
 -10  -9  -1  100.19   11.20
  10  -9   1   99.29    6.60
  10   9   1  106.49    6.20
 -10   9  -1   99.79    8.00
 -11  -9  -1    1.00    4.80
  11  -9   1    0.20    1.50
  11   9   1    0.80    1.40
 -11   9  -1    1.20    2.60
 -12  -9  -1  172.08   14.30
  12  -9   1  160.78   10.10
  12   9   1  178.88    9.80
 -12   9  -1  175.78   11.60
  13  -9   1    1.30    1.70
 -13  -9  -1   -0.50    5.10
 -13   9  -1    0.20    2.80
  13   9   1    1.70    1.50
  14  -9   1   43.00    4.20
 -14  -9  -1   29.60    6.90
 -14   9  -1   35.40    5.00
  14   9   1   40.70    3.70
 -15  -9  -1   27.30    6.50
  15  -9   1   30.60    3.50
  15   9   1   37.90    3.60
 -15   9  -1   23.40    4.70
  16  -9   1   -1.30    2.00
 -16  -9  -1   -4.80    6.00
 -16   9  -1    1.20    3.50
  16   9   1    5.20    1.90
 -16 -10   1   -0.50    5.70
  16 -10  -1    0.70    2.00
 -16  10   1    1.40    3.30
  16  10  -1    0.40    1.90
 -15 -10   1   13.50    3.10
  15 -10  -1    8.10    2.30
 -15 -10   1    4.70    6.20
 -15  10   1   14.60    3.90
  15  10  -1   10.70    2.30
  14 -10  -1   12.10    2.30
 -14 -10   1    9.50    6.10
  14  10  -1   12.10    2.30
 -14  10   1   13.90    3.70
  13 -10  -1    1.90    1.80
 -13 -10   1    4.40    5.40
 -13  10   1    4.50    3.00
  13  10  -1    3.20    1.70
 -12 -10   1    2.20    5.30
  12 -10  -1    2.90    1.90
  12  10  -1    6.70    1.70
 -12  10   1    2.10    2.70
 -11 -10   1   10.10    5.40
  11 -10  -1   12.40    2.30
 -11  10   1   13.20    3.30
  11  10  -1   15.80    2.10
 -10 -10   1    0.00    4.50
  10 -10  -1    0.10    1.60
 -10  10   1    0.10    2.50
  10  10  -1   -1.20    1.40
   9 -10  -1   43.10    4.10
  -9 -10   1   55.69    9.20
  -9  10   1   51.19    5.70
  -9  10   1   49.90    6.10
   8 -10  -1    5.50    1.70
  -8 -10   1    5.20    4.60
  -8  10   1    8.70    3.30
  -8  10   1    3.40    2.40
  -7 -10   1   19.40    4.80
   7 -10  -1   25.40    3.00
  -7  10   1   33.70    4.80
  -6 -10   1    7.00    4.20
   6 -10  -1    9.10    1.80
  -6  10   1    9.60    3.10
   5 -10  -1   22.40    2.60
  -5 -10   1   18.70    4.70
  -5  10   1   25.20    4.10
   4 -10  -1    5.70    1.40
  -4 -10   1    3.50    3.80
  -4  10   1    2.30    2.40
   3 -10  -1  171.78    9.50
  -3 -10   1  172.48   12.00
  -3  10   1  166.78   10.70
   2 -10  -1   -1.40    1.10
  -2 -10   1    1.20    3.40
  -2 -10   1   -0.60    1.30
   2  10  -1    0.60    1.90
  -2  10   1    0.20    1.90
   1 -10  -1  295.57   15.70
  -1  10   1  296.27   16.70
   0 -10  -1  399.36   21.30
   0  10  -1  379.66   20.90
  -1 -10  -1   43.60    3.90
   1 -10   1   37.70    3.40
  -1  10  -1   40.00    4.30
   2 -10   1   57.99    4.20
  -2 -10  -1   53.69    4.50
  -2  10  -1   64.79    5.20
  -2  10  -1   57.59    5.30
  -3 -10  -1   32.20    3.30
   3 -10   1   34.10    3.20
  -3  10  -1   34.90    4.30
  -3  10  -1   37.50    4.40
   4 -10   1   17.90    2.20
  -4  10  -1   17.60    3.50
  -4  10  -1   19.40    2.90
  -5 -10  -1   58.59    8.30
   5 -10   1   51.99    4.30
  -5  10  -1   56.49    5.40
   5  10   1   65.49   10.30
  -5  10  -1   64.29    5.80
  -6 -10  -1   90.99   10.00
   6 -10   1   84.69    5.70
  -6  10  -1   89.69    7.50
  -6  10  -1   89.69    6.80
  -7 -10  -1  146.49   12.10
   7 -10   1  123.49    8.10
  -7  10  -1  141.69    9.10
   8 -10   1   -0.90    1.50
  -8 -10  -1   -2.10    4.70
  -8  10  -1    1.40    2.20
  -9 -10  -1   20.40    5.90
   9 -10   1   25.80    3.00
   9  10   1   24.80    2.80
  -9  10  -1   17.80    3.50
  10 -10   1   25.90    3.10
 -10 -10  -1   26.10    5.90
  10  10   1   34.10    3.10
 -10  10  -1   29.40    4.20
  11 -10   1    0.60    1.70
 -11 -10  -1   -3.10    5.20
  11  10   1    1.50    1.40
 -11  10  -1    1.00    2.70
  12 -10   1    0.30    1.60
 -12 -10  -1   -2.40    5.20
  12  10   1    0.70    1.60
 -12  10  -1    1.30    2.90
 -13 -10  -1   34.50    7.00
  13 -10   1   39.10    4.20
  13  10   1   44.40    3.90
 -13  10  -1   41.40    6.20
 -14 -10  -1   13.50    6.50
  14 -10   1   17.40    2.90
 -14  10  -1   21.20    4.20
  14  10   1   20.40    2.60
 -15 -10  -1   11.20    5.90
  15 -10   1    5.00    2.20
  15  10   1    5.90    1.90
 -15  10  -1    4.60    3.30
  15 -11  -1    2.50    2.10
 -15 -11   1  -11.60    6.00
  15  11  -1   -1.50    1.60
 -15  11   1    6.00    3.40
 -14 -11   1   14.50    6.70
  14 -11  -1   21.70    3.00
  14  11  -1   26.70    2.80
 -14  11   1   18.60    4.10
 -13 -11   1    4.90    5.70
  13 -11  -1   10.50    2.20
  13  11  -1    7.00    1.90
 -13  11   1    8.10    3.30
 -12 -11   1   -1.50    5.50
  12 -11  -1    4.10    1.90
 -12  11   1    1.30    2.80
 -11 -11   1   19.60    6.10
  11 -11  -1   24.90    2.90
 -11  11   1   22.50    3.80
 -10 -11   1   38.40    6.50
  10 -11  -1   39.50    3.90
 -10  11   1   34.10    4.40
   9 -11  -1    0.10    1.80
  -9 -11   1    4.70    4.80
  -9  11   1   -2.60    2.30
  -9  11   1   -1.80    3.00
   8 -11  -1   56.29    4.40
  -8 -11   1   38.50    6.60
  -8  11   1   60.49    5.80
  -8  11   1   62.19    6.70
  -7 -11   1   17.40    5.30
   7 -11  -1   27.50    3.20
  -7  11   1   32.90    5.00
   6 -11  -1   70.89    4.90
  -6 -11   1   70.19    9.30
  -6  11   1   66.19    6.80
   5 -11  -1   16.30    2.10
  -5 -11   1   14.40    4.80
  -5  11   1   11.00    3.60
   4 -11  -1   35.80    3.20
  -4 -11   1   27.20    5.20
  -4  11   1   37.30    5.10
  -3 -11   1   -1.80    3.70
   3 -11  -1    0.70    1.30
  -3  11   1    0.00    2.00
   3  11  -1    3.50    2.00
   2 -11  -1   92.49    5.50
  -2  11   1   79.99    6.70
   1 -11  -1  143.09   10.00
   1 -11  -1  166.28    9.10
  -1  11   1  173.78   10.30
   0 -11  -1    3.20    2.00
   0 -11   1    1.70    1.50
   0  11  -1    4.10    2.10
   0  11   1    3.90    2.10
  -1 -11  -1   11.60    2.70
   1 -11   1   11.30    2.00
  -1  11  -1   13.70    3.00
   2 -11   1    1.50    1.50
  -2 -11  -1    5.80    2.10
  -2  11  -1    1.20    2.00
  -2  11  -1    1.10    2.10
   3 -11   1    6.00    1.70
  -3 -11  -1    5.20    2.00
  -3  11  -1    5.50    2.30
  -3  11  -1    5.10    2.70
   4 -11   1    3.30    1.60
  -4  11  -1    4.50    2.70
  -4  11  -1    3.60    2.20
   5 -11   1    3.30    1.60
  -5 -11  -1    3.40    4.30
  -5  11  -1    4.70    2.80
  -5  11  -1    1.40    2.30
   6 -11   1   32.40    3.50
  -6 -11  -1   32.70    5.90
  -6  11  -1   32.30    4.00
  -6  11  -1   33.10    5.20
   7 -11   1   15.10    2.40
  -7 -11  -1   19.10    5.50
  -7  11  -1   10.10    2.90
  -8 -11  -1  108.79   11.60
   8 -11   1  116.99    7.20
  -8  11  -1  106.09    8.30
  -9 -11  -1    9.70    5.50
   9 -11   1    6.50    2.10
  -9  11  -1    3.10    2.70
  10 -11   1   -1.30    1.70
 -10  11  -1   -0.60    2.60
  11 -11   1   46.60    4.30
 -11 -11  -1   39.60    7.20
 -11  11  -1   44.00    6.10
  11  11   1   42.50    3.80
  12 -11   1   -0.20    1.80
 -12 -11  -1    3.20    5.60
 -12  11  -1    0.50    2.80
  12  11   1    0.10    1.60
  13 -11   1   -0.30    1.90
 -13 -11  -1    2.70    5.60
  13  11   1    1.70    1.50
 -13  11  -1   -1.70    2.90
 -14 -11  -1    0.70    6.30
  14 -11   1    0.40    2.00
 -14  11  -1    0.70    3.20
  14  11   1    4.40    1.80
 -15 -11  -1   22.90    7.20
  15 -11   1   25.30    3.30
  15  11   1   34.20    3.80
 -15  11  -1   24.20    4.80
  15 -12  -1    9.80    2.40
 -15 -12   1   -2.10    6.80
 -15  12   1    3.00    3.70
 -14 -12   1   -2.80    6.30
  14 -12  -1    1.70    2.20
 -14  12   1    0.50    3.20
  13 -12  -1   36.10    4.00
 -13 -12   1   30.00    7.00
 -13  12   1   24.50    4.30
  12 -12  -1   19.20    2.80
 -12 -12   1   11.00    6.30
 -12  12   1   17.50    3.80
 -11 -12   1   32.70    7.10
  11 -12  -1   40.10    4.10
 -11  12   1   33.60    4.50
 -10 -12   1   14.00    5.50
  10 -12  -1   13.70    2.50
 -10  12   1   13.10    3.10
   9 -12  -1   40.20    4.10
  -9 -12   1   32.20    6.40
  -9  12   1   35.70    6.10
  -9  12   1   40.50    5.30
   8 -12  -1   71.89    5.40
  -8 -12   1   78.69   10.70
  -8  12   1   76.09    7.60
  -7 -12   1   12.40    5.40
   7 -12  -1   13.60    2.40
  -7  12   1   17.00    4.10
  -6 -12   1    8.10    4.70
   6 -12  -1   13.30    2.30
  -6  12   1   16.20    3.10
  -6  12   1   21.20    4.30
  -5 -12   1   82.29    9.80
   5 -12  -1   72.59    5.30
  -5  12   1   84.89    7.30
   4 -12  -1    1.50    1.40
  -4 -12   1    0.50    4.50
  -4  12   1    2.50    3.00
   3 -12  -1  201.68   11.50
  -3  12   1  211.48   13.10
   2 -12  -1   44.60    3.80
  -2 -12   1   37.90    4.10
  -2  12   1   49.20    5.20
   1 -12  -1   49.40    5.00
   1 -12  -1   47.90    4.00
  -1 -12   1   48.60    4.70
   0 -12  -1   69.79    6.00
   0 -12   1   80.09    5.40
   0 -12  -1   76.79    5.20
   0  12   1   78.39    6.30
  -1 -12  -1   62.29    5.40
   1 -12   1   63.59    4.70
  -1  12  -1   60.39    5.90
  -1  12  -1   58.19    5.60
  -2 -12  -1    0.20    1.90
   2 -12   1   -1.10    1.40
  -2  12  -1    0.30    2.20
  -2  12  -1   -1.70    2.30
  -3 -12  -1   88.19    6.60
   3 -12   1   99.69    6.40
  -3  12  -1  104.29    7.40
  -3  12  -1  104.99    7.80
  -4 -12  -1    1.40    4.10
   4 -12   1    2.00    1.60
  -4  12  -1    0.10    2.50
  -4  12  -1   -1.40    2.10
  -5 -12  -1   21.60    5.50
   5 -12   1   23.40    2.80
  -5  12  -1   19.70    3.30
  -5  12  -1   26.50    4.50
  -6 -12  -1   16.00    5.50
   6 -12   1   17.90    2.60
  -6  12  -1   18.10    3.40
  -6  12  -1   21.20    4.40
  -7 -12  -1   97.49   11.10
   7 -12   1   79.79    5.80
  -7  12  -1   73.39    7.10
   8 -12   1    3.20    2.00
  -8 -12  -1    2.40    5.20
  -8  12  -1    1.70    2.60
  -9 -12  -1   36.30    6.80
   9 -12   1   38.10    4.10
  -9  12  -1   42.20    5.80
 -10 -12  -1   50.19    7.80
  10 -12   1   64.49    5.20
 -10  12  -1   66.19    6.70
  11 -12   1    0.00    1.90
 -11 -12  -1    0.10    5.80
 -11  12  -1    1.70    2.70
  12 -12   1    2.50    2.10
 -12 -12  -1    2.30    5.60
 -12  12  -1    2.50    3.10
  13 -12   1    2.60    2.00
 -13 -12  -1    1.40    6.00
 -13  12  -1   -0.60    3.20
  14 -12   1   18.80    3.00
 -14 -12  -1    9.60    7.20
  14  12   1   12.30    2.50
 -14  12  -1   17.70    4.40
  14 -13  -1    8.60    2.60
 -14 -13   1   -4.50    6.90
 -14  13   1    4.90    3.40
  13 -13  -1   27.70    3.40
 -13 -13   1   23.20    7.10
 -13  13   1   25.80    4.50
 -12 -13   1   15.00    6.90
  12 -13  -1   19.20    2.90
 -12  13   1   20.90    3.90
  11 -13  -1   20.90    2.90
 -11 -13   1   13.30    6.70
 -11  13   1   27.10    4.20
 -10 -13   1   -0.10    5.30
  10 -13  -1    3.60    1.90
 -10  13   1    1.00    2.80
   9 -13  -1   -0.10    1.80
  -9 -13   1    1.70    4.90
  -9  13   1    2.50    3.40
  -8 -13   1   13.10    5.60
   8 -13  -1   13.10    2.40
  -8  13   1   23.10    4.90
   7 -13  -1   36.00    3.90
  -7 -13   1   32.00    6.40
  -7  13   1   45.00    6.00
   6 -13  -1   12.80    2.40
  -6 -13   1   11.60    5.20
  -6  13   1   14.10    4.10
  -5 -13   1  154.58   12.40
   5 -13  -1  138.89    8.50
  -5  13   1  140.59   10.40
  -4 -13   1    3.00    4.60
   4 -13  -1    3.60    1.80
  -4  13   1    1.80    2.90
  -3 -13   1   77.99    9.70
   3 -13  -1   67.29    5.00
  -3  13   1   71.29    6.90
  -2 -13   1   60.69    5.20
   2 -13  -1   63.49    4.70
  -2  13   1   59.09    6.20
  -1 -13   1    9.40    2.60
   1 -13  -1    7.80    2.90
   1 -13  -1    5.90    2.00
  -1  13   1   11.10    3.30
   0 -13  -1   23.10    3.90
   0 -13   1   19.30    2.70
   0 -13  -1   16.80    2.50
   1 -13   1   18.00    2.60
  -1 -13  -1   22.90    3.80
  -1  13  -1   18.50    3.90
   2 -13   1   20.30    2.80
  -2 -13  -1   20.30    3.80
  -2  13  -1   20.30    3.90
  -3 -13  -1    1.10    2.00
   3 -13   1    1.50    1.70
  -3 -13  -1    0.90    4.20
  -3  13  -1   -1.40    2.70
  -4 -13  -1    2.90    4.70
   4 -13   1    3.80    1.90
  -4  13  -1    7.50    3.30
  -4  13  -1    3.80    2.70
   5 -13   1   -1.90    1.70
  -5 -13  -1   -3.40    4.50
  -5  13  -1   -0.70    2.50
  -5  13  -1   -2.30    3.00
  -6 -13  -1   39.30    6.90
   6 -13   1   40.60    4.20
  -6  13  -1   38.10    5.70
  -6  13  -1   48.10    6.30
   7 -13   1   -2.20    1.80
  -7 -13  -1   -3.60    4.90
  -7  13  -1   -1.80    2.60
   8 -13   1  118.29    7.70
  -8 -13  -1  114.29   12.70
  -8  13  -1  117.39    9.10
  -9 -13  -1    9.80    5.80
   9 -13   1    7.70    2.30
  -9  13  -1    6.80    3.00
  10 -13   1   10.00    2.60
 -10 -13  -1   10.80    6.30
 -10  13  -1   10.70    3.40
 -11 -13  -1    7.50    6.40
  11 -13   1    7.80    2.40
 -11  13  -1    4.70    3.40
  12 -13   1   10.20    2.50
 -12 -13  -1   16.20    6.30
 -12  13  -1   10.20    3.60
  13 -13   1    3.50    2.10
 -13 -13  -1    4.10    6.60
 -13  13  -1    1.80    3.40
 -13 -14   1    3.80    6.50
  13 -14  -1    0.60    2.30
 -13  14   1    2.10    3.10
  12 -14  -1    1.40    2.20
 -12 -14   1   -1.40    6.50
 -11 -14   1    2.00    6.60
  11 -14  -1    8.60    2.40
 -10 -14   1   96.89   12.70
  10 -14  -1  104.69    6.90
 -10  14   1   92.89    8.20
   9 -14  -1   37.00    4.30
  -9 -14   1   36.80    6.70
  -9  14   1   39.50    6.90
   8 -14  -1   43.50    4.40
  -8 -14   1   40.40    7.10
  -8  14   1   51.59    6.90
   7 -14  -1   16.50    2.60
  -7 -14   1   10.20    5.70
  -7  14   1   20.30    4.70
   6 -14  -1   40.00    3.90
  -6 -14   1   35.00    6.60
  -6  14   1   34.60    5.90
   5 -14  -1    2.70    1.90
  -5 -14   1    6.70    4.80
  -5  14   1    1.50    3.30
  -4 -14   1    0.90    4.40
   4 -14  -1   -1.00    1.60
  -4  14   1    0.80    3.10
   3 -14  -1   48.30    4.50
  -3  14   1   62.89    6.60
   2 -14  -1   37.30    3.90
  -2 -14   1   35.10    4.30
   2 -14  -1   36.60    5.20
  -2  14   1   42.20    5.50
   1 -14  -1   25.60    3.00
  -1 -14   1   22.30    3.10
   1 -14  -1   28.60    4.60
  -1 -14   1   27.40    4.10
  -1  14   1   29.70    4.90
   0 -14   1   52.29    4.50
   0 -14  -1   43.70    4.20
   0 -14   1   42.00    5.20
   0 -14  -1   44.80    5.20
  -1 -14  -1   37.50    3.90
   1 -14   1   34.80    4.10
  -1 -14  -1   36.80    5.00
   2 -14   1   17.90    2.80
  -2 -14  -1   17.80    5.00
  -2 -14  -1   20.10    3.60
  -2  14  -1   28.80    4.50
  -3 -14  -1   29.20    5.90
  -3 -14  -1   28.70    4.00
   3 -14   1   25.40    3.20
  -3  14  -1   27.10    4.90
   4 -14   1   35.90    3.80
  -4 -14  -1   21.90    5.90
  -4  14  -1   36.60    5.60
  -5 -14  -1   -1.40    5.20
   5 -14   1    0.90    1.90
  -5  14  -1    0.40    2.80
  -5  14  -1    2.30    3.40
   6 -14   1   59.49    5.00
  -6 -14  -1   61.29   10.20
  -6  14  -1   56.29    6.60
  -7 -14  -1   26.40    6.70
   7 -14   1   25.50    3.40
  -7  14  -1   27.00    4.00
  -8 -14  -1   -5.50    5.70
   8 -14   1    0.80    1.90
  -8  14  -1   -3.00    2.90
  -9 -14  -1    3.80    5.60
   9 -14   1    0.80    2.10
  -9  14  -1   -1.20    2.90
  10 -14   1   44.20    4.70
 -10 -14  -1   38.90    7.90
 -10  14  -1   36.20    5.20
 -11 -14  -1    6.70    6.70
  11 -14   1    9.70    2.60
 -11  14  -1    9.20    3.40
  12 -14   1    1.00    2.20
 -12 -14  -1    4.60    6.30
 -12  14  -1   -2.30    3.30
 -12 -15   1    3.30    6.90
  12 -15  -1    1.70    2.40
  11 -15  -1   13.80    2.80
 -11 -15   1   10.00    7.20
 -11  15   1   14.40    3.80
 -10 -15   1    1.80    6.50
  10 -15  -1    5.00    2.20
   9 -15  -1   17.40    3.00
  -9 -15   1   17.60    6.30
  -9  15   1   14.90    5.30
   8 -15  -1    4.10    2.20
  -8 -15   1    5.40    5.50
  -8  15   1    2.90    4.20
  -7 -15   1    7.00    5.70
   7 -15  -1    4.60    2.10
  -7  15   1    3.40    3.80
   6 -15  -1   11.70    2.50
  -6 -15   1    5.50    5.60
  -6  15   1   12.60    4.30
   5 -15  -1   45.60    4.20
  -5 -15   1   34.00    6.70
  -5  15   1   46.00    6.60
   4 -15  -1   52.59    4.60
  -4 -15   1   57.49    9.50
  -4  15   1   50.29    6.60
   3 -15  -1    0.90    2.80
   3 -15  -1   -0.50    1.70
  -3 -15   1   -3.20    4.10
  -3  15   1    0.00    2.90
  -2 -15   1    3.00    2.70
   2 -15  -1    2.70    1.80
   2 -15  -1    5.30    3.10
  -2  15   1    0.30    3.30
  -1 -15   1   56.09    5.50
   1 -15  -1   52.79    4.70
  -1 -15   1   55.09    4.90
   1 -15  -1   54.59    6.00
  -1  15   1   59.59    6.20
   0 -15  -1   -1.40    1.70
   0 -15   1   -1.10    1.80
   0 -15   1    0.50    2.40
   0 -15  -1   -1.30    2.60
   1 -15   1    1.10    1.90
  -1 -15  -1   -3.70    1.80
  -1 -15  -1    3.30    2.60
  -1  15  -1   -1.10    2.80
  -2 -15  -1    1.80    2.50
   2 -15   1   -0.20    1.80
  -2  15  -1    0.80    3.00
   3 -15   1   17.00    2.80
  -3 -15  -1    8.90    5.40
  -3  15  -1   20.50    4.10
  -4 -15  -1   47.30    7.20
   4 -15   1   43.70    4.60
  -4  15  -1   48.80    6.20
  -4  15  -1   57.79    6.50
   5 -15   1    5.00    2.10
  -5 -15  -1    6.80    5.30
  -5  15  -1    5.10    3.70
  -6 -15  -1    1.20    5.70
   6 -15   1   -2.60    1.90
  -6  15  -1    0.40    3.10
   7 -15   1   -0.70    2.00
  -7 -15  -1   -9.10    5.70
  -7  15  -1   -1.10    2.80
  -8 -15  -1    6.10    5.80
   8 -15   1    2.40    2.30
  -8  15  -1   -1.20    3.10
  -9 -15  -1   45.20    8.40
   9 -15   1   52.49    5.10
 -10 -15  -1   20.30    7.60
  10 -15   1   35.50    4.10
 -10  15  -1   31.10    5.10
 -11 -15  -1    5.20    6.70
  11 -15   1    7.10    2.40
 -11  15  -1    3.10    3.40
  10 -16  -1   57.09    5.10
 -10 -16   1   40.40    8.80
  -9 -16   1   10.30    6.80
   9 -16  -1   14.50    3.00
  -8 -16   1    9.80    5.80
   8 -16  -1    5.00    2.30
  -8  16   1    4.70    4.40
   7 -16  -1    1.20    2.00
  -7 -16   1   -0.60    5.40
  -7  16   1   -3.80    3.70
  -6 -16   1    6.50    5.80
   6 -16  -1    5.60    2.30
  -6  16   1    6.30    4.10
   5 -16  -1   -1.30    1.90
  -5 -16   1   -3.50    5.30
  -5  16   1   -3.20    3.30
   4 -16  -1    5.90    2.10
  -4 -16   1    3.10    5.30
  -4  16   1    6.20    3.90
   3 -16  -1    7.40    2.10
   3 -16  -1    5.60    3.90
  -3  16   1    5.10    3.80
   2 -16  -1   28.50    5.20
  -2 -16   1   19.20    3.20
   2 -16  -1   20.70    3.00
  -2 -16   1   28.60    4.40
  -2  16   1   29.30    5.20
   1 -16  -1   -1.50    1.90
   1 -16  -1    3.10    3.20
  -1 -16   1   -0.10    2.60
  -1 -16   1   -2.80    1.90
   0 -16  -1    9.30    2.40
   0 -16  -1    6.80    3.40
   0 -16   1    5.70    3.30
   0 -16   1    8.80    2.40
  -1 -16  -1    3.40    2.20
   1 -16   1    7.30    3.50
  -1 -16  -1   11.90    3.40
   1 -16   1    6.90    2.40
  -2 -16  -1    4.80    2.20
   2 -16   1    4.70    2.20
  -2 -16  -1    7.70    3.10
  -2  16  -1    5.00    3.50
  -3 -16  -1    5.90    2.80
  -3 -16  -1   10.50    5.30
   3 -16   1    4.30    2.20
  -3  16  -1    5.20    3.60
  -4 -16  -1    9.30    5.30
   4 -16   1   -1.90    1.90
  -4  16  -1   -1.70    3.50
   5 -16   1    0.50    2.00
  -5 -16  -1   -0.50    5.80
  -5  16  -1   -2.80    2.90
  -5  16  -1   -2.90    3.40
  -6 -16  -1    9.20    6.60
   6 -16   1   14.90    2.90
  -6  16  -1   19.60    4.20
   7 -16   1    0.40    2.30
  -7 -16  -1    6.60    5.90
  -7  16  -1   -5.20    3.20
   8 -16   1    0.20    2.30
  -8 -16  -1   -1.20    6.10
  -8  16  -1   -1.60    2.90
   9 -16   1   -0.10    2.30
  -9 -16  -1    2.40    6.90
  -9  16  -1   -4.30    3.40
   8 -17  -1   22.20    3.20
  -8 -17   1   18.50    6.90
  -8  17   1   14.80    5.60
  -7 -17   1   11.70    5.90
   7 -17  -1    9.30    2.40
  -7  17   1    2.80    4.40
   6 -17  -1   62.19    5.50
  -6 -17   1   77.89   10.70
  -6  17   1   66.39    7.90
  -5 -17   1    8.50    5.60
   5 -17  -1    4.00    2.20
  -5  17   1    6.70    4.40
   4 -17  -1    4.60    3.90
   4 -17  -1    3.80    2.10
  -4  17   1   -0.10    3.60
   3 -17  -1   14.50    4.50
   3 -17  -1   12.60    2.60
  -3  17   1   14.40    4.60
   2 -17  -1    0.60    3.20
   2 -17  -1    0.30    1.80
  -2 -17   1   -0.20    2.20
  -2  17   1   -0.90    3.30
  -1 -17   1    8.60    3.40
  -1 -17   1    2.00    2.30
   1 -17  -1    4.60    3.40
   1 -17  -1    5.80    2.20
   0 -17  -1    3.70    2.20
   0 -17  -1   13.20    3.90
   0 -17   1    8.60    3.50
   0 -17   1    7.00    2.50
   1 -17   1   11.30    2.70
  -1 -17  -1   23.50    4.40
  -1 -17  -1    9.40    2.90
   1 -17   1   15.10    3.80
   2 -17   1    6.60    3.60
  -2 -17  -1    5.70    3.10
   2 -17   1    6.60    2.30
  -2  17  -1    7.30    3.70
  -3 -17  -1    6.50    5.40
   3 -17   1   -1.10    2.10
  -3  17  -1   -2.40    3.40
   4 -17   1    1.30    2.10
  -4 -17  -1    0.30    5.90
  -4  17  -1    3.40    3.70
   5 -17   1    0.20    2.20
  -5 -17  -1   -3.60    6.10
  -6 -17  -1   40.90    7.50
   6 -17   1   41.70    4.80
   7 -17   1    0.50    2.30
  -7 -17  -1    4.20    6.30
  -8 -17  -1   32.20    8.30
   8 -17   1   45.00    4.90
  -8  17  -1   35.70    5.40
  -6 -18   1    4.80    5.70
   6 -18  -1    0.10    2.20
  -6  18   1   -3.50    4.20
   5 -18  -1   22.70    3.60
   5 -18  -1   36.20    6.80
  -5 -18   1   28.50    6.40
  -5  18   1   24.00    5.50
  -4 -18   1   14.40    5.50
   4 -18  -1   15.40    5.00
   4 -18  -1   11.60    2.90
  -4  18   1   14.40    4.90
   3 -18  -1    5.00    3.90
   3 -18  -1   10.10    4.50
  -3 -18   1    1.00    2.50
  -3  18   1    6.60    4.20
  -2 -18   1   -4.80    2.20
   2 -18  -1    0.30    3.50
  -2  18   1    0.10    3.50
  -1 -18   1   -3.90    2.00
   1 -18  -1    0.00    3.30
  -1  18   1   -0.90    3.30
   0 -18  -1    6.00    3.20
   0 -18   1    0.00    2.20
   0 -18   1   -1.00    3.00
   1 -18   1    8.50    3.70
   1 -18   1    6.50    2.40
  -1 -18  -1    8.80    3.50
   2 -18   1    4.50    3.50
   2 -18   1    4.30    2.40
   3 -18   1    1.30    2.40
   3 -18   1    7.30    3.90
  -3  18  -1    4.70    4.10
  -4 -18  -1    5.80    6.10
   4 -18   1    2.80    2.40
  -4  18  -1    3.10    4.40
   5 -18   1   25.40    3.80
  -5 -18  -1   33.60    7.00
   1 -19  -1   44.60    6.30
  -1 -19   1   32.40    4.30
   0 -19  -1    7.10    4.10
   0 -19   1    0.50    2.60
   1 -19   1    0.80    3.50
   1 -19   1   -1.70    2.20
 -19   0   2   19.90    4.00
  18   0  -2   34.50    3.80
 -18   0   2   41.60    5.90
 -17   0   2   -1.30    2.30
  17   0  -2   -0.90    1.40
 -16   0   2   25.30    3.60
  16   0  -2   32.40    3.20
 -15   0   2   -1.70    2.00
  15   0  -2   -1.70    1.20
  14   0  -2   52.29    3.90
 -14   0   2   53.99    5.00
  13   0  -2   -0.80    1.00
 -13   0   2    4.90    1.90
 -12   0   2   32.10    3.60
  12   0  -2   36.80    2.80
  11   0  -2    0.30    0.80
 -11   0   2    1.00    1.30
 -10   0   2    1.80    1.20
  10   0  -2    2.60    0.80
  -9   0   2   -0.50    1.00
   9   0  -2   -0.30    0.60
  -8   0   2  282.07   15.90
   8   0  -2  316.27   15.60
  -7   0   2   -0.40    0.60
   7   0  -2   -0.20    0.50
   6   0  -2  645.34   31.00
  -6   0   2  567.24   31.00
   5   0  -2    0.30    0.40
   4   0  -2 1995.70  100.99
  -3   0   2   -0.40    0.60
   3   0  -2   -0.10    0.20
   2   0  -2  955.00   50.39
   2   0  -2 1037.10   50.89
  -2   0   2  995.00   50.59
   1   0  -2    0.20    0.20
   0   0   2 9999.00  506.75
   1   0   2    0.20    0.20
   1   0   2    0.40    0.70
  -1   0  -2    0.10    0.40
  -2   0  -2  134.39    7.40
   2   0   2  135.19    7.00
  -3   0  -2    0.30    1.20
   3   0   2    0.30    0.40
   4   0   2 1241.48   59.69
  -4   0  -2 1212.18   60.19
  -4   0  -2 1075.09   59.79
  -5   0  -2    0.50    1.50
   5   0   2    0.10    0.40
  -5   0  -2   -0.90    0.70
  -6   0  -2  112.39    5.90
   6   0   2   95.79    5.40
  -6   0  -2   89.19    6.20
  -7   0  -2    1.50    1.80
   7   0   2    0.30    0.60
  -7   0  -2    0.30    1.10
  -8   0  -2   38.80    4.00
  -8   0  -2   35.80    3.30
   8   0   2   40.40    2.60
  -9   0  -2   -0.80    1.30
  -9   0  -2    0.40    2.10
   9   0   2   -1.00    0.70
 -10   0  -2   32.10    3.40
 -10   0  -2   31.30    4.00
  10   0   2   28.60    2.50
 -11   0  -2    0.20    1.50
  11   0   2    1.20    1.00
 -11   0  -2    0.20    2.20
 -12   0  -2   17.90    3.30
 -12   0  -2   18.40    2.70
  12   0   2   14.20    1.80
  13   0   2   -0.50    1.00
 -13   0  -2   -2.00    2.20
 -13   0  -2   -1.00    1.90
 -14   0  -2  332.97   19.00
  14   0   2  348.57   18.10
 -14   0  -2  332.37   19.00
 -15   0  -2    0.70    2.30
  15   0   2   -0.80    1.10
 -15   0  -2    0.80    2.30
 -16   0  -2  138.49    9.10
  16   0   2  130.29    8.00
 -16   0  -2  129.59    9.50
 -17   0  -2    2.20    2.20
  17   0   2    0.90    1.50
 -17   0  -2    1.70    2.90
 -18   0  -2    0.20    3.10
  18   0   2   -1.60    1.80
  19  -1  -2    9.90    2.40
 -19  -1   2   11.30    3.60
 -19   1   2   11.70    3.70
  19   1  -2   11.80    2.40
  18  -1  -2   17.80    2.60
 -18  -1   2   17.30    3.70
 -18   1   2   20.70    3.90
  18   1  -2   22.00    2.60
  17  -1  -2   10.70    2.00
 -17  -1   2    8.10    2.90
  17   1  -2   13.30    2.10
 -17   1   2   11.70    3.00
  16  -1  -2   14.30    2.10
 -16  -1   2   17.20    3.10
 -16   1   2   19.40    3.20
  16   1  -2   12.60    2.00
  15  -1  -2    1.00    1.30
 -15  -1   2    0.70    2.00
  15   1  -2    0.60    1.20
 -15   1   2   -0.50    2.00
  14  -1  -2   22.80    2.70
 -14  -1   2   29.40    4.00
 -14   1   2   27.20    4.00
  14   1  -2   22.60    2.60
  13  -1  -2   15.40    1.90
 -13  -1   2   18.00    2.60
 -13   1   2   18.40    2.70
  13   1  -2   18.80    2.20
 -12  -1   2   77.09    5.60
  12  -1  -2   81.49    4.80
 -12   1   2   76.79    5.70
  12   1  -2   80.89    4.80
  11  -1  -2    7.10    1.10
 -11  -1   2    6.30    1.60
  11   1  -2    8.90    1.20
 -11   1   2    7.60    1.70
  10  -1  -2  342.17   18.70
 -10  -1   2  353.96   19.10
  10   1  -2  376.76   18.80
 -10   1   2  367.16   19.20
  -9  -1   2   66.39    4.40
   9  -1  -2   67.69    4.00
  -9   1   2   66.99    4.50
   9   1  -2   69.69    4.00
   8  -1  -2  168.18    8.80
  -8  -1   2  157.58    9.00
   8   1  -2  166.78    8.80
  -8   1   2  167.68    9.20
   7  -1  -2  324.87   16.10
   7   1  -2  325.47   16.10
  -7   1   2  284.17   16.30
   6  -1  -2  369.16   19.10
  -6   1   2  354.46   19.30
   6   1  -2  388.66   19.10
   5  -1  -2  175.28    8.90
  -5  -1   2  172.98    9.50
   5   1  -2  172.48    8.90
  -5   1   2  159.28    9.00
  -4  -1   2  317.17   16.40
   4  -1  -2  318.97   16.00
   4   1  -2  321.67   16.00
  -4   1   2  289.37   16.10
   3  -1  -2  289.47   14.00
  -3  -1   2  269.77   14.30
  -3   1   2  248.38   14.30
   3   1  -2  294.87   14.00
  -3   1   2  262.87   14.00
   2  -1  -2  555.74   28.80
   2  -1  -2  584.24   28.50
  -2  -1   2  586.14   28.80
  -2   1   2  612.74   28.90
   2   1  -2  510.95   28.60
   2   1  -2  576.34   29.20
  -2   1   2  516.05   28.70
   1  -1  -2    8.70    0.80
   1   1  -2   10.00    0.90
  -1   1   2    8.80    0.80
  -1   1   2    9.10    0.90
   0  -1  -2  667.83   31.80
   0   1  -2  664.63   31.70
   0   1   2  568.44   31.70
   0   1  -2  623.24   31.70
   0   1   2  587.24   31.80
   1  -1   2  180.68    8.80
  -1  -1  -2  148.99    8.90
  -1   1  -2  169.78    8.90
  -1   1  -2  156.18    9.00
   1   1   2  192.18    9.00
  -2  -1  -2 1413.26   68.99
   2  -1   2 1474.25   68.79
   2   1   2 1326.07   68.69
   2   1   2 1359.46   68.99
  -2   1  -2 1319.67   68.99
  -2   1  -2 1243.28   68.89
  -3  -1  -2   64.89    4.10
   3  -1   2   69.69    3.70
  -3   1  -2   64.19    3.90
  -3   1  -2   66.59    4.30
   3   1   2   64.29    4.40
   3   1   2   65.59    3.60
  -4  -1  -2   90.79    4.40
  -4  -1  -2   68.19    4.90
  -4   1  -2   66.79    4.90
   4   1   2   81.29    4.20
  -5  -1  -2  171.28    9.40
   5  -1   2  174.58    9.30
  -5  -1  -2  169.58    9.80
  -5   1  -2  163.48    9.50
  -5   1  -2  189.08   10.00
   5   1   2  185.38    9.20
  -6  -1  -2   96.09    5.20
   6  -1   2   87.59    4.80
  -6  -1  -2   85.29    5.70
  -6   1  -2   86.89    5.70
   6   1   2   74.99    4.70
  -7  -1  -2   43.70    4.00
  -7  -1  -2   45.50    3.30
   7  -1   2   39.80    2.80
  -7   1  -2   38.30    3.80
   7   1   2   41.40    2.80
  -7   1  -2   51.39    3.50
   8  -1   2  195.68   10.30
  -8  -1  -2  191.68   10.60
  -8  -1  -2  197.58   11.20
   8   1   2  191.78   10.20
  -8   1  -2  184.98   11.00
  -8   1  -2  186.58   10.70
  -9  -1  -2   24.10    2.80
   9  -1   2   22.90    2.10
  -9  -1  -2   28.00    3.90
  -9   1  -2   21.10    2.90
   9   1   2   23.90    2.00
  -9   1  -2   27.50    3.50
 -10  -1  -2    8.60    2.90
  10  -1   2    5.30    1.10
 -10  -1  -2    4.50    1.60
 -10   1  -2    9.50    2.40
  10   1   2    4.60    1.10
 -10   1  -2    5.50    1.70
  11  -1   2   11.60    1.60
 -11  -1  -2   14.40    3.10
 -11  -1  -2   10.80    2.10
 -11   1  -2   11.30    2.70
 -11   1  -2   10.50    2.10
  11   1   2   11.30    1.50
  12  -1   2  190.58   10.10
 -12  -1  -2  180.48   11.10
 -12  -1  -2  182.88   10.80
 -12   1  -2  171.68   11.00
 -12   1  -2  177.98   10.80
  12   1   2  180.38    9.90
 -13  -1  -2   62.79    5.60
 -13  -1  -2   64.19    5.60
  13  -1   2   63.99    4.40
 -13   1  -2   61.99    5.60
 -13   1  -2   60.59    5.50
  13   1   2   63.39    4.30
  14  -1   2    2.20    1.30
 -14  -1  -2    5.00    2.30
 -14  -1  -2    1.30    2.50
  14   1   2    1.80    1.30
 -14   1  -2    4.80    2.30
 -14   1  -2    3.10    2.40
  15  -1   2    0.30    1.30
 -15  -1  -2    1.10    2.50
 -15  -1  -2   -1.40    2.30
 -15   1  -2   -0.90    2.40
  15   1   2    0.10    1.20
 -15   1  -2   -1.90    2.00
 -16  -1  -2    0.40    2.40
  16  -1   2    1.50    1.50
 -16  -1  -2    1.40    2.50
 -16   1  -2    0.70    2.70
 -16   1  -2    4.00    2.50
  16   1   2   -0.10    1.50
 -17  -1  -2   -0.70    2.30
  17  -1   2    0.70    1.60
 -17  -1  -2    1.60    2.90
  17   1   2   -2.40    1.50
 -17   1  -2   -1.70    2.80
 -17   1  -2    2.10    2.20
 -18  -1  -2   39.30    5.20
  18  -1   2   53.79    4.40
 -18   1  -2   42.20    5.50
  18   1   2   45.80    4.30
 -19  -2   2    3.40    3.20
  19  -2  -2    0.30    1.90
 -19   2   2    1.90    3.30
  19   2  -2    4.20    1.90
  18  -2  -2   13.50    2.30
 -18  -2   2   18.10    3.60
 -18   2   2   16.00    3.70
  18   2  -2   15.70    2.40
 -17  -2   2   10.50    3.00
  17  -2  -2   10.40    2.10
  17   2  -2   12.30    2.10
 -17   2   2    9.50    3.00
  16  -2  -2   14.40    2.10
 -16  -2   2   13.30    2.90
  16   2  -2   15.10    2.10
 -16   2   2   11.90    3.00
  15  -2  -2    3.40    1.30
 -15  -2   2   -0.30    2.00
 -15   2   2    2.80    2.20
  15   2  -2    2.10    1.40
 -14  -2   2    0.10    1.90
  14  -2  -2    1.40    1.10
 -14   2   2    0.80    2.00
  14   2  -2    0.10    1.20
  13  -2  -2    0.40    1.00
 -13  -2   2    0.10    1.70
  13   2  -2    0.00    1.10
 -13   2   2   -0.10    1.80
  12  -2  -2   25.20    2.30
 -12  -2   2   16.50    2.50
  12   2  -2   23.20    2.30
 -12   2   2   26.60    3.50
 -11  -2   2  137.79    8.60
  11  -2  -2  156.48    8.30
  11   2  -2  153.28    8.20
 -11   2   2  148.09    8.80
  10  -2  -2   13.20    1.60
 -10  -2   2    9.90    1.60
 -10   2   2    8.70    1.60
  10   2  -2   11.10    1.30
   9  -2  -2   67.89    4.10
  -9   2   2   70.89    4.60
   9   2  -2   69.39    4.10
   8  -2  -2   98.59    5.50
   8   2  -2   97.29    5.40
  -8   2   2   97.29    5.90
   7  -2  -2   48.70    2.90
  -7  -2   2   51.39    4.60
  -7   2   2   48.80    3.40
   7   2  -2   48.10    2.90
  -6  -2   2  568.34   28.70
   6  -2  -2  556.44   28.00
   6   2  -2  561.04   28.00
  -6   2   2  532.55   28.60
  -6   2   2  520.35   28.20
   5  -2  -2  193.18    9.40
  -5  -2   2  181.48   10.30
   5   2  -2  182.58    9.40
  -5   2   2  175.68   10.00
  -5   2   2  167.58    9.50
  -4  -2   2  718.83   36.50
   4  -2  -2  732.73   36.00
   4   2  -2  683.33   36.00
  -4   2   2  703.33   36.50
  -4   2   2  700.23   36.10
  -3  -2   2  207.88   11.50
   3   2  -2  218.08   11.00
   3   2  -2  214.98   12.70
  -3   2   2  211.58   11.40
  -2  -2   2 3019.00  154.08
   2   2  -2 3023.90  154.78
   2   2  -2 3025.90  153.88
  -2   2   2 3089.59  154.88
   1  -2  -2   30.50    2.10
  -1   2   2   34.80    2.10
  -1   2   2   32.40    2.20
   0  -2  -2 1666.83   80.69
   0   2   2 1574.84   80.59
   0   2   2 1440.26   81.09
   0   2  -2 1663.33   80.49
   1  -2   2  242.98   12.80
  -1  -2  -2  241.98   12.90
   1   2   2  245.48   13.00
  -1   2  -2  261.17   12.90
  -2  -2  -2  525.65   25.00
   2  -2   2  517.25   24.80
  -2   2  -2  417.56   25.10
   2   2   2  470.45   25.00
  -2   2  -2  495.45   25.00
   3  -2   2   93.29    5.00
  -3  -2  -2   86.09    5.40
  -3   2  -2   86.39    5.50
   3   2   2   89.99    4.80
   3   2   2   96.79    5.30
  -4  -2  -2    1.90    1.30
   4  -2   2    1.70    0.60
  -4   2  -2    3.40    1.40
   4   2   2    1.80    0.40
   4   2   2    2.50    1.40
   5  -2   2  151.58    7.80
  -5  -2  -2  140.99    8.30
   5   2   2  147.89    7.70
  -5   2  -2  142.99    8.10
  -5   2  -2  143.89    8.40
  -6  -2  -2  412.46   20.90
  -6  -2  -2  369.36   20.40
   6  -2   2  415.06   20.30
   6   2   2  400.26   20.80
  -6   2  -2  375.96   20.80
   6   2   2  402.26   20.20
  -6   2  -2  373.76   20.60
  -7  -2  -2  169.18   10.10
   7  -2   2  187.38    9.40
  -7  -2  -2  193.58    9.60
  -7   2  -2  152.38    9.90
   7   2   2  166.68    9.20
  -7   2  -2  172.68    9.80
  -8  -2  -2   99.29    6.00
   8  -2   2   99.99    5.70
  -8  -2  -2   97.39    6.80
  -8   2  -2  107.59    6.50
   8   2   2   93.99    5.50
  -8   2  -2   96.59    6.20
  -9  -2  -2   96.89    6.10
  -9  -2  -2  104.69    7.00
   9  -2   2  102.79    5.80
   9   2   2   90.79    5.60
  -9   2  -2  101.49    6.70
  -9   2  -2   96.09    6.40
 -10  -2  -2    3.40    1.50
  10  -2   2    2.50    1.00
 -10  -2  -2    3.90    2.70
 -10   2  -2    4.20    1.70
  10   2   2    3.10    0.90
 -10   2  -2    5.00    2.10
  11  -2   2    2.10    1.10
 -11  -2  -2    3.60    2.80
 -11  -2  -2    2.10    1.70
 -11   2  -2    1.70    2.10
  11   2   2    2.60    1.10
  12  -2   2   84.59    5.30
 -12  -2  -2   82.19    6.80
 -12  -2  -2   88.79    6.20
  12   2   2   87.29    5.20
 -12   2  -2   91.79    6.50
 -12   2  -2   74.09    6.30
  13  -2   2    8.40    1.60
 -13  -2  -2    6.30    2.90
 -13  -2  -2    6.90    2.40
 -13   2  -2    6.40    2.50
  13   2   2    7.20    1.50
 -13   2  -2    7.30    2.40
 -14  -2  -2   17.50    3.60
  14  -2   2   21.90    2.50
 -14  -2  -2   20.70    3.30
 -14   2  -2   18.90    3.30
  14   2   2   25.40    2.70
 -14   2  -2   21.90    3.50
 -15  -2  -2   12.00    3.30
 -15  -2  -2   12.70    3.00
  15  -2   2   12.00    2.10
 -15   2  -2   10.60    3.10
  15   2   2   13.60    2.10
 -15   2  -2   16.10    3.10
  16  -2   2   53.99    4.60
 -16  -2  -2   59.39    5.90
 -16  -2  -2   63.49    6.30
 -16   2  -2   74.09    6.80
  16   2   2   65.49    4.70
  17  -2   2   -1.50    1.50
 -17  -2  -2   -1.80    2.70
 -17   2  -2    0.20    2.80
  17   2   2    1.60    1.70
 -18  -2  -2   -0.60    3.00
  18  -2   2    4.80    1.90
  18   2   2    6.20    2.00
 -18   2  -2    4.20    3.20
  19  -3  -2    8.70    2.20
 -19  -3   2   12.10    3.50
 -19   3   2    9.10    3.70
  19   3  -2   12.40    2.40
 -18  -3   2   73.49    7.10
  18  -3  -2   66.09    5.30
  18   3  -2   75.99    5.40
 -18   3   2   68.59    7.30
 -17  -3   2    0.00    2.60
  17  -3  -2    0.90    1.40
 -17   3   2    2.60    2.70
  17   3  -2   -0.50    1.50
  16  -3  -2    8.40    1.80
 -16  -3   2    7.50    2.70
 -16   3   2    9.90    2.90
  16   3  -2    8.50    1.90
  15  -3  -2   62.29    4.30
 -15  -3   2   57.49    5.70
 -15   3   2   59.89    5.70
  15   3  -2   57.99    4.30
 -14  -3   2    4.80    2.10
  14  -3  -2    5.70    1.50
 -14   3   2    3.60    2.30
  14   3  -2    4.20    1.40
  13  -3  -2   60.99    4.20
 -13  -3   2   58.79    5.10
  13   3  -2   59.09    4.10
 -13   3   2   60.19    5.30
  12  -3  -2   45.90    3.30
 -12  -3   2   46.60    4.00
  12   3  -2   35.90    3.10
 -12   3   2   46.10    4.40
  11  -3  -2   38.40    2.90
 -11  -3   2   37.00    3.40
 -11   3   2   41.10    3.90
  11   3  -2   35.10    2.90
  10  -3  -2   66.09    4.10
 -10   3   2   67.99    4.80
  10   3  -2   65.19    4.10
  -9  -3   2  184.48   11.30
   9  -3  -2  178.88    9.60
  -9   3   2  172.58   10.10
   9   3  -2  185.18    9.70
  -8  -3   2  360.86   19.80
   8  -3  -2  373.56   18.70
  -8   3   2  361.86   19.50
   8   3  -2  352.96   18.60
  -8   3   2  348.07   19.00
  -7  -3   2    3.60    2.10
   7  -3  -2    1.70    0.70
  -7   3   2    3.30    1.40
   7   3  -2    2.00    0.60
  -6  -3   2   58.99    4.80
   6  -3  -2   51.59    3.20
  -6   3   2   52.89    3.50
   6   3  -2   56.29    3.20
  -6   3   2   53.29    4.00
   5  -3  -2 1157.28   57.29
  -5  -3   2 1155.88   57.99
  -5   3   2 1036.50   57.99
   5   3  -2 1181.98   57.29
  -5   3   2 1108.09   57.49
  -4  -3   2  166.78   10.50
   4  -3  -2  194.58    9.60
  -4   3   2  190.38   10.30
  -4   3   2  189.28    9.80
   4   3  -2  204.68   12.70
   4   3  -2  165.48    9.60
  -2  -3   2 1248.98   64.89
  -2   3   2 1321.47   64.99
   2   3  -2 1244.88   64.69
   1  -3  -2  474.55   24.40
   1   3  -2  448.06   24.20
  -1   3   2  489.75   24.50
   0  -3  -2  374.86   18.30
   0   3  -2  352.06   18.20
   0   3   2  323.57   18.20
  -1  -3  -2 3149.68  162.28
   1  -3   2 3170.58  161.48
  -1   3  -2 3050.89  161.68
   1   3   2 3177.08  162.18
   1   3   2 3408.26  162.98
  -1   3  -2 3189.38  161.98
  -2  -3  -2  405.56   23.30
   2   3   2  463.15   23.50
  -2   3  -2  490.35   23.50
  -3  -3  -2  536.85   28.50
   3  -3   2  565.24   28.20
  -3   3  -2  549.85   28.60
   3   3   2  558.94   28.00
   3   3   2  571.24   28.50
  -3   3  -2  524.75   28.40
  -4  -3  -2   32.40    3.00
   4  -3   2   35.30    2.30
  -4   3  -2   40.50    3.00
   4   3   2   34.50    2.00
  -4   3  -2   32.80    2.80
   4   3   2   33.30    2.70
   5  -3   2   59.89    3.60
  -5  -3  -2   59.59    4.20
  -5   3  -2   61.39    4.10
  -5   3  -2   51.69    4.10
   5   3   2   60.69    3.30
  -6  -3  -2    0.90    1.60
  -6  -3  -2   -0.30    0.80
   6  -3   2    0.00    0.70
   6   3   2    2.00    0.60
  -6   3  -2    0.10    1.30
  -6   3  -2    5.70    1.40
   7  -3   2   69.69    4.00
  -7  -3  -2   63.59    4.90
  -7  -3  -2   56.59    4.10
   7   3   2   66.09    3.70
  -7   3  -2   62.89    4.50
  -7   3  -2   63.89    4.60
   8  -3   2   99.79    5.60
  -8  -3  -2   91.19    5.80
  -8  -3  -2  100.29    6.70
  -8   3  -2   96.59    6.40
  -8   3  -2   92.99    6.20
   8   3   2  100.59    5.40
  -9  -3  -2   19.70    3.30
  -9  -3  -2   18.50    2.60
   9  -3   2   21.70    2.10
  -9   3  -2   21.30    2.70
   9   3   2   23.20    1.90
  -9   3  -2   21.80    3.10
 -10  -3  -2   -0.70    1.40
 -10  -3  -2    0.10    2.60
  10  -3   2   -0.20    0.90
 -10   3  -2    1.20    1.90
  10   3   2    0.70    0.80
 -10   3  -2    1.50    1.60
 -11  -3  -2   30.20    4.80
 -11  -3  -2   22.50    2.80
  11  -3   2   26.00    2.50
 -11   3  -2   20.90    3.50
  11   3   2   28.60    2.40
 -11   3  -2   26.50    3.30
 -12  -3  -2  371.06   20.30
  12  -3   2  345.87   19.10
 -12  -3  -2  358.76   19.70
  12   3   2  356.06   19.00
 -12   3  -2  360.46   20.00
 -12   3  -2  381.36   20.10
 -13  -3  -2   16.50    3.00
  13  -3   2   28.40    2.80
  13   3   2   21.80    2.60
 -13   3  -2   25.60    3.50
 -13   3  -2   25.00    3.60
  14  -3   2   33.00    3.30
 -14  -3  -2   26.50    4.70
 -14  -3  -2   33.10    4.70
 -14   3  -2   36.80    4.10
  14   3   2   32.30    3.10
 -14   3  -2   36.40    5.00
 -15  -3  -2    3.70    2.60
  15  -3   2    3.30    1.60
 -15   3  -2    5.30    2.60
  15   3   2    3.40    1.50
 -16  -3  -2    3.60    2.70
  16  -3   2    5.60    1.90
 -16   3  -2    4.70    2.90
  16   3   2    3.50    1.70
 -17  -3  -2    0.80    2.90
  17  -3   2    2.10    1.60
 -17   3  -2    2.80    3.10
  17   3   2    2.20    1.80
 -19  -4   2   12.60    3.70
  19  -4  -2   13.90    2.50
 -19   4   2   11.00    3.80
  19   4  -2   22.10    2.80
 -18  -4   2   23.10    4.00
  18  -4  -2   25.20    2.90
 -18   4   2   27.30    4.40
  18   4  -2   24.00    3.00
  17  -4  -2    0.70    1.50
 -17  -4   2    0.60    2.60
  17   4  -2    0.90    1.70
 -17   4   2   -2.00    2.60
 -16  -4   2   -0.50    2.40
  16  -4  -2    0.20    1.30
 -16   4   2    1.00    2.60
  16   4  -2   -1.60    1.50
 -15  -4   2    4.30    2.30
  15  -4  -2    4.70    1.60
  15   4  -2    3.20    1.50
 -15   4   2    6.80    2.60
  14  -4  -2    4.20    1.40
 -14  -4   2    4.70    2.30
  14   4  -2    4.20    1.50
 -14   4   2    3.50    2.30
 -13  -4   2   38.90    4.00
  13  -4  -2   31.00    3.10
  13   4  -2   38.10    3.20
 -13   4   2   35.70    4.50
 -12  -4   2    0.70    1.40
  12  -4  -2   -0.40    1.00
  12   4  -2   -0.30    1.10
 -12   4   2    1.10    1.80
  11  -4  -2  315.37   16.80
 -11  -4   2  325.67   18.80
  11   4  -2  335.47   16.90
 -11   4   2  302.27   17.50
  10  -4  -2  207.18   11.00
 -10  -4   2  202.78   13.00
  10   4  -2  207.48   11.00
 -10   4   2  200.78   11.60
   9  -4  -2   30.50    2.30
  -9  -4   2   26.70    3.80
  -9   4   2   30.50    3.10
   9   4  -2   29.20    2.30
  -8  -4   2  665.83   34.00
   8  -4  -2  581.44   32.80
  -8   4   2  620.04   33.20
   8   4  -2  685.03   32.90
  -8   4   2  647.64   33.80
  -6  -4   2  152.28    9.50
   6  -4  -2  151.28    8.10
   6   4  -2  154.08   12.40
  -6   4   2  142.99    9.00
   6   4  -2  152.78    8.10
  -6   4   2  154.28    8.40
   5  -4  -2   12.10    1.20
  -5  -4   2    9.80    2.30
   5   4  -2   10.10    1.20
  -5   4   2    7.90    1.30
   3  -4  -2   15.90    1.20
  -3  -4   2   13.80    2.30
   3   4  -2   15.10    2.00
  -3   4   2   13.00    1.90
  -2  -4   2    1.90    1.60
  -2   4   2    5.30    1.20
   2   4  -2    5.30    1.10
   1  -4  -2  106.89    6.00
   1   4  -2  102.69    5.90
  -1   4   2   99.69    6.10
   0  -4  -2 1811.92   96.19
   0   4   2 1740.53   96.19
   0   4  -2 2116.09   95.99
   1   4   2  107.29    7.80
   2  -4   2  755.72   38.70
  -2  -4  -2  737.53   38.90
  -2   4  -2  745.83   38.90
  -2   4  -2  744.03   38.90
   2   4   2  769.32   40.40
   2   4   2  792.32   39.00
  -3  -4  -2  558.04   28.60
   3  -4   2  544.25   28.40
  -3   4  -2  554.84   28.70
   3   4   2  582.04   28.20
  -3   4  -2  531.65   28.70
  -4  -4  -2  191.58   11.30
   4  -4   2  223.98   11.10
  -4   4  -2  199.28   11.40
   4   4   2  214.88   10.80
  -4   4  -2  212.18   11.40
   5  -4   2   17.30    1.70
  -5  -4  -2   16.10    2.30
  -5   4  -2   18.20    2.60
  -5   4  -2   17.30    2.10
   5   4   2   15.00    1.30
  -6  -4  -2   36.60    3.50
   6  -4   2   37.80    2.70
  -6   4  -2   28.50    3.00
  -6   4  -2   35.40    3.60
   6   4   2   40.00    2.30
   7  -4   2   20.60    2.10
  -7   4  -2   19.20    2.50
  -7   4  -2   17.90    2.60
   7   4   2   23.50    1.70
   8  -4   2   35.10    2.70
  -8   4  -2   37.20    3.40
   8   4   2   30.80    2.30
  -8   4  -2   34.60    3.70
  -9  -4  -2    7.10    1.60
   9  -4   2   10.20    1.50
  -9   4  -2    5.40    2.00
   9   4   2    9.10    1.20
  -9   4  -2    9.50    2.20
  10  -4   2   12.00    1.70
 -10  -4  -2   12.00    2.10
  10   4   2   13.50    1.60
 -10   4  -2   11.90    2.50
 -10   4  -2   15.20    2.70
  11  -4   2  147.19    8.80
 -11  -4  -2  157.98   10.10
 -11   4  -2  154.38    9.50
  11   4   2  146.99    8.50
 -11   4  -2  162.68    9.80
  12  -4   2   28.80    3.10
 -12  -4  -2   35.50    4.20
  12   4   2   29.20    2.90
 -12   4  -2   40.60    4.10
 -12   4  -2   39.40    4.90
  13  -4   2   16.50    2.10
 -13  -4  -2   12.00    2.70
  13   4   2   15.10    2.00
 -13   4  -2   14.90    3.00
 -14  -4  -2  119.49    8.30
  14  -4   2  119.79    7.20
  14   4   2  120.49    7.10
 -14   4  -2  108.89    8.70
  15  -4   2   14.60    2.30
 -15  -4  -2   14.70    3.10
 -15   4  -2   16.60    3.60
  15   4   2   17.10    2.30
 -16  -4  -2   66.89    6.70
  16  -4   2   73.09    5.20
  16   4   2   62.09    4.90
 -16   4  -2   60.19    7.20
 -17  -4  -2    4.10    3.20
  17  -4   2    0.80    1.90
  17   4   2    6.00    1.80
 -17   4  -2    2.00    3.20
 -19  -5   2   23.00    4.50
  19  -5  -2   23.70    3.10
  19   5  -2   25.90    3.30
 -19   5   2   22.80    4.40
 -18  -5   2   15.20    3.80
  18  -5  -2   10.60    2.30
  18   5  -2   12.10    2.40
 -18   5   2    9.30    3.50
 -17  -5   2    2.80    2.80
  17  -5  -2    3.90    1.70
  17   5  -2    2.70    1.90
 -17   5   2    2.70    2.90
  16  -5  -2    1.50    1.60
 -16  -5   2    0.40    2.50
  16   5  -2   -0.40    1.60
 -16   5   2    1.80    2.40
 -15  -5   2   62.09    5.80
  15  -5  -2   57.89    4.40
  15   5  -2   54.09    4.40
 -15   5   2   51.29    6.00
  14  -5  -2    1.50    1.30
 -14  -5   2    0.70    2.00
  14   5  -2    0.40    1.40
 -14   5   2    4.50    2.40
  13  -5  -2   99.79    6.40
 -13  -5   2  107.09    7.00
 -13   5   2  109.49    7.70
  13   5  -2  106.69    6.40
  12  -5  -2   19.30    2.30
  12   5  -2   15.20    1.90
 -12   5   2   15.00    2.80
  11  -5  -2   32.40    2.70
  11   5  -2   26.80    2.70
 -11   5   2   29.90    4.00
 -10  -5   2    6.80    3.50
  10  -5  -2    5.70    1.20
  10   5  -2    6.10    1.20
   9  -5  -2   59.89    4.10
  -9  -5   2   66.39    7.30
  -9   5   2   67.99    5.50
   9   5  -2   67.59    4.10
  -9   5   2   64.19    4.80
   8  -5  -2   58.69    3.60
  -8  -5   2   60.89    6.60
   8   5  -2   52.89    3.50
  -8   5   2   55.29    4.80
  -8   5   2   57.29    4.20
  -7  -5   2   32.60    5.20
   7  -5  -2   28.80    2.20
  -7   5   2   29.50    3.40
  -7   5   2   38.10    3.20
   7   5  -2   25.00    2.20
   6  -5  -2  132.39    6.70
  -6  -5   2  116.19    8.40
   6   5  -2  119.79    6.60
  -6   5   2  122.99    7.80
  -6   5   2  115.69    7.20
  -5  -5   2  230.58   14.30
   5  -5  -2  274.67   13.20
  -5   5   2  254.47   14.20
  -5   5   2  246.28   13.50
   5   5  -2  252.97   13.20
  -4  -5   2   20.30    3.00
   4  -5  -2   32.20    2.00
  -4   5   2   27.40    2.80
  -3  -5   2  462.95   23.70
   3  -5  -2  467.55   22.80
  -3   5   2  424.26   23.60
   3   5  -2  426.26   23.10
  -2  -5   2  949.60   45.60
   2   5  -2  832.62   45.10
  -2   5   2  862.91   45.50
   1  -5  -2  178.38   11.10
  -1   5   2  209.18   11.20
   1   5  -2  219.78   11.00
   0  -5  -2  467.25   23.40
   0   5   2  430.86   23.30
   0   5  -2  434.86   23.10
  -1  -5  -2  627.14   31.30
   1  -5   2  605.64   30.90
   1   5   2  603.34   31.30
  -1   5  -2  622.54   31.20
  -1   5  -2  556.74   31.30
   2  -5   2  542.65   26.60
  -2  -5  -2  500.95   26.80
  -2   5  -2  506.85   26.90
   3  -5   2  244.98   12.90
  -3  -5  -2  236.88   13.10
   3   5   2  241.38   15.30
  -3   5  -2  257.57   13.30
   5  -5   2   50.09    3.40
  -5  -5  -2   51.19    3.90
  -5   5  -2   49.80    3.70
  -5   5  -2   51.49    4.10
   5   5   2   50.69    3.00
   6  -5   2   30.10    2.30
   6   5   2   24.20    1.90
  -6   5  -2   23.10    2.60
   7  -5   2    9.50    1.40
   7   5   2    7.70    1.10
  -7   5  -2    8.70    1.90
  -7   5  -2   11.30    2.00
  -8  -5  -2   38.10    5.20
   8  -5   2   47.00    3.30
  -8   5  -2   50.79    4.50
   8   5   2   46.00    3.00
  -8   5  -2   44.40    3.90
  -9  -5  -2  316.87   17.20
   9  -5   2  319.07   17.10
  -9   5  -2  308.47   17.80
  -9   5  -2  332.07   18.00
   9   5   2  339.77   16.90
  10  -5   2    6.30    1.40
  10   5   2    5.30    1.10
 -10   5  -2    7.70    2.40
  11  -5   2   82.09    5.40
 -11  -5  -2   93.69    6.10
  11   5   2   88.79    5.20
 -11   5  -2   71.89    6.70
 -12  -5  -2  124.09    7.50
  12  -5   2   98.79    6.80
  12   5   2  113.29    6.60
 -12   5  -2  106.69    8.20
  13  -5   2  243.58   13.00
 -13  -5  -2  235.48   13.60
  13   5   2  240.98   12.80
 -13   5  -2  210.48   14.20
  14  -5   2    4.50    1.60
 -14  -5  -2    4.00    2.50
 -14   5  -2    6.70    2.80
  14   5   2    2.20    1.50
 -15  -5  -2   -2.20    2.40
  15  -5   2    0.70    1.50
  15   5   2   -0.20    1.40
 -15   5  -2    3.50    2.60
 -16  -5  -2    0.10    2.70
  16  -5   2    2.00    1.70
  16   5   2    2.30    1.60
 -16   5  -2    2.20    2.90
  17  -5   2    8.90    2.40
  17   5   2   10.20    2.20
 -17   5  -2    8.10    3.70
  18  -6  -2    2.50    1.80
 -18  -6   2    3.30    3.00
  18   6  -2    1.90    1.90
 -18   6   2   -1.80    3.20
 -17  -6   2   23.40    3.80
  17  -6  -2   21.70    2.90
 -17   6   2   20.10    4.20
  17   6  -2   23.10    2.90
  16  -6  -2    0.70    1.60
 -16  -6   2    0.10    2.40
  16   6  -2    1.30    1.70
 -16   6   2    1.10    2.70
  15  -6  -2    6.60    1.70
 -15  -6   2    5.20    4.60
 -15  -6   2    7.90    2.60
 -15   6   2    7.20    2.80
  15   6  -2    6.90    1.90
  14  -6  -2   65.89    4.90
 -14  -6   2   78.79    6.00
 -14   6   2   67.59    6.40
  14   6  -2   71.49    5.00
 -13  -6   2   75.79    9.40
  13  -6  -2   71.19    5.00
  13   6  -2   80.29    5.20
 -13   6   2   78.39    6.50
  12  -6  -2    1.20    1.30
 -12  -6   2    2.30    4.20
  12   6  -2    1.30    1.30
 -12   6   2    0.70    2.10
 -11  -6   2  200.38   13.60
  11  -6  -2  177.48   10.70
  11   6  -2  211.88   10.70
 -11   6   2  187.68   11.50
 -10  -6   2   21.20    4.40
  10  -6  -2   24.90    2.50
  10   6  -2   27.80    2.40
 -10   6   2   22.80    3.00
   9  -6  -2   49.90    3.40
  -9  -6   2   52.09    7.20
  -9   6   2   49.80    4.50
  -9   6   2   45.30    4.80
   9   6  -2   49.00    3.40
   8  -6  -2    0.10    0.80
  -8  -6   2   -1.50    3.00
  -8   6   2    0.80    1.80
   8   6  -2    0.90    0.90
  -8   6   2    1.20    1.40
  -7  -6   2  295.27   17.50
   7  -6  -2  310.47   15.70
  -7   6   2  298.87   16.90
   7   6  -2  283.77   15.60
  -7   6   2  307.07   16.20
   6  -6  -2   68.99    4.20
  -6  -6   2   60.39    6.50
  -6   6   2   73.69    5.60
   6   6  -2   69.89    4.10
  -6   6   2   73.69    5.00
  -5  -6   2   13.60    3.00
   5  -6  -2   15.90    1.70
   5   6  -2   16.50    6.70
  -5   6   2   17.00    2.90
   4  -6  -2   91.59    5.20
  -4  -6   2   94.39    7.00
  -4   6   2   94.09    6.20
   3  -6  -2  178.88    8.70
  -3  -6   2  186.78   10.20
   3   6  -2  146.79    9.10
  -3   6   2  146.39    9.60
   2  -6  -2  119.39    6.70
  -2   6   2  125.19    7.50
   2   6  -2  128.89    7.30
   1  -6  -2  140.99    7.60
   1   6  -2  111.19    7.20
  -1   6   2  122.79    7.50
   0  -6  -2  879.21   44.00
   0   6  -2  861.71   43.70
   0   6   2  811.52   44.00
  -1  -6  -2   71.19    4.80
   1  -6   2   76.59    4.50
  -1   6  -2   84.09    5.00
  -1   6  -2   74.69    5.00
   1   6   2   73.89    5.00
   2  -6   2  242.18   12.80
  -2  -6  -2  250.27   13.10
  -2   6  -2  235.48   13.20
  -2   6  -2  239.08   13.40
  -3  -6  -2  437.46   24.30
   3  -6   2  463.05   24.00
   3   6   2  493.95   26.80
  -3   6  -2  461.05   24.40
   4  -6   2   35.60    2.80
   4   6   2   40.40    2.50
  -4   6  -2   42.30    3.80
   5  -6   2  188.58   10.20
  -5   6  -2  188.88   10.80
   5   6   2  195.68    9.90
   5   6   2  172.48   13.60
   6  -6   2  121.99    7.20
  -6   6  -2  124.99    7.90
   6   6   2  135.19    7.00
   7  -6   2   21.80    2.30
   7   6   2   22.30    1.90
  -7   6  -2   21.30    2.80
  -8  -6  -2   -1.60    3.70
   8  -6   2    1.60    1.20
  -8   6  -2    2.00    1.90
   8   6   2    1.60    0.90
  -9  -6  -2    9.70    4.50
   9  -6   2    8.70    1.70
   9   6   2   11.50    1.40
  -9   6  -2   11.60    2.70
 -10  -6  -2    2.40    4.40
  10  -6   2    0.00    1.10
  10   6   2    1.40    1.00
 -10   6  -2    1.30    2.30
  11  -6   2   47.10    3.60
  11   6   2   40.90    3.20
 -11   6  -2   37.40    5.40
  12  -6   2   40.70    3.80
  12   6   2   44.50    3.50
 -12   6  -2   45.30    5.70
  13  -6   2   32.00    3.50
 -13   6  -2   34.40    4.60
  13   6   2   36.00    3.20
  14  -6   2    4.50    1.70
  14   6   2    7.70    1.70
 -14   6  -2    6.10    3.10
 -15  -6  -2   18.50    3.40
  15  -6   2   17.50    2.50
  15   6   2   18.10    2.40
 -15   6  -2   22.20    4.20
  16  -6   2   32.00    3.50
  16   6   2   38.40    3.70
 -16   6  -2   32.50    5.20
  17  -6   2    2.60    1.90
 -17   6  -2    2.80    3.50
  17   6   2    3.30    1.90
 -18  -7   2    3.20    3.40
  18  -7  -2   -0.90    2.00
 -18   7   2    4.50    3.30
  18   7  -2    1.10    2.00
 -17  -7   2   18.00    3.60
  17  -7  -2   13.90    2.60
  17   7  -2   16.50    2.60
 -17   7   2   18.40    4.10
 -16  -7   2    0.10    2.60
  16  -7  -2    0.90    1.50
  16   7  -2    2.50    1.80
 -16   7   2    0.50    2.90
 -15  -7   2   28.90    3.60
  15  -7  -2   32.10    3.40
 -15  -7   2   21.80    5.50
 -15   7   2   24.20    4.30
  15   7  -2   29.00    3.40
 -14  -7   2   13.10    5.10
  14  -7  -2   17.40    2.30
 -14   7   2   16.00    3.50
  14   7  -2   15.30    2.20
 -13  -7   2  183.78   13.90
  13  -7  -2  181.68   10.40
 -13   7   2  180.08   11.80
  13   7  -2  186.58   10.30
 -12  -7   2   31.90    5.60
  12  -7  -2   37.50    3.40
 -12   7   2   26.70    3.90
  12   7  -2   33.90    3.20
 -11  -7   2  139.09   11.60
  11  -7  -2  134.39    7.80
 -11   7   2  123.19    9.00
  11   7  -2  135.49    7.70
  10  -7  -2  207.28   11.90
 -10  -7   2  215.08   14.80
  10   7  -2  236.88   12.00
 -10   7   2  236.08   13.70
 -10   7   2  203.18   12.90
   9  -7  -2    7.90    1.50
  -9  -7   2    6.60    3.80
  -9   7   2   15.40    3.30
  -9   7   2    9.50    2.40
   9   7  -2    8.10    1.40
   8  -7  -2   68.69    4.40
  -8  -7   2   69.69    8.10
  -8   7   2   72.09    5.40
  -8   7   2   72.59    6.00
   8   7  -2   75.39   11.90
   8   7  -2   67.39    4.40
   7  -7  -2   21.20    2.10
  -7  -7   2   15.90    3.70
  -7   7   2   15.10    2.20
   7   7  -2   14.60    1.60
  -7   7   2   13.10    3.00
   6  -7  -2   69.49    4.20
  -6  -7   2   68.89    7.10
  -6   7   2   69.39    5.70
   5  -7  -2    0.10    0.80
  -5  -7   2   -0.20    2.60
  -5   7   2    2.30    1.80
  -4  -7   2    7.60    2.80
  -4   7   2   10.90    2.30
   3  -7  -2    5.30    0.90
  -3  -7   2    0.90    2.30
  -3   7   2    4.50    1.90
   3   7  -2    6.50    1.70
   2  -7  -2   61.29    3.70
   2   7  -2   64.09    4.50
  -2   7   2   57.89    4.60
   1  -7  -2   46.90    3.80
   1   7  -2   51.59    3.90
  -1   7   2   43.10    3.80
   0  -7  -2   53.59    4.10
   0   7  -2   54.79    4.10
   0   7   2   55.39    4.20
  -1  -7  -2  372.26   19.30
   1  -7   2  359.76   18.80
  -1   7  -2  339.87   19.10
   1   7   2  362.86   19.40
  -1   7  -2  362.36   19.30
  -2  -7  -2   -0.70    1.00
   2  -7   2    1.20    0.90
  -2   7  -2    1.30    1.60
  -3  -7  -2  255.07   13.40
   3  -7   2  241.08   13.10
  -3   7  -2  240.78   13.60
  -4  -7  -2  248.98   14.00
   4  -7   2  262.57   13.80
  -4   7  -2  263.97   14.30
   4   7   2  263.67   17.30
   5  -7   2    0.80    1.00
  -5   7  -2    2.30    1.50
   5   7   2    0.80    0.70
   6  -7   2   34.50    3.00
   6   7   2   39.30    2.70
  -6   7  -2   40.30    4.10
   7  -7   2    4.00    1.30
   7   7   2    4.20    1.00
  -7   7  -2    4.60    2.00
   8  -7   2    7.00    1.60
  -8  -7  -2    2.50    4.10
   8   7   2    7.50    1.20
  -8   7  -2    5.40    2.20
  -9  -7  -2    6.60    4.70
   9  -7   2    7.50    1.70
   9   7   2    9.10    1.40
  -9   7  -2    9.50    2.50
 -10  -7  -2   37.80    6.20
  10  -7   2   38.60    3.50
  10   7   2   43.50    3.20
 -10   7  -2   44.50    5.30
  11  -7   2    2.10    1.40
  11   7   2    1.30    1.30
 -11   7  -2    0.60    2.40
  12  -7   2    1.70    1.50
  12   7   2    2.10    1.40
 -12   7  -2    1.80    2.70
  13  -7   2   33.80    3.60
  13   7   2   31.30    3.20
 -13   7  -2   30.40    4.60
  14  -7   2    0.30    1.60
 -14   7  -2    1.00    2.80
  14   7   2    0.40    1.40
  15  -7   2    0.60    1.70
 -15   7  -2   -1.70    2.80
  15   7   2    1.80    1.50
  16  -7   2    9.50    2.30
  16   7   2   12.20    2.20
 -16   7  -2   10.50    3.80
 -17  -8   2   -1.90    2.90
  17  -8  -2    0.20    1.80
 -17   8   2    0.70    3.40
  17   8  -2    1.40    1.70
  16  -8  -2    7.60    2.10
 -16  -8   2    6.20    2.90
 -16  -8   2    1.90    5.20
 -16   8   2    9.30    3.60
  16   8  -2   12.30    2.20
  15  -8  -2   44.40    3.90
 -15  -8   2   34.10    6.40
 -15  -8   2   37.20    5.10
 -15   8   2   33.50    4.90
  15   8  -2   41.20    3.90
 -14  -8   2  118.49   11.90
  14  -8  -2  115.09    7.20
 -14   8   2  111.19    8.90
  14   8  -2  110.89    7.10
 -13  -8   2    2.50    4.80
  13  -8  -2    3.50    1.70
 -13   8   2    1.30    2.70
  13   8  -2    1.80    1.50
  12  -8  -2   47.90    4.40
 -12  -8   2   64.89    9.50
  12   8  -2   62.79    4.40
 -12   8   2   67.29    6.30
 -11  -8   2  202.48   15.10
  11  -8  -2  206.48   11.70
  11   8  -2  219.48   11.70
 -11   8   2  215.38   12.90
  10  -8  -2  142.99    8.50
 -10  -8   2  160.18   12.30
 -10   8   2  146.79    9.70
 -10   8   2  137.09   10.20
  10   8  -2  158.38    8.50
   9  -8  -2   86.29    5.30
  -9  -8   2   98.29    9.60
   9   8  -2   83.69    5.30
  -9   8   2   76.39    6.90
  -9   8   2   86.39    6.50
  -8  -8   2   62.09    8.50
   8  -8  -2   70.69    4.70
   8   8  -2   79.19    4.60
  -8   8   2   79.59    6.40
  -8   8   2   69.89    5.80
   7  -8  -2   61.99    4.20
  -7  -8   2   54.89    7.60
   7   8  -2   58.69   11.30
  -7   8   2   66.09    5.20
  -7   8   2   75.09    6.00
  -6  -8   2   13.70    3.70
   6  -8  -2   13.90    1.70
  -6   8   2   13.50    3.20
   5  -8  -2   25.50    2.30
  -5  -8   2   24.20    4.00
  -5   8   2   22.10    3.60
   4  -8  -2    4.50    1.10
  -4  -8   2    6.20    3.00
  -4   8   2    4.80    2.10
   4   8  -2    4.70    1.70
   3  -8  -2    2.10    0.90
  -3  -8   2   -1.50    2.40
  -3   8   2    1.50    1.80
   3   8  -2    5.90    1.70
  -2   8   2    8.60    2.30
   1  -8  -2   33.80    2.60
   1  -8  -2   34.60    3.40
   1   8  -2   33.30    3.50
  -1   8   2   36.20    3.50
   0  -8  -2   61.09    4.70
   0   8  -2   68.19    4.70
   0   8   2   60.59    4.70
   1  -8   2  103.39    5.80
  -1  -8  -2   86.99    6.20
  -1   8  -2  108.69    6.50
   1   8   2   93.49    6.40
  -1   8  -2   97.69    6.40
  -2  -8  -2    0.80    1.20
   2  -8   2    0.10    1.00
  -2   8  -2   -0.40    1.60
  -2   8  -2    1.40    1.40
  -3  -8  -2    2.10    1.30
   3  -8   2    0.90    1.10
  -3   8  -2    1.50    1.80
   3   8   2    1.90    4.30
  -3   8  -2    1.40    1.60
   4  -8   2  308.17   16.70
  -4   8  -2  322.77   17.30
   5  -8   2   76.99    5.10
  -5   8  -2   86.99    6.00
   6  -8   2   53.99    4.20
   6   8   2   64.59    3.90
  -6   8  -2   68.19    5.40
   7  -8   2   -0.60    1.10
  -7  -8  -2   -1.10    3.80
   7   8   2    0.40    0.90
  -7   8  -2    0.00    1.90
   8  -8   2    4.50    1.50
  -8  -8  -2    0.80    4.40
   8   8   2    3.60    1.20
  -8   8  -2    3.70    2.40
  -9  -8  -2   93.09   10.90
   9  -8   2   92.89    6.30
   9   8   2  107.59    6.00
  -9   8  -2   98.49    7.60
  10  -8   2   18.90    2.50
 -10  -8  -2   14.30    5.40
  10   8   2   17.80    2.00
 -10   8  -2   17.40    3.20
  11  -8   2   66.19    4.90
 -11  -8  -2   66.39    9.90
 -11   8  -2   63.29    6.50
  11   8   2   66.79    4.50
  12  -8   2   12.60    2.20
 -12  -8  -2   17.70    5.60
  12   8   2   17.50    2.10
 -12   8  -2   15.40    3.40
  13  -8   2   12.30    2.30
  13   8   2   16.60    2.20
 -13   8  -2   17.30    3.70
 -14  -8  -2    5.90    5.60
  14  -8   2   11.10    2.20
 -14   8  -2    6.90    3.40
  14   8   2   10.60    2.00
  15  -8   2    1.10    1.80
  15   8   2    1.70    1.70
 -15   8  -2   -1.10    3.30
  16  -8   2   16.90    2.70
  16   8   2   12.10    2.30
 -16   8  -2    8.50    4.10
 -17  -9   2   15.50    3.60
 -17  -9   2    4.40    6.10
  17  -9  -2   14.90    2.70
  17   9  -2   16.60    2.70
 -17   9   2   13.50    4.10
 -16  -9   2    1.50    2.70
  16  -9  -2    4.80    2.00
 -16  -9   2    2.20    5.40
  16   9  -2    4.20    2.00
 -16   9   2    3.30    3.40
 -15  -9   2   -2.30    5.30
  15  -9  -2   -1.40    1.60
  15   9  -2    1.30    1.70
 -15   9   2    2.20    3.00
 -14  -9   2   19.50    6.00
  14  -9  -2   18.60    2.60
  14   9  -2   27.10    3.20
 -14   9   2   18.50    3.90
 -13  -9   2   72.99   10.50
  13  -9  -2   60.39    4.90
  13   9  -2   65.89    4.70
 -13   9   2   56.59    6.60
 -12  -9   2   48.80    7.10
  12  -9  -2   58.59    4.60
 -12   9   2   53.79    6.30
  12   9  -2   59.89    4.30
  11  -9  -2  106.79    6.30
 -11  -9   2  100.99   10.80
  11   9  -2   86.79    6.00
 -11   9   2   88.39    7.60
 -10  -9   2   63.09    9.60
  10  -9  -2   60.59    4.80
 -10   9   2   64.39    6.20
 -10   9   2   75.09    6.80
  10   9  -2   72.79    4.70
  -9  -9   2   19.30    5.00
   9  -9  -2   18.20    2.20
  -9   9   2   11.80    2.80
  -9   9   2   13.60    3.50
   9   9  -2   16.00    2.00
  -8  -9   2   84.09    9.50
   8  -9  -2   81.49    5.60
  -8   9   2   93.59    7.40
  -8   9   2  101.49    6.90
   7  -9  -2  215.48   11.40
  -7  -9   2  203.48   14.10
  -7   9   2  207.78   13.10
   7   9  -2  211.98   18.30
  -6  -9   2    2.70    3.70
   6  -9  -2    3.20    1.30
  -6   9   2    4.40    2.60
   5  -9  -2   92.89    5.40
  -5  -9   2   83.39    8.80
  -5   9   2   88.19    7.00
   4  -9  -2   11.40    1.60
  -4  -9   2   10.60    3.60
  -4   9   2   12.90    2.90
   4   9  -2    7.40    2.10
  -3  -9   2   68.89    7.10
   3  -9  -2   67.49    4.20
   3   9  -2   63.49    5.10
  -3   9   2   65.09    5.40
   2  -9  -2    4.40    1.20
   2   9  -2    5.10    1.90
  -2   9   2    2.80    2.00
   1  -9  -2   12.30    2.40
   1   9  -2    7.40    1.90
  -1   9   2    6.40    2.10
   0  -9  -2   25.30    3.10
   0   9   2   22.30    3.00
   0   9  -2   21.90    2.70
  -1  -9  -2   11.60    2.30
   1  -9   2    9.20    1.60
  -1   9  -2    9.00    2.10
  -1   9  -2   12.30    2.50
   1   9   2   10.00    2.20
   2  -9   2  138.19    7.40
  -2  -9  -2  120.79    7.80
  -2   9  -2  121.69    8.00
  -2   9  -2  130.69    8.30
   3  -9   2    2.90    1.30
  -3   9  -2    3.30    1.90
  -3   9  -2    2.60    2.10
  -4  -9  -2   72.59    5.60
   4  -9   2   93.89    5.50
  -4   9  -2   97.79    6.40
   5  -9   2    0.60    1.20
  -5   9  -2    0.40    1.80
   6  -9   2   21.30    2.50
  -6   9  -2   20.80    3.10
   7  -9   2   -1.20    1.30
  -7  -9  -2    3.10    4.10
   7   9   2    1.10    1.10
  -8  -9  -2   20.80    5.50
   8  -9   2   21.80    2.60
  -8   9  -2   17.30    3.20
   9  -9   2  107.29    7.00
  -9  -9  -2  117.09   11.80
   9   9   2  112.99    6.50
  -9   9  -2  109.09    8.30
  10  -9   2   -1.00    1.60
 -10  -9  -2   -5.50    5.00
 -10   9  -2   -0.10    2.40
  10   9   2   -0.40    1.30
  11  -9   2    0.40    1.50
 -11  -9  -2    3.70    4.80
  11   9   2    1.00    1.40
  12  -9   2    7.00    1.90
  12   9   2    7.60    1.70
 -12   9  -2    9.10    3.00
 -13  -9  -2   16.50    5.70
  13  -9   2   16.70    2.60
  13   9   2   17.70    2.20
 -13   9  -2   12.40    3.50
 -14  -9  -2    9.50    5.90
  14  -9   2   12.00    2.50
  14   9   2   14.00    2.10
 -14   9  -2   13.70    3.90
 -15  -9  -2    1.10    5.90
  15  -9   2   10.70    2.50
  15   9   2   12.60    2.10
 -15   9  -2    8.50    3.90
  16 -10  -2    3.80    2.00
 -16 -10   2   -2.70    5.70
 -16  10   2   -0.50    3.40
  16  10  -2    2.00    2.10
 -15 -10   2    0.90    5.60
  15 -10  -2   -0.20    1.80
 -15  10   2    1.70    3.30
  15  10  -2    2.80    1.80
 -14 -10   2   -1.50    5.60
  14 -10  -2    3.00    1.90
  14  10  -2    4.90    1.80
 -14  10   2    0.50    2.90
  13 -10  -2   24.80    3.00
 -13 -10   2   18.50    6.20
 -13  10   2   21.80    3.90
  13  10  -2   30.10    3.20
 -12 -10   2    1.60    5.00
  12 -10  -2    1.20    1.70
 -12  10   2    2.20    2.80
  12  10  -2    3.60    1.60
 -11 -10   2    9.50    5.10
  11 -10  -2    9.00    2.00
  11  10  -2   10.50    1.90
 -11  10   2    7.30    2.70
 -10 -10   2  263.77   17.40
  10 -10  -2  246.58   13.60
 -10  10   2  233.78   14.60
 -10  10   2  248.58   15.50
   9 -10  -2   20.60    2.40
  -9 -10   2   18.50    5.30
  -9  10   2   17.00    3.10
  -9  10   2   15.60    4.10
   8 -10  -2    8.70    1.90
  -8 -10   2    8.60    4.60
  -8  10   2    3.00    2.90
  -7 -10   2   41.30    5.90
   7 -10  -2   44.70    3.60
  -7  10   2   45.40    5.50
  -6 -10   2   -1.60    3.80
   6 -10  -2   -0.60    1.20
  -6  10   2   -1.70    2.30
  -5 -10   2   14.00    4.20
   5 -10  -2   10.80    1.60
  -5  10   2    5.10    2.60
  -4 -10   2    3.10    3.60
   4 -10  -2    3.80    1.40
  -4  10   2    0.80    2.40
   4  10  -2    3.60    2.00
  -3 -10   2   23.30    4.30
   3 -10  -2   26.20    2.60
  -3  10   2   28.00    3.90
   3  10  -2   32.50    4.10
   2 -10  -2   31.90    3.90
   2  10  -2   36.60    4.30
  -2  10   2   34.70    4.10
   1 -10  -2   47.30    4.40
   1 -10  -2   49.50    3.50
   1  10  -2   45.40    4.70
  -1  10   2   47.50    4.60
   0 -10  -2   51.69    4.40
   0  10   2   43.70    4.40
   0  10  -2   46.60    4.70
   1 -10   2    0.30    1.30
  -1 -10  -2    0.90    1.60
  -1  10  -2   -0.30    1.80
  -2 -10  -2   15.20    2.60
   2 -10   2   12.90    2.00
  -2  10  -2   11.20    2.50
  -2  10  -2   14.30    2.90
  -3 -10  -2    0.40    1.50
   3 -10   2   -0.80    1.20
  -3  10  -2    0.10    2.10
  -3  10  -2   -0.70    1.80
   4 -10   2  147.99    8.70
  -4  10  -2  152.88    9.50
   5 -10   2   73.49    4.90
  -5  10  -2   65.59    6.00
   6 -10   2  218.18   12.50
  -6  10  -2  233.58   13.50
  -7 -10  -2   36.90    6.20
   7 -10   2   41.90    3.80
  -7  10  -2   41.40    5.30
  -8 -10  -2   18.20    5.60
   8 -10   2   22.70    2.80
  -8  10  -2   18.90    3.40
   9 -10   2   70.99    5.70
  -9 -10  -2   59.79   10.30
   9  10   2   90.19    5.20
  -9  10  -2   83.89    7.10
  10 -10   2   64.19    5.30
 -10 -10  -2   69.39   11.00
 -10  10  -2   61.79    6.90
  10  10   2   79.19    4.80
  11 -10   2   51.79    4.50
 -11 -10  -2   44.10    7.00
  11  10   2   49.10    3.90
 -11  10  -2   51.59    6.40
  12 -10   2   -1.40    1.70
 -12 -10  -2   -0.30    5.50
  12  10   2   -2.10    1.40
 -12  10  -2   -0.70    2.70
  13 -10   2    0.90    1.90
 -13 -10  -2   -0.10    5.40
 -13  10  -2   -1.70    3.00
  13  10   2   -0.80    1.50
  14 -10   2    8.10    2.30
 -14 -10  -2    9.90    6.00
  14  10   2    7.40    1.90
 -14  10  -2    7.40    3.70
 -15 -10  -2   -2.20    6.20
  15 -10   2    2.50    2.10
  15  10   2    4.90    1.90
 -15  10  -2    2.30    3.50
 -16 -11   2    2.60    6.40
  16 -11  -2    3.00    2.20
  16  11  -2    3.50    2.00
 -16  11   2    4.00    3.40
 -15 -11   2   -3.50    5.60
  15 -11  -2   -0.90    1.90
 -15  11   2    3.10    2.90
  15  11  -2   -0.10    1.80
 -14 -11   2   -6.80    5.80
  14 -11  -2    1.60    1.70
 -14  11   2    2.80    2.80
  14  11  -2    0.10    1.70
  13 -11  -2   52.09    4.80
 -13 -11   2   46.10    7.80
 -13  11   2   61.09    6.50
  12 -11  -2    4.70    2.00
 -12 -11   2    5.00    5.40
 -12  11   2    5.90    3.00
 -11 -11   2   40.30    6.70
  11 -11  -2   39.70    3.90
 -11  11   2   40.00    5.70
 -10 -11   2   -1.40    4.90
  10 -11  -2    0.50    1.60
 -10  11   2    2.10    3.20
 -10  11   2    2.30    2.50
  -9 -11   2   16.40    5.50
   9 -11  -2   21.80    2.60
  -9  11   2   26.10    4.80
  -9  11   2   26.90    3.60
  -8 -11   2  196.38   14.80
   8 -11  -2  201.38   11.30
  -8  11   2  197.28   12.20
  -8  11   2  209.18   13.20
   7 -11  -2    0.00    1.50
  -7 -11   2    2.80    4.30
  -7  11   2    0.90    2.60
   6 -11  -2  100.69    6.40
  -6 -11   2  109.39   10.40
  -6  11   2  103.39    8.30
  -5 -11   2  184.78   13.50
   5 -11  -2  188.58   10.30
  -5  11   2  181.38   12.10
   4 -11  -2  241.08   12.90
  -4 -11   2  245.48   15.70
  -4  11   2  239.78   14.50
   4  11  -2  225.38   13.40
   3 -11  -2    0.10    1.20
   3  11  -2    0.90    2.10
  -3  11   2   -0.80    2.10
   2 -11  -2   94.49    5.70
   2 -11  -2   99.79    7.20
  -2  11   2   85.69    7.00
   2  11  -2   91.49    6.80
   1 -11  -2    7.10    1.70
   1 -11  -2   10.50    2.60
   1  11  -2    7.30    2.40
  -1  11   2    7.20    2.60
   0 -11  -2   29.00    3.60
   0 -11   2   25.60    2.80
   0  11  -2   22.10    3.10
   0  11   2   25.90    3.80
   1 -11   2   16.10    2.30
  -1 -11  -2   17.00    3.10
  -1  11  -2   14.10    2.70
   2 -11   2   16.50    2.30
  -2 -11  -2   18.30    3.00
  -2  11  -2   15.40    3.10
  -2  11  -2   14.40    2.80
   3 -11   2    0.50    1.40
  -3  11  -2    2.10    2.50
  -3  11  -2   -0.10    2.20
  -4 -11  -2   27.30    3.60
   4 -11   2   28.50    3.30
  -4  11  -2   33.90    4.70
  -4  11  -2   33.10    4.80
   5 -11   2   28.00    3.40
  -5  11  -2   26.90    3.70
   6 -11   2  265.07   14.50
  -6 -11  -2  271.67   17.80
  -6  11  -2  254.67   15.40
  -7 -11  -2   78.09   10.10
   7 -11   2   63.39    5.10
  -7  11  -2   64.09    6.50
  -8 -11  -2   91.19   11.00
   8 -11   2   82.39    5.90
  -8  11  -2   80.79    7.30
   9 -11   2    9.00    2.30
  -9 -11  -2   12.60    5.50
  -9  11  -2    7.20    3.00
  10 -11   2   -0.60    1.80
 -10 -11  -2   -5.40    5.50
 -10  11  -2    0.80    2.70
  11 -11   2   23.10    3.10
 -11 -11  -2   28.00    6.20
 -11  11  -2   26.70    4.30
  11  11   2   30.80    3.20
  12 -11   2   19.00    2.90
 -12 -11  -2   14.20    6.40
 -12  11  -2   19.30    4.00
  12  11   2   25.70    3.00
 -13 -11  -2   68.19   11.30
  13 -11   2   62.69    5.50
 -13  11  -2   59.69    7.40
  13  11   2   64.99    4.70
  14 -11   2   -0.60    2.00
 -14 -11  -2    0.30    6.00
 -14  11  -2    1.70    3.40
  14  11   2    2.20    1.80
  15 -12  -2   12.60    2.80
 -15 -12   2   11.90    6.60
 -15  12   2    9.00    3.80
  14 -12  -2   16.40    2.70
 -14 -12   2    7.30    6.80
 -14  12   2   13.30    3.90
  13 -12  -2   11.30    2.50
 -13 -12   2    5.20    6.40
 -13  12   2   15.40    3.80
 -12 -12   2    1.20    5.50
  12 -12  -2    1.20    1.90
 -12  12   2    0.10    2.60
 -11 -12   2   23.20    6.40
  11 -12  -2   27.30    3.10
 -11  12   2   27.70    4.10
 -10 -12   2    6.30    5.50
  10 -12  -2   13.40    2.30
 -10  12   2   12.10    3.00
 -10  12   2   10.00    4.20
  -9 -12   2   17.40    5.70
   9 -12  -2   22.10    2.80
  -9  12   2   18.50    4.50
   8 -12  -2   80.69    5.40
  -8 -12   2   70.89   10.10
  -8  12   2   69.49    7.40
  -7 -12   2   13.80    5.00
   7 -12  -2   20.80    2.60
  -7  12   2   24.40    4.60
  -6 -12   2    1.10    4.50
   6 -12  -2   -1.30    1.50
  -6  12   2   -0.50    2.70
  -5 -12   2    9.00    4.70
   5 -12  -2   10.80    2.00
  -5  12   2   10.70    3.70
   4 -12  -2    4.60    1.60
  -4 -12   2    4.00    4.30
  -4  12   2    3.30    3.00
   4  12  -2    5.30    2.50
   3 -12  -2   27.40    3.00
   3  12  -2   20.60    3.20
  -3  12   2   30.20    4.60
   2 -12  -2    5.60    2.60
   2 -12  -2    2.20    1.50
  -2  12   2    3.40    2.50
   1 -12  -2    6.90    1.70
   1 -12  -2    9.20    3.00
  -1  12   2    6.00    2.80
   0 -12  -2   89.89    5.90
   0 -12  -2  101.79    7.20
   0 -12   2   95.49    6.20
   0  12   2   92.99    7.20
   0  12  -2   84.29    6.90
  -1 -12  -2   64.39    5.50
   1 -12   2   64.29    4.80
  -1  12  -2   66.79    5.90
  -1  12  -2   55.89    5.70
  -2 -12  -2    2.60    2.20
   2 -12   2    1.70    1.70
  -2  12  -2    2.20    2.40
  -3 -12  -2   50.69    4.60
   3 -12   2   50.19    4.30
  -3  12  -2   47.60    5.70
  -3  12  -2   51.29    5.60
  -4 -12  -2    0.60    2.10
   4 -12   2   -1.40    1.60
  -4  12  -2   -1.20    2.10
  -4  12  -2    0.90    2.80
   5 -12   2   47.10    4.30
  -5  12  -2   46.40    5.60
  -6 -12  -2    7.80    4.90
   6 -12   2    6.30    2.10
  -6  12  -2    9.70    3.00
   7 -12   2   13.90    2.60
  -7 -12  -2   10.60    5.30
  -7  12  -2   14.80    3.30
  -8 -12  -2   17.90    6.10
   8 -12   2   16.70    2.70
  -8  12  -2   16.30    3.40
   9 -12   2    6.70    2.20
  -9 -12  -2   10.70    5.70
  -9  12  -2    4.80    3.10
 -10 -12  -2   45.30    7.90
  10 -12   2   60.89    5.10
 -10  12  -2   53.09    6.50
 -11 -12  -2   14.30    6.00
  11 -12   2   13.40    2.70
 -11  12  -2   17.70    3.80
  12 -12   2    3.50    2.10
 -12 -12  -2   -3.90    5.90
 -12  12  -2    3.20    3.10
  13 -12   2   -1.80    1.90
 -13 -12  -2    8.40    6.10
 -13  12  -2    0.40    3.20
  14 -13  -2   22.60    3.10
 -14 -13   2   13.90    7.60
 -14  13   2   21.40    4.50
  13 -13  -2   50.59    4.70
 -13 -13   2   34.90    8.20
  12 -13  -2   16.40    2.60
 -12 -13   2   13.00    6.40
 -12  13   2   15.70    3.50
  11 -13  -2   10.90    2.40
 -11 -13   2   10.60    6.00
 -11  13   2   13.10    3.30
  10 -13  -2   24.80    3.00
 -10 -13   2   18.70    6.30
 -10  13   2   28.90    5.60
 -10  13   2   21.90    3.90
   9 -13  -2   -1.40    1.70
  -9 -13   2   -1.40    5.30
  -9  13   2    2.30    3.50
   8 -13  -2    4.40    2.00
  -8 -13   2    1.70    4.90
  -8  13   2    6.70    3.70
   7 -13  -2    8.30    2.00
  -7 -13   2    6.30    4.80
  -7  13   2    9.50    4.00
  -6 -13   2    1.70    4.50
   6 -13  -2   -1.30    1.60
  -6  13   2   -1.20    2.90
   5 -13  -2    1.10    1.60
  -5 -13   2   -1.80    4.40
  -5  13   2    0.70    3.00
  -4 -13   2   36.10    5.80
   4 -13  -2   40.90    3.60
  -4  13   2   39.70    5.30
   3 -13  -2    5.40    3.20
   3 -13  -2    8.60    1.90
  -3  13   2   15.10    3.80
   2 -13  -2  104.39    7.90
   2 -13  -2   93.29    6.10
  -2  13   2   87.29    7.70
   1 -13  -2   16.80    2.50
   1 -13  -2   21.10    4.00
  -1  13   2   22.20    4.10
   0 -13  -2   45.30    5.20
   0 -13   2   45.90    4.40
   0  13   2   49.90    5.50
   0  13  -2   52.09    5.60
  -1 -13  -2    9.60    3.10
   1 -13   2   11.40    2.30
  -1  13  -2   13.40    3.10
  -1  13  -2   11.40    3.20
   2 -13   2  194.78   11.10
  -2 -13  -2  189.58   11.70
  -2  13  -2  187.08   12.10
  -2  13  -2  195.98   11.80
  -3 -13  -2   19.40    3.60
   3 -13   2   22.60    3.00
  -3  13  -2   28.60    4.60
  -3  13  -2   22.50    3.60
  -4 -13  -2    2.00    2.20
   4 -13   2    0.50    1.70
  -4  13  -2    0.00    2.60
  -5 -13  -2   17.90    5.40
   5 -13   2   19.30    2.80
  -5  13  -2   20.50    3.60
  -6 -13  -2   15.60    5.70
   6 -13   2   10.40    2.40
  -6  13  -2   11.10    3.10
  -7 -13  -2   -1.40    5.30
   7 -13   2   -3.20    1.80
  -7  13  -2   -2.40    2.80
   8 -13   2   26.30    3.40
  -8 -13  -2   23.40    6.30
  -8  13  -2   29.60    4.40
   9 -13   2    0.80    2.00
  -9 -13  -2   -4.20    5.80
  -9  13  -2    1.40    2.80
  10 -13   2   -1.30    2.10
 -10 -13  -2   -0.40    5.90
 -10  13  -2    0.70    2.90
  11 -13   2   35.50    4.30
 -11 -13  -2   24.40    7.20
 -11  13  -2   26.90    4.80
 -12 -13  -2   14.00    7.10
  12 -13   2   16.50    2.90
 -12  13  -2   17.50    4.20
 -13 -13  -2   16.80    6.70
  13 -13   2    9.40    2.60
 -13  13  -2    8.60    3.70
 -13 -14   2   -9.30    6.70
  13 -14  -2   -0.40    2.10
 -13  14   2    1.50    3.00
 -12 -14   2    0.00    6.40
  12 -14  -2    5.90    2.30
 -12  14   2    2.70    3.20
 -11 -14   2    5.90    6.10
  11 -14  -2    5.00    2.20
  10 -14  -2  128.29    8.20
 -10 -14   2  130.49   13.80
 -10  14   2  124.49   10.80
   9 -14  -2   13.80    2.70
  -9 -14   2    6.00    6.20
  -9  14   2   16.90    5.10
  -8 -14   2    4.70    5.40
   8 -14  -2    5.30    2.00
  -8  14   2    6.00    3.90
  -7 -14   2    3.20    4.90
   7 -14  -2    1.50    1.70
  -7  14   2    0.60    3.40
   6 -14  -2    3.00    1.90
  -6 -14   2    7.20    4.70
  -6  14   2    6.10    3.60
   5 -14  -2   16.90    2.40
  -5 -14   2   14.10    5.10
  -5  14   2   16.40    4.40
   4 -14  -2   83.79    6.20
  -4 -14   2  101.99   10.40
  -4  14   2  107.09    8.60
   3 -14  -2   15.30    4.00
   3 -14  -2   10.50    2.20
  -3  14   2   13.30    3.80
   2 -14  -2   38.50    3.80
   2 -14  -2   39.70    5.40
  -2  14   2   47.20    5.70
   1 -14  -2    3.90    1.70
  -1 -14   2    4.30    2.60
   1 -14  -2    4.00    2.90
  -1 -14   2    3.00    2.00
  -1  14   2    2.90    2.90
   0 -14  -2   52.69    5.60
   0 -14  -2   40.20    4.00
   0 -14   2   43.60    4.50
   0  14   2   46.20    5.50
   0  14  -2   42.00    5.60
  -1 -14  -2  128.29    9.20
   1 -14   2  139.29    8.20
  -1 -14  -2  112.99    7.80
  -1  14  -2  137.39    9.10
   2 -14   2   36.00    4.20
  -2 -14  -2   36.20    4.60
  -2  14  -2   43.30    5.50
  -2  14  -2   38.70    5.30
   3 -14   2    1.10    1.90
  -3 -14  -2   -1.20    2.20
  -3  14  -2   -4.10    2.60
  -3  14  -2    0.60    2.90
  -4 -14  -2   23.20    5.60
   4 -14   2   23.20    3.20
  -4 -14  -2   26.70    4.10
  -4  14  -2   24.40    4.00
  -5 -14  -2   18.80    6.00
   5 -14   2   24.70    3.20
  -5  14  -2   23.80    4.10
   6 -14   2    4.50    2.30
  -6 -14  -2    2.70    5.60
  -6  14  -2    3.90    3.00
  -7 -14  -2   24.40    6.70
   7 -14   2   27.60    3.40
  -7  14  -2   26.30    4.30
  -8 -14  -2    8.80    5.90
   8 -14   2    9.60    2.50
  -8  14  -2    9.50    3.50
   9 -14   2   21.30    3.20
  -9 -14  -2   20.50    7.20
  -9  14  -2   22.20    4.30
 -10 -14  -2   69.29   11.50
  10 -14   2   66.49    5.90
 -10  14  -2   65.89    7.60
  11 -14   2   13.20    2.80
 -11 -14  -2    5.90    7.00
 -11  14  -2   11.70    3.70
 -12 -14  -2    6.50    7.20
  12 -14   2    6.10    2.50
 -12 -15   2   -4.10    6.80
  12 -15  -2    2.60    2.20
  11 -15  -2   25.20    3.30
 -11 -15   2   29.20    7.30
  10 -15  -2    4.10    2.00
 -10 -15   2   -2.40    6.10
 -10  15   2    0.80    4.20
   9 -15  -2   18.30    3.00
  -9 -15   2   11.70    6.50
  -9  15   2   17.20    5.30
   8 -15  -2   -0.40    1.90
  -8 -15   2   -5.30    5.70
  -8  15   2    1.20    3.80
  -7 -15   2    0.70    5.20
   7 -15  -2    0.90    1.80
  -7  15   2   -1.10    3.50
   6 -15  -2    4.90    2.00
  -6 -15   2    5.30    4.90
  -6  15   2    0.70    3.50
  -5 -15   2   21.40    5.40
   5 -15  -2   22.20    2.90
  -5  15   2   26.60    5.30
  -4 -15   2   -1.50    4.50
   4 -15  -2    2.90    3.40
   4 -15  -2    2.00    1.70
  -4  15   2   -1.70    3.40
   3 -15  -2   13.20    2.30
   3 -15  -2   15.00    4.30
  -3  15   2   17.70    4.30
   2 -15  -2   -0.40    2.70
   2 -15  -2   -0.20    1.70
  -2  15   2    4.00    3.30
   1 -15  -2   77.29    6.20
   1 -15  -2   96.19    7.90
  -1 -15   2   90.69    6.60
  -1  15   2  107.29    8.20
   0 -15  -2   26.20    3.20
   0 -15   2   32.60    4.10
   0 -15  -2   37.20    5.10
   0  15   2   37.10    5.30
   1 -15   2   12.70    2.60
  -1 -15  -2   18.30    3.90
  -1 -15  -2   10.50    2.30
  -2 -15  -2   13.40    3.40
   2 -15   2    4.20    2.30
  -2  15  -2    6.40    3.40
  -2  15  -2    8.80    3.30
  -3 -15  -2   27.20    5.90
  -3 -15  -2   30.40    4.50
   3 -15   2   30.00    3.60
  -3  15  -2   29.90    5.00
  -4 -15  -2    2.80    5.20
   4 -15   2    2.20    2.10
  -4  15  -2    1.30    2.80
  -5 -15  -2    5.80    5.60
   5 -15   2    4.60    2.20
  -6 -15  -2    1.50    5.80
   6 -15   2    2.70    2.20
  -6  15  -2    3.50    3.40
   7 -15   2    4.60    2.40
  -7 -15  -2   12.00    5.80
  -7  15  -2    9.40    3.50
   8 -15   2    0.40    2.10
  -8 -15  -2   -7.00    6.20
  -8  15  -2   -4.10    3.20
  -9 -15  -2   -0.50    6.20
   9 -15   2    1.30    2.30
  -9  15  -2   -4.00    3.30
  10 -15   2   15.90    3.20
 -10 -15  -2   18.60    7.10
 -10  15  -2   19.80    4.60
  10 -16  -2    3.60    2.10
 -10 -16   2    4.40    6.40
 -10  16   2   -3.30    4.60
  -9 -16   2   -0.30    6.20
   9 -16  -2   -0.60    2.20
  -9  16   2   -1.60    4.30
   8 -16  -2   27.10    3.30
  -8 -16   2   14.00    6.90
  -8  16   2   25.10    5.70
  -7 -16   2    8.40    6.20
   7 -16  -2   11.40    2.50
  -7  16   2   18.80    5.20
  -6 -16   2    4.90    5.40
   6 -16  -2    2.70    2.00
  -6  16   2    0.10    3.80
   5 -16  -2    9.30    2.20
  -5 -16   2    9.70    5.10
   5 -16  -2    9.40    4.20
  -5  16   2   11.40    4.50
   4 -16  -2    9.80    2.20
   4 -16  -2   12.30    4.20
  -4  16   2   12.40    4.40
   3 -16  -2   36.80    3.90
   3 -16  -2   39.10    5.90
  -3  16   2   36.50    6.40
   2 -16  -2    2.20    1.80
   2 -16  -2    0.50    3.20
  -2 -16   2   -1.00    2.00
  -2  16   2    0.20    2.80
   1 -16  -2   -1.70    1.70
  -1 -16   2    3.20    2.30
  -1 -16   2    2.70    2.60
   1 -16  -2    3.30    3.10
  -1  16   2    2.10    3.30
   0 -16  -2   42.20    5.00
   0 -16   2   51.19    5.00
   0 -16   2   53.59    5.90
   0 -16  -2   60.89    6.20
   1 -16   2   29.10    3.60
  -1 -16  -2   30.30    4.80
  -1 -16  -2   29.30    5.70
   2 -16   2    1.40    2.00
  -2 -16  -2    3.80    2.80
  -2 -16  -2    3.10    4.80
  -2  16  -2   -0.20    3.10
   3 -16   2    1.70    2.10
  -3 -16  -2    1.50    2.80
  -3 -16  -2    1.00    5.10
  -3  16  -2    5.00    2.80
  -4 -16  -2   -2.50    5.40
   4 -16   2   -0.10    2.00
  -4  16  -2   -4.30    2.90
  -5 -16  -2    7.60    6.20
   5 -16   2   18.00    3.00
  -6 -16  -2   10.70    5.70
   6 -16   2    1.70    2.30
  -6  16  -2   -1.00    3.00
  -7 -16  -2    0.20    6.40
   7 -16   2   -0.30    2.40
  -7  16  -2   -5.40    3.40
   8 -16   2    3.40    2.40
  -8 -16  -2   -0.80    6.70
  -8  16  -2    6.70    3.40
   9 -16   2    4.50    2.60
  -9  16  -2   -1.00    3.70
  -9 -17   2    7.50    6.60
   9 -17  -2    1.30    2.50
  -9  17   2    0.40    4.90
  -8 -17   2   -2.90    6.30
   8 -17  -2    9.50    2.50
  -8  17   2    3.90    4.80
  -7 -17   2   -1.90    6.30
   7 -17  -2    3.30    2.30
  -7  17   2    2.70    4.40
   6 -17  -2    3.20    4.10
   6 -17  -2   -2.00    2.00
  -6 -17   2   -6.50    5.70
  -6  17   2   -0.30    3.90
   5 -17  -2    2.60    3.90
   5 -17  -2    1.30    2.10
  -5 -17   2   -2.30    5.40
  -5  17   2    1.50    3.90
   4 -17  -2   -1.50    3.50
   4 -17  -2    1.90    2.10
  -4  17   2    1.50    3.90
   3 -17  -2   16.10    4.70
  -3  17   2   19.10    5.00
  -2 -17   2   10.00    2.90
   2 -17  -2   20.00    4.80
  -2  17   2   16.70    4.90
   1 -17  -2    2.50    3.40
  -1 -17   2   -2.00    2.20
  -1 -17   2    0.90    3.10
  -1  17   2    7.30    3.40
   0 -17   2   -0.30    2.40
   0 -17   2   -4.50    2.00
   0 -17  -2    1.20    3.30
   1 -17   2    9.30    3.50
   1 -17   2    9.50    2.70
  -1 -17  -2   10.10    3.60
  -2 -17  -2    3.10    3.00
   2 -17   2    1.60    2.20
  -2  17  -2    2.40    3.60
   3 -17   2   16.40    3.00
  -3  17  -2   15.20    3.80
   4 -17   2    0.10    2.20
  -4 -17  -2    1.60    5.60
  -5 -17  -2    7.70    5.80
   5 -17   2   -2.10    2.10
  -6 -17  -2    1.00    6.60
   6 -17   2    3.90    2.50
   7 -17   2    1.60    2.60
  -7 -17  -2   -8.80    6.70
  -7  17  -2   -2.30    3.40
  -6 -18   2   -1.30    6.10
   6 -18  -2   -2.10    4.10
  -6  18   2   -6.60    4.10
   5 -18  -2   30.70    6.20
  -5 -18   2   14.20    6.70
  -5  18   2   17.90    5.30
   4 -18  -2   -1.40    4.00
  -4  18   2    1.00    3.90
  -3 -18   2    8.70    3.00
   3 -18  -2   13.30    4.80
  -3  18   2   12.10    4.70
   2 -18  -2   21.50    5.40
  -2 -18   2   15.70    3.40
  -2  18   2   25.70    5.60
  -1 -18   2   14.90    3.10
   0 -18   2    5.80    2.70
   0 -18  -2   16.70    4.20
   0 -18   2   10.20    4.30
   1 -18   2    6.00    3.50
  -1 -18  -2    6.90    3.50
   1 -18   2    4.00    2.40
   2 -18   2    1.80    2.30
   3 -18   2   -1.40    2.30
  -3  18  -2    0.20    3.20
  -4 -18  -2   15.40    6.50
   4 -18   2   17.70    3.30
  -5 -18  -2   -6.50    6.60
   5 -18   2   -0.40    2.30
  20   0  -3   -0.50    2.00
 -20   0   3    1.50    3.10
  19   0  -3    3.10    1.80
 -19   0   3    2.00    3.10
  18   0  -3    0.80    1.60
 -18   0   3    0.90    2.60
 -17   0   3    2.30    2.50
  17   0  -3    3.30    1.60
  16   0  -3   -1.00    1.20
 -16   0   3   -0.30    2.20
 -15   0   3   -1.20    1.90
  15   0  -3   -1.00    1.20
 -14   0   3   -0.90    1.70
  14   0  -3   -0.80    1.10
  13   0  -3    5.20    1.30
 -12   0   3   -0.90    1.40
  12   0  -3   -0.70    0.90
  11   0  -3   28.60    2.30
 -11   0   3   27.00    3.10
 -10   0   3    1.40    1.10
  10   0  -3   -0.40    0.60
  -9   0   3   19.00    2.30
   9   0  -3   15.40    1.60
   8   0  -3    0.00    0.60
  -8   0   3    0.30    0.90
  -7   0   3   30.80    2.30
   7   0  -3   31.20    2.00
   6   0  -3    0.10    0.40
   5   0  -3 1150.78   58.39
  -4   0   3    0.30    0.90
   4   0  -3   -0.10    0.30
  -3   0   3  379.16   20.20
   3   0  -3  419.76   20.00
   3   0  -3  378.96   20.70
   2   0  -3    0.30    0.40
   2   0  -3    0.30    0.20
  -2   0   3   -0.10    0.40
   2   0  -3    0.00    1.20
  -1   0   3 1165.88   55.29
  -1   0   3 1043.50   55.19
   1   0  -3 1053.09   55.19
   0   0   3    1.00    0.70
   0   0  -3    0.40    0.70
  -1   0  -3 3184.38  166.58
   1   0   3 3212.38  165.48
   1   0   3 3415.36  166.28
  -2   0  -3    0.80    1.10
   2   0   3    1.30    1.50
   2   0   3   -0.10    0.40
   3   0   3 1018.70   49.60
  -3   0  -3  935.41   50.09
  -4   0  -3   -0.10    1.50
   4   0   3    0.20    0.40
  -5   0  -3  114.99    6.90
  -5   0  -3  103.79    6.30
   5   0   3  112.29    6.00
  -6   0  -3    1.00    1.90
   6   0   3   -0.30    0.60
  -7   0  -3 1845.02   98.59
   7   0   3 1973.40   98.39
  -7   0  -3 1992.40   99.19
   8   0   3    0.20    0.70
  -8   0  -3    0.50    1.20
  -8   0  -3    1.10    2.20
   9   0   3  123.69    6.90
  -9   0  -3  120.59    8.30
  -9   0  -3  123.49    7.50
 -10   0  -3    1.40    1.50
 -10   0  -3    1.80    2.50
  10   0   3   -0.10    0.80
  11   0   3   17.00    2.00
 -11   0  -3   17.80    3.60
 -11   0  -3   29.80    3.70
 -12   0  -3   -1.40    1.80
  12   0   3   -0.70    1.10
 -12   0  -3   -1.10    2.40
  13   0   3  262.17   14.70
 -13   0  -3  285.97   15.80
 -13   0  -3  273.67   16.00
 -14   0  -3    1.50    2.60
 -14   0  -3    5.70    2.50
  15   0   3   14.00    2.00
 -15   0  -3   14.20    3.10
 -15   0  -3   15.60    3.50
 -16   0  -3    4.60    2.80
 -16   0  -3    6.40    3.00
  16   0   3    4.60    1.60
 -17   0  -3    2.70    3.00
 -17   0  -3    4.90    2.90
  17   0   3    4.80    1.80
  19  -1  -3    2.80    1.90
 -19  -1   3    0.50    3.00
  19   1  -3    4.00    1.90
 -19   1   3    3.20    3.20
  18  -1  -3    5.50    1.80
 -18  -1   3    4.10    2.80
 -18   1   3    4.10    2.90
  18   1  -3    5.30    1.90
  17  -1  -3    4.10    1.70
 -17  -1   3    1.90    2.50
  17   1  -3    4.40    1.70
 -17   1   3    2.30    2.60
 -16  -1   3   -0.50    2.20
  16  -1  -3    1.00    1.40
 -16   1   3    0.90    2.30
  16   1  -3    0.20    1.30
 -15  -1   3   -1.30    1.90
  15  -1  -3   -1.10    1.20
 -15   1   3   -0.50    1.90
  15   1  -3   -1.90    1.20
  14  -1  -3  143.69    8.70
 -14  -1   3  154.58    9.50
  14   1  -3  153.08    8.70
 -14   1   3  163.98    9.70
  13  -1  -3  247.78   13.20
 -13  -1   3  251.17   14.00
 -13   1   3  229.98   13.80
  13   1  -3  252.47   13.20
  12  -1  -3   21.60    2.20
 -12  -1   3   20.90    2.60
  12   1  -3   23.00    2.20
 -12   1   3   19.20    2.50
 -11  -1   3    3.30    1.40
  11  -1  -3    4.20    1.00
  11   1  -3    4.60    1.00
 -11   1   3    4.90    1.50
 -10  -1   3   21.30    2.40
  10  -1  -3   18.30    1.80
 -10   1   3   19.40    2.40
  10   1  -3   18.50    1.80
  -9  -1   3    1.40    1.00
   9  -1  -3    1.20    0.70
   9   1  -3    1.80    0.70
  -9   1   3    2.50    1.10
   8  -1  -3  189.68    9.80
  -8   1   3  176.38   10.20
   8   1  -3  191.68    9.90
   7  -1  -3    5.50    0.70
   7   1  -3    4.90    0.70
  -7   1   3    4.90    1.00
   6  -1  -3  175.68    8.70
  -6  -1   3  170.68    9.40
   6   1  -3  158.08    8.70
  -6   1   3  161.28    8.90
   5  -1  -3  732.63   37.30
  -5  -1   3  774.72   37.80
  -5   1   3  713.83   37.40
   5   1  -3  713.93   37.30
  -4  -1   3   50.69    3.50
   4  -1  -3   48.80    2.60
   4   1  -3   51.39    5.00
   4   1  -3   40.40    2.60
  -3  -1   3  595.74   32.70
   3  -1  -3  627.04   32.70
   3  -1  -3  624.84   32.30
   3   1  -3  605.34   32.40
   3   1  -3  660.93   33.40
  -3   1   3  658.23   32.70
  -3   1   3  688.73   32.60
  -2  -1   3 2230.48  117.79
   2  -1  -3 2462.65  118.29
   2   1  -3 2282.37  117.69
  -2   1   3 2337.27  118.19
  -2   1   3 2304.97  117.69
  -1  -1   3   32.80    2.30
   1  -1  -3   34.70    2.30
   1   1  -3   37.40    2.30
  -1   1   3   40.90    2.40
  -1   1   3   33.50    2.30
   1   1  -3   37.00    2.20
   0  -1   3   23.70    1.40
   0  -1  -3   18.30    1.60
   0   1   3   21.20    1.70
   0   1   3   19.90    1.70
   0   1  -3   18.80    1.60
   0   1  -3   23.70    1.60
   1  -1   3  248.88   12.80
  -1  -1  -3  260.17   13.10
  -1   1  -3  271.77   13.00
  -1   1  -3  240.78   13.10
   1   1   3  229.78   12.90
   1   1   3  236.18   13.00
   2  -1   3   47.30    2.70
  -2  -1  -3   46.70    3.40
  -2   1  -3   43.40    3.40
   2   1   3   50.19    3.50
  -3  -1  -3    2.50    1.40
   3  -1   3    1.90    0.60
  -3   1  -3    2.40    0.80
   3   1   3    0.70    1.50
   3   1   3    1.80    0.50
  -3   1  -3    4.50    1.70
  -4  -1  -3   26.50    3.00
   4  -1   3   31.40    2.00
  -4   1  -3   34.30    2.40
   4   1   3   27.90    1.80
  -4   1  -3   26.80    3.10
   4   1   3   30.50    3.30
  -5  -1  -3 1256.27   62.89
   5  -1   3 1272.67   62.39
  -5   1  -3 1252.77   62.99
  -5   1  -3 1230.48   62.59
   5   1   3 1119.59   62.89
   5   1   3 1226.48   62.29
  -6  -1  -3  596.74   30.50
  -6  -1  -3  533.45   29.90
   6  -1   3  575.94   29.70
  -6   1  -3  625.04   30.10
   6   1   3  592.34   29.70
   6   1   3  622.24   30.50
  -6   1  -3  512.25   30.40
  -7  -1  -3  185.98   10.40
   7  -1   3  186.18   10.10
  -7  -1  -3  182.88   11.00
  -7   1  -3  188.38   11.00
  -7   1  -3  191.38   10.60
   7   1   3  194.98   10.00
   8  -1   3    0.20    0.70
  -8  -1  -3    1.60    2.40
  -8  -1  -3    1.40    1.10
   8   1   3    4.60    2.70
  -8   1  -3    1.50    1.30
   8   1   3    0.00    0.70
  -8   1  -3    1.90    2.30
   9  -1   3  837.82   41.10
  -9  -1  -3  797.92   42.10
  -9  -1  -3  792.62   41.50
   9   1   3  731.23   41.00
  -9   1  -3  832.72   42.10
  -9   1  -3  816.52   41.70
 -10  -1  -3  259.67   15.00
 -10  -1  -3  288.37   15.80
  10  -1   3  274.47   14.40
 -10   1  -3  266.27   15.10
  10   1   3  252.47   15.80
 -10   1  -3  274.57   15.50
  10   1   3  281.07   14.40
 -11  -1  -3   18.90    2.80
 -11  -1  -3   22.80    4.00
  11  -1   3   18.20    2.00
 -11   1  -3   19.70    3.40
  11   1   3   18.60    2.10
 -11   1  -3   28.70    3.90
 -12  -1  -3    4.00    2.10
 -12  -1  -3    4.80    3.00
  12  -1   3    5.50    1.40
  12   1   3    5.00    1.30
 -12   1  -3    7.10    2.90
 -12   1  -3    4.90    2.20
  13  -1   3  166.18   10.00
 -13  -1  -3  192.08   11.00
 -13  -1  -3  177.08   11.30
 -13   1  -3  185.28   11.20
 -13   1  -3  175.78   11.20
  13   1   3  166.88    9.80
 -14  -1  -3    3.20    2.20
 -14  -1  -3   -1.00    2.70
  14  -1   3   -0.20    1.30
 -14   1  -3    1.80    2.60
  14   1   3    1.80    1.20
 -14   1  -3   -2.20    2.20
 -15  -1  -3    6.80    3.20
 -15  -1  -3   10.70    3.00
  15  -1   3    5.50    1.50
 -15   1  -3    8.80    3.20
  15   1   3    6.50    1.70
 -15   1  -3    8.40    2.90
  16  -1   3    0.40    1.40
 -16  -1  -3   -0.60    2.70
 -16  -1  -3   -1.70    2.50
  16   1   3    0.20    1.40
 -16   1  -3    1.00    2.50
 -16   1  -3   -0.50    2.70
 -17  -1  -3   34.50    5.10
  17  -1   3   25.70    7.30
  17  -1   3   39.10    3.80
 -17  -1  -3   32.50    4.70
  17   1   3   35.20    3.80
 -17   1  -3   40.30    4.90
 -17   1  -3   41.30    6.10
  19  -2  -3   -1.20    1.70
 -19  -2   3   -2.00    2.90
 -19   2   3    0.20    3.00
  19   2  -3    1.00    1.90
  18  -2  -3    0.40    1.70
 -18  -2   3   -0.30    2.70
 -18   2   3   -0.30    2.70
  18   2  -3    1.20    1.70
  17  -2  -3    2.20    1.50
 -17  -2   3   -1.80    2.40
 -17   2   3   -0.10    2.50
  17   2  -3    1.80    1.40
 -16  -2   3   -1.20    2.10
  16  -2  -3    0.40    1.30
  16   2  -3    1.40    1.40
 -16   2   3   -1.10    2.10
  15  -2  -3  126.89    7.40
 -15  -2   3  119.69    8.40
  15   2  -3  130.59    7.50
 -15   2   3  120.59    8.60
 -14  -2   3   12.40    2.50
  14  -2  -3   20.90    2.40
  14   2  -3   13.70    1.90
 -14   2   3   12.30    2.50
 -13  -2   3  126.59    8.80
  13  -2  -3  152.38    8.20
 -13   2   3  139.79    8.90
  13   2  -3  156.18    8.20
  12  -2  -3   24.20    2.20
 -12  -2   3   24.30    3.20
  12   2  -3   27.20    2.40
 -12   2   3   22.10    3.40
  11  -2  -3   20.50    2.00
 -11  -2   3   23.00    2.80
 -11   2   3   23.10    3.00
  11   2  -3   22.50    2.10
  10  -2  -3    0.70    0.70
  10   2  -3    0.70    0.70
 -10   2   3    0.80    1.10
   9  -2  -3  701.73   33.10
   9   2  -3  599.74   33.10
  -9   2   3  633.24   33.40
   8  -2  -3  375.06   20.20
  -8  -2   3  398.76   21.10
  -8   2   3  390.56   20.50
   8   2  -3  402.46   20.20
  -7  -2   3   26.50    3.60
   7   2  -3   24.40    1.70
  -7   2   3   23.30    2.20
  -7   2   3   19.00    2.50
  -6  -2   3  540.15   27.80
   6  -2  -3  553.74   27.20
  -6   2   3  551.04   27.40
  -6   2   3  484.85   27.80
   6   2  -3  525.75   27.20
  -5  -2   3   77.69    5.30
   5   2  -3   64.59    4.20
  -5   2   3   79.69    4.40
  -5   2   3   92.29    5.00
  -4  -2   3   40.20    3.40
   4  -2  -3   36.60    2.10
  -4   2   3   36.30    2.70
   4   2  -3   36.10    2.20
   3  -2  -3  147.29    8.40
  -3  -2   3  149.49    8.50
  -3   2   3  151.38    8.50
  -3   2   3  168.78    8.20
   3   2  -3  147.59    8.00
  -2  -2   3 1879.21   95.99
   2  -2  -3 1830.72   96.19
  -2   2   3 1852.21   95.99
  -2   2   3 1856.31   96.19
   2   2  -3 2038.70   95.99
  -1   2   3   33.20    2.60
   1   2  -3   33.80    2.60
  -1   2   3   49.50    2.70
   0  -2  -3   41.20    2.70
   0   2   3   47.70    2.90
   0   2  -3   44.30    2.70
   0   2  -3   39.10    2.80
   0   2   3   36.10    2.80
  -1  -2  -3    7.40    1.30
   1  -2   3    7.00    0.90
  -1   2  -3    7.50    1.50
   1   2   3    7.40    1.40
  -1   2  -3    6.10    1.10
   2  -2   3  142.39    7.50
  -2  -2  -3  140.89    7.90
   2   2   3  146.19    7.90
  -2   2  -3  133.69    7.80
  -2   2  -3  146.39    8.10
   3  -2   3  533.15   25.40
  -3  -2  -3  488.55   25.80
  -3   2  -3  475.25   25.90
  -3   2  -3  484.85   25.60
   4  -2   3   97.79    5.20
  -4  -2  -3   91.49    5.80
  -4   2  -3   95.99    5.60
   4   2   3   89.99    5.00
  -4   2  -3   95.69    5.90
   4   2   3   91.09    5.70
   5  -2   3  424.46   22.90
  -5  -2  -3  458.35   23.40
   5   2   3  446.46   23.40
   5   2   3  446.46   22.70
  -5   2  -3  438.06   23.20
  -5   2  -3  445.66   23.50
  -6  -2  -3   94.39    6.20
   6  -2   3   99.39    5.30
   6   2   3   80.09    6.20
  -6   2  -3  103.89    5.90
  -6   2  -3   80.69    6.10
   6   2   3   99.59    5.20
   7  -2   3  991.80   49.80
  -7  -2  -3  942.41   50.49
   7   2   3  942.71   50.39
  -7   2  -3 1032.60   50.19
  -7   2  -3 1027.00   50.59
   7   2   3  914.21   49.70
  -8  -2  -3   35.40    3.20
   8  -2   3   39.70    2.80
  -8  -2  -3   37.90    4.50
   8   2   3   35.50    2.50
  -8   2  -3   36.50    3.50
   8   2   3   39.60    4.60
  -8   2  -3   37.20    3.90
  -9  -2  -3   12.30    3.30
   9   2   3   13.30    1.50
   9   2   3    5.20    2.90
  -9   2  -3   13.80    2.70
  10  -2   3   34.30    2.80
 -10  -2  -3   33.40    4.90
 -10  -2  -3   31.20    3.60
  10   2   3   31.20    2.50
 -10   2  -3   37.90    3.90
 -10   2  -3   31.00    4.10
  11  -2   3  200.38   10.50
 -11  -2  -3  186.68   11.90
 -11  -2  -3  184.08   11.10
 -11   2  -3  183.48   11.60
  11   2   3  197.18   10.40
 -11   2  -3  192.08   11.40
 -12  -2  -3   29.90    5.10
 -12  -2  -3   26.50    3.40
  12  -2   3   28.70    2.80
  12   2   3   29.40    2.70
 -12   2  -3   27.50    4.30
 -12   2  -3   29.50    3.60
 -13  -2  -3  156.78    9.90
 -13  -2  -3  158.68   10.40
  13  -2   3  169.38    9.00
 -13   2  -3  150.38   10.00
 -13   2  -3  137.69    9.90
  13   2   3  159.68    8.90
 -14  -2  -3    2.90    3.00
  14  -2   3    4.50    1.60
 -14  -2  -3    4.70    2.40
 -14   2  -3    4.70    2.70
  14   2   3    1.70    1.40
 -14   2  -3    2.00    2.40
 -15  -2  -3    3.90    3.10
 -15  -2  -3    7.90    2.70
  15  -2   3    9.80    2.00
 -15   2  -3    9.60    3.00
 -15   2  -3    9.50    3.00
  15   2   3    9.20    1.90
 -16  -2  -3    9.90    3.00
  16  -2   3    6.60    1.80
 -16  -2  -3    5.50    3.20
 -16   2  -3    8.50    2.80
 -16   2  -3    4.90    3.00
  16   2   3    6.50    1.80
 -17  -2  -3   21.90    4.10
  17  -2   3   26.10    3.10
  17   2   3   23.50    2.90
 -17   2  -3   20.70    4.30
 -17   2  -3   30.80    4.30
 -19  -3   3    2.90    3.00
  19  -3  -3   -0.90    1.90
  19   3  -3   -0.70    1.90
 -19   3   3    1.20    3.20
 -18  -3   3   14.30    3.50
  18  -3  -3   12.90    2.30
 -18   3   3   12.60    3.50
  18   3  -3   16.30    2.40
 -17  -3   3    1.70    2.60
  17  -3  -3    1.10    1.50
 -17   3   3    2.00    2.50
  17   3  -3    2.50    1.60
 -16  -3   3  205.58   12.20
  16  -3  -3  177.28   10.90
  16   3  -3  201.18   11.10
 -16   3   3  200.98   12.30
  15  -3  -3   22.50    2.70
 -15  -3   3   19.30    3.10
  15   3  -3   25.10    2.80
 -15   3   3   22.00    3.30
  14  -3  -3  137.89    8.40
 -14  -3   3  153.98    9.40
 -14   3   3  146.49    9.40
  14   3  -3  152.28    8.50
 -13  -3   3   28.00    3.50
  13  -3  -3   16.90    2.00
  13   3  -3   20.00    2.40
 -13   3   3   18.00    2.80
 -12  -3   3  134.09    8.10
  12  -3  -3  133.19    7.60
  12   3  -3  132.69    7.60
 -12   3   3  140.89    8.50
  11  -3  -3  162.08    9.20
 -11   3   3  172.28    9.90
  11   3  -3  167.68    9.20
  10  -3  -3  195.18   10.50
  10   3  -3  193.38   10.50
 -10   3   3  198.88   11.00
   9  -3  -3  151.18    8.60
  -9  -3   3  154.98   10.20
   9   3  -3  171.68    8.70
  -9   3   3  161.18    9.10
  -9   3   3  158.78    9.50
  -8  -3   3   26.80    4.60
   8  -3  -3   29.40    2.10
   8   3  -3   26.60    2.10
  -8   3   3   30.60    2.70
  -8   3   3   25.90    3.00
   7  -3  -3    0.00    0.50
  -7  -3   3    0.10    1.90
   7   3  -3    0.10    0.50
  -7   3   3    1.40    1.00
  -7   3   3    1.10    1.30
  -6  -3   3  155.18    9.30
   6  -3  -3  159.58    8.20
   6   3  -3  153.48    8.20
  -6   3   3  157.38    9.10
  -6   3   3  150.38    8.40
  -5  -3   3  577.44   32.00
   5   3  -3  658.13   33.80
   5   3  -3  567.24   31.40
  -5   3   3  656.83   32.20
   4  -3  -3  747.63   39.30
  -4  -3   3  821.92   40.00
   4   3  -3  782.02   41.40
  -4   3   3  790.52   40.00
   4   3  -3  728.03   39.40
  -3  -3   3   80.59    5.40
  -3   3   3   75.29    5.00
   3   3  -3   87.89    4.80
   2  -3  -3 1931.21   96.29
  -2  -3   3 1985.10   96.19
  -2   3   3 1941.71   96.39
   2   3  -3 1784.22   95.99
  -2   3   3 1815.02   96.09
   1  -3  -3 1521.75   75.49
  -1   3   3 1418.56   75.29
   1   3  -3 1435.36   75.29
  -1   3   3 1547.25   75.49
   0  -3  -3   53.39    3.60
   0   3  -3   52.09    3.80
   0   3   3   62.99    3.80
   0   3   3   65.19    4.90
   1  -3   3  399.06   19.20
  -1  -3  -3  345.17   19.40
  -1   3  -3  401.56   19.50
  -1   3  -3  389.16   19.50
   1   3   3  329.27   19.50
  -2  -3  -3    4.10    1.20
  -2   3  -3    3.40    1.40
  -3  -3  -3  182.88   11.00
  -3   3  -3  211.08   11.00
   3   3   3  211.68   11.00
  -4  -3  -3   34.50    3.30
   4  -3   3   40.40    2.60
   4   3   3   39.70    3.00
  -4   3  -3   31.90    3.10
  -5  -3  -3    1.20    1.70
   5  -3   3    1.10    0.80
   5   3   3    0.60    1.40
   5   3   3    0.70    0.50
  -5   3  -3    1.60    1.20
  -5   3  -3    2.30    1.50
   6  -3   3   34.70    2.50
  -6  -3  -3   33.10    3.50
  -6   3  -3   32.50    3.30
   6   3   3   24.00    3.30
  -6   3  -3   36.70    3.60
   6   3   3   32.20    2.10
  -7  -3  -3   43.70    4.50
   7  -3   3   46.20    3.10
  -7   3  -3   40.40    3.90
  -7   3  -3   49.40    4.00
   7   3   3   47.80    2.90
  -8  -3  -3    0.30    1.00
  -8  -3  -3    0.70    2.40
   8  -3   3   -0.40    0.80
   8   3   3    0.80    0.70
  -8   3  -3    1.20    1.80
  -8   3  -3   -0.20    1.50
  -9  -3  -3  380.86   20.60
   9  -3   3  377.26   19.60
  -9   3  -3  368.86   20.40
   9   3   3  353.56   19.40
  -9   3  -3  383.06   20.20
 -10  -3  -3   17.50    2.50
 -10  -3  -3   21.90    3.90
  10  -3   3   18.00    2.10
  10   3   3   19.70    2.00
 -10   3  -3   21.00    2.90
 -10   3  -3   23.90    3.60
 -11  -3  -3   28.50    4.50
  11  -3   3   28.80    2.80
 -11   3  -3   33.00    4.20
 -11   3  -3   20.90    3.90
  11   3   3   29.00    2.50
  12  -3   3  148.99    8.30
 -12  -3  -3  138.49    9.80
 -12  -3  -3  138.59    9.00
  12   3   3  155.08    8.10
 -12   3  -3  139.99    9.30
 -12   3  -3  131.99    9.30
 -13  -3  -3   53.19    6.10
 -13  -3  -3   50.29    5.40
  13  -3   3   53.99    4.00
 -13   3  -3   55.89    5.70
 -13   3  -3   55.79    5.20
  13   3   3   50.29    3.90
 -14  -3  -3   25.90    4.50
  14  -3   3   28.40    3.20
 -14  -3  -3   33.30    4.00
  14   3   3   26.30    2.90
 -14   3  -3   30.10    4.20
 -14   3  -3   30.30    4.10
 -15  -3  -3    4.30    3.30
  15  -3   3    6.20    1.80
  15   3   3    7.70    1.70
 -15   3  -3   11.30    3.00
 -15   3  -3    9.70    3.20
  16  -3   3   27.30    3.10
 -16  -3  -3   25.30    4.00
 -16  -3  -3   20.50    4.50
 -16   3  -3   28.90    4.40
  16   3   3   31.10    3.30
 -17  -3  -3   24.40    4.10
  17  -3   3   32.70    3.60
  17   3   3   26.90    3.00
 -17   3  -3   25.50    4.70
 -19  -4   3    0.10    3.10
  19  -4  -3    1.10    1.90
 -19   4   3    0.90    3.30
  19   4  -3    0.90    1.90
  18  -4  -3    8.20    2.10
 -18  -4   3   12.20    3.50
  18   4  -3   12.90    2.30
 -18   4   3   10.70    3.50
  17  -4  -3   19.40    2.50
 -17  -4   3   18.40    3.60
 -17   4   3   16.20    3.60
  17   4  -3   20.10    2.60
 -16  -4   3    7.20    2.50
  16  -4  -3    6.20    1.70
 -16   4   3    6.50    2.70
  16   4  -3    3.70    1.60
  15  -4  -3    2.50    1.40
 -15  -4   3    3.00    2.40
  15   4  -3    3.50    1.50
 -15   4   3    2.20    2.30
 -14  -4   3    1.20    1.90
  14  -4  -3    0.50    1.30
  14   4  -3    0.10    1.30
 -14   4   3    0.80    2.10
  13  -4  -3    8.40    1.50
 -13  -4   3    7.50    1.90
  13   4  -3    8.80    1.60
 -13   4   3    7.40    2.30
  12  -4  -3   94.49    5.70
 -12   4   3   90.79    6.50
  12   4  -3   92.99    5.60
  11  -4  -3  359.16   19.60
 -11  -4   3  393.46   21.40
  11   4  -3  382.16   19.70
 -11   4   3  367.26   20.20
 -10  -4   3   46.60    6.30
  10  -4  -3   42.80    3.10
 -10   4   3   39.70    4.00
  10   4  -3   49.20    3.20
 -10   4   3   47.80    4.50
  -9  -4   3   49.00    5.90
   9  -4  -3   42.30    2.80
  -9   4   3   44.30    3.60
   9   4  -3   37.40    2.80
  -9   4   3   42.30    4.00
   8  -4  -3  102.79    5.70
  -8  -4   3   99.69    7.80
   8   4  -3   85.29    5.70
  -8   4   3  112.89    6.90
  -8   4   3  112.09    6.30
   7  -4  -3   38.20    2.60
  -7  -4   3   35.40    4.90
  -7   4   3   40.10    3.70
   7   4  -3   36.40    2.60
  -7   4   3   48.10    3.30
  -6  -4   3   57.59    5.20
   6  -4  -3   57.69    3.30
  -6   4   3   49.60    4.20
  -6   4   3   55.79    3.70
   6   4  -3   52.89    3.30
   5  -4  -3  989.60   48.60
  -5  -4   3  970.60   49.40
   5   4  -3  908.81   48.60
  -5   4   3  951.70   49.50
   4  -4  -3 2050.59  101.09
  -4  -4   3 1951.70  101.79
  -4   4   3 1983.40  101.89
  -3  -4   3  166.78   10.20
  -3   4   3  178.88    9.90
   3   4  -3  182.18    9.60
   2  -4  -3  172.28    9.70
  -2  -4   3  181.68    9.90
   2   4  -3  175.28    9.50
  -2   4   3  168.38    9.70
  -2   4   3  170.88    9.40
   1  -4  -3   14.10    1.80
  -1   4   3   15.00    1.90
   0  -4  -3  180.58    9.10
   0   4   3  170.98    9.10
   0   4  -3  156.98    8.80
   0   4  -3  154.58    8.90
   0   4   3  152.88   10.40
   1  -4   3  287.07   14.40
  -1  -4  -3  298.77   14.70
   1   4   3  296.87   14.80
   1   4   3  256.87   16.40
  -1   4  -3  271.17   14.60
  -1   4  -3  242.38   14.60
  -2   4  -3   63.99    4.20
  -3  -4  -3  241.58   13.60
   3  -4   3  263.27   13.40
  -3   4  -3  247.58   13.80
   3   4   3  251.97   13.80
  -3   4  -3  274.37   13.80
   4  -4   3   20.70    1.90
  -4  -4  -3   22.50    2.70
   4   4   3   22.60    2.50
  -4   4  -3   16.50    2.40
  -4   4  -3   19.70    2.80
  -5  -4  -3   -0.80    1.70
   5  -4   3    0.10    0.80
   5   4   3    0.90    0.50
  -5   4  -3    0.10    1.30
  -5   4  -3    2.20    1.40
  -6  -4  -3  150.48    8.90
   6  -4   3  153.68    8.20
  -6   4  -3  152.08    8.80
  -6   4  -3  142.09    8.80
   6   4   3  143.09    7.90
   7  -4   3  251.27   14.60
  -7  -4  -3  287.37   15.30
  -7   4  -3  288.97   15.30
  -7   4  -3  278.37   15.30
   7   4   3  271.77   14.30
   8  -4   3   32.30    2.70
  -8  -4  -3   28.70    4.40
  -8   4  -3   36.80    3.70
   8   4   3   32.30    2.30
   9  -4   3   39.30    3.00
  -9  -4  -3   33.70    4.90
  -9   4  -3   38.10    4.10
   9   4   3   35.60    2.60
  10  -4   3   19.70    2.10
 -10  -4  -3   17.20    3.80
  10   4   3   17.50    1.90
 -10   4  -3   21.30    3.30
 -10   4  -3   12.70    2.70
  11  -4   3    0.50    1.10
 -11  -4  -3    0.30    3.20
 -11   4  -3    2.30    2.10
  11   4   3    0.40    1.00
 -11   4  -3    1.90    2.10
  12  -4   3    2.70    1.40
 -12  -4  -3    1.20    2.10
 -12  -4  -3    2.20    3.30
  12   4   3    2.40    1.20
 -12   4  -3    6.70    2.50
 -12   4  -3    6.80    2.50
 -13  -4  -3    2.30    3.50
 -13  -4  -3    0.00    2.20
  13  -4   3    5.80    1.60
 -13   4  -3    1.30    2.10
 -13   4  -3    5.20    2.60
  13   4   3    3.80    1.40
  14  -4   3    4.60    1.60
 -14  -4  -3    1.90    2.40
  14   4   3    3.20    1.40
 -14   4  -3    5.30    2.70
 -14   4  -3    5.20    2.50
  15  -4   3    1.60    1.60
 -15  -4  -3    0.50    2.50
 -15  -4  -3   -4.80    3.00
 -15   4  -3    1.60    2.60
  15   4   3    0.70    1.50
 -16  -4  -3    1.50    2.60
  16  -4   3    2.90    1.70
  16   4   3   -0.30    1.60
 -16   4  -3    1.70    2.90
  17  -4   3    1.40    1.80
  17   4   3    4.00    1.70
 -17   4  -3    3.90    3.30
  19  -5  -3   16.40    2.80
 -19  -5   3   17.80    4.10
  19   5  -3   23.10    2.90
 -19   5   3   13.60    3.90
 -18  -5   3   24.90    4.20
  18  -5  -3   29.40    3.60
  18   5  -3   33.20    3.80
 -18   5   3   26.80    4.40
 -17  -5   3    4.50    2.70
  17  -5  -3    4.90    1.80
  17   5  -3    4.40    1.90
 -17   5   3    1.60    2.90
 -16  -5   3   96.59    7.60
  16  -5  -3   85.79    6.10
 -16   5   3  105.79    8.00
  16   5  -3   96.89    6.30
  15  -5  -3    2.90    1.60
 -15  -5   3    5.60    2.30
 -15   5   3    2.50    2.60
  15   5  -3    1.20    1.50
  14  -5  -3   42.50    3.70
 -14  -5   3   51.29    4.70
  14   5  -3   40.80    3.70
 -14   5   3   44.20    5.40
  13  -5  -3  294.07   16.90
 -13  -5   3  350.26   19.40
  13   5  -3  310.47   17.00
 -13   5   3  322.17   17.90
  12  -5  -3   10.10    1.60
 -12   5   3   10.80    2.50
  12   5  -3   12.20    1.80
  11  -5  -3   90.69    5.40
 -11  -5   3   94.29    8.80
 -11   5   3  103.59    6.60
  11   5  -3   78.99    5.40
  10  -5  -3  175.68    9.70
 -10  -5   3  191.78   12.30
  10   5  -3  176.18    9.80
 -10   5   3  169.68   10.40
 -10   5   3  188.08   11.20
  -9  -5   3   12.30    3.40
   9  -5  -3   17.10    1.90
  -9   5   3   14.70    2.90
   9   5  -3   15.80    1.80
  -9   5   3   15.50    2.10
   8  -5  -3   59.79    3.60
  -8  -5   3   61.59    6.20
   8   5  -3   53.29    3.60
  -8   5   3   60.59    4.20
  -8   5   3   54.29    4.90
  -7  -5   3   44.50    5.50
   7  -5  -3   48.70    2.90
   7   5  -3   40.40    2.90
   6  -5  -3  419.86   21.50
  -6  -5   3  434.66   22.80
  -6   5   3  430.16   22.60
   6   5  -3  386.36   21.50
   5  -5  -3   37.10    2.50
  -5  -5   3   31.90    4.70
   5   5  -3   45.20    2.60
  -5   5   3   43.00    3.70
   5   5  -3   29.70    7.30
  -4  -5   3    2.90    2.00
   4  -5  -3    5.00    0.80
  -4   5   3    8.00    1.80
  -3  -5   3  512.15   27.00
   3   5  -3  537.55   26.60
  -3   5   3  484.65   26.90
   2  -5  -3  462.95   23.90
  -2  -5   3  500.25   24.00
  -2   5   3  408.66   23.90
   2   5  -3  435.46   23.50
   1  -5  -3   42.90    3.30
   1   5  -3   37.30    3.30
  -1   5   3   44.10    3.30
   0  -5  -3  100.59    5.80
   0   5   3   98.59    5.90
   0   5  -3   86.59    5.70
   1  -5   3  112.19    6.20
  -1  -5  -3  117.59    6.50
  -1   5  -3  104.29    6.30
   1   5   3  113.89    6.60
  -1   5  -3  108.29    6.50
   2  -5   3   43.60    2.80
  -2  -5  -3   36.20    3.00
  -2   5  -3   44.20    3.40
  -2   5  -3   40.60    3.00
   2   5   3   39.80    3.10
   2   5   3   40.70    5.60
  -3  -5  -3    0.00    1.00
   3  -5   3    1.00    0.80
  -3   5  -3    1.60    1.20
   3   5   3    0.70    1.20
  -3   5  -3    0.10    1.30
   4  -5   3    6.10    1.20
  -4   5  -3    8.40    1.80
  -4   5  -3    9.00    1.70
  -5  -5  -3    2.30    1.80
  -5   5  -3    4.10    1.50
   6  -5   3  194.88   10.00
  -6  -5  -3  188.18   10.70
  -6   5  -3  170.58   10.50
  -6   5  -3  174.38   10.50
   6   5   3  182.58    9.60
  -7  -5  -3   16.20    3.10
   7  -5   3   21.20    2.20
   7   5   3   17.60    1.70
  -7   5  -3   21.40    2.80
  -7   5  -3   23.50    3.40
  -8  -5  -3    4.80    2.70
   8  -5   3    7.10    1.40
  -8   5  -3    8.00    2.30
  -8   5  -3    6.70    2.20
   8   5   3    6.10    1.10
  -9  -5  -3  314.57   16.90
   9  -5   3  297.17   15.90
  -9   5  -3  300.97   16.80
   9   5   3  288.27   15.60
  -9   5  -3  288.57   16.60
 -10  -5  -3    5.50    3.30
  10  -5   3    4.40    1.40
  10   5   3    4.60    1.10
 -10   5  -3    7.30    2.30
 -10   5  -3    6.40    2.50
  11  -5   3    7.80    1.70
 -11  -5  -3    9.40    3.70
 -11   5  -3    8.10    2.90
 -11   5  -3    8.90    2.50
  11   5   3    6.90    1.30
  12  -5   3   47.10    3.80
 -12   5  -3   44.80    5.60
  12   5   3   45.20    3.40
 -12   5  -3   39.80    4.40
  13  -5   3   78.69    5.50
 -13   5  -3   85.59    7.40
  13   5   3   77.89    5.20
  14  -5   3    1.20    1.50
  14   5   3    2.80    1.40
 -14   5  -3    0.50    2.70
  15  -5   3   -0.30    1.50
 -15   5  -3   -0.10    2.90
  15   5   3    1.10    1.40
  16  -5   3   78.79    5.70
 -16  -5  -3   68.09    7.10
  16   5   3   77.09    5.40
 -16   5  -3   73.09    8.00
  17  -5   3    6.90    2.20
 -17  -5  -3    5.50    3.10
  17   5   3    3.70    1.80
 -17   5  -3    3.50    3.70
 -19  -6   3    3.70    3.20
  19  -6  -3    0.80    1.90
 -19   6   3   -0.20    3.30
  19   6  -3    3.30    2.10
  18  -6  -3    0.40    1.80
 -18  -6   3    2.60    2.90
  18   6  -3    3.60    2.00
 -18   6   3    1.20    3.00
 -17  -6   3   38.30    5.50
  17  -6  -3   32.70    3.60
 -17   6   3   26.80    4.30
  17   6  -3   38.20    3.80
  16  -6  -3   58.49    4.80
 -16  -6   3   65.29    6.10
 -16  -6   3   54.59    8.90
  16   6  -3   64.69    4.80
 -16   6   3   61.69    6.50
 -15  -6   3   20.40    3.10
 -15  -6   3   19.80    5.00
  15  -6  -3   26.40    3.10
  15   6  -3   25.60    2.70
 -15   6   3   24.70    3.80
 -14  -6   3   66.09    9.00
  14  -6  -3   53.59    4.50
 -14   6   3   68.29    6.20
  14   6  -3   65.49    4.70
  13  -6  -3   39.00    3.50
 -13  -6   3   49.99    8.30
  13   6  -3   40.10    3.60
 -13   6   3   46.90    5.20
 -12  -6   3   11.20    4.40
  12  -6  -3   10.90    1.70
  12   6  -3    8.10    1.60
 -12   6   3    8.90    2.50
 -11  -6   3   76.99    8.70
  11  -6  -3   63.29    4.60
 -11   6   3   81.09    6.70
 -11   6   3   76.99    5.90
  11   6  -3   73.29    4.70
 -10  -6   3    6.60    3.50
  10  -6  -3    4.60    1.20
 -10   6   3    8.20    2.70
 -10   6   3    3.30    1.80
  10   6  -3    3.80    1.20
   9  -6  -3   99.59    5.80
  -9  -6   3  102.59    8.80
   9   6  -3   94.79    5.80
   9   6  -3  102.19   13.80
  -9   6   3  100.69    6.50
  -9   6   3   95.49    7.20
  -8  -6   3    1.80    3.00
   8  -6  -3    2.30    0.90
  -8   6   3    0.60    1.90
   8   6  -3    1.30    7.20
  -8   6   3    2.70    1.50
   8   6  -3    1.00    0.90
  -7  -6   3   65.89    6.80
   7   6  -3   59.89    4.00
   7   6  -3   84.49   11.00
   6  -6  -3  199.98   11.10
  -6  -6   3  187.88   12.80
  -6   6   3  226.48   12.50
   6   6  -3  225.48   11.20
   5  -6  -3  461.95   23.10
  -5  -6   3  435.56   24.40
  -5   6   3  450.95   24.30
   4  -6  -3   85.49    4.80
  -4  -6   3   81.39    6.70
  -4   6   3   82.99    5.90
   4   6  -3   93.29    5.60
  -3  -6   3   48.70    5.20
  -3   6   3   60.89    4.40
   3   6  -3   54.79    4.30
   2  -6  -3  364.36   20.10
  -2   6   3  347.37   20.10
   2   6  -3  410.86   19.80
   1  -6  -3   64.59    4.30
  -1   6   3   60.19    4.40
   1   6  -3   50.29    4.20
   0  -6  -3   34.60    3.10
   0   6   3   43.00    3.50
   1  -6   3  405.86   21.40
  -1  -6  -3  396.26   21.70
  -1   6  -3  466.95   21.80
   1   6   3  379.86   21.80
  -2  -6  -3  131.79    7.30
   2  -6   3  116.79    6.90
  -2   6  -3  122.49    7.40
   2   6   3  122.79    7.40
  -3  -6  -3  585.84   30.10
   3  -6   3  572.34   29.80
  -3   6  -3  612.34   30.30
   3   6   3  539.75   30.20
   4  -6   3   95.19    5.30
  -4  -6  -3   96.99    5.60
  -4   6  -3   85.79    5.90
  -4   6  -3   74.99    5.50
   5  -6   3    3.00    1.10
  -5  -6  -3    0.90    1.70
  -5   6  -3    3.80    1.50
  -6   6  -3   16.40    2.60
  -6   6  -3   23.50    3.30
  -7  -6  -3   75.59    6.50
   7  -6   3   84.79    5.40
  -7   6  -3   97.69    6.60
  -7   6  -3   91.39    6.00
   7   6   3   92.89    5.00
  -8  -6  -3   82.99    6.40
   8  -6   3   77.59    5.20
  -8   6  -3   80.99    5.70
  -8   6  -3   71.49    6.20
   8   6   3   82.59    4.70
  -9  -6  -3   13.40    4.70
   9  -6   3   30.00    2.70
  -9   6  -3   19.40    3.20
   9   6   3   18.80    2.00
  10  -6   3   15.60    2.10
 -10   6  -3   12.40    2.90
  10   6   3   15.80    1.70
  11  -6   3    1.00    1.30
  11   6   3   -0.40    1.10
 -11   6  -3   -2.00    2.10
  12  -6   3   63.29    4.80
  12   6   3   68.19    4.40
 -12   6  -3   58.19    6.30
  13  -6   3    3.40    1.60
 -13   6  -3    4.00    2.80
  13   6   3    6.70    1.60
  14  -6   3   47.90    4.20
 -14   6  -3   44.10    6.10
  14   6   3   49.80    4.00
  15  -6   3    4.90    1.90
  15   6   3    5.10    1.80
 -15   6  -3    3.90    3.10
  16  -6   3    2.10    1.90
 -16   6  -3    0.70    3.30
  16   6   3    5.40    1.80
  18  -7  -3   14.20    2.50
 -18  -7   3   13.80    3.40
 -18   7   3   12.20    4.10
  18   7  -3   16.20    2.60
  17  -7  -3    3.80    1.90
 -17  -7   3   -2.40    4.50
 -17  -7   3    3.10    2.70
 -17   7   3    2.10    3.30
  17   7  -3    3.10    1.80
  16  -7  -3   51.39    4.60
 -16  -7   3   60.79    6.00
  16   7  -3   61.99    4.70
 -16   7   3   55.09    6.80
 -15  -7   3   12.80    5.10
  15  -7  -3   16.10    2.40
 -15  -7   3   18.90    3.10
 -15   7   3   19.50    3.80
  15   7  -3   20.90    2.50
  14  -7  -3   27.60    3.20
 -14  -7   3   27.30    5.60
 -14   7   3   31.00    4.10
  14   7  -3   35.80    3.40
  13  -7  -3    1.30    1.40
 -13  -7   3    0.40    4.30
 -13   7   3    1.40    2.40
  13   7  -3    2.00    1.50
 -12  -7   3  192.48   14.00
  12  -7  -3  185.38   10.50
  12   7  -3  177.48   10.50
 -12   7   3  198.98   11.80
 -11  -7   3  140.99   11.20
  11  -7  -3  125.69    7.60
 -11   7   3  137.39    8.80
  11   7  -3  122.59    7.50
 -11   7   3  122.39    9.20
  10  -7  -3   21.90    2.50
 -10  -7   3   20.40    4.60
 -10   7   3   24.20    4.30
 -10   7   3   20.80    3.00
  10   7  -3   22.40    2.50
  -9  -7   3   49.10    7.50
   9  -7  -3   47.00    3.40
  -9   7   3   48.50    5.30
  -9   7   3   44.80    4.60
   9   7  -3   49.30    3.40
  -8  -7   3   82.89    8.30
   8  -7  -3   90.29    5.00
   8   7  -3   82.29   12.90
   8   7  -3   84.69    5.00
  -8   7   3   72.69    6.50
  -7  -7   3   81.79    8.10
   7  -7  -3  100.59    5.10
  -7   7   3   83.19    6.60
   7   7  -3   76.59    5.00
   6  -7  -3  170.98    9.20
  -6  -7   3  179.78   11.40
  -6   7   3  162.08   10.50
  -5  -7   3    3.90    2.70
   5  -7  -3    2.80    0.90
  -5   7   3    0.90    1.60
  -4  -7   3    0.70    2.40
   4  -7  -3    1.50    0.90
  -4   7   3    0.90    1.70
   4   7  -3    1.30    1.50
  -3  -7   3  236.38   13.60
  -3   7   3  227.88   13.20
   3   7  -3  231.38   12.80
   2  -7  -3  694.23   37.30
   2   7  -3  696.53   36.90
  -2   7   3  745.83   37.40
   1  -7  -3  154.68    9.10
  -1   7   3  142.69    9.20
   1   7  -3  162.48    8.90
   0  -7  -3  258.07   14.60
   0   7   3  276.77   14.70
   0   7  -3  254.77   14.30
   1  -7   3   46.40    3.40
  -1  -7  -3   48.50    3.80
   1   7   3   52.49    4.10
  -1   7  -3   49.40    4.20
  -2  -7  -3  126.59    7.70
   2  -7   3  126.59    7.30
   2   7   3  137.79    7.90
  -2   7  -3  123.69    7.80
   3  -7   3    5.30    1.20
  -3  -7  -3    4.00    1.60
  -3   7  -3    5.90    1.70
   4  -7   3   65.09    4.10
  -4  -7  -3   59.99    4.40
  -4   7  -3   63.19    4.90
  -5  -7  -3   14.40    2.60
   5  -7   3   14.10    1.90
  -5   7  -3   11.20    2.10
   6  -7   3   88.29    5.50
  -6  -7  -3   89.49    6.30
   6   7   3   84.69    5.00
  -6   7  -3   91.69    6.40
   7  -7   3   76.79    5.00
  -7  -7  -3   76.09    6.30
  -7   7  -3   74.19    6.10
   7   7   3   80.69    4.60
   8  -7   3   44.30    3.70
  -8  -7  -3   43.00    5.30
   8   7   3   51.09    3.20
  -8   7  -3   42.20    5.00
  -9  -7  -3    5.80    4.60
   9  -7   3    6.20    1.60
  -9   7  -3    7.00    2.60
   9   7   3    6.40    1.30
  10  -7   3   -0.40    1.30
 -10  -7  -3   -1.70    4.60
  10   7   3   -1.20    1.10
 -10   7  -3   -0.90    2.10
  11  -7   3   31.10    3.40
  11   7   3   35.20    3.00
 -11   7  -3   35.10    4.40
 -12  -7  -3   42.10    6.50
  12  -7   3   49.99    4.20
 -12   7  -3   50.29    6.10
  12   7   3   50.49    3.80
  13  -7   3    1.70    1.60
 -13   7  -3   -1.40    2.60
  13   7   3   -1.10    1.30
  14  -7   3    8.20    2.10
 -14   7  -3    2.60    3.20
  14   7   3   10.40    2.00
  15  -7   3   30.80    3.90
  15   7   3   32.80    3.50
 -15   7  -3   31.90    5.10
  16  -7   3    3.50    2.00
 -16   7  -3   -0.80    3.40
  16   7   3    5.20    1.90
 -18  -8   3  -10.10    5.00
 -18  -8   3    2.70    3.40
  18  -8  -3    3.20    2.10
 -18   8   3    7.90    3.80
  18   8  -3    6.40    2.10
 -17  -8   3    1.50    2.90
  17  -8  -3    3.40    2.00
 -17   8   3    1.80    3.30
  17   8  -3    2.60    1.80
  16  -8  -3   23.00    2.80
 -16  -8   3   23.70    3.60
 -16  -8   3   15.60    5.60
 -16   8   3   21.10    4.00
  16   8  -3   23.20    2.80
 -15  -8   3    0.10    5.10
  15  -8  -3    4.50    1.80
  15   8  -3    3.30    1.80
 -15   8   3    1.90    2.80
  14  -8  -3   11.50    2.00
 -14  -8   3    7.70    4.90
  14   8  -3    8.90    2.00
 -14   8   3    7.70    3.20
  13  -8  -3   96.69    6.30
 -13  -8   3   89.49   10.80
 -13   8   3   95.69    8.00
  13   8  -3  104.19    6.30
  12  -8  -3   60.09    4.60
 -12  -8   3   61.79    9.10
 -12   8   3   59.59    6.20
  12   8  -3   61.49    4.50
 -11  -8   3   24.00    5.30
  11  -8  -3   23.60    2.60
 -11   8   3   28.20    3.80
 -10  -8   3    0.70    4.20
  10  -8  -3   -2.40    1.20
 -10   8   3   -2.00    2.50
 -10   8   3   -0.20    2.10
  10   8  -3   -1.20    1.30
  -9  -8   3   14.30    4.40
   9  -8  -3   20.40    2.40
   9   8  -3   19.10    2.10
  -9   8   3   19.40    2.90
  -9   8   3   24.60    4.40
  -8  -8   3    3.50    3.70
   8  -8  -3    8.50    1.50
  -8   8   3    9.70    2.90
   7  -8  -3   62.29    4.00
  -7  -8   3   59.59    7.60
  -7   8   3   62.59    5.70
   6  -8  -3  139.19    7.70
  -6  -8   3  152.08   10.50
  -6   8   3  129.09    9.10
  -5  -8   3  228.18   13.70
   5  -8  -3  210.08   11.50
  -5   8   3  211.68   12.80
  -4  -8   3  319.27   17.40
  -4   8   3  278.07   16.90
   4   8  -3  300.37   16.20
  -3  -8   3    1.40    2.60
  -3   8   3    1.50    1.70
   2  -8  -3  259.87   15.30
   2   8  -3  285.07   15.00
  -2   8   3  273.07   15.30
   1  -8  -3   57.29    4.50
  -1   8   3   53.29    4.50
   1   8  -3   52.29    4.50
   0  -8  -3    4.80    1.90
   0   8  -3   10.60    1.80
   0   8   3    5.30    1.90
  -1  -8  -3    0.40    1.30
   1  -8   3   -0.10    1.00
  -1   8  -3    0.30    1.50
   1   8   3   -0.20    1.40
  -2  -8  -3   65.19    4.50
   2  -8   3   56.19    4.10
  -2   8  -3   54.89    4.70
   2   8   3   66.09    4.90
   3  -8   3  111.69    6.40
  -3  -8  -3  105.59    6.80
   3   8   3  101.29   10.40
  -3   8  -3  111.99    7.10
  -4  -8  -3   27.70    3.00
   4  -8   3   28.80    2.70
  -4   8  -3   26.20    3.80
  -5  -8  -3   29.80    3.40
   5  -8   3   34.30    3.10
  -5   8  -3   40.40    4.30
   6  -8   3   15.70    2.00
  -6  -8  -3   12.00    2.70
  -6   8  -3   16.10    2.60
  -7  -8  -3    9.20    3.10
   7  -8   3    7.70    1.70
  -7   8  -3    7.70    2.30
   8  -8   3    3.70    1.50
  -8   8  -3    2.80    2.20
   8   8   3    4.80    1.20
  -9  -8  -3   18.00    5.30
   9  -8   3   15.70    2.30
   9   8   3   14.30    1.80
  -9   8  -3   12.50    3.10
 -10  -8  -3   25.50    5.90
  10  -8   3   22.10    2.80
 -10   8  -3   23.10    3.80
  10   8   3   29.10    2.70
  11  -8   3    6.60    1.90
 -11  -8  -3    5.90    5.30
  11   8   3    6.90    1.50
 -11   8  -3    4.00    2.70
  12  -8   3    3.20    1.80
 -12  -8  -3    4.30    4.80
 -12   8  -3    2.70    3.00
  12   8   3    4.20    1.50
  13  -8   3    1.70    1.70
  13   8   3    1.40    1.40
 -13   8  -3    3.00    3.00
  14  -8   3   13.70    2.50
  14   8   3   17.90    2.30
 -14   8  -3   12.20    3.80
  15  -8   3   12.50    2.60
 -15   8  -3   13.90    4.10
  15   8   3   16.90    2.40
 -17  -9   3   -6.00    5.30
 -17  -9   3    1.70    2.90
  17  -9  -3    5.60    2.00
 -17   9   3    2.20    3.30
  17   9  -3    1.50    1.80
 -16  -9   3   -3.70    5.40
  16  -9  -3    0.80    1.80
  16   9  -3    2.40    1.80
 -16   9   3    3.00    3.20
 -15  -9   3   31.90    6.40
  15  -9  -3   37.80    3.80
 -15   9   3   28.60    4.50
  15   9  -3   35.40    3.70
 -14  -9   3   -1.30    5.10
  14  -9  -3   -0.30    1.60
  14   9  -3   -1.00    1.70
 -14   9   3   -1.10    2.70
  13  -9  -3    2.60    1.80
 -13  -9   3    5.40    5.00
 -13   9   3    5.20    2.90
  13   9  -3    4.00    1.70
 -12  -9   3   26.60    5.70
  12  -9  -3   27.70    3.40
  12   9  -3   35.00    3.30
 -12   9   3   25.90    3.80
  11  -9  -3   28.60    3.10
 -11  -9   3   16.80    5.20
  11   9  -3   22.50    2.50
 -11   9   3   23.10    3.60
 -11   9   3   23.60    4.50
 -10  -9   3   -2.70    4.40
  10  -9  -3    1.20    1.40
  10   9  -3    0.20    1.40
 -10   9   3    3.00    2.90
 -10   9   3   -0.20    2.30
  -9  -9   3   56.89    8.70
   9  -9  -3   58.39    4.30
  -9   9   3   71.19    6.50
  -9   9   3   56.09    5.70
  -8  -9   3   47.40    8.00
   8  -9  -3   47.30    3.60
  -8   9   3   48.60    5.60
   7  -9  -3   86.39    5.20
  -7  -9   3   85.49    8.90
  -7   9   3   81.79    7.00
  -6  -9   3    8.20    3.90
  -6   9   3   27.80    3.90
   5  -9  -3  277.57   15.10
  -5  -9   3  291.57   17.40
  -5   9   3  288.47   16.50
  -4  -9   3   32.40    4.40
   4   9  -3   22.10    2.90
  -4   9   3   26.90    3.90
   3  -9  -3  152.48   10.20
   3   9  -3  170.38    9.70
  -3   9   3  166.68   10.30
   2  -9  -3  659.53   33.40
  -2   9   3  602.74   33.20
   2   9  -3  611.14   32.70
   1  -9  -3   59.59    5.00
   1   9  -3   67.69    5.00
  -1   9   3   63.49    5.00
   0  -9  -3   89.19    6.70
   0   9  -3  109.09    6.70
   0   9   3  101.89    6.90
   1  -9   3  136.79    8.20
  -1  -9  -3  162.28    8.90
   1   9   3  135.19    8.90
  -1   9  -3  137.79    8.80
   2  -9   3   84.69    5.50
  -2  -9  -3   96.09    6.00
   2   9   3   84.69    6.20
  -2   9  -3   81.49    6.20
   3  -9   3   70.99    5.30
  -3  -9  -3   93.59    5.90
  -3   9  -3   86.79    6.30
   4  -9   3    2.00    1.30
  -4  -9  -3    0.50    1.60
  -4   9  -3    3.00    1.90
  -5  -9  -3   44.20    4.10
   5  -9   3   48.00    3.80
  -5   9  -3   56.49    5.20
   6  -9   3    6.70    1.60
  -6  -9  -3    9.10    2.40
  -6   9  -3    7.40    2.40
   7  -9   3    6.10    1.80
  -7   9  -3    7.30    2.50
   7   9   3    7.30    1.30
  -8  -9  -3   13.40    5.00
   8  -9   3   13.80    2.20
   8   9   3   17.60    1.90
  -8   9  -3   14.10    3.10
  -9  -9  -3    8.90    5.20
   9  -9   3   14.50    2.30
  -9   9  -3   17.80    3.40
   9   9   3   16.60    1.90
 -10  -9  -3   20.80    6.00
  10  -9   3   22.60    2.90
 -10   9  -3   24.90    3.90
  10   9   3   27.70    2.80
 -11  -9  -3   -4.10    5.20
  11  -9   3    3.00    1.70
  11   9   3    1.80    1.30
 -11   9  -3   -0.60    2.60
 -12  -9  -3  138.79   13.10
  12  -9   3  136.19    8.60
 -12   9  -3  142.79   10.30
  12   9   3  139.79    8.10
 -13  -9  -3    3.00    5.50
  13  -9   3    7.60    2.20
 -13   9  -3    7.20    3.40
  13   9   3    6.50    1.70
  14  -9   3    7.30    2.30
 -14   9  -3    7.20    3.50
  14   9   3    8.40    1.80
  15  -9   3    5.80    2.20
  15   9   3    9.10    2.00
 -15   9  -3    6.80    3.60
  17 -10  -3   52.99    4.90
 -17 -10   3   33.10    7.60
 -17 -10   3   47.80    6.20
 -17  10   3   44.10    6.10
  17  10  -3   56.19    4.90
 -16 -10   3   -5.50    5.70
  16 -10  -3    0.10    1.90
  16  10  -3    2.40    1.80
 -16  10   3   -5.40    3.10
 -15 -10   3   -0.70    5.30
  15 -10  -3    1.80    1.80
  15  10  -3    3.10    1.80
 -15  10   3   -2.30    3.00
  14 -10  -3    8.40    2.10
 -14 -10   3    5.20    5.70
  14  10  -3    9.20    2.10
 -14  10   3    7.00    3.30
 -13 -10   3    2.60    4.90
  13 -10  -3    1.10    1.60
  13  10  -3    0.50    1.60
 -13  10   3   -1.20    2.50
  12 -10  -3   10.40    2.10
 -12 -10   3    4.10    5.20
 -12  10   3    7.10    2.80
  12  10  -3    6.10    1.80
 -12  10   3    5.00    3.80
  11 -10  -3   14.80    2.20
 -11 -10   3   13.00    5.30
 -11  10   3   18.60    4.50
 -10 -10   3   56.89    9.60
  10 -10  -3   62.89    4.70
 -10  10   3   68.49    7.00
  -9 -10   3  127.89   11.70
   9 -10  -3  125.59    7.60
  -9  10   3  132.39    9.80
   8 -10  -3   55.19    4.10
  -8 -10   3   55.69    8.90
  -8  10   3   54.99    6.10
  -7 -10   3   36.40    5.60
   7 -10  -3   40.90    3.40
  -7  10   3   47.20    5.60
  -6 -10   3   21.60    4.70
   6 -10  -3   19.90    2.30
  -6  10   3   22.30    4.00
  -5 -10   3    8.60    4.00
   5 -10  -3   11.60    1.60
  -5  10   3    7.70    2.80
   5  10  -3    7.10    2.40
   4 -10  -3  174.78    9.20
  -4 -10   3  178.38   12.10
   4  10  -3  151.48   10.00
  -4  10   3  167.98   10.80
   3 -10  -3  170.88   10.70
  -3  10   3  159.38   10.70
   3  10  -3  174.78   10.10
   2 -10  -3   10.60    2.60
  -2  10   3   17.60    3.10
   2  10  -3   16.60    2.70
   1 -10  -3   27.70    3.60
  -1  10   3   24.30    3.50
   1  10  -3   26.80    4.00
   0 -10  -3   69.29    6.00
   0 -10   3   96.49    5.50
   0  10  -3   87.59    6.20
   0  10   3   79.69    6.20
  -1 -10  -3    0.90    1.60
   1 -10   3    0.40    1.30
  -1  10  -3    1.10    1.90
  -2 -10  -3    0.70    1.50
   2 -10   3    3.20    1.40
  -2  10  -3    0.60    2.00
   2  10   3    2.70    1.90
  -3 -10  -3    8.30    2.40
   3 -10   3    9.10    1.90
  -3  10  -3    8.50    2.40
  -4 -10  -3   17.30    3.10
   4 -10   3   18.20    2.30
  -4  10  -3   17.50    3.00
   5 -10   3   93.29    6.00
  -5 -10  -3   92.69    6.30
  -5  10  -3   83.89    7.00
   5  10   3  100.79   12.00
   6 -10   3   -0.50    1.40
  -6  10  -3   -0.80    2.10
   7 -10   3   89.39    6.30
  -7  10  -3  101.49    7.60
   8 -10   3   -1.80    1.70
  -8 -10  -3   -2.50    4.30
  -8  10  -3    1.50    2.50
  -9 -10  -3   16.50    5.80
   9 -10   3   22.30    2.90
  -9  10  -3   21.70    3.70
   9  10   3   27.90    2.70
 -10 -10  -3   -1.30    4.90
  10 -10   3    2.00    1.90
  10  10   3    2.50    1.40
 -10  10  -3    0.00    2.60
  11 -10   3    5.70    2.10
 -11 -10  -3   -2.20    5.70
 -11  10  -3    4.80    2.90
  11  10   3    4.90    1.70
 -12 -10  -3    5.40    5.40
  12 -10   3    4.60    1.90
 -12  10  -3    8.90    3.40
  12  10   3    8.60    1.80
 -13 -10  -3   -5.90    5.60
  13 -10   3    2.40    2.00
 -13  10  -3   -2.50    3.00
  13  10   3    1.50    1.50
 -14 -10  -3   27.70    6.50
  14 -10   3   23.90    3.30
  14  10   3   28.60    3.40
 -14  10  -3   26.20    4.90
  16 -11  -3    0.90    2.00
 -16 -11   3   -6.00    5.80
 -16  11   3    1.60    3.50
  16  11  -3   -2.70    1.80
 -15 -11   3   -4.50    5.70
  15 -11  -3   -0.40    1.90
 -15  11   3   -1.50    3.10
  15  11  -3   -2.50    1.80
 -14 -11   3   25.10    6.70
  14 -11  -3   35.80    4.00
  14  11  -3   33.30    3.80
 -14  11   3   31.60    4.60
 -13 -11   3   41.00    7.30
  13 -11  -3   58.49    4.70
 -13  11   3   52.19    6.20
 -12 -11   3   -2.60    5.20
  12 -11  -3    0.80    1.70
 -12  11   3   -1.00    3.50
 -11 -11   3   -0.90    5.00
  11 -11  -3    0.10    1.60
 -11  11   3   -2.10    3.10
 -10 -11   3    3.10    4.70
  10 -11  -3    4.60    1.90
 -10  11   3    6.10    3.50
  -9 -11   3   13.30    5.00
   9 -11  -3   19.30    2.50
  -9  11   3   20.50    4.40
  -8 -11   3    6.60    4.60
   8 -11  -3    7.20    1.90
  -8  11   3    7.50    3.60
   7 -11  -3    3.60    1.50
  -7 -11   3    2.00    4.40
  -7  11   3    4.10    3.00
  -6 -11   3   38.60    5.80
   6 -11  -3   40.40    3.40
  -6  11   3   39.80    5.10
   5 -11  -3   54.09    4.00
  -5 -11   3   56.29    8.50
   5  11  -3   52.19    5.30
  -5  11   3   60.89    5.90
   4 -11  -3   66.09    4.30
  -4 -11   3   53.69    8.20
  -4  11   3   62.69    6.00
   4  11  -3   62.09    5.60
   3 -11  -3   19.50    3.70
   3 -11  -3   16.00    1.90
  -3  11   3   16.30    3.60
   3  11  -3   11.90    2.70
   2 -11  -3  249.97   14.50
   2  11  -3  233.28   13.90
  -2  11   3  244.18   14.50
   1 -11  -3   60.09    5.40
   1  11  -3   60.39    5.50
  -1  11   3   63.69    5.60
   0 -11   3   -0.10    1.50
   0 -11  -3    1.10    1.90
   0  11  -3    0.00    2.10
   0  11   3    0.90    1.90
  -1 -11  -3    9.20    2.50
   1 -11   3   11.60    2.10
  -1  11  -3    8.00    2.50
   1  11   3    8.80    2.70
   2 -11   3   27.50    3.20
  -2 -11  -3   33.90    3.70
  -2  11  -3   23.40    3.50
  -3 -11  -3   25.50    3.60
   3 -11   3   27.70    3.00
  -3  11  -3   26.20    3.60
  -4 -11  -3  160.18   10.00
   4 -11   3  160.18    9.50
  -4  11  -3  172.28   10.50
  -5 -11  -3    0.90    2.20
  -5  11  -3   -0.60    2.50
   6 -11   3   -0.90    1.70
  -6  11  -3    2.20    2.50
   7 -11   3    2.70    1.90
  -7  11  -3    2.50    2.60
   8 -11   3   13.80    2.50
  -8 -11  -3    9.50    5.50
  -8  11  -3   13.90    3.40
   9 -11   3   32.00    3.70
  -9 -11  -3   29.40    6.70
  -9  11  -3   20.50    3.80
 -10 -11  -3   70.49   11.00
  10 -11   3   69.59    5.50
 -10  11  -3   69.29    7.10
 -11 -11  -3   -4.30    5.90
  11 -11   3    0.60    1.90
  11  11   3   -1.10    1.40
 -11  11  -3   -2.20    2.70
 -12 -11  -3    5.30    5.60
  12 -11   3   -1.00    1.80
  12  11   3    3.50    1.60
 -12  11  -3   -0.50    2.90
  13 -11   3   10.70    2.40
 -13 -11  -3    7.20    6.40
 -13  11  -3   11.70    3.90
 -14 -11  -3    8.10    5.90
  14 -11   3    0.50    2.00
 -14  11  -3   -2.80    3.30
  15 -12  -3    0.20    2.00
 -15 -12   3   -5.30    6.20
 -15  12   3    1.60    3.20
  14 -12  -3   12.20    2.40
 -14 -12   3    3.30    6.30
 -14  12   3   10.50    3.50
  13 -12  -3   58.29    4.80
 -13 -12   3   44.00    7.70
 -13  12   3   51.89    6.50
 -12 -12   3   19.80    6.50
  12 -12  -3   30.70    3.60
 -12  12   3   26.90    5.60
  11 -12  -3    6.80    1.90
 -11 -12   3   -1.80    5.40
 -11  12   3    3.80    2.80
 -11  12   3    1.40    3.60
  10 -12  -3    6.40    2.00
 -10 -12   3    5.30    5.20
 -10  12   3    9.60    4.00
  -9 -12   3  125.69   12.00
   9 -12  -3  112.49    7.20
  -9  12   3  115.19    9.60
  -8 -12   3   -0.50    4.70
   8 -12  -3    2.60    1.70
  -8  12   3   -0.60    3.20
  -7 -12   3    4.80    4.70
   7 -12  -3    9.80    1.90
  -7  12   3   15.00    4.20
  -6 -12   3    2.80    4.50
   6 -12  -3    2.00    1.40
  -6  12   3    0.90    2.80
  -5 -12   3   -0.40    4.30
   5 -12  -3    1.30    1.40
   5  12  -3   -2.00    2.40
  -5  12   3   -0.50    2.50
   4 -12  -3   88.99    5.70
   4 -12  -3   88.69    7.60
   4  12  -3   92.19    7.00
  -4  12   3   93.99    7.60
   3 -12  -3   37.40    4.80
   3  12  -3   35.50    5.00
  -3  12   3   45.10    5.10
   2 -12  -3   10.60    3.20
   2  12  -3   12.40    2.90
  -2  12   3   15.50    3.60
   1 -12  -3  109.19    8.20
   1  12  -3  112.49    7.90
  -1  12   3  109.99    8.20
   0 -12   3   93.39    6.20
   0 -12  -3   80.59    7.00
   0  12  -3   93.09    7.10
   0  12   3   98.69    7.20
  -1 -12  -3  133.19    8.70
   1 -12   3  123.59    8.00
  -1  12  -3  132.59    8.90
   1  12   3  132.79    8.90
  -2 -12  -3   50.09    4.80
   2 -12   3   44.80    4.20
  -2  12  -3   50.19    5.50
  -3 -12  -3   15.20    3.00
   3 -12   3   18.10    2.50
  -3  12  -3   10.70    2.90
  -4 -12  -3    5.80    2.40
   4 -12   3    4.20    1.90
  -4  12  -3    0.50    2.50
   5 -12   3   29.50    3.80
  -5 -12  -3   40.10    4.20
  -5  12  -3   30.10    4.00
   6 -12   3   28.90    3.40
  -6  12  -3   28.70    4.10
   7 -12   3   69.89    5.40
  -7 -12  -3   71.29   10.40
  -7  12  -3   64.19    6.80
  -8 -12  -3   17.00    5.90
   8 -12   3   17.60    2.80
  -8  12  -3   19.40    3.70
  -9 -12  -3   17.70    6.40
   9 -12   3    7.40    2.30
  -9  12  -3    3.10    3.10
  10 -12   3   19.10    3.10
 -10 -12  -3   22.30    6.50
 -10  12  -3   15.10    3.80
 -11 -12  -3    5.10    6.30
  11 -12   3    8.00    2.30
 -11  12  -3    5.70    3.20
  12 -12   3    8.80    2.50
 -12 -12  -3    6.10    6.20
 -12  12  -3    7.50    3.60
  13 -12   3    1.10    2.10
 -13 -12  -3   -0.30    6.40
 -13  12  -3    3.10    3.20
 -14 -13   3   13.80    6.90
  14 -13  -3   19.00    2.80
 -14  13   3   16.70    4.10
  13 -13  -3    1.40    2.00
 -13 -13   3   -2.20    6.10
 -12 -13   3    2.50    6.30
  12 -13  -3    9.60    2.30
 -12  13   3    6.20    4.60
 -11 -13   3   -4.50    5.50
  11 -13  -3    2.50    1.90
 -11  13   3    1.80    3.90
  10 -13  -3    5.10    2.00
 -10 -13   3    3.80    5.40
 -10  13   3    5.50    4.00
  -9 -13   3   -4.60    4.80
   9 -13  -3    0.60    1.60
  -9  13   3   -1.30    3.20
   8 -13  -3    8.80    2.10
  -8 -13   3    9.40    5.20
  -8  13   3    9.10    3.70
  -7 -13   3    8.00    5.10
   7 -13  -3    8.00    1.90
  -7  13   3    4.60    3.50
   6 -13  -3   13.60    2.20
  -6 -13   3   10.40    5.10
  -6  13   3   17.90    4.50
   5 -13  -3   58.79    4.60
  -5 -13   3   81.19    9.70
  -5  13   3   68.79    6.70
   5  13  -3   57.59    5.90
   4 -13  -3    2.70    3.00
   4 -13  -3    2.60    1.50
   4  13  -3    6.00    2.60
  -4  13   3    1.50    2.80
   3 -13  -3    0.10    2.50
   3  13  -3   -2.50    2.50
  -3  13   3   -0.30    2.60
   2 -13  -3  191.78   12.90
  -2  13   3  208.08   13.20
   2  13  -3  214.38   12.50
   1 -13  -3  192.28   12.00
   1  13  -3  169.18   11.30
  -1  13   3  184.18   12.00
   0 -13  -3    4.30    2.80
   0 -13   3   -2.10    1.70
   0  13  -3   -4.10    2.40
   0  13   3    0.10    2.70
   1 -13   3   27.60    3.30
  -1 -13  -3   27.80    4.20
  -1  13  -3   25.10    3.90
  -2 -13  -3  101.29    7.60
   2 -13   3  110.29    7.10
  -2  13  -3  108.99    8.00
  -3 -13  -3   21.50    3.50
   3 -13   3   18.20    2.90
  -3  13  -3   20.60    3.70
   4 -13   3   77.09    5.90
  -4 -13  -3   81.49    6.40
  -4  13  -3   87.79    7.50
   5 -13   3    3.30    2.00
  -5  13  -3    3.60    2.70
  -6 -13  -3    1.80    5.00
   6 -13   3   -0.60    1.90
  -6  13  -3    1.10    2.70
   7 -13   3    7.10    2.30
  -7 -13  -3    6.30    5.50
  -7  13  -3    4.80    3.20
  -8 -13  -3   55.59    8.40
   8 -13   3   71.39    5.60
  -8  13  -3   73.79    7.30
  -9 -13  -3   25.20    6.70
   9 -13   3   23.60    3.30
  -9  13  -3   22.90    4.20
  10 -13   3    6.70    2.50
 -10 -13  -3    2.20    6.20
 -10  13  -3    8.50    3.20
 -11 -13  -3    2.70    6.10
  11 -13   3    3.40    2.10
 -11  13  -3    2.00    3.40
  12 -13   3    1.00    2.20
 -12 -13  -3    2.70    6.50
 -12  13  -3    1.80    3.50
  13 -14  -3    0.40    2.00
 -13 -14   3   -1.50    6.50
  12 -14  -3    3.00    2.20
 -12 -14   3   -4.60    6.30
 -12  14   3   -6.50    4.50
  11 -14  -3   11.10    2.50
 -11 -14   3    7.20    6.60
 -11  14   3   13.90    5.10
  10 -14  -3   22.20    2.90
 -10 -14   3   20.60    6.40
 -10  14   3   18.50    5.10
  -9 -14   3   45.20    7.30
   9 -14  -3   56.79    4.60
  -9  14   3   50.29    7.10
   8 -14  -3    8.50    2.10
  -8 -14   3    9.90    5.50
  -8  14   3    8.80    4.20
  -7 -14   3   25.60    6.20
   7 -14  -3   38.20    3.70
  -7  14   3   36.70    6.20
   6 -14  -3    2.80    1.60
  -6 -14   3   -3.30    4.80
  -6  14   3   -1.00    3.30
   5 -14  -3   14.80    2.30
   5 -14  -3   15.10    4.20
  -5  14   3   14.60    4.00
   4 -14  -3    6.00    1.80
   4 -14  -3    8.10    3.50
  -4  14   3    8.60    3.70
   4  14  -3    4.70    2.80
   3 -14  -3   11.90    3.70
  -3  14   3   13.60    3.90
   2 -14  -3   17.90    4.10
  -2  14   3   20.20    4.30
  -1 -14   3   13.30    2.70
   1 -14  -3   15.20    4.00
  -1  14   3   17.00    4.00
   0 -14   3    3.10    2.20
   0 -14  -3    7.40    3.40
   0  14   3    6.20    3.30
   0  14  -3    2.60    2.70
   1 -14   3   23.70    3.20
  -1 -14  -3   24.50    4.50
   1  14   3   24.00    4.50
  -1  14  -3   42.00    5.50
  -2 -14  -3   14.10    3.40
   2 -14   3   12.60    2.60
  -2  14  -3   12.20    3.20
   3 -14   3    5.40    2.10
  -3 -14  -3    6.30    2.70
  -3  14  -3    0.70    2.80
  -4 -14  -3   35.60    4.60
   4 -14   3   26.20    3.50
  -5 -14  -3    4.50    2.70
   5 -14   3   -1.80    2.00
  -5  14  -3   -3.10    3.00
  -6 -14  -3  101.19   12.00
   6 -14   3  114.29    7.50
  -6  14  -3  109.19    8.90
   7 -14   3    4.50    2.20
  -7 -14  -3    2.20    5.60
  -7  14  -3    0.80    3.10
  -8 -14  -3   -0.40    6.10
   8 -14   3   -0.90    2.00
  -8  14  -3   -1.60    3.10
   9 -14   3   17.80    3.10
  -9 -14  -3   20.30    6.60
  -9  14  -3   19.30    4.50
 -10 -14  -3    0.50    7.00
  10 -14   3    6.70    2.60
 -10  14  -3    7.40    3.70
 -11 -14  -3   91.09   13.10
  11 -14   3   91.79    7.00
 -11  14  -3   94.89    9.10
 -12 -15   3   12.40    7.30
  12 -15  -3   22.60    3.10
  11 -15  -3   -0.20    2.10
 -11 -15   3   -3.40    6.40
 -11  15   3   -0.80    4.60
  10 -15  -3    1.40    2.00
 -10 -15   3   -3.90    6.20
 -10  15   3   -1.60    4.20
  -9 -15   3   29.80    7.00
   9 -15  -3   47.50    4.40
  -9  15   3   44.90    7.20
   8 -15  -3   -1.80    1.80
  -8 -15   3   -0.60    5.30
  -8  15   3   -1.00    3.70
  -7 -15   3    1.30    5.30
   7 -15  -3    1.80    1.80
  -7  15   3    2.50    3.80
   6 -15  -3   15.40    2.40
   6 -15  -3   22.90    5.30
  -6 -15   3   13.40    5.60
  -6  15   3   20.60    5.20
   5 -15  -3   40.20    6.20
  -5 -15   3   31.00    6.30
   5 -15  -3   33.20    3.70
  -5  15   3   42.40    6.50
   4 -15  -3    2.20    1.70
   4 -15  -3    5.20    3.50
  -4 -15   3   -2.00    4.70
   4  15  -3    2.30    2.80
  -4  15   3    4.10    3.40
   3 -15  -3   36.20    5.70
  -3  15   3   46.40    6.20
   2 -15  -3    1.90    3.10
   2  15  -3    2.90    3.00
  -2  15   3    3.70    3.20
   1 -15  -3    2.70    2.80
  -1 -15   3   -0.40    2.00
  -1  15   3    2.20    3.00
   1  15  -3    1.80    2.70
   0 -15  -3    7.20    3.20
   0 -15   3    4.10    2.20
   0  15   3    7.80    3.50
   0  15  -3    4.30    2.90
   1 -15   3    0.20    2.00
  -1 -15  -3    2.60    2.80
  -1  15  -3   -1.10    2.70
  -2 -15  -3   15.10    3.80
   2 -15   3   15.70    2.90
   3 -15   3   14.00    2.90
  -3 -15  -3   13.90    3.30
  -3  15  -3   16.00    3.70
   4 -15   3   13.30    2.70
  -4 -15  -3   18.20    3.60
  -4  15  -3    9.10    3.40
   5 -15   3    7.50    2.50
  -5 -15  -3    9.60    5.40
  -5  15  -3    5.10    3.30
   6 -15   3   -0.50    2.10
  -6 -15  -3    1.00    5.60
  -6  15  -3   -2.60    3.20
   7 -15   3    2.70    2.30
  -7 -15  -3   -3.80    6.10
  -7  15  -3    3.20    3.00
  -8 -15  -3   23.60    6.90
   8 -15   3   32.60    3.90
  -8  15  -3   33.90    5.10
   9 -15   3   55.29    5.40
  -9 -15  -3   46.10    8.80
  -9  15  -3   50.89    7.60
  10 -15   3    7.40    2.80
 -10 -15  -3    8.00    7.10
 -10  15  -3    3.50    3.80
  11 -16  -3    1.90    2.30
 -11 -16   3   -1.10    6.90
 -11  16   3    2.90    4.80
 -10 -16   3    8.00    6.90
  10 -16  -3   13.60    2.70
 -10  16   3   10.80    5.30
  -9 -16   3    4.20    6.20
   9 -16  -3   15.20    2.50
  -9  16   3    5.70    5.00
  -8 -16   3    2.00    5.60
   8 -16  -3   -0.60    2.00
  -8  16   3   -2.90    4.00
  -7 -16   3    2.00    5.30
   7 -16  -3    0.10    1.90
  -7  16   3    1.10    3.80
  -6 -16   3    7.70    5.50
   6 -16  -3    6.50    2.00
   6 -16  -3    5.80    4.30
  -6  16   3    2.60    3.90
   5 -16  -3    7.40    4.10
  -5 -16   3    3.40    5.20
   5 -16  -3    1.80    2.30
  -5  16   3   -0.30    3.90
   4 -16  -3    2.00    3.60
  -4 -16   3   -7.80    4.70
  -4  16   3    1.80    3.50
   3 -16  -3    1.40    3.40
  -3  16   3    1.50    3.60
   2 -16  -3   46.50    6.20
  -2 -16   3   37.30    4.30
  -2  16   3   49.60    6.40
  -1 -16   3    1.30    2.30
   1 -16  -3   10.50    3.80
  -1  16   3    6.40    3.60
   0 -16   3    2.70    2.20
   0 -16  -3    2.90    3.00
   0  16   3    1.20    3.10
  -1 -16  -3    4.90    3.00
   1 -16   3    3.20    2.30
  -1  16  -3    1.20    2.90
   2 -16   3   -1.80    1.90
  -2 -16  -3    0.30    2.70
  -2  16  -3   -3.50    2.80
  -3 -16  -3   33.10    6.60
   3 -16   3   29.60    3.80
  -3 -16  -3   35.20    4.70
  -3  16  -3   42.30    6.00
  -4 -16  -3    2.50    2.70
  -4 -16  -3    4.40    5.20
   4 -16   3    0.90    2.20
  -4  16  -3   -2.50    3.10
  -5 -16  -3   11.80    5.80
   5 -16   3    6.40    2.40
  -5  16  -3    9.30    3.70
   6 -16   3   -1.80    2.20
  -6 -16  -3   -3.50    6.20
  -6  16  -3    1.00    3.20
  -7 -16  -3   21.20    6.90
   7 -16   3   18.10    3.40
  -7  16  -3   12.80    4.40
  -8 -16  -3   13.80    7.10
   8 -16   3   11.20    2.80
  -8  16  -3   13.00    3.90
  -9 -17   3   -5.60    6.50
  -9  17   3   -2.90    4.50
   8 -17  -3  100.69   10.40
  -8 -17   3   97.09   12.90
  -8  17   3  100.59   10.10
   7 -17  -3   11.20    5.20
  -7 -17   3   14.10    6.10
  -7  17   3   14.90    5.30
  -6 -17   3    8.10    5.40
   6 -17  -3    0.10    3.50
  -6  17   3    1.10    4.00
  -5 -17   3    6.40    5.20
   5 -17  -3    4.80    4.10
  -5  17   3    5.80    4.20
   4 -17  -3   -0.10    3.60
  -4  17   3   -0.30    4.00
   3 -17  -3    6.20    4.00
  -3  17   3    4.20    3.40
  -2 -17   3    6.80    2.80
   2 -17  -3   15.30    4.50
  -2  17   3   22.00    5.00
  -1 -17   3   -0.70    2.30
   1 -17  -3    8.80    4.10
   1  17  -3    0.80    3.30
  -1  17   3    2.30    3.60
   0 -17  -3   14.70    4.20
   0 -17   3    8.00    2.70
   0  17   3   16.30    4.50
   1 -17   3    8.70    2.80
  -1 -17  -3   11.30    3.60
   2 -17   3    5.30    2.50
  -2 -17  -3   13.60    5.20
  -2 -17  -3    1.90    3.20
  -3 -17  -3    6.60    5.50
   3 -17   3    2.50    2.20
  -3 -17  -3    2.40    3.00
  -3  17  -3   -4.00    3.20
  -4 -17  -3   -3.30    5.60
   4 -17   3   -2.10    2.30
  -4  17  -3    1.90    3.00
  -5 -17  -3   -0.50    6.60
   5 -17   3    5.10    2.50
  -6 -17  -3   31.50    7.50
   6 -17   3   31.60    4.10
  -6  17  -3   32.20    5.20
  -7 -17  -3    7.70    6.80
   7 -17   3    1.60    2.50
  -6 -18   3    0.70    5.70
   6 -18  -3   -0.40    4.20
  -6  18   3   -2.10    4.30
   5 -18  -3    4.70    4.50
  -5  18   3    4.00    4.60
   4 -18  -3    5.60    4.80
  -4  18   3    4.60    4.40
   3 -18  -3    6.70    4.40
  -3 -18   3   -0.50    2.70
  -3  18   3    5.90    4.80
   2 -18  -3   13.30    4.30
  -2  18   3   12.10    4.20
   1 -18  -3    4.80    3.70
  -1 -18   3    1.50    2.50
  -1  18   3    3.50    3.90
   0 -18  -3   11.60    4.10
   0 -18   3    0.90    2.50
   0  18  -3    6.40    3.60
   0  18   3    7.00    4.30
  -1 -18  -3    1.50    3.30
   1 -18   3    0.10    2.40
  -2 -18  -3    3.30    5.70
  -2 -18  -3    4.10    3.80
   2 -18   3    5.60    2.60
   3 -18   3   -2.60    2.40
  -3 -18  -3   -2.70    6.10
   4 -18   3   -0.40    2.40
  -4 -18  -3   -5.70    6.50
  -4  18  -3    0.70    3.70
 -20   0   4  245.78   15.80
  20   0  -4  254.07   14.20
  19   0  -4   -1.00    1.70
 -19   0   4   -1.40    2.80
  18   0  -4   31.10    3.50
 -18   0   4   29.80    4.20
  17   0  -4   -0.20    1.40
 -17   0   4   -2.20    2.30
 -16   0   4   43.70    5.10
  16   0  -4   43.90    3.70
  15   0  -4   -0.80    1.30
 -15   0   4   -1.30    2.00
 -14   0   4   61.59    5.30
  14   0  -4   62.69    4.30
  13   0  -4   -0.30    1.00
 -13   0   4   -1.30    1.60
  12   0  -4   86.39    5.00
 -12   0   4   79.69    5.70
 -11   0   4    0.50    1.30
  11   0  -4    0.50    0.80
 -10   0   4  541.75   28.60
  10   0  -4  557.14   28.30
   9   0  -4    0.20    0.60
   8   0  -4  597.54   30.60
  -7   0   4    1.20    1.30
   7   0  -4   -0.50    0.50
   6   0  -4  682.93   33.60
  -6   0   4  634.24   34.00
  -5   0   4    1.60    1.00
   5   0  -4   -0.30    0.40
   4   0  -4 1680.63   88.89
   4   0  -4 1801.62   89.89
  -4   0   4 1782.22   89.19
  -3   0   4    0.20    0.70
   3   0  -4   -0.40    2.00
   3   0  -4    0.20    0.30
   2   0  -4 1259.77   61.59
  -2   0   4 1161.58   61.59
  -1   0   4   -0.10    0.60
   1   0  -4   -0.70    0.70
  -1   0   4   -0.80    0.70
   0   0  -4 1854.71   90.69
   0   0   4 1710.63   90.59
  -1   0  -4    1.00    1.30
   1   0   4   -0.20    1.50
   1   0   4   -0.40    0.40
  -2   0  -4 1858.51   96.19
   2   0   4 1894.31   95.79
   2   0   4 1918.11   96.29
   3   0   4    0.30    1.80
   3   0   4    0.00    0.40
  -3   0  -4   -0.40    1.60
  -4   0  -4    4.80    1.80
  -5   0  -4    0.80    1.80
   5   0   4    0.60    0.60
  -5   0  -4   -0.20    1.00
  -6   0  -4 1072.69   56.49
   6   0   4 1091.99   55.69
  -6   0  -4 1112.29   55.99
  -7   0  -4    1.80    2.40
  -7   0  -4    0.30    1.20
   7   0   4   -0.30    0.60
  -8   0  -4   52.49    5.20
   8   0   4   50.19    3.30
  -8   0  -4   48.70    4.10
   9   0   4   -0.50    0.80
  -9   0  -4    2.10    2.90
  -9   0  -4   -1.70    1.50
 -10   0  -4  110.49    6.90
  10   0   4   90.59    5.70
 -10   0  -4   94.69    7.60
 -11   0  -4   -0.30    1.70
 -11   0  -4   -0.60    2.80
  11   0   4   -0.30    0.90
  12   0   4   12.50    4.70
 -12   0  -4    5.20    3.10
 -12   0  -4    1.90    2.20
  12   0   4    3.30    1.30
 -13   0  -4   -0.60    2.30
  13   0   4   -4.70    4.30
 -13   0  -4   -2.20    2.60
  13   0   4    0.70    1.20
  14   0   4   87.19    9.60
 -14   0  -4   91.89    7.70
 -14   0  -4  103.79    7.70
  14   0   4  103.39    6.20
 -15   0  -4   -0.90    2.80
  15   0   4   -2.80    4.30
 -15   0  -4   -0.60    2.40
  15   0   4    0.20    1.30
  16   0   4  119.09    7.00
 -16   0  -4  116.49    8.80
 -16   0  -4  111.09    8.60
  16   0   4   89.59   10.10
 -17   0  -4    0.90    2.80
  17   0   4   -1.60    1.60
  17   0   4    0.90    4.80
 -17   0  -4   -3.10    2.70
  20  -1  -4   37.50    4.30
 -20  -1   4   35.10    4.90
 -20   1   4   51.79    6.70
  20   1  -4   38.20    4.40
  19  -1  -4    3.20    1.80
 -19  -1   4    2.00    3.00
  19   1  -4    2.20    1.70
 -19   1   4    3.10    3.00
  18  -1  -4    1.00    1.60
 -18  -1   4    2.90    2.70
  18   1  -4    3.70    1.70
 -18   1   4    0.60    2.80
  17  -1  -4   -1.30    1.30
 -17  -1   4   -0.90    2.30
  17   1  -4    1.00    1.50
 -17   1   4   -0.90    2.30
  16  -1  -4  113.99    6.90
 -16  -1   4  111.19    8.00
 -16   1   4  115.39    8.20
  16   1  -4  116.09    7.00
  15  -1  -4   97.29    5.90
 -15  -1   4   90.69    6.90
  15   1  -4   94.19    5.90
 -15   1   4   89.39    7.00
 -14  -1   4   84.79    6.40
  14  -1  -4   86.69    5.40
 -14   1   4   88.29    6.40
  14   1  -4   87.19    5.50
  13  -1  -4   28.10    2.50
 -13  -1   4   22.60    2.90
  13   1  -4   25.40    2.50
 -13   1   4   25.20    3.60
 -12  -1   4  113.99    6.80
  12  -1  -4  100.09    6.20
 -12   1   4  109.49    6.90
  12   1  -4  106.09    6.20
 -11  -1   4   49.10    3.80
  11  -1  -4   40.50    3.10
 -11   1   4   45.30    3.90
  11   1  -4   50.29    3.20
 -10  -1   4    5.40    1.20
 -10   1   4    4.90    1.30
   9  -1  -4    4.20    0.90
   9   1  -4    5.10    0.90
  -8  -1   4   64.19    4.80
   8  -1  -4   55.99    3.40
   8   1  -4   50.79    3.40
  -8   1   4   61.19    3.80
   7  -1  -4  132.79    7.20
  -7  -1   4  143.19    8.20
   7   1  -4  138.79    7.30
  -7   1   4  130.49    7.40
  -6  -1   4   29.10    3.20
   6  -1  -4   31.20    1.90
   6   1  -4   28.80    1.90
  -5  -1   4   93.89    5.70
   5  -1  -4   83.69    4.80
  -5   1   4  102.39    5.30
   5   1  -4   83.19    4.90
  -3  -1   4    8.20    1.20
   3  -1  -4    8.70    1.20
  -3   1   4    8.70    1.30
  -3   1   4    7.30    1.10
   3   1  -4   11.30    0.90
   2  -1  -4 1975.20  100.49
  -2  -1   4 1879.41  100.39
  -2   1   4 2014.50  100.39
  -2   1   4 2048.70  100.59
   1  -1  -4   95.59    5.30
  -1  -1   4   94.59    5.40
  -1   1   4   84.99    5.20
  -1   1   4   96.29    5.40
   0  -1  -4   18.90    2.00
   0  -1   4   24.40    2.70
   0   1   4   27.30    2.20
   0   1   4   27.10    2.30
   0   1  -4   17.50    2.10
  -1  -1  -4  703.73   40.40
   1  -1   4  789.92   40.00
  -1   1  -4  799.92   40.40
   1   1   4  850.71   40.40
  -2  -1  -4   96.49    5.90
  -2   1  -4   92.89    5.90
   3  -1   4   14.20    1.30
  -3  -1  -4   14.10    2.40
   3   1   4   12.20    1.10
  -3   1  -4   16.20    2.40
  -3   1  -4   16.00    1.90
  -4  -1  -4  990.80   51.19
   4  -1   4 1053.29   50.69
   4   1   4  994.70   51.19
   4   1   4  930.71   50.59
  -4   1  -4 1045.90   51.39
  -4   1  -4  950.50   50.89
   5  -1   4  114.19    6.20
  -5  -1  -4  107.39    7.20
  -5   1  -4  126.99    6.80
   5   1   4  105.99    7.20
  -5   1  -4  111.09    7.30
   5   1   4  109.69    6.10
  -6  -1  -4   14.70    2.20
  -6  -1  -4   15.20    2.90
   6  -1   4   14.20    1.60
   6   1   4   17.10    1.50
  -6   1  -4   15.70    2.90
  -6   1  -4   16.50    2.50
   6   1   4   25.40    4.00
  -7  -1  -4   49.30    3.90
   7  -1   4   51.59    3.40
  -7  -1  -4   53.69    5.00
  -7   1  -4   52.29    4.00
   7   1   4   51.89    3.20
  -7   1  -4   53.99    5.00
   7   1   4   58.69    5.30
  -8  -1  -4    9.70    1.70
   8  -1   4    7.50    1.20
  -8  -1  -4    9.90    3.20
   8   1   4    2.00    3.20
  -8   1  -4    9.20    1.90
   8   1   4    8.50    1.20
  -8   1  -4   10.10    2.90
  -9  -1  -4   55.39    5.80
   9  -1   4   59.99    3.80
   9   1   4   57.29    3.70
   9   1   4   47.10    6.20
  -9   1  -4   59.49    5.70
  -9   1  -4   58.29    4.70
 -10  -1  -4   28.50    3.60
  10  -1   4   25.40    2.40
 -10  -1  -4   28.20    5.00
  10   1   4   25.40    2.30
 -10   1  -4   29.50    4.50
 -10   1  -4   23.60    3.10
  10   1   4   27.60    4.70
 -11  -1  -4    4.50    3.30
  11  -1   4    3.70    1.20
 -11  -1  -4    0.90    1.80
  11   1   4    1.40    3.60
 -11   1  -4    5.70    3.00
  11   1   4    2.20    1.10
 -11   1  -4    5.10    2.00
 -12  -1  -4  237.28   13.40
  12  -1   4  225.38   12.50
 -12  -1  -4  217.58   14.00
 -12   1  -4  242.98   13.50
  12   1   4  231.78   12.40
 -12   1  -4  231.88   13.80
  12   1   4  213.18   14.40
  13  -1   4    1.50    1.30
 -13  -1  -4    0.80    3.10
 -13  -1  -4    4.90    2.40
 -13   1  -4    2.10    2.30
  13   1   4    1.10    4.10
 -13   1  -4   -1.10    2.50
  13   1   4    3.20    1.20
 -14  -1  -4    1.20    3.10
  14  -1   4    2.80    1.50
 -14  -1  -4    1.80    2.40
  14   1   4    3.30    1.30
 -14   1  -4    1.20    2.70
 -14   1  -4    6.70    2.60
  15  -1   4    7.60    1.80
 -15  -1  -4    4.50    3.40
 -15  -1  -4    7.30    2.90
  15   1   4    9.90    1.80
 -15   1  -4    9.60    3.50
  15   1   4    8.70    4.30
 -15   1  -4    7.80    3.00
  16  -1   4    9.50    2.10
 -16  -1  -4   11.60    3.90
 -16  -1  -4   11.50    3.40
  16  -1   4   -3.50    5.60
 -16   1  -4   16.40    3.80
  16   1   4   12.10    2.10
 -16   1  -4   11.60    3.50
 -17  -1  -4    9.90    3.60
 -17  -1  -4   11.20    3.70
  17  -1   4    6.90    5.60
  17  -1   4    9.70    2.20
  17   1   4    8.60    2.30
 -17   1  -4   14.10    3.60
 -17   1  -4    9.90    3.60
 -20  -2   4   21.60    4.30
  20  -2  -4   21.70    3.00
 -20   2   4   25.60    4.50
  20   2  -4   24.00    3.10
  19  -2  -4   50.39    4.60
 -19  -2   4   50.99    6.50
  19   2  -4   52.89    4.70
 -19   2   4   56.69    6.90
 -18  -2   4    1.00    2.60
  18  -2  -4    0.40    1.60
 -18   2   4   -2.70    2.50
  18   2  -4    1.20    1.70
 -17  -2   4    1.10    2.50
  17  -2  -4    2.60    1.60
 -17   2   4    3.10    2.60
  17   2  -4    1.90    1.60
  16  -2  -4   -0.80    1.30
 -16  -2   4   -0.60    2.20
  16   2  -4    0.00    1.40
 -16   2   4   -1.40    2.10
  15  -2  -4   22.50    2.80
 -15  -2   4   24.60    3.30
  15   2  -4   26.40    2.90
 -15   2   4   23.00    3.30
 -14  -2   4    5.70    2.10
  14  -2  -4    7.70    1.60
  14   2  -4    6.20    1.50
 -14   2   4    6.80    2.20
  13  -2  -4    2.70    1.20
 -13  -2   4    3.50    1.80
  13   2  -4    4.70    1.30
 -13   2   4    4.70    2.00
  12  -2  -4  250.37   13.50
 -12  -2   4  257.67   14.00
  12   2  -4  254.07   13.60
 -12   2   4  254.57   14.10
  11  -2  -4   17.40    1.90
 -11   2   4   22.70    2.90
  11   2  -4   18.70    2.00
 -10  -2   4  359.56   19.60
  10  -2  -4  351.86   18.50
  10   2  -4  361.46   18.50
 -10   2   4  348.97   18.90
   9  -2  -4    7.20    1.00
  -9  -2   4    7.20    2.20
  -9   2   4    4.90    1.20
   9   2  -4    5.90    1.00
   8  -2  -4   30.30    2.00
  -8  -2   4   32.10    4.00
  -8   2   4   29.90    2.50
   8   2  -4   22.80    2.00
   7  -2  -4  143.39    7.40
  -7  -2   4  136.49    8.40
  -7   2   4  134.19    7.70
   7   2  -4  140.59    7.40
   6  -2  -4  630.84   30.00
  -6  -2   4  606.44   30.70
  -6   2   4  543.65   30.20
   6   2  -4  599.34   30.10
  -6   2   4  563.44   30.70
  -5  -2   4  490.35   24.20
   5  -2  -4  468.25   23.50
  -5   2   4  462.35   24.10
   5   2  -4  440.06   23.50
  -5   2   4  445.16   23.80
   5   2  -4  452.45   25.60
  -4  -2   4  409.06   21.20
   4  -2  -4  430.26   21.20
   4  -2  -4  419.56   20.60
   4   2  -4  400.46   22.40
   4   2  -4  376.66   20.60
  -4   2   4  386.56   21.20
  -4   2   4  400.86   20.90
   3  -2  -4   68.09    4.10
  -3  -2   4   61.59    4.40
  -3   2   4   68.69    4.00
  -3   2   4   61.59    4.10
   2  -2  -4 1434.96   66.29
   2   2  -4 1235.18   66.09
  -2   2   4 1196.88   66.09
  -2   2   4 1329.17   66.29
   1  -2  -4   29.10    2.40
   1   2  -4   40.50    2.60
  -1   2   4   27.90    2.50
   1   2  -4   33.70    2.60
  -1   2   4   33.60    2.60
   0  -2  -4 1462.15   72.89
   0   2  -4 1400.26   72.89
   0   2  -4 1352.26   72.79
   0   2   4 1567.64   73.09
   0   2   4 1374.16   72.79
  -1  -2  -4   50.99    3.30
  -1   2  -4   44.40    3.60
   2  -2   4  764.72   39.40
  -2  -2  -4  794.72   39.90
  -2   2  -4  752.22   39.90
   2   2   4  823.72   39.80
  -2   2  -4  728.43   39.60
  -3  -2  -4   30.70    3.10
   3  -2   4   33.10    2.20
  -3   2  -4   34.80    3.30
  -3   2  -4   33.70    2.70
   3   2   4   26.40    2.80
   4  -2   4  135.49    7.00
  -4  -2  -4  113.49    7.60
  -4   2  -4  134.39    7.40
  -4   2  -4  108.69    7.60
   4   2   4  144.49    7.70
  -5  -2  -4  161.28    9.00
   5  -2   4  157.08    8.20
   5   2   4  133.89    7.90
  -5   2  -4  159.58    8.70
  -5   2  -4  138.49    9.00
  -6  -2  -4  133.79    8.90
   6  -2   4  152.08    8.00
   6   2   4  141.09    7.80
  -6   2  -4  152.68    9.00
  -6   2  -4  144.79    8.50
   7  -2   4   21.60    2.10
  -7  -2  -4   25.70    4.10
   7   2   4   21.20    1.80
   7   2   4   24.30    4.00
  -7   2  -4   24.80    3.70
  -7   2  -4   20.30    3.10
   8  -2   4    0.40    0.90
  -8  -2  -4    2.00    1.40
  -8  -2  -4   -0.70    2.60
   8   2   4    1.00    0.70
   8   2   4   -0.30    2.70
  -8   2  -4    3.00    2.50
   9  -2   4   41.90    3.10
  -9  -2  -4   46.00    5.50
  -9   2  -4   46.60    4.80
   9   2   4   39.80    5.40
  -9   2  -4   37.10    4.20
   9   2   4   39.60    2.90
  10  -2   4    4.30    1.30
 -10  -2  -4    4.90    3.40
  10   2   4    5.80    1.10
 -10   2  -4    3.10    2.00
  10   2   4    5.10    3.30
 -10   2  -4    7.10    2.70
 -11  -2  -4    0.20    3.20
  11  -2   4    1.10    1.10
 -11  -2  -4    0.80    1.80
  11   2   4    0.80    1.00
 -11   2  -4    2.10    1.90
 -11   2  -4    0.50    2.50
  12  -2   4  171.78    9.50
 -12  -2  -4  173.78   11.40
  12   2   4  180.48   11.50
 -12   2  -4  157.08   10.60
 -12   2  -4  165.28   10.80
  12   2   4  162.08    9.40
 -13  -2  -4    3.40    2.30
  13  -2   4    8.20    1.80
 -13  -2  -4    5.40    3.50
 -13   2  -4    1.80    2.50
  13   2   4    8.30    3.90
 -13   2  -4    6.30    3.00
  13   2   4    5.60    1.40
  14  -2   4  141.39    8.00
 -14  -2  -4  124.99    9.50
 -14  -2  -4  132.49    9.00
 -14   2  -4  132.59    9.30
 -14   2  -4  131.19    9.30
  14   2   4  123.59    7.70
 -15  -2  -4   29.10    5.40
  15  -2   4   39.30    3.70
 -15  -2  -4   30.50    4.20
 -15   2  -4   35.50    4.70
 -15   2  -4   33.20    4.90
  15   2   4   41.30    3.60
 -16  -2  -4   83.39    7.80
 -16  -2  -4   83.09    7.70
  16  -2   4  100.39    6.20
 -16   2  -4   81.79    8.10
  16   2   4   95.99    6.10
 -16   2  -4   90.39    7.50
 -17  -2  -4   -0.40    3.00
  17  -2   4    1.80    1.70
 -17  -2  -4   -2.90    3.00
 -17   2  -4    2.90    2.60
  17   2   4    1.70    1.80
 -17   2  -4   -2.70    3.00
  19  -3  -4   -0.30    1.80
 -19  -3   4   -1.40    3.00
  19   3  -4    1.00    1.90
 -19   3   4    1.80    3.10
  18  -3  -4   41.80    4.10
 -18  -3   4   46.70    5.90
  18   3  -4   43.70    4.20
 -18   3   4   44.70    6.10
  17  -3  -4   -0.40    1.40
 -17  -3   4   -0.50    2.50
  17   3  -4    0.50    1.60
 -17   3   4   -1.70    2.40
  16  -3  -4   21.20    2.40
 -16  -3   4   18.00    3.10
 -16   3   4   23.90    3.50
  16   3  -4   21.00    2.50
 -15  -3   4   10.00    2.60
  15  -3  -4    8.70    1.80
  15   3  -4    9.60    1.90
 -15   3   4   10.50    2.60
 -14  -3   4    2.50    1.90
  14  -3  -4    4.00    1.30
 -14   3   4    4.70    2.20
  14   3  -4    4.90    1.50
  13  -3  -4   79.19    5.00
 -13  -3   4   82.29    5.80
  13   3  -4   82.09    5.10
 -13   3   4   81.59    6.20
  12  -3  -4   34.30    2.80
  12   3  -4   40.10    3.00
 -12   3   4   35.90    4.00
  11  -3  -4   46.80    3.30
 -11  -3   4   51.09    6.10
  11   3  -4   46.90    3.40
 -11   3   4   56.09    4.20
  10  -3  -4   47.40    3.10
  10   3  -4   38.40    3.00
 -10   3   4   53.89    3.80
  -9  -3   4  159.68   10.00
   9  -3  -4  147.39    8.50
  -9   3   4  160.78    9.40
  -9   3   4  155.18    8.90
   9   3  -4  163.48    8.50
  -8  -3   4    3.90    2.20
   8   3  -4    2.60    0.80
   7  -3  -4  200.28    9.80
  -7  -3   4  189.08   11.00
   7   3  -4  193.18   13.60
  -7   3   4  179.88   10.00
  -7   3   4  175.98   10.60
   7   3  -4  176.58    9.80
   6  -3  -4   55.89    3.10
  -6  -3   4   55.59    4.70
   6   3  -4   48.00    3.20
  -6   3   4   52.09    4.00
   6   3  -4   60.69    7.70
  -5  -3   4  193.18   11.10
   5  -3  -4  189.18   10.20
  -5   3   4  201.38   11.00
   5   3  -4  204.68   10.30
  -4  -3   4   76.59    5.40
   4  -3  -4   92.99    5.10
  -4   3   4   70.39    5.00
  -3  -3   4    4.10    1.50
  -3   3   4    5.10    1.20
   3   3  -4    3.80    1.10
  -3   3   4    2.80    1.00
   2  -3  -4 1884.21   92.99
  -2   3   4 1654.53   92.79
  -2   3   4 1839.02   92.99
   2   3  -4 1922.61   92.79
   1  -3  -4  147.29    8.00
  -1   3   4  138.19    8.00
  -1   3   4  141.09    7.90
   1   3  -4  143.79    7.90
   0   3  -4   21.20    2.50
  -1  -3  -4   47.00    3.40
   1  -3   4   59.69    3.20
  -1   3  -4   57.99    3.60
   1   3   4   41.30    3.50
  -1   3  -4   53.99    3.80
   1   3   4   49.80    4.70
  -2   3  -4    3.80    1.60
  -3  -3  -4   30.80    2.90
  -3   3  -4   19.40    2.80
  -4  -3  -4  946.61   50.49
   4  -3   4 1003.90   49.99
  -4   3  -4  961.10   50.59
   4   3   4 1035.50   50.49
  -4   3  -4  948.21   50.29
   5  -3   4  414.76   21.30
  -5  -3  -4  430.96   22.00
   5   3   4  382.16   21.70
  -5   3  -4  439.66   21.80
   5   3   4  406.06   21.00
  -5   3  -4  385.56   21.90
   6  -3   4    2.30    1.00
  -6  -3  -4    1.50    2.10
   6   3   4    1.50    0.60
   6   3   4   -0.40    1.70
  -6   3  -4    1.70    1.50
  -6   3  -4    3.10    1.90
   7  -3   4   62.89    3.90
  -7  -3  -4   56.99    5.40
  -7   3  -4   61.79    4.80
   7   3   4   55.59    3.50
  -7   3  -4   61.69    5.00
   7   3   4   60.69    4.90
  -8  -3  -4   83.49    6.50
   8  -3   4   76.79    4.70
   8   3   4   76.29    4.40
  -8   3  -4   75.39    5.70
   8   3   4   63.09    5.80
  -8   3  -4   77.49    5.80
   9  -3   4   46.90    3.30
  -9  -3  -4   44.30    5.40
   9   3   4   42.20    2.90
  -9   3  -4   34.80    4.50
   9   3   4   44.60    5.00
  -9   3  -4   41.20    4.50
  10  -3   4   22.90    2.60
 -10  -3  -4   22.80    3.50
 -10  -3  -4   24.30    4.40
 -10   3  -4   24.50    3.40
 -10   3  -4   23.70    4.00
  10   3   4   24.00    2.20
  10   3   4   26.50    4.00
  11  -3   4   82.89    5.50
 -11  -3  -4   97.19    7.70
 -11   3  -4   84.49    6.80
 -11   3  -4   88.29    6.90
  11   3   4   82.39    5.20
 -12  -3  -4   27.60    4.90
 -12  -3  -4   32.40    4.30
  12  -3   4   28.00    3.00
 -12   3  -4   41.80    5.10
  12   3   4   28.60    2.80
 -12   3  -4   29.00    4.40
  13  -3   4    7.60    1.70
 -13  -3  -4    4.00    3.70
 -13   3  -4    7.60    3.10
 -13   3  -4    5.30    2.70
  13   3   4    7.20    1.60
 -14  -3  -4   -1.40    3.20
  14  -3   4    0.50    1.30
 -14  -3  -4   -2.50    2.20
  14   3   4    0.50    1.20
 -14   3  -4    0.60    2.60
 -14   3  -4    0.30    2.40
  15  -3   4    2.10    1.50
 -15  -3  -4   -4.00    3.10
 -15  -3  -4   -2.90    2.30
  15   3   4   -1.10    1.30
 -15   3  -4   -0.40    2.40
 -15   3  -4    2.60    2.80
 -16  -3  -4   24.60    4.70
  16  -3   4   29.70    3.60
 -16   3  -4   30.40    4.60
  16   3   4   23.40    2.80
 -19  -4   4   86.99    7.70
  19  -4  -4   66.59    5.60
  19   4  -4   81.09    6.00
 -19   4   4   79.29    7.90
  18  -4  -4    2.30    1.80
 -18  -4   4    4.30    3.00
 -18   4   4    7.10    3.10
  18   4  -4    3.60    2.00
 -17  -4   4    8.10    2.70
  17  -4  -4    6.40    1.80
 -17   4   4    5.80    2.90
  17   4  -4    4.60    1.90
  16  -4  -4    5.20    1.60
 -16  -4   4    4.90    2.60
 -16   4   4    2.90    2.50
  16   4  -4    5.50    1.70
  15  -4  -4    6.10    1.60
 -15  -4   4    3.90    2.20
  15   4  -4    6.70    1.70
 -15   4   4    8.90    2.60
 -14  -4   4   59.69    4.90
  14  -4  -4   47.00    3.80
 -14   4   4   52.79    5.40
  14   4  -4   55.39    4.10
  13  -4  -4   46.50    3.60
  13   4  -4   49.20    3.70
 -13   4   4   50.59    5.00
  12  -4  -4    3.90    1.20
 -12  -4   4    4.70    3.30
 -12   4   4    5.60    1.90
  12   4  -4    4.80    1.30
  11   4  -4   11.40    1.60
 -11   4   4   10.20    2.70
  10  -4  -4    5.80    1.10
 -10  -4   4    7.10    3.00
  10   4  -4    4.10    1.10
 -10   4   4    2.70    1.90
 -10   4   4    3.80    1.50
  -9  -4   4  200.38   11.80
   9  -4  -4  204.88   10.10
   9   4  -4  188.78   10.20
  -9   4   4  159.98   11.10
  -9   4   4  192.98   10.60
   8  -4  -4  184.68    9.90
  -8  -4   4  177.08   11.40
   8   4  -4  174.08   14.80
   8   4  -4  188.88   10.00
  -8   4   4  197.38   11.10
  -8   4   4  195.58   10.30
  -7  -4   4    7.70    2.50
   7  -4  -4    7.70    1.00
   7   4  -4   10.90    1.20
  -7   4   4   14.20    2.40
   6  -4  -4    3.80    0.70
  -6  -4   4    1.40    2.10
  -6   4   4    2.50    1.50
   6   4  -4   10.50    5.50
   6   4  -4    1.50    0.70
   5  -4  -4   52.29    2.90
  -5  -4   4   44.10    4.60
  -5   4   4   51.29    3.90
   5   4  -4   47.00    3.00
  -4  -4   4 1232.68   60.19
   4  -4  -4 1121.39   60.19
   4   4  -4 1186.98   59.79
  -4   4   4 1142.79   60.19
   3  -4  -4  144.59    8.00
  -3  -4   4  129.39    8.10
  -3   4   4  143.69    8.00
  -3   4   4  127.79    7.70
   3   4  -4  136.29    7.70
   2  -4  -4   82.69    5.70
  -2   4   4   99.89    5.60
  -2   4   4   87.19    5.70
   2   4  -4  103.69    5.70
   1  -4  -4  928.61   49.50
  -1   4   4  982.30   49.40
   1   4  -4  984.70   49.30
  -1   4   4  954.90   49.50
   0  -4  -4  117.59    7.60
   0   4   4  133.99    7.80
   0   4  -4  146.29    7.60
   0   4  -4  145.09    7.70
   2  -4   4   49.60    3.20
  -2  -4  -4   44.80    3.50
  -2   4  -4   48.30    3.60
  -2   4  -4   48.10    3.70
   2   4   4   56.49    3.70
  -3  -4  -4  511.35   25.90
   3  -4   4  485.15   25.50
   3   4   4  509.85   26.10
  -3   4  -4  490.65   25.90
  -3   4  -4  472.45   25.90
   4  -4   4  173.48    8.80
  -4  -4  -4  142.19    9.40
  -4   4  -4  146.19    9.30
   4   4   4  160.38    9.30
  -4   4  -4  187.08    9.50
  -5  -4  -4    9.50    2.50
   5  -4   4    6.60    1.30
   5   4   4    9.40    1.00
  -5   4  -4   10.00    2.10
   6  -4   4 1012.20   49.50
  -6  -4  -4  985.40   50.19
   6   4   4  940.91   49.20
  -6   4  -4 1002.00   50.19
   6   4   4  875.91   49.90
  -6   4  -4  986.20   49.99
  -7  -4  -4  231.78   12.80
   7  -4   4  215.48   11.90
  -7   4  -4  224.18   12.70
   7   4   4  212.58   12.50
  -7   4  -4  217.58   12.50
   7   4   4  217.48   11.60
  -8  -4  -4    2.70    2.90
   8  -4   4    2.00    1.10
  -8   4  -4    2.60    1.80
   8   4   4    2.90    0.80
   8   4   4    2.30    2.20
  -8   4  -4    2.40    2.10
  -9  -4  -4   29.30    5.00
   9  -4   4   23.60    2.50
   9   4   4   24.70    2.20
  -9   4  -4   24.80    3.80
  -9   4  -4   25.80    3.40
  10  -4   4    4.60    1.40
 -10  -4  -4    7.50    3.50
  10   4   4    6.20    1.20
 -10   4  -4    7.70    2.70
 -10   4  -4    5.10    2.40
 -11  -4  -4  138.49    9.80
  11  -4   4  137.59    8.00
 -11   4  -4  133.29    9.10
  11   4   4  132.89    7.70
 -11   4  -4  137.19    9.30
 -12  -4  -4    9.30    3.80
  12  -4   4    8.70    1.80
 -12   4  -4   10.40    3.10
 -12   4  -4   10.10    2.90
  12   4   4   10.10    1.60
 -13  -4  -4    3.60    3.70
  13  -4   4    6.40    1.70
 -13   4  -4    6.80    2.70
 -13   4  -4    6.50    3.00
  13   4   4    4.30    1.40
  14  -4   4   29.40    3.20
 -14  -4  -4   21.30    4.90
  14   4   4   27.80    3.00
 -14   4  -4   32.20    4.40
 -14   4  -4   33.10    4.60
  15  -4   4   21.60    2.80
 -15  -4  -4   13.50    4.50
  15   4   4   20.30    2.50
 -15   4  -4   26.90    4.20
 -15   4  -4   23.60    4.30
  16  -4   4   32.70    3.70
  16   4   4   27.90    3.10
 -16   4  -4   30.30    4.90
  19  -5  -4    8.30    2.30
 -19  -5   4   18.10    3.80
  19   5  -4   15.90    2.60
 -19   5   4   12.60    3.80
 -18  -5   4    4.80    2.70
  18  -5  -4    2.10    1.70
  18   5  -4   -0.40    1.70
 -18   5   4    3.00    3.10
  17  -5  -4   25.90    2.90
 -17  -5   4   26.60    3.90
  17   5  -4   29.40    3.50
 -17   5   4   27.50    4.20
 -16  -5   4   20.30    4.80
 -16  -5   4   36.40    4.70
  16  -5  -4   25.20    3.10
  16   5  -4   30.10    3.30
 -16   5   4   23.30    3.80
  15  -5  -4    4.90    1.50
 -15  -5   4    4.20    2.20
 -15   5   4    2.60    2.60
  15   5  -4    4.10    1.70
  14  -5  -4    0.10    1.40
 -14   5   4    0.80    2.30
  14   5  -4    0.10    1.30
  13  -5  -4  348.97   18.80
 -13  -5   4  362.76   20.80
 -13   5   4  345.97   19.60
  13   5  -4  358.36   18.80
  12  -5  -4   60.09    4.30
 -12  -5   4   73.49    8.00
  12   5  -4   67.69    4.40
  11  -5  -4  305.97   15.20
 -11  -5   4  296.87   17.20
  11   5  -4  279.77   15.20
 -11   5   4  280.87   15.80
 -11   5   4  268.27   16.40
 -10  -5   4   27.30    4.50
  10  -5  -4   40.90    2.80
  10   5  -4   31.40    2.80
 -10   5   4   37.90    4.30
 -10   5   4   41.30    3.80
   9  -5  -4  260.07   13.80
  -9  -5   4  269.87   15.70
  -9   5   4  272.97   15.30
  -9   5   4  252.37   14.30
   9   5  -4  259.77   13.90
   8  -5  -4  126.59    6.60
  -8  -5   4  121.79    8.80
   8   5  -4  123.79    6.70
  -8   5   4  107.89    7.80
   7  -5  -4   13.90    1.60
  -7  -5   4   10.80    2.90
  -7   5   4   17.50    2.90
   7   5  -4   16.30    1.70
   6  -5  -4  285.47   14.20
  -6  -5   4  257.77   15.50
   6   5  -4  279.97   14.30
  -6   5   4  268.97   15.40
   5  -5  -4  160.28    8.20
  -5  -5   4  154.08    9.70
   5   5  -4  148.49   12.70
  -5   5   4  157.78    9.30
  -4  -5   4   -3.50    2.00
   4  -5  -4    2.40    1.30
  -4   5   4    3.90    1.50
   3  -5  -4  216.38   11.10
  -3  -5   4  203.48   11.20
  -3   5   4  175.48   10.60
  -3   5   4  182.68   11.10
   3   5  -4  197.78   10.70
   2  -5  -4   34.90    3.30
   2   5  -4   50.69    3.50
  -2   5   4   38.30    3.40
  -2   5   4   50.69    3.40
   1  -5  -4   60.79    4.00
  -1   5   4   54.39    4.10
   1   5  -4   53.09    4.00
   0  -5  -4  112.39    6.80
   0   5   4  115.09    6.90
   0   5  -4  116.29    6.80
   1  -5   4  735.83   36.20
  -1  -5  -4  678.63   36.60
  -1   5  -4  700.93   36.50
  -1   5  -4  703.13   36.50
   1   5   4  713.63   36.80
  -2  -5  -4    8.70    1.70
   2  -5   4    6.40    1.20
  -2   5  -4    2.80    1.40
  -2   5  -4    6.70    1.60
   2   5   4    3.40    3.60
   2   5   4    8.20    1.70
  -3  -5  -4   73.89    4.90
   3  -5   4   79.49    4.60
  -3   5  -4   71.49    5.00
   3   5   4   70.49    5.10
  -3   5  -4   80.79    5.20
   4  -5   4  172.98    9.50
  -4  -5  -4  170.18   10.00
   4   5   4  193.78   10.20
  -4   5  -4  161.48   10.00
  -4   5  -4  171.58   10.10
  -5  -5  -4   15.30    2.90
   5  -5   4   16.40    2.00
  -5   5  -4   19.50    2.60
  -5   5  -4   18.40    2.80
  -6   5  -4    9.00    2.30
   7  -5   4    9.80    1.60
  -7  -5  -4    8.70    2.90
  -7   5  -4    9.40    2.30
  -7   5  -4   13.00    2.60
   7   5   4    9.00    1.10
  -8  -5  -4    5.80    3.00
   8  -5   4    3.50    1.30
  -8   5  -4    4.60    2.10
   8   5   4    3.50    0.90
  -8   5  -4    5.10    2.30
  -9  -5  -4   21.80    4.00
   9  -5   4   17.00    2.10
   9   5   4   19.60    1.90
  -9   5  -4   15.70    2.90
  -9   5  -4   17.00    3.10
 -10  -5  -4   37.30    5.40
  10  -5   4   28.00    2.90
  10   5   4   32.40    2.60
 -10   5  -4   28.20    3.80
 -10   5  -4   28.50    4.00
  11  -5   4   -0.40    1.20
 -11  -5  -4    0.40    3.40
  11   5   4    1.40    1.00
 -11   5  -4   -1.70    2.10
 -11   5  -4   -0.10    2.10
  12  -5   4    2.30    1.50
 -12  -5  -4   -0.60    3.50
 -12   5  -4    3.30    2.60
 -12   5  -4    4.90    2.50
  12   5   4    2.00    1.20
  13  -5   4   23.50    2.80
 -13  -5  -4   20.80    4.80
 -13   5  -4   22.30    3.90
  13   5   4   26.70    2.70
 -13   5  -4   30.10    4.10
 -14  -5  -4   10.30    4.40
  14  -5   4   17.70    2.40
 -14   5  -4   15.80    3.60
 -14   5  -4   15.40    3.30
  14   5   4   15.70    2.10
  15  -5   4   38.30    3.90
 -15   5  -4   27.70    4.70
  15   5   4   43.00    3.70
  16  -5   4    3.90    2.00
  16   5   4    5.80    1.90
 -16   5  -4    7.30    3.50
 -19  -6   4   48.60    6.40
  19  -6  -4   37.80    4.10
 -19   6   4   31.40    4.90
  19   6  -4   33.20    3.80
  18  -6  -4   -0.90    1.70
 -18  -6   4    2.90    2.70
  18   6  -4   -1.10    1.80
 -18   6   4   -0.40    3.00
 -17  -6   4   -1.20    4.20
  17  -6  -4    1.20    1.70
 -17  -6   4    2.50    2.60
 -17   6   4    0.60    2.80
  17   6  -4    0.10    1.80
  16  -6  -4   11.50    2.10
 -16  -6   4   11.50    2.80
 -16   6   4   10.10    3.10
  16   6  -4   15.30    2.40
 -15  -6   4   10.40    4.40
  15  -6  -4   13.70    2.20
 -15   6   4   14.30    3.20
  15   6  -4   13.10    2.20
 -14  -6   4  138.69   11.60
  14  -6  -4  143.69    8.40
  14   6  -4  146.49    8.40
 -14   6   4  141.69    9.60
  13  -6  -4   58.79    4.20
 -13  -6   4   60.79    8.40
 -13   6   4   57.79    5.70
  13   6  -4   56.39    4.30
  12  -6  -4    1.50    1.20
 -12  -6   4   -1.40    3.80
  12   6  -4   -0.20    1.30
 -12   6   4    3.70    2.80
 -12   6   4    1.80    2.10
 -11  -6   4  266.07   16.10
  11  -6  -4  241.78   13.60
 -11   6   4  276.17   15.30
  11   6  -4  245.88   13.70
 -11   6   4  245.48   14.30
  10  -6  -4    4.30    1.20
 -10  -6   4    4.50    3.40
 -10   6   4    3.80    1.90
  10   6  -4    2.90    1.20
 -10   6   4    8.40    2.70
  -9  -6   4  110.19    8.90
   9  -6  -4  114.19    5.90
   9   6  -4   93.99    5.90
  -9   6   4   88.99    7.20
   9   6  -4  108.59   13.80
   8  -6  -4  147.39    7.80
  -8  -6   4  153.48   10.30
  -8   6   4  129.49    9.10
   8   6  -4  140.69    7.90
   7  -6  -4  271.07   14.30
  -7  -6   4  274.07   16.10
  -7   6   4  267.37   15.60
   7   6  -4  278.37   14.40
   6  -6  -4   81.29    4.30
  -6  -6   4   79.79    6.80
   6   6  -4   73.19   10.60
  -6   6   4   65.59    5.60
  -5  -6   4  153.48   10.20
  -5   6   4  164.08    9.70
  -4  -6   4  108.69    7.80
   4  -6  -4   98.79    7.00
  -4   6   4  111.89    7.10
   4   6  -4  119.99    6.80
  -3  -6   4    9.80    2.50
   3  -6  -4   12.20    2.10
  -3   6   4    9.40    2.10
   3   6  -4    7.90    1.80
   2   6  -4    6.60    1.60
  -2   6   4   11.00    2.10
   1  -6  -4    9.60    1.90
  -1   6   4   15.50    2.40
   1   6  -4   11.10    1.90
   0  -6  -4  353.76   18.40
   0   6   4  353.36   18.60
   0   6  -4  320.07   18.20
  -1  -6  -4   47.00    3.80
   1  -6   4   53.49    3.50
  -1   6  -4   49.90    3.60
  -1   6  -4   58.29    4.10
   1   6   4   52.89    4.00
   2  -6   4    8.80    1.40
  -2  -6  -4    6.40    1.60
   2   6   4    6.70    1.70
  -2   6  -4    8.40    1.80
  -2   6  -4   10.90    1.90
  -3   6  -4    9.00    1.80
  -4  -6  -4   24.10    2.90
   4   6   4   34.10    3.20
  -4   6  -4   23.40    2.80
  -5  -6  -4   34.40    4.00
   5  -6   4   37.30    3.00
  -5   6  -4   37.40    3.90
  -5   6  -4   39.60    3.50
  -6  -6  -4   13.50    3.20
   6  -6   4   11.80    1.80
  -6   6  -4   13.20    2.40
   6   6   4   17.80    2.70
  -6   6  -4   10.40    2.30
  -7  -6  -4  132.39    9.40
   7  -6   4  152.58    8.40
  -7   6  -4  153.18    9.10
  -7   6  -4  151.98    9.40
   8  -6   4    5.50    1.60
  -8  -6  -4    8.90    3.20
  -8   6  -4    4.10    2.10
   8   6   4    7.40    1.20
  -8   6  -4    4.70    2.10
  -9  -6  -4   -0.20    2.90
   9  -6   4   -0.40    1.10
   9   6   4    0.40    0.90
  -9   6  -4    0.40    1.90
  -9   6  -4   -1.00    2.00
  10  -6   4   62.69    4.60
 -10  -6  -4   65.99    6.40
  10   6   4   63.69    4.10
 -10   6  -4   62.39    5.30
 -10   6  -4   68.19    6.20
 -11  -6  -4    7.70    3.70
  11  -6   4   10.30    1.90
 -11   6  -4   12.50    2.80
 -11   6  -4    7.90    2.90
  11   6   4    8.70    1.50
 -12  -6  -4    3.40    3.70
  12  -6   4    6.20    1.80
 -12   6  -4    5.50    3.00
 -12   6  -4    6.30    2.50
  12   6   4    7.10    1.40
  13  -6   4    1.20    1.50
  13   6   4    1.20    1.20
 -13   6  -4    2.10    2.80
  14  -6   4   25.90    3.10
 -14   6  -4   27.70    4.50
  14   6   4   27.60    3.10
  15  -6   4   59.09    4.90
  15   6   4   59.89    4.60
 -15   6  -4   53.79    7.10
  16  -6   4    6.40    2.10
 -16   6  -4    2.90    3.70
  16   6   4    5.70    2.00
  18  -7  -4    1.60    1.80
 -18  -7   4   -2.70    3.00
  18   7  -4    2.20    2.00
 -18   7   4   -1.30    3.20
 -17  -7   4   -2.00    2.60
  17  -7  -4    1.20    1.70
 -17   7   4   -0.40    2.90
  17   7  -4    1.40    1.80
  16  -7  -4    3.00    1.70
 -16  -7   4    0.00    2.40
 -16  -7   4   -1.80    4.40
 -16   7   4   -1.50    2.70
  16   7  -4    0.00    1.60
  15  -7  -4   34.70    3.50
 -15  -7   4   25.50    5.50
  15   7  -4   35.90    3.50
 -15   7   4   27.60    4.10
  14  -7  -4   69.99    4.80
 -14  -7   4   59.09    9.20
 -14   7   4   71.59    6.40
  14   7  -4   57.99    4.70
 -13  -7   4   27.50    5.30
  13  -7  -4   24.40    3.00
 -13   7   4   28.20    3.70
  13   7  -4   28.00    3.10
  12  -7  -4  340.17   18.20
 -12  -7   4  343.37   20.80
 -12   7   4  344.07   19.90
 -12   7   4  333.67   19.00
  12   7  -4  351.06   18.30
 -11  -7   4  306.37   18.20
  11  -7  -4  308.27   15.50
  11   7  -4  267.17   15.40
 -11   7   4  294.57   16.30
 -11   7   4  272.47   16.90
  10  -7  -4   97.49    6.10
 -10  -7   4   95.29    9.60
  10   7  -4   95.69   14.80
  10   7  -4  105.59    6.20
 -10   7   4  107.39    7.30
 -10   7   4  115.89    8.00
   9  -7  -4  265.67   14.60
  -9  -7   4  278.67   16.90
   9   7  -4  277.57   14.70
   9   7  -4  257.87   21.30
  -9   7   4  294.67   16.40
  -8  -7   4   -2.00    3.10
   8  -7  -4    0.10    0.90
   8   7  -4   -0.50    0.90
  -8   7   4   -2.10    1.70
  -7  -7   4  438.76   23.40
   7  -7  -4  406.16   21.60
  -7   7   4  406.56   23.00
   6  -7  -4    5.80    1.10
  -6  -7   4    7.00    3.10
  -6   7   4    6.40    2.20
  -5  -7   4  335.27   19.70
  -5   7   4  365.76   19.60
   5   7  -4  351.16   18.70
   4  -7  -4    1.80    1.60
   4   7  -4    2.00    1.60
  -4   7   4    1.00    1.50
   3  -7  -4    2.20    1.50
  -3   7   4    1.50    1.50
   3   7  -4    2.00    1.60
   2  -7  -4  450.75   23.60
   2   7  -4  453.95   23.20
  -2   7   4  409.36   23.60
   1  -7  -4   11.20    2.20
  -1   7   4   11.40    2.30
   1   7  -4    8.00    2.00
   0  -7  -4   35.00    3.30
   0   7   4   36.60    3.60
   0   7  -4   39.00    3.80
   1  -7   4  122.69    7.40
  -1  -7  -4  137.59    7.90
   1   7   4  129.99    8.10
   2  -7   4   73.39    5.00
  -2   7  -4   92.09    5.80
   3  -7   4  164.78    9.60
  -3  -7  -4  185.88   10.10
   3   7   4  182.98   10.30
  -3   7  -4  159.08   10.20
   3   7   4  175.98   13.50
  -4  -7  -4   79.49    5.50
   4  -7   4   78.69    5.00
   4   7   4   82.69    5.60
   4   7   4   82.09    9.20
  -4   7  -4   81.79    5.80
   5  -7   4   19.80    2.40
  -5  -7  -4   20.00    3.30
   5   7   4   20.20    2.90
  -5   7  -4   18.60    2.70
  -5   7  -4   20.30    2.80
  -6  -7  -4    5.30    2.80
   6  -7   4    5.60    1.50
  -6   7  -4    4.60    2.00
  -6   7  -4    6.50    2.20
  -7  -7  -4   59.99    5.70
   7  -7   4   54.99    4.00
   7   7   4   56.19    3.30
  -7   7  -4   40.10    4.30
  -7   7  -4   43.30    5.10
   8  -7   4   18.80    2.30
  -8  -7  -4   21.90    4.10
  -8   7  -4   20.40    3.30
  -8   7  -4   20.10    3.20
   9  -7   4   65.39    5.10
  -9  -7  -4   85.19    6.80
   9   7   4   76.59    4.60
  -9   7  -4   65.89    6.40
  10  -7   4    1.20    1.40
 -10  -7  -4    2.00    3.30
  10   7   4    1.00    1.20
 -10   7  -4    1.00    2.30
 -11  -7  -4    5.50    3.60
  11  -7   4    5.90    1.80
 -11  -7  -4    7.70    4.80
 -11   7  -4    4.60    2.70
  11   7   4    6.40    1.50
  12  -7   4    1.50    1.50
 -12  -7  -4   -1.20    3.50
 -12   7  -4    2.80    2.80
  12   7   4    1.40    1.30
  13  -7   4    9.30    2.10
 -13   7  -4    7.70    3.10
  13   7   4   10.90    1.90
  14  -7   4    2.70    1.80
 -14   7  -4   -0.20    2.80
  14   7   4   -2.20    1.40
  15  -7   4   -0.60    1.70
 -15   7  -4   -3.10    3.00
  15   7   4   -0.20    1.60
 -18  -8   4   -6.60    4.90
 -18  -8   4    0.20    3.00
  18  -8  -4    0.60    1.80
 -18   8   4    6.80    3.50
  18   8  -4    5.50    2.10
 -17  -8   4   -2.10    4.90
  17  -8  -4    1.40    1.90
 -17  -8   4    2.30    2.80
  17   8  -4    1.40    1.90
 -17   8   4    3.30    3.00
 -16  -8   4   11.30    5.40
  16  -8  -4   25.00    2.90
  16   8  -4   23.70    2.80
 -16   8   4   19.50    3.90
 -15  -8   4   -3.60    4.60
  15  -8  -4    1.80    1.60
  15   8  -4    0.90    1.70
 -15   8   4    3.40    2.80
  14  -8  -4  109.79    6.90
 -14  -8   4  114.69   11.50
 -14   8   4  107.39    8.60
  14   8  -4  111.79    7.00
 -13  -8   4   17.90    5.30
  13  -8  -4   29.00    3.10
  13   8  -4   26.10    3.10
 -13   8   4   22.10    3.60
  12  -8  -4    0.10    1.30
 -12  -8   4   -2.40    4.10
  12   8  -4    0.80    1.50
 -12   8   4   -0.80    2.30
 -12   8   4   -2.00    2.90
 -11  -8   4  141.39   11.70
  11  -8  -4  134.59    8.10
 -11   8   4  126.49    9.20
  11   8  -4  135.89    8.10
 -11   8   4  155.78   10.00
 -10  -8   4  270.57   17.30
  10  -8  -4  278.97   14.50
 -10   8   4  277.27   16.40
 -10   8   4  264.87   15.30
  10   8  -4  262.07   14.50
   9  -8  -4  202.28   10.60
  -9  -8   4  193.98   13.40
  -9   8   4  190.18   12.30
   9   8  -4  190.08   10.70
   8  -8  -4   23.20    2.20
  -8  -8   4   19.10    4.30
  -8   8   4   19.60    3.70
   8   8  -4   18.50    9.30
   7  -8  -4   29.60    2.50
  -7  -8   4   27.50    4.50
  -7   8   4   36.60    4.30
  -6   8   4   27.80    3.80
  -5  -8   4  155.58   10.10
   5  -8  -4  146.89    7.50
  -5   8   4  120.79    8.90
   5   8  -4  128.89    8.30
  -4  -8   4    1.90    2.80
   4  -8  -4    2.70    2.00
  -4   8   4    4.30    2.20
   4   8  -4    4.90    1.90
   3  -8  -4  270.87   16.20
   3   8  -4  311.17   15.80
  -3   8   4  282.07   16.20
   2  -8  -4   37.40    3.70
   2   8  -4   35.90    3.90
  -2   8   4   38.40    3.80
   1  -8  -4  111.99    7.20
   1   8  -4   99.59    6.90
  -1   8   4  106.59    7.10
   0  -8  -4    2.10    1.50
   0   8  -4    2.90    1.70
   0   8   4    2.30    1.60
   1  -8   4  170.08    9.40
  -1  -8  -4  169.28    9.90
  -1   8  -4  163.48   10.00
   1   8   4  165.58   13.20
   1   8   4  170.48   10.20
  -2  -8  -4    4.80    1.80
   2  -8   4    3.10    1.20
   2   8   4    4.40    1.90
  -2   8  -4    3.70    1.80
   3  -8   4  129.89    7.50
  -3  -8  -4  121.39    7.90
  -3   8  -4  138.19    8.20
   3   8   4  124.49    8.10
   4  -8   4   12.80    1.80
  -4  -8  -4    9.70    2.20
  -4   8  -4   15.10    2.50
  -5  -8  -4   25.20    3.50
   5  -8   4   24.80    2.80
  -5   8  -4   32.10    4.10
  -6  -8  -4   41.80    4.70
   6  -8   4   42.70    3.50
  -6   8  -4   41.20    4.80
  -7  -8  -4  139.89    9.20
   7  -8   4  130.39    8.00
  -7   8  -4  131.99    9.00
   8  -8   4  117.19    7.20
  -8  -8  -4  121.29    8.70
  -8   8  -4  117.59    8.40
   9  -8   4   54.49    4.30
  -9  -8  -4   49.50    5.90
  -9  -8  -4   38.90    6.40
  -9   8  -4   49.60    5.60
   9   8   4   57.59    3.60
  10  -8   4    6.20    1.90
 -10  -8  -4    4.60    4.90
 -10   8  -4    5.10    2.80
  10   8   4    6.80    1.40
  11  -8   4  166.38    9.80
 -11  -8  -4  160.38   13.90
 -11   8  -4  157.48   11.20
  11   8   4  176.88    9.40
  12  -8   4    1.10    1.50
  12   8   4    1.60    1.30
 -12   8  -4    3.30    2.80
  13  -8   4    0.60    1.60
  13   8   4    0.00    1.30
 -13   8  -4   -0.10    2.60
  14  -8   4    0.50    1.70
 -14   8  -4    2.90    3.00
  14   8   4   -0.10    1.40
  15  -8   4    1.30    2.00
 -15   8  -4    3.70    3.20
  15   8   4    1.10    1.60
 -17  -9   4   -4.70    5.20
 -17  -9   4   -4.10    2.70
  17  -9  -4    3.80    2.00
  17   9  -4   -0.30    1.90
 -17   9   4   -0.60    3.30
  16  -9  -4   17.20    2.40
 -16  -9   4    4.90    5.60
  16   9  -4   16.80    2.60
 -16   9   4   16.80    4.00
  15  -9  -4   -0.40    1.70
 -15  -9   4   -4.60    5.00
  15   9  -4   -0.10    1.80
 -15   9   4   -1.60    2.80
  14  -9  -4   25.50    2.80
 -14  -9   4   18.90    5.90
 -14   9   4   27.90    4.20
  14   9  -4   34.40    3.50
 -13  -9   4   30.60    6.00
  13  -9  -4   34.10    3.60
 -13   9   4   38.60    6.00
 -13   9   4   41.00    5.60
  13   9  -4   47.20    3.80
 -12  -9   4   -0.40    4.60
  12  -9  -4   -1.00    1.50
  12   9  -4    0.10    1.40
 -12   9   4   -1.70    3.00
 -12   9   4   -1.40    2.30
 -11  -9   4   72.39    9.60
  11  -9  -4   72.69    4.90
  11   9  -4   65.99    4.80
 -11   9   4   69.89    6.30
 -11   9   4   67.59    6.80
 -10  -9   4   14.30    4.60
  10  -9  -4   16.40    2.10
 -10   9   4   26.60    4.50
  -9  -9   4   59.89    8.60
   9  -9  -4   58.89    4.20
  -9   9   4   67.99    6.50
   8  -9  -4    5.90    1.40
  -8  -9   4    6.30    4.00
  -8   9   4    3.90    2.70
   7  -9  -4   82.49    4.90
  -7  -9   4   82.39    8.70
  -7   9   4   73.19    6.50
  -6  -9   4   58.59    7.60
   6  -9  -4   61.29    3.90
  -6   9   4   60.09    5.50
  -5  -9   4   41.60    7.00
  -5   9   4   48.40    5.00
   5   9  -4   51.79    4.70
   4  -9  -4   59.39    5.20
  -4   9   4   52.29    5.10
   4   9  -4   54.19    5.00
   3  -9  -4    8.80    2.50
   3   9  -4   17.10    2.60
  -3   9   4   14.60    2.80
   2  -9  -4    4.60    2.00
  -2   9   4    5.70    2.10
   2   9  -4    5.10    2.00
   1  -9  -4   61.39    5.30
   1   9  -4   64.19    5.40
  -1   9   4   71.19    5.40
   0  -9  -4   56.79    4.70
   0   9   4   61.19    5.10
   0   9  -4   57.59    5.00
  -1  -9  -4  315.57   17.20
   1  -9   4  315.87   16.60
  -1   9  -4  311.47   17.10
   1   9   4  296.17   17.40
  -2  -9  -4   15.00    2.70
   2  -9   4   12.60    1.90
  -2   9  -4    9.90    2.40
   2   9   4   15.60    2.90
   3  -9   4    1.50    1.30
  -3  -9  -4    0.60    1.70
  -3   9  -4    2.70    1.90
   3   9   4    1.50    1.80
  -4  -9  -4   -1.10    1.70
   4  -9   4   -0.10    1.30
  -4   9  -4    1.40    2.00
   4   9   4   -0.70    5.10
  -5  -9  -4   -2.00    1.90
   5  -9   4    0.30    1.40
  -5   9  -4    2.10    2.10
   6  -9   4    0.80    1.40
  -6  -9  -4    2.30    2.50
  -6   9  -4    1.70    2.20
  -7  -9  -4   17.10    3.70
   7  -9   4   15.00    2.40
  -7   9  -4   15.00    3.00
   8  -9   4  189.08   11.20
  -8   9  -4  204.58   12.30
   9  -9   4   63.89    5.10
  -9  -9  -4   66.89    6.80
  -9  -9  -4   75.59   10.10
   9   9   4   69.59    4.40
  -9   9  -4   62.79    6.50
  10  -9   4    9.70    2.10
 -10  -9  -4    9.60    5.40
  10   9   4   11.40    1.70
 -10   9  -4    9.20    3.00
  11  -9   4   68.09    5.30
 -11  -9  -4   75.89   10.60
  11   9   4   68.89    4.60
 -11   9  -4   59.49    6.90
 -12  -9  -4   -0.70    5.70
  12  -9   4    1.10    1.70
  12   9   4    1.40    1.30
 -12   9  -4    0.10    2.80
  13  -9   4   15.40    2.60
  13   9   4   16.40    2.10
 -13   9  -4   11.30    3.70
  14  -9   4   27.90    3.40
 -14   9  -4   24.40    4.70
  14   9   4   33.20    3.60
 -17 -10   4   -2.70    5.90
  17 -10  -4   12.10    2.40
  17  10  -4    9.50    2.30
 -17  10   4    7.60    3.70
 -16 -10   4    1.10    5.70
  16 -10  -4    7.70    2.20
  16  10  -4    9.70    2.20
 -16  10   4    7.20    3.50
  15 -10  -4   17.10    2.50
 -15 -10   4    8.60    5.90
 -15  10   4   14.60    3.70
  15  10  -4   15.60    2.40
 -14 -10   4    0.70    5.20
  14 -10  -4    3.90    1.80
 -14  10   4    0.70    2.90
  14  10  -4    3.60    1.80
 -13 -10   4    0.50    4.90
  13 -10  -4    3.10    1.80
 -13  10   4    1.90    2.70
  13  10  -4   -1.80    1.60
 -13  10   4   -1.00    3.20
 -12 -10   4   -2.60    4.80
  12 -10  -4    2.10    1.50
 -12  10   4    1.40    3.30
 -11 -10   4   19.90    5.30
  11 -10  -4   20.70    2.50
 -11  10   4   27.60    4.90
 -10 -10   4  217.08   15.40
  10 -10  -4  216.88   12.10
 -10  10   4  226.88   14.40
  -9 -10   4   76.79    9.50
   9 -10  -4   74.29    4.80
  -9  10   4   65.09    6.90
  -8 -10   4   19.50    5.00
   8 -10  -4   22.50    2.60
  -8  10   4   20.60    4.20
   7 -10  -4   42.20    3.40
  -7 -10   4   40.60    5.70
  -7  10   4   44.50    5.20
  -6 -10   4   13.20    4.30
   6 -10  -4   13.50    1.70
  -6  10   4   12.30    3.30
  -5 -10   4  110.19    9.70
  -5  10   4  102.39    7.80
   5  10  -4   99.79    7.20
   4 -10  -4   68.79    6.00
  -4 -10   4   65.09    8.10
   4  10  -4   74.99    5.90
  -4  10   4   75.69    6.20
   3 -10  -4   -0.60    1.80
  -3  10   4    2.80    2.10
   3  10  -4    3.60    2.20
   2 -10  -4   23.70    3.60
   2  10  -4   15.90    2.80
  -2  10   4   24.00    3.50
   1 -10  -4   70.09    5.80
  -1  10   4   71.39    5.80
   1  10  -4   66.49    5.60
   0 -10   4    3.20    1.50
   0 -10  -4    0.90    1.70
   0  10  -4    3.70    2.20
   0  10   4    1.90    2.00
  -1 -10  -4    7.40    2.30
   1 -10   4    8.90    1.80
  -1  10  -4    7.10    2.30
   1  10   4    8.30    2.70
   2 -10   4   29.80    3.10
  -2 -10  -4   27.30    3.50
  -2  10  -4   31.70    4.60
   3 -10   4    1.10    1.40
  -3 -10  -4    0.70    1.90
  -3  10  -4    0.00    2.00
  -4 -10  -4   77.59    5.80
   4 -10   4   73.89    5.20
  -4  10  -4   76.69    6.40
  -5 -10  -4   -0.10    2.10
   5 -10   4   -1.30    1.40
  -5  10  -4   -1.40    2.10
   6 -10   4   35.50    3.80
  -6 -10  -4   45.50    4.60
  -6  10  -4   38.00    5.30
  -7 -10  -4   57.79    5.60
   7 -10   4   51.69    4.50
  -7  10  -4   53.89    5.90
   8 -10   4    0.20    1.60
  -8 -10  -4   -1.30    3.10
  -8  10  -4   -1.30    2.30
   9 -10   4    7.80    2.10
  -9 -10  -4    5.70    5.00
   9  10   4   12.00    1.70
  -9  10  -4    8.90    2.90
  10 -10   4   60.19    5.10
 -10 -10  -4   56.49    8.00
  10  10   4   63.99    4.30
 -10  10  -4   62.19    6.60
 -11 -10  -4    6.60    5.40
  11 -10   4    2.00    1.90
  11  10   4    2.50    1.50
 -11  10  -4    3.30    3.00
 -12 -10  -4    8.20    6.30
  12 -10   4   16.40    2.70
 -12  10  -4   12.40    3.70
  12  10   4   11.50    2.60
  13 -10   4    5.10    2.20
 -13  10  -4    5.10    3.40
 -14 -10  -4    0.30    6.10
  14 -10   4    6.70    2.30
 -14  10  -4    3.10    3.40
  16 -11  -4   -2.80    1.80
 -16 -11   4   -6.50    5.90
  16  11  -4   -2.50    1.90
 -16  11   4   -0.60    3.10
 -15 -11   4    2.70    5.90
  15 -11  -4    4.50    2.00
 -15  11   4    2.10    3.20
 -14 -11   4   -1.80    5.30
  14 -11  -4   -0.20    1.70
  13 -11  -4   -0.50    1.70
 -13 -11   4   -0.70    5.40
 -13  11   4    0.50    3.60
  12 -11  -4    5.50    1.80
 -12 -11   4    0.50    5.20
 -12  11   4    3.60    2.60
 -12  11   4   -0.20    3.50
 -11 -11   4   36.20    6.20
  11 -11  -4   41.80    3.80
 -11  11   4   43.20    6.20
  10 -11  -4   -0.60    1.50
 -10 -11   4    0.80    4.80
 -10  11   4    2.20    3.30
   9 -11  -4   72.79    4.90
  -9 -11   4   65.69    9.60
  -9  11   4   70.59    7.20
  -8 -11   4  183.68   14.00
   8 -11  -4  181.58   10.50
  -8  11   4  200.08   12.90
   7 -11  -4    9.30    1.80
  -7 -11   4   11.10    4.80
  -7  11   4    8.30    3.40
   6 -11  -4    0.30    1.20
  -6 -11   4    0.20    4.10
  -6  11   4   -0.40    2.50
   5 -11  -4   -0.60    2.20
  -5 -11   4    1.90    3.90
   5  11  -4    2.00    2.30
  -5  11   4    2.30    2.40
  -4 -11   4   22.20    4.60
   4 -11  -4   27.10    4.20
   4  11  -4   31.40    4.60
  -4  11   4   35.50    4.70
   3 -11  -4   38.40    4.50
  -3  11   4   29.70    4.40
   3  11  -4   26.00    3.60
   2 -11  -4    5.00    2.50
  -2  11   4    3.80    2.30
   2  11  -4    3.50    2.40
   1 -11  -4   26.40    4.00
  -1  11   4   30.50    4.10
   1  11  -4   27.00    3.50
   0 -11   4   13.50    2.20
   0 -11  -4   11.10    2.90
   0  11  -4   13.40    2.80
   0  11   4   12.10    3.00
   1 -11   4   13.00    2.20
  -1 -11  -4   21.20    3.40
   1  11   4   16.00    3.20
  -1  11  -4    9.70    2.70
   2 -11   4   22.10    2.70
  -2 -11  -4   24.60    3.60
  -2  11  -4   19.40    3.30
   2  11   4   27.20    4.10
   3 -11   4   -1.90    1.50
  -3 -11  -4   -1.10    2.00
  -3  11  -4   -3.80    2.30
   4 -11   4   99.39    6.50
  -4 -11  -4  102.19    7.10
  -4  11  -4   94.89    7.50
   5 -11   4    9.90    2.20
  -5 -11  -4    8.40    2.70
  -5  11  -4    5.40    2.70
   6 -11   4   22.50    3.00
  -6 -11  -4   26.30    4.00
  -6  11  -4   15.60    3.40
   7 -11   4    5.00    2.00
  -7  11  -4    9.10    2.90
   8 -11   4   72.19    5.70
  -8  11  -4   80.69    7.30
   9 -11   4   63.89    5.30
  -9 -11  -4   69.19   10.60
  -9  11  -4   61.89    6.80
  10 -11   4    4.60    2.20
 -10 -11  -4    5.80    5.90
 -10  11  -4    7.40    3.00
 -11 -11  -4   21.70    6.20
  11 -11   4   20.90    3.00
 -11  11  -4   18.90    3.90
 -12 -11  -4    2.80    6.40
  12 -11   4    6.10    2.30
 -12  11  -4    7.90    3.50
  13 -11   4    2.20    1.90
 -13 -11  -4    4.20    6.20
 -13  11  -4   -1.90    3.00
  15 -12  -4    1.50    2.00
 -15 -12   4   -3.40    6.10
  14 -12  -4   16.60    2.70
 -14 -12   4   12.70    6.20
 -13 -12   4    9.70    6.40
  13 -12  -4   18.70    2.50
 -13  12   4   18.20    5.20
  12 -12  -4    2.70    1.80
 -12 -12   4    1.40    5.30
 -12  12   4    1.80    3.90
  11 -12  -4   20.10    2.50
 -11 -12   4   10.50    5.50
 -11  12   4   14.00    4.50
  10 -12  -4   33.50    3.40
 -10 -12   4   24.50    6.10
 -10  12   4   37.50    6.20
  -9 -12   4   -0.40    4.80
   9 -12  -4    3.70    1.70
  -9  12   4    3.00    3.40
   8 -12  -4  196.18   11.70
  -8 -12   4  228.88   15.60
  -8  12   4  213.38   14.10
  -7 -12   4   -0.90    4.40
   7 -12  -4   -0.40    1.50
  -7  12   4    4.40    2.70
   6 -12  -4   20.80    2.30
  -6 -12   4   17.10    5.00
  -6  12   4   23.70    4.50
   5 -12  -4   10.70    3.60
  -5 -12   4   10.50    4.50
  -5  12   4   11.50    3.40
   5  12  -4    7.30    2.80
   4 -12  -4   50.59    5.80
  -4  12   4   62.89    6.30
   4  12  -4   56.49    5.70
   3 -12  -4    6.50    2.90
   3  12  -4    2.60    2.70
  -3  12   4    5.20    2.90
   2 -12  -4    1.30    2.60
   2  12  -4   -0.90    2.50
  -2  12   4    1.70    2.60
   1 -12  -4   25.20    4.40
  -1  12   4   24.90    4.30
   1  12  -4   16.10    3.30
   0 -12   4  113.09    7.60
   0 -12  -4  130.79    8.60
   0  12  -4  118.29    8.60
   0  12   4  123.29    8.60
  -1 -12  -4   70.39    6.00
   1 -12   4   65.99    5.30
  -1  12  -4   69.99    6.50
   1  12   4   75.39    6.40
   2 -12   4    1.90    1.80
  -2 -12  -4    0.70    2.30
  -2  12  -4    1.40    2.50
   3 -12   4   63.59    5.00
  -3 -12  -4   65.09    5.70
  -3  12  -4   60.69    6.40
  -4 -12  -4   39.60    4.60
   4 -12   4   36.30    3.90
  -4  12  -4   35.80    5.30
   5 -12   4   28.00    3.30
  -5 -12  -4   28.50    4.10
  -5  12  -4   22.60    3.80
   6 -12   4   -1.10    1.90
  -6 -12  -4    4.20    2.50
  -6  12  -4   -3.00    2.60
   7 -12   4   78.09    5.80
  -7  12  -4   76.29    7.30
  -8 -12  -4   36.90    6.60
   8 -12   4   41.10    4.40
  -8  12  -4   44.60    6.20
  -9 -12  -4   -1.50    5.40
   9 -12   4    0.20    1.90
  -9  12  -4    1.00    2.60
 -10 -12  -4   85.99   12.20
  10 -12   4   87.09    6.50
 -10  12  -4   80.29    8.20
  11 -12   4    3.40    2.10
 -11 -12  -4    2.50    6.10
 -11  12  -4    4.70    3.30
 -12 -12  -4   -0.40    6.00
  12 -12   4   -0.60    2.00
 -12  12  -4    2.80    3.10
 -14 -13   4    6.80    6.60
  14 -13  -4    7.00    2.40
 -14  13   4    6.20    3.40
 -13 -13   4    5.50    6.40
  13 -13  -4   11.40    2.40
 -13  13   4   10.70    4.80
  12 -13  -4    5.60    2.10
 -12 -13   4    2.10    5.80
 -12  13   4    7.50    4.60
  11 -13  -4    8.10    2.00
 -11 -13   4    6.30    5.70
 -11  13   4    7.10    4.30
  10 -13  -4   -1.90    1.60
 -10 -13   4   -4.50    5.30
 -10  13   4    0.20    3.50
   9 -13  -4    1.30    1.60
  -9 -13   4    0.40    5.20
  -9  13   4    3.20    3.80
  -8 -13   4    0.70    5.00
   8 -13  -4    0.90    1.60
  -8  13   4    1.00    3.50
   7 -13  -4   39.00    3.50
  -7 -13   4   30.00    6.00
  -7  13   4   30.70    5.60
   6 -13  -4    1.40    1.40
  -6 -13   4    3.30    4.50
   6 -13  -4    2.00    3.20
  -6  13   4    0.00    3.00
   5 -13  -4    2.40    2.70
   5  13  -4    1.80    2.60
  -5  13   4    4.00    3.20
   4 -13  -4    7.20    3.30
   4  13  -4    0.60    2.30
  -4  13   4    2.60    2.90
   3 -13  -4   73.79    6.90
   3  13  -4   77.89    6.80
  -3  13   4   84.39    7.40
   2 -13  -4   54.29    5.80
   2  13  -4   37.90    5.60
  -2  13   4   46.90    5.70
  -1 -13   4    3.10    2.00
   1 -13  -4    3.80    2.80
   1  13  -4    2.90    2.70
  -1  13   4    4.80    3.00
   0 -13   4   18.90    3.00
   0 -13  -4   31.60    4.50
   0  13  -4   20.60    3.60
   0  13   4   28.90    4.70
   1 -13   4   -0.40    1.90
  -1 -13  -4   -0.30    2.30
   1  13   4   -1.00    2.30
  -1  13  -4   -1.70    2.60
   2 -13   4   35.60    4.30
  -2 -13  -4   48.30    5.00
  -2  13  -4   32.70    4.40
  -3 -13  -4   73.99    6.40
   3 -13   4   72.59    5.70
  -3  13  -4   74.69    7.10
   4 -13   4   -1.30    1.70
  -4 -13  -4    3.00    2.50
  -4  13  -4    0.70    2.80
   5 -13   4    1.60    1.90
  -5 -13  -4    0.20    2.50
  -5  13  -4   -1.10    2.50
   6 -13   4   -0.70    1.90
  -6  13  -4    0.60    2.90
   7 -13   4   10.90    2.60
  -7  13  -4    8.70    3.50
   8 -13   4   64.69    5.60
  -8 -13  -4   72.99   10.90
  -8  13  -4   63.59    7.40
  -9 -13  -4    4.60    6.00
   9 -13   4    4.40    2.20
  -9  13  -4    1.70    3.10
 -10 -13  -4    8.00    6.10
  10 -13   4    5.50    2.40
 -10  13  -4    9.90    3.60
  10  13   4   13.80    7.80
 -11 -13  -4    6.60    7.00
  11 -13   4    9.40    2.50
 -11  13  -4    9.00    3.50
 -13 -14   4   11.20    7.00
  13 -14  -4   15.60    2.70
 -13  14   4   14.60    5.60
 -12 -14   4    7.60    6.30
  12 -14  -4   11.10    2.40
 -12  14   4    7.30    4.90
  11 -14  -4   -1.00    1.70
 -11 -14   4    0.70    5.70
 -11  14   4   -2.50    3.90
 -10 -14   4   66.59   11.20
  10 -14  -4   71.09    5.30
 -10  14   4   70.19    8.30
   9 -14  -4    1.30    1.80
  -9 -14   4   -1.10    5.50
  -9  14   4    1.40    3.50
  -8 -14   4   -1.30    5.20
   8 -14  -4    2.60    1.80
  -8  14   4    0.70    3.40
   7 -14  -4    5.00    1.80
  -7 -14   4    5.40    5.20
  -7  14   4    9.00    4.30
   6 -14  -4    0.40    1.50
  -6 -14   4   -3.90    4.70
   6 -14  -4    1.80    3.40
  -6  14   4    0.10    3.10
   5 -14  -4   27.00    5.10
  -5 -14   4   17.70    5.20
   5  14  -4   15.20    3.30
  -5  14   4   23.60    4.90
   4 -14  -4   27.60    4.90
   4  14  -4   17.50    3.40
  -4  14   4   25.40    4.70
   3 -14  -4   47.20    6.10
   3  14  -4   43.40    5.80
  -3  14   4   55.19    6.20
   2 -14  -4    1.20    3.00
  -2  14   4   -0.60    2.60
   2  14  -4   -3.40    2.60
  -1 -14   4   24.80    3.30
   1 -14  -4   26.90    4.80
   1  14  -4   18.70    3.70
  -1  14   4   29.50    5.00
   0 -14   4    4.40    2.30
   0 -14  -4    8.60    3.30
   0  14   4    3.70    3.20
   0  14  -4    2.00    2.90
  -1 -14  -4  220.68   13.80
   1 -14   4  226.28   13.00
  -1  14  -4  221.58   13.80
   1  14   4  233.18   14.20
   2 -14   4    8.80    2.50
  -2 -14  -4   12.40    3.50
  -2  14  -4    8.80    3.20
   3 -14   4   50.39    5.00
  -3 -14  -4   60.09    5.90
  -3  14  -4   44.10    6.50
   4 -14   4  216.08   12.40
  -4 -14  -4  203.78   13.00
  -4  14  -4  218.08   13.60
   5 -14   4   -4.50    2.00
  -5 -14  -4    4.90    2.80
  -5  14  -4   -4.00    3.20
   6 -14   4   28.80    3.70
  -6  14  -4   28.70    4.50
   7 -14   4   18.40    3.20
  -7 -14  -4   19.30    6.10
  -7  14  -4   21.90    4.30
   8 -14   4    2.50    2.20
  -8 -14  -4    3.30    6.00
  -8  14  -4    1.80    3.50
   9 -14   4    2.30    2.20
  -9 -14  -4   -2.20    6.40
  -9  14  -4   -1.00    3.50
  10 -14   4   17.20    3.30
 -10 -14  -4   25.40    7.20
 -10  14  -4   21.20    4.60
  12 -15  -4   -0.20    2.10
 -12 -15   4   -2.60    6.50
 -12  15   4    0.60    4.90
 -11 -15   4    2.70    6.10
  11 -15  -4    5.60    2.10
 -11  15   4    5.30    4.70
  10 -15  -4    7.30    2.30
 -10  15   4   10.70    5.00
   9 -15  -4   20.30    2.70
  -9 -15   4    8.50    6.20
  -9  15   4   20.40    5.50
   8 -15  -4   11.00    2.30
  -8 -15   4    7.10    5.80
  -8  15   4   12.30    4.70
   7 -15  -4    1.20    1.70
  -7 -15   4   -3.40    5.10
   7 -15  -4    2.20    3.90
  -7  15   4    0.80    4.00
   6 -15  -4    2.00    2.20
   6 -15  -4    1.60    3.50
  -6  15   4   -1.30    3.10
   5 -15  -4   11.70    4.30
  -5  15   4   15.40    4.50
   5  15  -4   11.10    3.20
   4 -15  -4    3.60    3.50
  -4  15   4    3.70    3.70
   4  15  -4    2.90    3.00
   3 -15  -4   20.90    4.80
  -3  15   4   15.70    4.30
   3  15  -4   12.50    3.50
   2 -15  -4    3.10    3.00
  -2  15   4   -1.50    2.90
   2  15  -4   -4.10    2.70
  -1 -15   4   41.90    4.70
   1 -15  -4   41.90    5.70
  -1  15   4   47.70    6.20
   1  15  -4   40.50    6.00
   0 -15   4   -1.10    2.00
   0 -15  -4   -0.90    2.70
   0  15   4   -1.80    2.80
   0  15  -4   -0.70    2.80
   1 -15   4   21.60    3.30
  -1 -15  -4   25.90    4.60
   1  15   4   30.10    5.10
  -1  15  -4   21.70    4.00
  -2 -15  -4   11.60    3.70
   2 -15   4    9.20    2.50
  -2  15  -4   10.50    3.50
   3 -15   4   58.99    5.50
  -3 -15  -4   65.19    6.30
  -3  15  -4   67.89    7.30
   4 -15   4   -0.90    2.00
  -4 -15  -4    6.30    2.70
  -4  15  -4   -1.20    2.90
  -5 -15  -4   11.30    3.20
   5 -15   4    6.30    2.50
  -5  15  -4    3.80    3.30
   6 -15   4   -0.60    2.20
  -6 -15  -4    3.30    5.50
  -6  15  -4   -3.40    3.30
   7 -15   4    6.10    2.60
  -7 -15  -4    9.70    6.40
  -7  15  -4    2.20    3.30
  -8 -15  -4   -9.70    6.40
   8 -15   4    0.20    2.30
  -8  15  -4   -2.80    3.40
  -9 -15  -4    7.10    6.20
   9 -15   4    4.20    2.40
  -9  15  -4   -4.50    3.30
 -11 -16   4   -4.00    6.20
 -11  16   4   -1.20    4.70
 -10 -16   4   12.10    6.50
 -10  16   4    7.90    5.40
  -9 -16   4    1.60    6.20
  -9  16   4    8.30    5.00
   8 -16  -4    7.80    4.90
  -8 -16   4   -0.50    5.80
  -8  16   4    9.70    4.80
   7 -16  -4    5.90    4.10
  -7 -16   4    0.10    5.50
  -7  16   4   10.80    4.60
   6 -16  -4    1.00    3.90
  -6 -16   4   -1.20    5.20
  -6  16   4   -1.50    4.10
   5 -16  -4    1.30    3.80
  -5 -16   4   -2.70    4.90
  -5  16   4    2.10    3.40
   5  16  -4    1.60    2.90
   4 -16  -4   21.40    5.30
  -4  16   4   19.10    5.10
   3 -16  -4   46.00    6.80
   3  16  -4   48.90    6.30
  -3  16   4   56.69    7.10
  -2 -16   4    1.70    2.30
   2 -16  -4    4.80    3.50
  -2  16   4   -0.10    3.50
   2  16  -4    4.30    3.20
   1 -16  -4    5.50    3.50
  -1 -16   4    2.50    2.50
  -1  16   4    1.30    3.30
   1  16  -4    8.10    3.10
   0 -16   4   15.80    3.10
   0 -16  -4   22.90    4.50
   0  16   4   20.80    4.60
   0  16  -4   17.80    3.80
   1 -16   4   -4.60    2.10
  -1 -16  -4   -1.10    2.80
  -1  16  -4    0.50    3.00
   2 -16   4   -0.60    2.10
  -2 -16  -4    5.10    3.00
  -2  16  -4   -0.90    3.10
  -3 -16  -4    5.80    3.10
   3 -16   4    3.50    2.30
  -3  16  -4    8.50    3.30
   4 -16   4    2.50    2.30
  -4  16  -4   -2.20    3.30
  -5 -16  -4   27.30    6.60
   5 -16   4   28.60    3.60
  -5  16  -4   20.00    4.50
   6 -16   4   -3.20    2.20
  -6 -16  -4    0.60    5.90
  -6  16  -4   -4.10    3.20
  -7 -16  -4   -4.20    6.50
   7 -16   4    2.10    2.50
  -7  16  -4   -0.80    3.70
  -8 -16  -4   29.60    7.90
   8 -16   4   25.60    3.70
  -8  16  -4   27.00    4.90
   9 -17  -4   36.10    7.90
  -9 -17   4   19.10    6.90
  -9  17   4   28.70    6.80
  -8 -17   4   -3.40    5.90
   8 -17  -4    1.70    4.70
  -8  17   4   -2.40    4.50
   7 -17  -4    6.90    5.00
  -7  17   4    1.30    4.60
   6 -17  -4    3.90    4.30
  -6  17   4   -0.40    4.50
   5 -17  -4    2.00    4.30
  -5  17   4    1.90    4.10
   4 -17  -4   11.70    4.80
  -4  17   4    9.00    4.20
   3 -17  -4    4.90    3.70
  -3 -17   4   -3.70    2.30
  -3  17   4    2.70    3.90
   2 -17  -4    3.50    3.90
  -2 -17   4   -0.10    2.40
  -2  17   4    1.90    3.80
   2  17  -4   -0.30    3.10
  -1 -17   4   -1.50    2.30
   1 -17  -4    1.30    3.60
  -1  17   4    0.50    3.70
   1  17  -4   -1.50    3.30
   0 -17   4    6.90    2.80
   0 -17  -4   14.20    4.00
   0  17  -4    5.30    3.30
  -1 -17  -4   29.30    5.00
   1 -17   4   17.70    3.30
  -1  17  -4   20.70    4.20
   2 -17   4    0.70    2.30
  -2 -17  -4    7.90    3.00
  -2  17  -4   -0.60    3.10
  -3 -17  -4    7.70    3.20
   3 -17   4    0.80    2.20
  -3  17  -4   -2.90    3.30
  -4 -17  -4   11.90    5.80
   4 -17   4    1.40    2.50
  -4  17  -4    1.90    3.30
   5 -17   4    7.70    2.80
  -5 -17  -4   10.10    6.60
  -5  17  -4    4.40    4.00
   6 -17   4    0.50    2.40
  -6 -17  -4    2.90    6.90
  -6  17  -4   -2.70    3.60
   6 -18  -4   14.10    5.80
  -6  18   4   16.40    5.50
   5 -18  -4    1.00    4.40
  -5  18   4   -5.60    4.40
   4 -18  -4    0.80    3.90
  -4  18   4   -2.20    3.80
   3 -18  -4   47.20    7.00
  -3 -18   4   33.50    4.40
   3  18  -4   30.30    4.80
  -3  18   4   44.80    7.00
   2 -18  -4   20.10    5.20
  -2 -18   4    5.10    3.10
  -2  18   4   12.20    4.90
   2  18  -4    5.60    3.60
   1 -18  -4    1.60    3.80
  -1 -18   4   -0.60    2.50
  -1  18   4   -1.60    4.10
   0 -18   4    3.00    2.60
   0 -18  -4   10.00    4.20
   0  18   4    5.40    4.40
  -1 -18  -4   22.40    5.00
   1 -18   4   17.00    3.30
  -1  18  -4   13.20    4.00
  -2 -18  -4   14.20    3.70
  -2 -18  -4   13.20    6.10
   2 -18   4    5.70    2.60
  -3 -18  -4    4.60    5.80
   3 -18   4   -3.30    2.20
  -3  18  -4   -4.10    3.30
 -20   0   5    0.00    3.00
  20   0  -5    3.10    1.80
  19   0  -5   99.19    6.70
 -19   0   5  101.59    8.30
 -18   0   5   -3.50    2.60
  18   0  -5    1.00    1.60
 -17   0   5   85.89    7.00
  17   0  -5   82.29    5.70
  16   0  -5    0.50    1.30
 -16   0   5   -1.90    2.10
 -15   0   5  141.99    9.00
  15   0  -5  135.59    8.00
 -14   0   5   -0.60    1.80
  14   0  -5   -0.20    1.10
 -13   0   5   35.50    4.00
  13   0  -5   39.90    3.00
 -12   0   5   -0.80    1.40
  12   0  -5   -1.30    0.80
  11   0  -5  136.19    7.80
 -11   0   5  147.39    8.30
 -10   0   5    3.40    1.20
  10   0  -5    3.40    0.90
   9   0  -5   83.49    4.70
  -8   0   5    0.50    1.40
   8   0  -5   -0.10    0.50
   7   0  -5  286.17   15.00
  -7   0   5  293.77   15.60
   6   0  -5    0.00    0.40
  -6   0   5    0.60    1.10
   5   0  -5   52.89    3.00
   4   0  -5    0.40    2.10
   4   0  -5   -0.30    0.40
  -4   0   5    0.80    0.80
  -3   0   5   29.10    2.20
   3   0  -5   24.50    3.80
   3   0  -5   23.00    2.00
   2   0  -5   -1.30    0.80
  -2   0   5    0.00    0.70
  -1   0   5    1.30    1.10
   1   0  -5    1.10    1.20
   0   0  -5    4.90    1.60
   1   0   5 2235.88  114.69
   1   0   5 2175.98  114.09
  -1   0  -5 2348.27  114.69
   2   0   5   -1.00    1.60
   2   0   5   -0.10    0.50
  -2   0  -5    0.60    1.40
  -3   0  -5  455.65   23.60
   3   0   5  413.26   23.60
   3   0   5  467.15   22.90
  -4   0  -5    1.90    2.00
   4   0   5   -0.10    0.60
   4   0   5    1.20    2.20
  -5   0  -5  452.15   24.10
   5   0   5  472.25   23.10
   5   0   5  420.16   24.10
   6   0   5   -0.10    0.60
  -6   0  -5    0.40    2.20
   6   0   5    1.40    2.60
   7   0   5 2044.20  104.09
  -7   0  -5 2087.19  104.19
   7   0   5 1953.20  102.99
  -8   0  -5    0.30    1.40
   8   0   5    0.00    0.70
   8   0   5    2.30    3.30
  -8   0  -5    1.30    2.90
  -9   0  -5   27.80    5.00
 -10   0  -5    3.10    3.20
  10   0   5    0.50    0.90
 -10   0  -5    0.80    1.80
  10   0   5    0.40    3.90
 -11   0  -5   32.80    5.40
 -11   0  -5   26.20    3.30
  11   0   5   23.30    2.50
  11   0   5   24.70    5.20
  12   0   5   -1.20    1.00
 -12   0  -5   -1.90    3.00
 -12   0  -5   -2.40    2.10
  12   0   5    0.30    4.10
 -13   0  -5   38.50    5.70
 -13   0  -5   38.40    5.20
  13   0   5   53.89    3.80
  14   0   5   -0.10    1.10
 -14   0  -5   -1.50    2.90
  14   0   5    1.30    4.40
 -14   0  -5   -0.10    2.30
  15   0   5    4.80    4.90
 -15   0  -5   10.30    3.10
  15   0   5    8.60    1.90
 -15   0  -5    9.50    3.70
  16   0   5    5.30    4.90
 -16   0  -5   -1.10    3.00
 -16   0  -5   -0.20    2.70
  16   0   5   -0.90    1.30
  20  -1  -5    9.80    2.30
 -20  -1   5    2.60    3.20
  20   1  -5    4.20    2.10
 -20   1   5    5.30    3.40
  19  -1  -5   63.09    5.10
 -19  -1   5   63.99    6.90
  19   1  -5   65.49    5.20
 -19   1   5   67.79    7.10
  18  -1  -5    4.40    1.80
 -18  -1   5    3.60    2.80
  18   1  -5    5.10    1.90
 -18   1   5    4.40    2.90
 -17  -1   5    3.90    2.60
  17  -1  -5   -0.10    1.40
  17   1  -5    0.50    1.50
 -17   1   5    1.70    2.40
 -16  -1   5    4.70    2.40
  16  -1  -5    5.00    1.60
 -16   1   5    4.60    2.40
  16   1  -5    6.50    1.60
 -15  -1   5   38.30    4.80
  15  -1  -5   38.30    3.40
  15   1  -5   40.40    3.50
 -15   1   5   42.70    4.80
 -14  -1   5   23.20    3.00
  14  -1  -5   26.50    2.60
  14   1  -5   20.90    2.60
 -14   1   5   27.10    3.90
  13  -1  -5   10.90    1.50
 -13  -1   5    9.90    2.00
  13   1  -5    8.70    1.50
 -13   1   5    8.30    2.10
 -12  -1   5   80.99    5.30
  12  -1  -5   77.29    4.70
  12   1  -5   69.99    4.70
 -12   1   5   79.79    5.50
  11  -1  -5  199.18   10.30
  11   1  -5  184.48   10.30
 -10  -1   5   60.39    5.60
  10  -1  -5   59.79    3.70
  10   1  -5   60.99    3.70
 -10   1   5   58.99    4.20
   9  -1  -5   18.70    1.60
  -9   1   5   18.10    2.20
   9   1  -5   16.40    1.60
  -8  -1   5   -0.50    1.60
   8  -1  -5    0.60    0.60
  -8   1   5    1.00    0.90
   8   1  -5   -0.60    0.60
   7  -1  -5  468.65   24.20
  -7  -1   5  468.05   25.00
   7   1  -5  482.85   24.30
   6  -1  -5   57.69    4.00
   6  -1  -5   66.09    3.60
  -6  -1   5   65.09    4.60
   6   1  -5   57.59    3.60
  -6   1   5   76.19    4.30
  -5  -1   5    5.80    1.40
   5  -1  -5    9.90    1.40
   5  -1  -5    8.50    0.90
   5   1  -5    6.20    0.80
   4  -1  -5    1.40    0.40
  -4  -1   5    1.90    1.10
   4  -1  -5    0.80    0.70
   4   1  -5    1.80    0.50
  -4   1   5    0.60    0.90
   4   1  -5    4.70    2.70
   3  -1  -5   43.20    3.10
  -3  -1   5   39.80    3.30
  -3   1   5   44.20    3.10
   3   1  -5   53.49    4.40
  -3   1   5   54.79    3.20
  -2  -1   5   73.79    4.70
   2  -1  -5   80.99    4.80
   2   1  -5   81.69    4.80
  -2   1   5   84.69    4.90
  -2   1   5   79.49    4.70
   1  -1  -5   97.99    5.60
  -1  -1   5   94.19    5.60
  -1   1   5  101.59    5.70
   1   1  -5   86.49    5.60
  -1   1   5   95.79    5.50
   0  -1   5    2.00    1.70
   0  -1  -5    1.00    1.30
   0   1   5    2.30    1.00
   0   1   5    1.70    1.20
   0   1  -5    2.60    1.50
  -1  -1  -5   20.30    2.70
   1  -1   5   16.00    2.60
  -1   1  -5   17.10    2.60
   1   1   5   19.30    2.30
  -2  -1  -5   12.40    2.30
   2  -1   5   10.70    1.30
   2   1   5   18.20    2.30
  -2   1  -5   14.70    2.30
  -3  -1  -5  183.18    9.90
   3  -1   5  166.28    9.10
   3   1   5  154.38    9.00
   3   1   5  195.78   10.00
  -3   1  -5  161.48    9.90
  -4  -1  -5    9.30    2.20
  -4   1  -5   11.00    1.70
   4   1   5    7.00    2.40
  -4   1  -5    9.10    2.30
   4   1   5    7.80    0.90
   5  -1   5  276.67   13.50
  -5  -1  -5  263.57   14.60
  -5   1  -5  282.17   14.10
   5   1   5  249.58   13.40
   5   1   5  228.48   14.40
  -5   1  -5  243.78   14.50
   6  -1   5   17.60    1.80
  -6  -1  -5   23.30    3.50
   6   1   5   12.20    3.10
  -6   1  -5   24.30    4.00
  -6   1  -5   18.40    2.30
   6   1   5   18.10    1.60
  -7  -1  -5   74.59    6.50
   7  -1   5   82.09    4.70
  -7   1  -5   83.09    6.60
   7   1   5   75.79    4.60
  -8  -1  -5   92.59    7.50
  -8  -1  -5   94.59    6.20
   8  -1   5   92.59    5.60
  -8   1  -5   90.09    7.40
   8   1   5  104.29    7.80
  -8   1  -5   99.79    6.50
   8   1   5   96.09    5.50
  -9  -1  -5  636.44   33.00
   9  -1   5  649.14   31.70
  -9  -1  -5  597.84   32.10
  -9   1  -5  623.44   33.00
   9   1   5  607.04   32.90
  -9   1  -5  610.34   32.20
   9   1   5  557.14   31.50
 -10  -1  -5   54.59    6.20
 -10  -1  -5   54.39    4.80
  10  -1   5   51.99    3.70
  10   1   5   48.80    3.50
 -10   1  -5   46.10    5.80
 -10   1  -5   58.09    5.00
  10   1   5   54.19    6.60
 -11  -1  -5   14.80    4.00
  11  -1   5   14.10    1.90
  11   1   5    7.60    4.10
 -11   1  -5   21.70    4.10
  11   1   5   14.80    1.80
 -11   1  -5   16.10    2.80
  12  -1   5    7.40    1.60
 -12  -1  -5    6.10    3.80
 -12   1  -5    6.20    2.60
  12   1   5    6.30    1.40
  12   1   5    5.60    4.00
 -12   1  -5    6.70    3.30
  13  -1   5   62.69    9.70
 -13  -1  -5   87.79    6.90
 -13  -1  -5   86.49    7.80
  13  -1   5   88.39    5.60
 -13   1  -5   87.69    7.40
 -13   1  -5   86.69    7.10
  13   1   5   94.59    5.50
  13   1   5   76.99    8.20
 -14  -1  -5    4.70    3.50
  14  -1   5    1.40    5.40
  14  -1   5    7.30    1.70
 -14  -1  -5    5.30    2.60
  14   1   5    8.30    4.30
 -14   1  -5    6.90    3.40
 -14   1  -5    6.10    2.90
  14   1   5    6.20    1.50
  15  -1   5   56.69    8.20
  15  -1   5   67.79    4.80
 -15  -1  -5   56.59    6.60
 -15  -1  -5   64.19    6.50
 -15   1  -5   64.89    6.90
  15   1   5   64.09    4.60
 -15   1  -5   64.19    6.60
 -16  -1  -5   -0.40    3.40
  16  -1   5    3.40    1.80
  16  -1   5    3.70    5.20
 -16  -1  -5    2.20    3.00
 -16   1  -5    2.40    3.10
  16   1   5    2.10    1.60
  16   1   5    8.30    4.10
 -16   1  -5    1.70    2.90
 -20  -2   5    1.60    3.10
  20  -2  -5    4.40    2.00
 -20   2   5    0.90    3.20
  20   2  -5   -0.40    2.10
 -19  -2   5   -1.80    2.90
  19  -2  -5   -0.70    1.70
 -19   2   5   -1.00    2.70
  19   2  -5   -2.70    1.80
 -18  -2   5   35.70    4.30
  18  -2  -5   28.00    3.50
  18   2  -5   29.60    3.60
 -18   2   5   27.30    4.10
  17  -2  -5   -0.30    1.40
 -17  -2   5    1.30    2.50
 -17   2   5    0.00    2.40
  17   2  -5    1.40    1.40
  16  -2  -5   60.19    4.40
 -16  -2   5   61.19    5.80
  16   2  -5   57.39    4.40
 -16   2   5   63.29    5.80
 -15  -2   5   85.89    6.60
  15  -2  -5   83.79    5.40
 -15   2   5   88.59    6.70
  15   2  -5   81.49    5.50
  14  -2  -5   25.30    2.70
 -14  -2   5   27.60    3.80
 -14   2   5   23.40    3.10
  14   2  -5   23.60    2.70
 -13  -2   5  139.89    8.30
  13  -2  -5  130.99    7.60
  13   2  -5  131.79    7.70
 -13   2   5  133.89    8.40
  12  -2  -5   57.39    3.90
  12   2  -5   60.09    3.90
 -12   2   5   60.99    4.70
  11  -2  -5   50.19    3.50
 -11  -2   5   55.49    5.80
 -11   2   5   51.69    4.10
  11   2  -5   55.79    3.50
 -10  -2   5    0.80    2.30
  10  -2  -5    0.80    0.80
 -10   2   5   -0.60    1.10
  10   2  -5    0.60    0.80
  -9  -2   5  486.95   25.20
   9  -2  -5  461.55   24.10
  -9   2   5  460.25   24.50
   9   2  -5  465.95   24.20
  -8  -2   5   38.50    4.20
   8  -2  -5   35.60    2.40
  -8   2   5   35.30    2.90
   8   2  -5   35.50    2.50
  -7  -2   5  259.67   14.60
   7  -2  -5  270.27   13.60
   7   2  -5  257.57   13.70
  -6  -2   5    7.40    1.80
   6  -2  -5   13.10    1.10
   6  -2  -5   11.40    1.80
   6   2  -5   14.50    4.40
   6   2  -5   11.10    1.20
   5  -2  -5   21.10    1.40
  -5  -2   5   21.80    3.00
   5  -2  -5   17.80    2.00
   5   2  -5   19.70    4.30
  -5   2   5   23.50    2.30
  -4  -2   5  207.28   12.20
   4  -2  -5  224.88   12.20
  -4   2   5  228.58   11.90
  -4   2   5  231.68   12.20
  -3  -2   5   19.00    2.40
   3  -2  -5   16.60    1.80
  -3   2   5   16.10    1.80
  -3   2   5   17.30    1.90
   3   2  -5   20.70    2.20
  -2  -2   5  246.28   13.30
   2  -2  -5  251.67   13.40
  -2   2   5  241.48   13.40
   2   2  -5  267.97   13.30
  -2   2   5  247.68   13.30
   1  -2  -5   75.89    4.60
  -1  -2   5   80.09    4.90
   1   2  -5   64.49    4.60
  -1   2   5   74.49    4.70
   1   2  -5   80.09    4.50
  -1   2   5   67.29    4.60
   0  -2  -5   87.99    5.20
   0  -2   5   90.19    4.70
   0   2  -5   82.59    5.00
   0   2  -5   89.79    5.40
   0   2   5   73.79    5.10
   1  -2   5  308.37   14.90
  -1  -2  -5  274.87   15.30
  -1   2  -5  287.87   15.40
   1   2   5  270.87   15.20
  -1   2  -5  280.67   15.20
   1   2   5  298.07   15.40
  -2  -2  -5  412.56   22.80
   2  -2   5  443.86   22.20
  -2   2  -5  468.65   22.50
   2   2   5  416.16   22.70
  -2   2  -5  415.86   22.80
  -3  -2  -5  215.58   12.00
   3  -2   5  226.68   11.20
  -3   2  -5  200.48   12.00
   3   2   5  183.68   11.70
  -3   2  -5  233.68   11.70
   4  -2   5    0.90    0.70
  -4  -2  -5   -0.20    1.80
  -4   2  -5    3.30    1.40
  -4   2  -5   -0.10    1.80
   4   2   5   -1.20    1.60
  -5  -2  -5    3.10    2.10
   5   2   5    2.30    2.00
  -5   2  -5    4.60    2.20
   6  -2   5    8.20    1.20
  -6  -2  -5    6.30    2.70
  -6   2  -5    8.30    2.60
   6   2   5    7.10    1.00
  -6   2  -5    8.70    1.90
   6   2   5    3.20    2.30
  -7  -2  -5 1446.86   71.89
   7  -2   5 1442.66   70.99
  -7   2  -5 1407.56   71.99
  -7   2  -5 1350.06   71.49
   7   2   5 1323.27   71.69
   7   2   5 1381.56   70.79
  -8  -2  -5   19.80    3.90
   8  -2   5   20.30    2.10
   8   2   5   18.00    1.80
  -8   2  -5   19.70    3.70
  -9  -2  -5  223.28   13.30
   9  -2   5  228.78   11.60
  -9   2  -5  218.68   13.10
   9   2   5  175.78   12.90
   9   2   5  212.58   11.40
  -9   2  -5  216.08   12.50
 -10  -2  -5   18.90    4.30
  10  -2   5   18.20    2.10
  10   2   5   15.70    3.80
  10   2   5   15.70    1.90
 -10   2  -5   20.20    3.00
 -10   2  -5   21.50    3.90
  11  -2   5  114.79    7.10
 -11  -2  -5  127.89    9.40
 -11   2  -5  116.69    8.60
  11   2   5  119.99    6.90
 -11   2  -5  118.39    8.40
  11   2   5  123.09    9.10
 -12  -2  -5    8.60    2.40
 -12  -2  -5    6.40    3.80
  12  -2   5    7.50    1.60
  12   2   5    9.00    1.50
 -12   2  -5   12.60    3.50
  12   2   5   11.40    3.90
 -12   2  -5    7.40    2.90
 -13  -2  -5   -3.50    3.40
  13  -2   5    2.60    1.40
 -13   2  -5    2.80    2.50
 -13   2  -5    2.30    3.00
  13   2   5    3.30    1.20
  14  -2   5    2.30    1.40
 -14  -2  -5   -3.80    3.30
  14   2   5   10.60    3.80
 -14   2  -5    0.30    2.50
 -14   2  -5   -0.10    2.90
  14   2   5    0.60    1.30
  15  -2   5    0.80    1.50
 -15  -2  -5   -3.70    3.30
 -15   2  -5    3.50    3.00
  15   2   5    1.10    1.60
  15   2   5   11.20    3.90
 -15   2  -5    3.10    2.80
 -16  -2  -5    4.50    3.00
  16  -2   5    3.10    1.90
 -16  -2  -5    0.50    3.50
  16  -2   5   -4.70    6.40
  16   2   5    7.10    2.00
 -16   2  -5    7.50    3.40
 -16   2  -5    8.20    3.20
  20  -3  -5   -0.20    1.80
 -20  -3   5   -0.70    3.30
 -20   3   5    1.20    3.10
  20   3  -5   -2.60    2.10
 -19  -3   5    7.80    3.40
  19  -3  -5    9.00    2.20
 -19   3   5    7.10    3.40
  19   3  -5   10.70    2.30
 -18  -3   5   13.80    3.30
  18  -3  -5    7.30    2.10
  18   3  -5   10.60    2.10
 -18   3   5    9.00    3.20
 -17  -3   5   -0.20    2.30
  17  -3  -5   -0.80    1.40
 -17   3   5   -2.80    2.20
  17   3  -5    0.70    1.50
 -16  -3   5   15.50    3.00
  16  -3  -5    9.60    1.90
 -16   3   5   11.30    2.90
  16   3  -5   11.80    2.00
 -15  -3   5   -0.10    1.90
  15  -3  -5   -0.40    1.30
  15   3  -5    1.80    1.40
 -15   3   5   -1.80    2.10
  14  -3  -5    0.40    1.20
 -14  -3   5   -0.60    1.60
  14   3  -5    0.90    1.20
 -14   3   5   -2.00    1.90
  13  -3  -5    7.10    1.40
 -13   3   5    4.80    1.90
  13   3  -5    5.30    1.40
  12  -3  -5    0.80    0.90
 -12  -3   5   -1.90    2.80
 -12   3   5   -1.60    1.60
  12   3  -5    2.30    1.10
 -11  -3   5   41.70    5.90
  11  -3  -5   45.10    3.00
  11   3  -5   44.20    3.20
 -11   3   5   44.40    3.90
 -10  -3   5  266.47   15.70
  10  -3  -5  278.07   14.30
 -10   3   5  266.57   14.70
  10   3  -5  277.87   14.40
   9  -3  -5   89.19    4.80
  -9  -3   5   83.29    6.70
  -9   3   5   83.89    5.30
   9   3  -5   81.79    4.90
  -9   3   5   82.29    5.90
  -8  -3   5   34.10    4.50
   8  -3  -5   35.40    2.30
  -8   3   5   36.90    3.50
   8   3  -5   35.00    2.50
  -8   3   5   34.80    2.90
  -7  -3   5   42.60    4.70
   7  -3  -5   47.00    2.80
   7   3  -5   41.80    3.00
   7   3  -5   60.59    8.90
  -7   3   5   49.90    3.90
   6  -3  -5    5.20    0.70
  -6  -3   5    1.70    1.80
  -6   3   5    8.90    1.80
   6   3  -5    5.20    0.90
   6   3  -5    6.00    4.80
   5  -3  -5  379.36   19.40
  -5  -3   5  373.66   19.40
  -5   3   5  353.36   19.40
   5   3  -5  360.06   18.70
  -5   3   5  345.57   18.90
   4  -3  -5   50.29    3.80
  -4  -3   5   51.19    4.30
  -4   3   5   55.29    3.90
   4   3  -5   56.29    3.80
  -4   3   5   59.89    3.70
   3  -3  -5   41.10    3.20
  -3  -3   5   46.60    3.80
  -3   3   5   54.09    3.40
  -3   3   5   43.30    3.40
   2  -3  -5  645.44   31.60
  -2   3   5  561.34   31.40
   2   3  -5  606.54   31.30
  -2   3   5  618.74   31.60
   1  -3  -5    1.10    0.90
  -1   3   5    2.50    1.00
  -1   3   5    1.50    1.00
   1   3  -5    1.40    1.50
   1   3  -5    1.60    0.90
   0  -3   5  113.29    5.90
   0  -3  -5  101.39    6.20
   0   3   5   89.79    6.30
   0   3  -5  115.29    6.20
   0   3   5  109.39    6.30
   0   3  -5  105.69    6.40
  -1  -3  -5   26.40    2.60
   1  -3   5   35.10    2.30
  -1   3  -5   30.10    3.10
  -1   3  -5   32.50    2.70
   1   3   5   33.60    2.90
  -2  -3  -5   14.20    2.20
   2  -3   5   15.80    1.70
   2   3   5   12.20    2.10
  -2   3  -5   21.50    2.50
  -2   3  -5   15.20    2.70
   3  -3   5    5.10    1.10
  -3  -3  -5    7.40    2.10
  -3   3  -5    9.20    2.30
  -3   3  -5    5.30    1.50
   3   3   5    9.30    1.90
   4  -3   5    4.20    1.00
  -4  -3  -5    5.10    2.30
  -4   3  -5    2.30    1.50
  -4   3  -5    3.50    2.10
   4   3   5    4.50    1.90
   5  -3   5  337.37   16.90
  -5  -3  -5  318.17   17.70
   5   3   5  296.77   17.40
  -5   3  -5  321.57   17.40
  -5   3  -5  332.67   17.80
  -6  -3  -5    1.10    2.30
   6  -3   5    0.80    0.90
  -6   3  -5    0.70    1.50
   6   3   5    0.60    0.60
   6   3   5   -0.60    1.70
  -6   3  -5    0.50    2.20
   7  -3   5   69.39    4.20
  -7  -3  -5   68.29    6.10
  -7   3  -5   68.69    5.70
   7   3   5   56.49    5.40
   7   3   5   61.79    3.80
   8  -3   5  138.09    7.80
  -8  -3  -5  141.89    9.40
   8   3   5  134.59    7.50
  -8   3  -5  131.29    8.70
  -8   3  -5  126.49    8.90
   8   3   5  146.99    9.00
  -9  -3  -5  210.38   12.60
   9  -3   5  195.28   10.80
   9   3   5  186.48   10.50
  -9   3  -5  188.88   12.00
  -9   3  -5  180.38   11.70
   9   3   5  220.68   12.20
  10  -3   5   42.30    3.40
 -10  -3  -5   47.30    6.10
  10   3   5   40.00    3.00
  10   3   5   32.70    5.00
 -10   3  -5   43.20    4.90
 -10   3  -5   49.40    5.10
 -11  -3  -5    1.60    3.60
  11  -3   5    3.10    1.40
 -11   3  -5    4.70    2.80
 -11   3  -5    3.40    2.50
  11   3   5    4.20    1.20
  12  -3   5   -1.10    1.10
 -12  -3  -5   -2.10    3.50
 -12   3  -5   -1.60    2.40
 -12   3  -5   -2.20    2.40
  12   3   5    0.50    1.00
  12   3   5    4.70    2.90
 -13  -3  -5   -3.90    3.60
  13  -3   5    1.10    1.30
 -13   3  -5    0.10    2.60
 -13   3  -5    1.80    2.60
  13   3   5   -0.70    1.10
 -14  -3  -5   21.50    5.10
  14  -3   5   25.10    3.10
  14   3   5   24.70    2.60
 -14   3  -5   25.70    4.40
 -14   3  -5   26.70    4.30
 -15  -3  -5   31.70    5.70
 -15  -3  -5   40.20    5.50
  15  -3   5   40.30    3.90
  15   3   5   39.70    3.70
 -15   3  -5   42.90    6.40
 -15   3  -5   42.40    5.50
  16  -3   5    6.20    1.90
 -16  -3  -5   -2.70    3.50
 -16   3  -5    2.70    3.30
  16   3   5    1.70    1.60
 -16   3  -5    5.50    3.20
 -19  -4   5   -1.60    3.00
  19  -4  -5   -0.50    1.80
 -19   4   5   -0.50    2.90
  19   4  -5    0.00    1.90
 -18  -4   5    8.60    2.80
  18  -4  -5    0.80    1.70
  18   4  -5    3.80    1.90
 -18   4   5    3.30    2.90
  17  -4  -5   10.80    2.10
 -17  -4   5    7.30    2.90
  17   4  -5    9.10    2.00
 -17   4   5   10.30    3.00
 -16  -4   5   52.69    5.40
  16  -4  -5   49.70    4.20
  16   4  -5   52.39    4.30
 -16   4   5   57.49    5.90
 -15  -4   5  156.28    9.50
  15  -4  -5  143.59    8.60
 -15   4   5  150.98    9.80
  15   4  -5  149.39    8.80
  14  -4  -5   21.20    2.50
 -14   4   5   17.00    3.00
  14   4  -5   17.50    2.20
 -13  -4   5  138.79   10.40
  13  -4  -5  144.89    7.90
 -13   4   5  132.59    8.80
  13   4  -5  137.19    8.00
  12  -4  -5   33.50    2.90
 -12  -4   5   45.40    6.60
 -12   4   5   38.20    4.10
 -12   4   5   47.80    4.60
  12   4  -5   37.70    3.20
 -11  -4   5  149.59   10.50
  11  -4  -5  149.29    8.30
  11   4  -5  151.48    8.40
 -11   4   5  153.58    9.00
 -10  -4   5   10.50    3.20
  10  -4  -5   15.30    1.70
 -10   4   5   12.10    2.60
  10   4  -5   10.80    1.50
   9  -4  -5  109.99    5.90
  -9  -4   5  105.29    8.10
  -9   4   5  110.59    7.20
  -9   4   5  110.99    6.40
   9   4  -5   90.49    5.90
  -8  -4   5   83.99    6.80
   8  -4  -5   81.89    4.80
  -8   4   5   88.89    6.00
   8   4  -5   84.49    4.90
  -7  -4   5  211.88   12.70
   7  -4  -5  216.88   11.30
   7   4  -5  220.08   11.40
  -7   4   5  210.18   12.40
  -6  -4   5   17.80    2.70
   6  -4  -5   16.90    1.50
   6   4  -5   21.50    1.70
   6   4  -5   12.80    6.20
  -6   4   5   22.20    2.70
   5  -4  -5   18.70    2.50
  -5  -4   5   23.50    3.70
   5   4  -5   23.20    6.20
  -5   4   5   25.80    2.80
  -4  -4   5 1407.56   75.09
   4  -4  -5 1583.34   75.39
  -4   4   5 1468.05   75.39
   4   4  -5 1461.65   74.89
  -4   4   5 1419.06   74.79
   3  -4  -5  203.58   12.40
  -3  -4   5  237.58   12.50
  -3   4   5  213.88   12.50
   3   4  -5  245.78   12.20
  -3   4   5  222.38   12.20
   2  -4  -5    9.50    1.80
  -2   4   5   12.50    2.00
  -2   4   5   13.40    2.20
   2   4  -5   12.50    1.60
   1  -4  -5   97.09    5.40
  -1   4   5   73.89    5.30
   0  -4  -5   23.60    2.40
   0   4   5   29.10    2.60
   0   4  -5   24.50    2.70
   0   4  -5   27.50    2.70
   2  -4   5   18.90    1.90
  -2  -4  -5   16.80    2.30
  -2   4  -5   19.40    2.80
   2   4   5   18.10    2.50
  -3  -4  -5  153.98    9.90
   3  -4   5  179.58    9.40
   3   4   5  194.48   10.20
  -3   4  -5  171.98   10.10
  -3   4  -5  169.88    9.90
  -4  -4  -5   22.40    3.50
   4  -4   5   28.50    2.40
  -4   4  -5   31.80    3.40
   4   4   5   24.70    3.10
  -4   4  -5   32.20    3.40
  -5  -4  -5   15.40    3.00
   5  -4   5   10.80    1.60
  -5   4  -5   10.50    2.20
  -5   4  -5   12.60    2.60
   5   4   5   15.70    2.80
  -6  -4  -5   -0.90    2.40
   6  -4   5   -0.30    0.90
  -6   4  -5    1.20    2.00
  -6   4  -5   -0.20    1.50
   6   4   5   -2.20    1.50
   6   4   5   -0.30    0.60
  -7  -4  -5   43.90    5.00
   7  -4   5   35.80    3.10
   7   4   5   38.80    2.60
  -7   4  -5   39.20    4.40
  -7   4  -5   40.10    4.30
   7   4   5   37.00    4.20
  -8  -4  -5  231.78   13.90
   8  -4   5  236.58   12.50
  -8   4  -5  237.98   13.60
  -8   4  -5  238.98   13.40
   8   4   5  235.28   12.20
   8   4   5  199.98   13.20
   9  -4   5    7.80    1.60
  -9  -4  -5   10.70    3.70
   9   4   5    7.80    2.80
  -9   4  -5    9.70    2.60
  -9   4  -5   13.50    3.10
 -10  -4  -5   36.10    5.80
  10  -4   5   34.90    3.20
 -10   4  -5   31.80    4.50
 -10   4  -5   35.10    4.20
  10   4   5   41.40    4.80
  10   4   5   36.10    2.80
 -11  -4  -5   -1.10    3.40
  11  -4   5    0.50    1.30
  11   4   5    3.20    2.70
 -11   4  -5    0.30    2.30
  11   4   5    0.30    1.00
 -11   4  -5    0.40    2.40
 -12  -4  -5   21.90    4.80
  12  -4   5   20.40    2.50
  12   4   5   20.80    2.40
 -12   4  -5   26.00    4.30
 -12   4  -5   20.40    3.70
  13  -4   5    0.40    1.40
 -13  -4  -5   -3.50    3.60
  13   4   5   -0.10    1.20
 -13   4  -5    4.20    2.70
 -13   4  -5   -0.40    2.30
 -14  -4  -5   23.90    5.40
  14  -4   5   34.60    3.60
  14   4   5   39.50    3.30
 -14   4  -5   39.30    4.90
 -14   4  -5   39.70    5.10
  15  -4   5    2.00    1.60
 -15  -4  -5   -2.00    3.70
  15   4   5    0.90    1.50
 -15   4  -5    0.50    2.90
 -15   4  -5   -0.90    2.40
  16  -4   5    0.40    1.60
 -16   4  -5    1.90    2.50
 -16   4  -5   -0.20    3.00
  16   4   5   -2.70    1.50
 -19  -5   5    8.70    3.30
  19  -5  -5    7.10    2.00
  19   5  -5    4.20    2.10
 -19   5   5    1.70    3.40
  18  -5  -5   19.60    2.70
 -18  -5   5   24.70    3.90
  18   5  -5   22.80    2.90
 -18   5   5   17.90    3.90
 -17  -5   5    2.10    2.50
  17  -5  -5    2.00    1.50
 -17   5   5    2.70    2.70
  17   5  -5    2.50    1.70
 -16  -5   5   16.20    2.90
  16  -5  -5   13.50    2.10
  16   5  -5   19.00    2.40
 -16   5   5   15.00    3.30
  15  -5  -5   24.00    2.80
 -15   5   5   19.90    3.30
  15   5  -5   21.50    2.50
  14  -5  -5   13.00    1.90
 -14  -5   5   10.40    4.00
  14   5  -5   21.60    2.30
 -14   5   5   12.80    2.80
 -13  -5   5   78.09    8.80
  13  -5  -5   82.39    5.30
  13   5  -5   81.09    5.40
 -13   5   5   85.39    6.50
 -13   5   5   93.19    7.20
 -12  -5   5   82.79    8.30
  12  -5  -5   84.59    5.20
 -12   5   5   81.09    6.10
 -12   5   5   82.79    6.70
  12   5  -5   82.79    5.20
  11  -5  -5    2.10    1.10
 -11  -5   5    1.10    3.20
 -11   5   5    3.30    1.70
  11   5  -5    2.00    1.20
 -11   5   5    3.20    2.30
  10  -5  -5   83.39    5.00
 -10  -5   5   94.49    7.90
  10   5  -5   81.59    5.10
 -10   5   5   81.39    5.70
 -10   5   5   84.19    6.50
  -9  -5   5   22.30    3.90
  -9   5   5   29.70    3.70
   9   5  -5   25.00    2.40
  -8  -5   5  209.78   12.70
   8  -5  -5  220.18   10.90
   8   5  -5  193.98   11.00
  -8   5   5  199.58   12.10
   7  -5  -5    2.20    0.70
  -7  -5   5   -1.00    2.50
   7   5  -5    2.90    0.90
  -7   5   5    4.80    1.90
   7   5  -5    0.60    6.10
   6  -5  -5  221.48   11.10
  -6  -5   5  218.48   12.70
  -6   5   5  192.28   12.20
   6   5  -5  223.88   15.60
   5  -5  -5  169.78   10.30
  -5  -5   5  179.38   10.60
  -5   5   5  180.58   10.40
  -4  -5   5   60.69    5.10
   4  -5  -5   54.59    4.40
   4   5  -5   58.59    4.40
  -4   5   5   71.59    4.40
  -4   5   5   55.69    4.50
   3  -5  -5   66.19    4.50
  -3   5   5   51.99    4.10
   3   5  -5   48.90    4.20
  -3   5   5   58.89    4.40
   2  -5  -5  347.87   18.20
   2   5  -5  337.87   17.90
  -2   5   5  333.97   17.90
  -2   5   5  324.47   18.30
   1  -5  -5  127.79    7.80
   1   5  -5  130.39    7.80
  -1   5   5  140.09    8.00
   0  -5  -5  766.22   36.90
   0   5  -5  634.44   36.60
   0   5   5  722.93   36.90
   0   5  -5  705.83   36.50
   1  -5   5   50.89    3.30
  -1  -5  -5   42.60    3.60
  -1   5  -5   52.59    3.90
   1   5   5   45.60    3.70
  -1   5  -5   51.19    3.70
  -2  -5  -5   23.20    2.60
   2  -5   5   28.00    2.30
   2   5   5   23.60    2.90
  -2   5  -5   22.10    3.10
  -2   5  -5   25.20    2.80
  -3  -5  -5   12.50    2.30
   3  -5   5   16.50    1.90
  -3   5  -5   11.00    2.00
   3   5   5   16.40    2.50
  -3   5  -5   13.60    2.30
   4  -5   5  132.39    7.70
  -4  -5  -5  148.89    8.60
   4   5   5  134.79    8.40
  -4   5  -5  137.99    8.30
  -4   5  -5  138.19    8.40
  -5  -5  -5   -1.00    2.50
   5  -5   5    0.80    1.00
  -5   5  -5    3.60    1.90
  -5   5  -5    0.90    1.60
   5   5   5    0.90    1.60
  -6  -5  -5    3.60    2.80
   6  -5   5    4.10    1.20
  -6   5  -5    6.20    2.30
  -6   5  -5    4.90    2.00
   7  -5   5   31.50    2.80
  -7  -5  -5   28.10    4.70
  -7   5  -5   23.40    3.20
   7   5   5   31.00    2.10
   7   5   5   25.30    3.70
  -7   5  -5   27.30    3.80
  -8  -5  -5   40.60    5.40
   8  -5   5   38.30    3.40
   8   5   5   39.10    2.80
  -8   5  -5   48.90    4.90
  -8   5  -5   42.30    4.60
  -9  -5  -5   72.99    7.10
   9  -5   5   71.29    5.10
  -9   5  -5   84.49    6.60
  -9   5  -5   82.29    6.40
   9   5   5   77.89    4.60
 -10  -5  -5    6.90    3.70
  10  -5   5    6.20    1.60
 -10   5  -5    6.30    2.60
 -10   5  -5    6.80    2.70
  10   5   5    8.80    1.30
 -11  -5  -5   21.30    4.50
  11  -5   5   22.30    2.50
 -11   5  -5   20.10    3.60
  11   5   5   19.70    2.30
 -11   5  -5   23.00    3.80
  12  -5   5    2.30    1.50
 -12  -5  -5   -2.00    3.60
 -12   5  -5    1.50    2.40
  12   5   5    0.90    1.10
 -12   5  -5    4.30    2.70
 -13  -5  -5   -3.90    3.70
  13  -5   5    2.10    1.50
  13   5   5    1.80    1.30
 -13   5  -5    1.80    2.70
 -13   5  -5    1.60    2.50
 -14  -5  -5    1.20    4.10
  14  -5   5    7.30    1.90
  14   5   5    8.60    1.70
 -14   5  -5    4.70    3.10
 -14   5  -5    7.70    2.90
 -15  -5  -5  144.29   12.80
  15  -5   5  146.29    9.10
 -15   5  -5  139.59   11.00
  15   5   5  148.89    8.80
 -15   5  -5  163.78   10.50
  19  -6  -5    1.50    2.00
 -19  -6   5    8.50    3.10
 -19   6   5    1.90    3.30
  19   6  -5    2.90    2.00
 -18  -6   5    5.80    3.10
  18  -6  -5    5.90    2.00
 -18   6   5    2.00    3.10
  18   6  -5    7.00    2.10
 -17  -6   5   -4.70    4.00
  17  -6  -5   -0.10    1.50
 -17  -6   5   -2.70    2.50
 -17   6   5   -1.00    2.70
  17   6  -5    0.90    1.70
  16  -6  -5   40.90    3.60
 -16  -6   5   27.50    5.40
  16   6  -5   41.40    3.80
 -16   6   5   40.20    5.60
 -15  -6   5   16.40    4.50
  15  -6  -5   19.00    2.30
 -15   6   5   16.70    3.30
  15   6  -5   26.70    3.10
  14  -6  -5    9.10    1.80
 -14  -6   5    6.80    4.20
  14   6  -5    5.80    1.70
 -14   6   5    7.50    2.70
  13  -6  -5    9.20    1.70
 -13  -6   5    7.80    4.10
 -13   6   5    9.20    2.60
 -13   6   5   13.40    3.70
  13   6  -5   15.30    2.00
 -12  -6   5  179.58   12.50
  12  -6  -5  166.18    9.70
  12   6  -5  170.78    9.80
 -12   6   5  178.98   11.30
 -12   6   5  176.08   10.60
  11  -6  -5   35.10    2.90
 -11   6   5   42.00    4.80
  11   6  -5   30.40    3.00
 -11   6   5   36.20    4.20
 -10  -6   5  110.09    9.10
  10  -6  -5  107.09    6.10
 -10   6   5  108.79    7.80
 -10   6   5  105.09    6.80
  10   6  -5  101.09    6.20
  -9  -6   5   -2.60    3.10
   9   6  -5    1.80    1.10
   9   6  -5   -0.70    7.80
  -9   6   5    4.50    2.10
   8  -6  -5    0.10    0.80
  -8  -6   5   -0.30    2.90
  -8   6   5    1.40    1.80
   8   6  -5    0.20    0.90
   8   6  -5   -1.40    6.60
  -7  -6   5   67.39    6.90
  -6  -6   5  184.58   11.90
  -6   6   5  197.48   11.50
  -5  -6   5   46.00    5.70
   5  -6  -5   50.89    4.40
  -5   6   5   62.69    4.70
   4  -6  -5  654.63   33.90
  -4  -6   5  662.63   33.80
   4   6  -5  627.84   33.30
  -4   6   5  619.14   33.90
   3  -6  -5   43.20    3.80
  -3  -6   5   34.80    4.60
   3   6  -5   41.80    3.80
  -3   6   5   45.30    3.90
  -3   6   5   39.30    3.60
   2  -6  -5   94.49    6.10
  -2   6   5   99.79    6.30
   2   6  -5   83.69    5.90
   1  -6  -5   10.90    2.10
   1   6  -5   17.00    1.80
  -1   6   5   10.90    2.20
   1   6  -5   14.70    2.10
   0  -6  -5  131.79    8.60
   0   6   5  144.09    8.80
   0   6  -5  151.28    8.30
   0   6  -5  161.38    8.80
  -1  -6  -5   45.40    3.80
   1  -6   5   47.30    3.40
  -1   6  -5   43.00    3.60
   1   6   5   50.59    6.60
  -1   6  -5   49.30    4.10
   1   6   5   49.70    4.00
  -2   6  -5    5.70    1.70
  -3  -6  -5  130.79    8.10
   3  -6   5  137.49    7.70
   3   6   5  138.59    8.30
  -3   6  -5  132.09    8.30
   3   6   5  129.89   11.30
  -3   6  -5  140.49    8.20
   4  -6   5   37.10    3.00
  -4  -6  -5   38.10    3.80
   4   6   5   37.10    3.70
  -4   6  -5   36.50    3.90
  -4   6  -5   35.90    3.60
  -5  -6  -5   35.90    4.50
   5  -6   5   41.00    3.10
  -5   6  -5   43.70    4.10
   5   6   5   32.20    3.70
  -5   6  -5   38.60    3.90
   6  -6   5    3.50    1.40
  -6  -6  -5    2.30    2.90
   6   6   5    2.60    2.00
  -6   6  -5    5.60    2.20
  -6   6  -5    1.50    1.90
   7  -6   5  262.27   14.60
  -7  -6  -5  284.27   15.80
  -7   6  -5  271.87   15.50
  -7   6  -5  264.77   15.40
  -8  -6  -5    9.70    3.50
   8  -6   5    9.60    1.80
  -8   6  -5    6.30    2.50
  -8   6  -5    8.80    2.60
   9  -6   5   23.30    2.60
  -9  -6  -5   26.30    4.40
   9   6   5   27.20    2.30
  -9   6  -5   22.70    3.70
  -9   6  -5   21.70    3.40
 -10  -6  -5    2.60    3.30
  10  -6   5    1.20    1.40
 -10   6  -5    3.20    2.50
 -10   6  -5    3.60    2.40
  10   6   5    3.50    1.10
 -11  -6  -5    2.10    3.40
  11  -6   5    2.10    1.50
 -11   6  -5    5.30    2.50
 -11   6  -5    2.10    2.50
  11   6   5    1.80    1.20
  12  -6   5   51.99    4.40
 -12  -6  -5   51.79    6.90
 -12   6  -5   58.19    5.40
  12   6   5   59.29    4.00
 -12   6  -5   49.00    6.20
  13  -6   5    1.80    1.60
 -13  -6  -5   -4.00    3.70
  13   6   5    1.60    1.30
 -13   6  -5    3.50    2.40
 -13   6  -5   -1.20    2.60
 -14  -6  -5   19.20    5.20
  14  -6   5   28.10    3.20
  14   6   5   25.90    3.00
 -14   6  -5   26.00    4.50
  15  -6   5    5.60    2.00
 -15   6  -5    8.80    3.70
  15   6   5    8.50    2.00
 -19  -7   5    0.00    3.20
  19  -7  -5    1.70    1.90
 -19   7   5   -0.40    3.30
  19   7  -5    3.30    2.00
 -18  -7   5    0.80    2.90
  18  -7  -5   -0.40    1.70
 -18  -7   5   -5.70    4.50
 -18   7   5   -1.50    3.00
  18   7  -5    2.10    1.90
 -17  -7   5   10.10    3.00
  17  -7  -5   11.20    2.20
 -17   7   5   11.20    3.40
  17   7  -5   14.30    2.30
  16  -7  -5   13.40    2.20
 -16  -7   5   12.60    4.80
 -16   7   5   14.10    3.30
  16   7  -5   16.00    2.40
 -15  -7   5   19.40    5.00
  15  -7  -5   21.40    2.50
  15   7  -5   22.10    2.70
 -15   7   5   15.30    3.20
  14  -7  -5  192.28   11.00
 -14  -7   5  198.48   14.10
 -14   7   5  187.18   12.00
  14   7  -5  208.88   11.20
  13  -7  -5    1.50    1.40
 -13  -7   5   -1.30    4.00
 -13   7   5    1.80    2.20
  13   7  -5    0.90    1.50
 -13   7   5    1.00    2.70
  12  -7  -5   69.49    4.70
 -12  -7   5   71.59    8.90
 -12   7   5   75.29    6.70
  12   7  -5   68.79    4.80
 -11  -7   5   -3.60    3.90
  11   7  -5    2.70    1.40
 -11   7   5    5.10    2.70
  10  -7  -5    3.80    1.20
 -10  -7   5    7.10    3.70
  10   7  -5    4.40    1.40
 -10   7   5    8.80    3.00
   9  -7  -5    3.10    1.00
  -9  -7   5   -4.20    3.60
   9   7  -5   -0.10    8.30
   9   7  -5    1.90    1.10
  -9   7   5    0.10    2.10
   8  -7  -5  131.59    7.30
  -8  -7   5  142.59   10.20
  -8   7   5  125.19    8.80
   8   7  -5  130.29   14.80
  -7  -7   5   -3.40    3.10
  -7   7   5    5.00    2.10
  -6  -7   5  190.48   11.80
  -6   7   5  170.38   11.00
   5  -7  -5  128.79    8.30
  -5  -7   5  121.09    9.10
  -5   7   5  129.39    8.20
   5   7  -5  119.69    7.70
  -4  -7   5   -1.10    2.50
   4  -7  -5    3.70    1.80
  -4   7   5    1.20    1.50
   4   7  -5    2.30    1.70
   3  -7  -5  141.09    8.70
  -3   7   5  127.59    8.70
   3   7  -5  147.39    8.40
   2  -7  -5  140.99    8.60
   2   7  -5  132.09    8.20
  -2   7   5  134.99    8.60
   1  -7  -5   -1.50    1.20
  -1   7   5    0.70    1.50
   1   7  -5    0.90    1.50
   0  -7  -5  141.99    8.60
   0   7   5  149.99    9.00
   0   7  -5  141.49    8.70
   1  -7   5   26.00    2.50
  -1  -7  -5   25.40    2.90
  -1   7  -5   18.00    2.50
   1   7   5   24.10    3.10
  -1   7  -5   19.50    2.40
   1   7   5   25.90    6.20
  -2  -7  -5   11.40    2.20
   2  -7   5    8.10    1.50
  -2   7  -5    9.00    2.00
   2   7   5   13.50    2.40
  -2   7  -5    6.80    1.70
   3  -7   5    0.00    1.00
  -3  -7  -5   -1.50    1.50
  -3   7  -5   -0.50    1.50
   3   7   5    0.50    1.50
  -3   7  -5    0.50    1.50
   4  -7   5   14.00    1.90
  -4  -7  -5   15.20    2.60
   4   7   5   14.50    2.60
  -4   7  -5   14.00    2.60
  -4   7  -5   13.00    2.50
   5  -7   5  110.69    6.40
  -5  -7  -5   86.49    7.20
  -5   7  -5  119.29    7.10
  -5   7  -5  110.39    7.40
   6  -7   5    8.50    1.70
  -6  -7  -5   10.00    3.20
  -6   7  -5   11.30    2.50
  -6   7  -5    8.70    2.30
   7  -7   5    1.80    1.40
  -7  -7  -5    2.40    3.30
  -7   7  -5    0.40    2.00
  -7   7  -5    0.10    1.90
   8  -7   5   10.60    1.90
  -8  -7  -5   12.70    3.80
  -8   7  -5   10.90    2.60
  -8   7  -5    9.40    2.50
  -9  -7  -5    1.70    3.20
   9  -7   5    2.40    1.50
  -9   7  -5    1.50    2.00
   9   7   5    1.10    1.10
  -9   7  -5    1.00    2.30
  10  -7   5   28.60    3.30
 -10  -7  -5   33.60    5.60
 -10   7  -5   28.40    3.90
  10   7   5   27.50    2.70
 -10   7  -5   24.00    3.90
  11  -7   5    0.50    1.40
 -11  -7  -5    1.20    3.50
 -11   7  -5    4.20    2.20
 -11   7  -5    2.90    2.50
  11   7   5   -0.10    1.20
  12  -7   5    3.80    1.80
 -12  -7  -5    1.10    3.80
 -12   7  -5    3.90    2.70
  12   7   5    2.60    1.40
  13  -7   5    0.00    1.60
 -13   7  -5    0.90    2.60
  13   7   5   -1.90    1.30
  14  -7   5    8.80    2.10
  14   7   5    4.70    1.80
 -14   7  -5    4.20    3.20
  15  -7   5    0.70    1.90
  15   7   5    0.90    1.70
 -15   7  -5    1.00    3.20
 -18  -8   5    3.40    3.10
  18  -8  -5    6.20    2.10
 -18  -8   5   -4.20    5.00
  18   8  -5    6.30    2.20
 -18   8   5    4.50    3.60
  17  -8  -5   -1.40    1.60
 -17  -8   5   -4.80    4.60
  17   8  -5   -0.70    1.80
 -17   8   5   -2.40    2.90
 -16  -8   5   32.90    6.30
  16  -8  -5   45.10    4.10
 -16   8   5   46.70    6.30
  16   8  -5   51.19    4.30
 -15  -8   5    6.00    4.80
  15  -8  -5    8.40    1.90
  15   8  -5    4.80    2.00
 -15   8   5    6.60    3.00
  14  -8  -5  135.99    8.10
 -14  -8   5  146.29   12.10
  14   8  -5  134.09    8.20
 -14   8   5  136.59    9.60
 -14   8   5  129.69   10.10
  13  -8  -5    8.10    1.70
 -13  -8   5    7.60    4.50
  13   8  -5    8.60    2.00
 -13   8   5   11.50    3.80
 -12  -8   5  217.48   15.10
  12  -8  -5  229.48   12.00
 -12   8   5  222.18   13.90
  12   8  -5  206.58   12.10
  11  -8  -5   13.20    1.80
 -11  -8   5   12.40    4.70
  11   8  -5   11.70    1.90
 -11   8   5   14.30    3.60
 -10  -8   5   24.00    4.90
  10  -8  -5   29.50    2.80
  10   8  -5   27.00    3.00
 -10   8   5   34.50    5.00
  -9  -8   5   -1.40    3.80
   9  -8  -5    7.30    1.30
  -9   8   5    3.70    2.50
  -8  -8   5   18.50    4.20
   8  -8  -5   22.40    2.30
  -8   8   5   31.50    4.20
   7  -8  -5    1.50    1.00
  -7  -8   5   -4.60    3.30
  -7   8   5    3.50    2.10
  -6  -8   5   14.60    3.60
  -6   8   5    9.00    2.70
   5  -8  -5  313.07   18.90
  -5  -8   5  343.57   19.40
   5   8  -5  344.47   18.30
  -5   8   5  347.87   19.00
  -4  -8   5  667.73   34.80
   4  -8  -5  632.64   34.70
  -4   8   5  654.13   34.80
   4   8  -5  654.33   34.10
   3  -8  -5  277.87   15.70
   3   8  -5  264.87   15.10
  -3   8   5  274.27   15.60
   2  -8  -5  164.58    9.70
  -2   8   5  145.19    9.60
   2   8  -5  149.79    9.20
   1  -8  -5    1.50    1.60
  -1   8   5    1.50    1.70
   1   8  -5    2.30    1.80
   0  -8  -5    2.40    1.70
   0  -8   5    3.40    1.30
   0   8   5    2.30    1.80
   0   8  -5    3.80    1.70
   1  -8   5    2.10    1.30
  -1  -8  -5    3.30    1.80
   1   8   5    2.80    1.80
  -1   8  -5    3.00    1.80
  -2  -8  -5   70.99    5.40
   2  -8   5   69.09    4.80
   2   8   5   80.99    5.70
  -2   8  -5   66.59    5.50
   3  -8   5   21.20    2.30
  -3  -8  -5   18.70    3.00
  -3   8  -5   18.20    2.80
   3   8   5   19.50    3.00
  -4  -8  -5   19.40    3.40
   4  -8   5   22.80    2.60
   4   8   5   21.60    3.40
  -4   8  -5   21.50    3.00
  -5  -8  -5    1.10    2.30
   5  -8   5    2.90    1.50
  -5   8  -5    2.80    2.00
   5   8   5    2.00    2.00
   6  -8   5    5.40    1.70
  -6  -8  -5    4.60    3.10
  -6   8  -5    6.50    2.30
  -7  -8  -5    7.00    3.40
   7  -8   5    4.00    1.70
  -7   8  -5    5.20    2.40
   8  -8   5   74.09    5.20
  -8  -8  -5   73.39    6.90
  -8   8  -5   75.59    6.60
   9  -8   5   12.20    2.20
  -9  -8  -5   12.30    3.80
  -9   8  -5   12.30    3.00
  10  -8   5  153.88    9.20
 -10  -8  -5  154.38   10.50
 -10  -8  -5  151.88   13.20
 -10   8  -5  148.09   10.40
 -11  -8  -5   17.80    4.30
  11  -8   5   15.00    2.40
 -11   8  -5   15.50    3.60
  11   8   5   17.10    2.00
 -12  -8  -5    2.80    3.50
  12  -8   5    1.00    1.50
  12   8   5   -0.80    1.30
 -12   8  -5    0.20    2.80
  13  -8   5   33.90    4.00
  13   8   5   35.20    3.30
 -13   8  -5   29.50    4.80
  14  -8   5   21.20    3.00
  14   8   5   22.70    3.80
 -14   8  -5   20.60    4.40
 -18  -9   5   -2.70    2.90
 -18  -9   5   -0.40    5.20
  18  -9  -5    0.70    1.90
  18   9  -5   -2.30    2.10
 -18   9   5    2.10    3.40
  17  -9  -5    4.00    2.10
 -17  -9   5   -5.10    5.10
  17   9  -5    2.20    2.20
 -17   9   5    2.60    3.30
 -16  -9   5    1.30    5.10
  16  -9  -5    5.40    1.90
  16   9  -5    6.90    2.10
 -16   9   5    4.70    3.30
 -15  -9   5   30.20    6.30
  15  -9  -5   38.10    3.80
  15   9  -5   43.90    4.00
 -15   9   5   44.30    6.10
 -14  -9   5   10.30    5.20
  14  -9  -5   12.40    2.20
 -14   9   5   21.40    4.60
  14   9  -5   19.40    2.50
  13  -9  -5   26.50    3.10
 -13  -9   5   20.00    5.50
  13   9  -5   31.60    3.30
 -13   9   5   29.60    5.10
  12  -9  -5   -0.70    1.40
 -12  -9   5    1.20    4.50
 -12   9   5    0.20    2.90
  12   9  -5   -1.20    1.50
  11  -9  -5    7.00    1.70
 -11  -9   5    0.10    4.40
 -11   9   5    6.00    3.20
 -10  -9   5    7.10    4.30
  10  -9  -5   13.30    1.80
 -10   9   5    8.40    3.40
  -9  -9   5   58.69    8.20
   9  -9  -5   48.80    3.40
  -9   9   5   38.60    5.20
   8  -9  -5  152.18    8.40
  -8  -9   5  154.28   11.80
  -8   9   5  152.48   10.40
   7  -9  -5   64.79    4.00
  -7  -9   5   65.29    8.10
  -7   9   5   61.49    5.80
   6  -9  -5  117.99    8.20
  -6  -9   5  118.69    9.80
  -6   9   5  100.99    8.00
  -5  -9   5    1.10    3.40
   5  -9  -5    0.30    1.70
  -5   9   5    0.00    1.80
   5   9  -5    1.00    2.00
  -4  -9   5   84.89    8.10
   4  -9  -5   94.69    6.60
  -4   9   5   80.19    6.40
   4   9  -5   73.29    6.20
   3  -9  -5   11.10    2.80
  -3   9   5    8.40    2.50
   3   9  -5    4.80    2.20
   2  -9  -5  123.29    8.80
  -2   9   5  144.69    9.10
   2   9  -5  140.29    8.60
   1  -9  -5  240.08   14.70
   1   9  -5  278.47   14.70
  -1   9   5  255.37   15.00
   0  -9   5   -1.50    1.20
   0  -9  -5    1.30    1.70
   0   9   5    1.10    1.70
   0   9  -5    0.90    1.90
   1  -9   5    0.30    1.30
  -1  -9  -5   -0.50    1.60
  -1   9  -5    3.00    2.00
   1   9   5    1.40    1.90
  -2  -9  -5  126.29    8.10
   2  -9   5  127.49    7.40
   2   9   5  122.19    8.30
  -2   9  -5  114.79    8.00
  -3  -9  -5   -1.30    1.80
   3  -9   5    0.80    1.30
  -3   9  -5    1.10    1.90
   3   9   5    0.60    1.90
  -4  -9  -5   83.19    6.20
   4  -9   5   84.29    5.60
  -4   9  -5   83.99    6.70
   4   9   5   92.29    6.60
  -5  -9  -5   17.00    3.20
   5  -9   5   14.50    2.20
  -5   9  -5   11.50    2.80
  -6  -9  -5   15.60    3.30
   6  -9   5   17.70    2.40
  -6   9  -5   17.80    3.20
   7  -9   5   17.50    2.70
  -7  -9  -5   25.50    4.20
  -7   9  -5   15.90    3.30
   8  -9   5    0.10    1.60
  -8  -9  -5    2.70    3.50
  -8   9  -5    0.80    2.40
  -9  -9  -5   47.20    6.10
   9  -9   5   40.90    4.10
  -9   9  -5   42.90    5.60
  10  -9   5    5.90    1.90
 -10  -9  -5    3.20    3.60
 -10  -9  -5   10.60    5.20
 -10   9  -5    5.40    3.00
  11  -9   5    4.00    1.80
 -11  -9  -5    5.90    3.90
  11   9   5    5.90    1.80
 -11   9  -5    2.90    2.70
  12  -9   5   33.00    4.00
 -12  -9  -5   37.10    6.70
  12   9   5   53.39   10.60
 -12   9  -5   34.70    5.00
  13  -9   5    2.10    2.00
 -13  -9  -5    6.30    5.70
 -13   9  -5    3.70    3.20
  14  -9   5    4.20    2.20
 -14   9  -5    3.80    3.60
 -17 -10   5   -5.60    5.50
  17 -10  -5    1.80    1.90
  17  10  -5    4.10    2.00
 -17  10   5    0.80    3.30
  16 -10  -5    4.40    1.90
 -16 -10   5   -1.30    5.50
  16  10  -5    6.00    2.10
 -16  10   5    3.50    3.20
  15 -10  -5    5.40    1.90
 -15 -10   5   -0.90    5.40
  15  10  -5    5.70    2.10
 -14 -10   5    2.10    5.30
  14 -10  -5    9.20    2.00
 -14  10   5    5.50    4.00
  14  10  -5    8.00    2.10
 -13 -10   5    5.40    5.20
  13 -10  -5    9.00    1.90
 -13  10   5   10.80    4.10
  12 -10  -5   28.00    3.10
 -12 -10   5   16.40    5.40
 -12  10   5   24.20    4.80
 -11 -10   5    2.00    4.40
  11 -10  -5    7.00    1.70
 -11  10   5    5.50    3.30
 -10 -10   5   15.40    5.10
  10 -10  -5   20.30    2.30
 -10  10   5   30.40    5.10
  -9 -10   5   89.69   10.30
   9 -10  -5  101.29    5.80
  -9  10   5   89.49    7.90
  -8 -10   5    5.50    4.40
   8 -10  -5    5.00    1.40
  -8  10   5    5.80    3.00
  -7 -10   5   33.40    5.40
  -7  10   5   44.90    5.10
  -6 -10   5   59.39    8.20
   6 -10  -5   49.60    5.60
  -6  10   5   70.39    6.00
   5 -10  -5   68.99    6.30
  -5  10   5   80.69    6.60
   5  10  -5   80.49    6.10
   4 -10  -5  149.39   10.20
   4  10  -5  156.28    9.80
  -4  10   5  163.08   10.30
   3 -10  -5  173.38   11.20
   3  10  -5  185.08   10.70
  -3  10   5  169.08   11.00
   2 -10  -5    0.10    1.90
  -2  10   5    1.10    1.90
   2  10  -5   -0.70    2.00
   1 -10  -5    5.20    2.40
  -1  10   5    5.50    2.30
   1  10  -5    4.30    2.20
   0 -10  -5  219.18   12.20
   0 -10   5  189.68   11.30
   0  10  -5  186.38   12.00
   0  10   5  212.38   12.50
   1 -10   5    8.30    1.90
  -1 -10  -5    9.20    2.60
   1  10   5    9.50    2.70
   2 -10   5    0.70    1.50
  -2 -10  -5   -0.60    1.90
   2  10   5   -0.80    2.00
  -2  10  -5   -1.40    2.20
   3 -10   5    2.30    1.60
  -3 -10  -5    1.00    2.20
  -3  10  -5    1.80    2.30
   3  10   5    1.30    2.20
  -4 -10  -5   30.50    4.00
   4 -10   5   28.20    3.30
   4  10   5   31.20    4.30
  -4  10  -5   25.30    3.60
  -5 -10  -5   46.10    4.70
   5 -10   5   37.10    3.80
  -5  10  -5   42.10    5.20
  -6 -10  -5   12.10    3.40
   6 -10   5    8.40    2.10
  -6  10  -5    7.00    2.80
  -7 -10  -5    2.30    3.10
   7 -10   5   -0.40    1.60
  -7  10  -5   -0.90    2.40
   8 -10   5    2.30    1.80
  -8 -10  -5    4.50    3.30
  -8  10  -5    1.10    2.40
  -9 -10  -5   14.20    3.90
   9 -10   5   10.50    2.30
  -9  10  -5    6.90    3.00
  10 -10   5   38.50    4.10
 -10 -10  -5   39.10    5.90
 -10 -10  -5   27.90    6.50
 -10  10  -5   34.10    4.70
  11 -10   5   22.60    3.00
 -11 -10  -5   20.10    6.70
 -11  10  -5   19.60    4.00
  11  10   5   27.50    8.60
 -12 -10  -5    1.00    5.50
  12 -10   5    0.80    1.80
 -12  10  -5   -1.80    2.70
  13 -10   5   -0.30    1.80
 -13 -10  -5    4.40    5.80
  13  10   5   23.70   12.50
 -13  10  -5    1.40    3.30
 -16 -11   5   -6.00    5.80
  16 -11  -5    1.60    2.00
 -16  11   5   -2.10    3.20
  15 -11  -5   -0.40    1.80
 -15 -11   5   -2.90    5.70
  14 -11  -5   11.30    2.10
 -14 -11   5    1.40    5.50
 -14  11   5   11.40    4.50
 -14  11   5    8.60    3.30
 -13 -11   5   -5.80    5.10
  13 -11  -5   -1.90    1.60
 -13  11   5   -2.50    3.40
 -12 -11   5    2.80    5.00
  12 -11  -5    2.60    1.70
 -12  11   5   -1.80    3.20
 -11 -11   5    0.30    4.60
  11 -11  -5    3.40    1.60
 -11  11   5    0.80    3.20
  10 -11  -5   32.10    3.10
 -10 -11   5   22.50    5.70
 -10  11   5   28.00    5.10
  -9 -11   5   41.00    6.40
   9 -11  -5   49.80    3.70
  -9  11   5   45.90    6.10
   8 -11  -5   20.90    2.60
  -8 -11   5   23.80    5.20
  -8  11   5   23.20    4.40
  -7 -11   5   10.70    4.60
  -7  11   5   14.30    3.70
   6 -11  -5   64.29    6.20
  -6  11   5   55.59    5.80
   5 -11  -5    1.10    2.40
  -5  11   5   -0.40    2.30
   5  11  -5    0.40    2.30
   4 -11  -5    2.30    2.40
   4  11  -5    1.90    2.50
  -4  11   5    4.90    2.60
   3 -11  -5   28.20    4.40
   3  11  -5   36.10    4.80
  -3  11   5   33.20    4.50
   2 -11  -5   23.10    4.00
   2  11  -5   17.50    3.10
  -2  11   5   22.50    4.00
   1 -11  -5   70.69    6.20
  -1  11   5   76.69    6.50
   1  11  -5   77.69    6.30
   0 -11   5   10.00    2.00
   0  11  -5    5.70    2.70
   0  11   5    5.30    2.70
  -1 -11  -5    4.90    2.50
   1 -11   5    3.30    1.60
   1  11   5    2.60    2.60
  -1  11  -5    1.80    2.40
  -2 -11  -5   59.49    5.40
   2 -11   5   52.99    4.50
   2  11   5   60.09    5.80
  -2  11  -5   48.80    5.80
  -3 -11  -5    7.80    2.80
   3 -11   5    7.50    2.00
  -3  11  -5    6.70    2.80
   3  11   5    8.70    3.10
  -4 -11  -5    1.50    2.50
   4 -11   5   -0.30    1.50
  -4  11  -5    1.60    2.40
  -5 -11  -5   68.09    6.10
   5 -11   5   79.39    5.50
  -5  11  -5   82.99    6.90
  -6 -11  -5    8.00    2.90
   6 -11   5    2.20    1.80
  -6  11  -5   -0.70    2.50
  -7 -11  -5   36.00    5.10
   7 -11   5   22.20    3.10
  -7  11  -5   21.60    3.90
   8 -11   5    0.60    2.00
  -8 -11  -5    8.80    3.60
  -8  11  -5    1.50    2.60
  -9 -11  -5  111.79    8.60
   9 -11   5  104.99    7.10
  -9 -11  -5  108.69   11.90
  -9  11  -5   88.79    8.50
  10 -11   5   26.40    3.40
 -10 -11  -5   25.50    6.50
 -10  11  -5   22.30    4.20
 -11 -11  -5    6.10    6.10
  11 -11   5    4.20    2.10
  11  11   5   24.50   11.40
 -11  11  -5    4.10    3.00
 -12 -11  -5    6.70    6.20
  12 -11   5    4.00    2.00
 -12  11  -5    7.20    3.50
  13  11   5   38.80   14.60
  16 -12  -5   35.10    4.30
  15 -12  -5   30.40    3.30
 -15 -12   5   25.50    7.10
  14 -12  -5    4.40    2.00
 -14 -12   5   -2.10    6.00
 -14  12   5   15.80    4.90
  13 -12  -5   46.30    4.30
 -13 -12   5   36.40    7.40
 -13  12   5   50.59    7.20
  12 -12  -5   63.19    4.60
 -12 -12   5   42.10    7.20
 -12  12   5   56.19    7.20
 -11 -12   5   14.30    5.60
  11 -12  -5   15.90    2.30
 -11  12   5   20.70    5.00
  10 -12  -5   41.90    3.70
 -10 -12   5   35.60    6.40
 -10  12   5   43.80    6.30
  -9 -12   5   90.09   10.60
   9 -12  -5   88.59    5.80
  -9  12   5   98.49    8.60
  -8 -12   5  113.59   11.00
  -8  12   5  100.99    8.80
  -7 -12   5   -3.90    4.10
   7 -12  -5   -0.40    2.50
  -7  12   5    0.40    2.70
   6 -12  -5    1.90    2.80
  -6  12   5    0.10    2.50
   5 -12  -5   27.80    4.70
   5  12  -5   17.70    3.20
  -5  12   5   23.10    4.50
   4 -12  -5   -1.10    2.30
  -4  12   5   -1.30    2.50
   4  12  -5    0.80    2.60
   3 -12  -5  240.58   15.80
  -3  12   5  276.77   16.00
   3  12  -5  262.67   15.10
   2 -12  -5   -0.50    2.40
   2  12  -5   -2.00    2.50
  -2  12   5   -0.50    2.40
   1 -12  -5   -0.80    2.40
  -1  12   5    0.80    2.50
   1  12  -5    2.50    2.60
   0 -12  -5   18.70    3.70
   0 -12   5   15.50    2.50
   0  12  -5   13.10    3.10
   0  12   5   19.80    3.90
   1 -12   5   29.00    3.30
  -1 -12  -5   29.10    4.30
  -1  12  -5   24.60    3.80
   1  12   5   28.60    4.70
   2 -12   5   16.70    2.80
  -2 -12  -5   26.80    4.10
  -2  12  -5   16.30    3.40
   2  12   5   22.10    4.20
   3 -12   5   15.40    2.60
  -3 -12  -5   17.60    3.60
  -3  12  -5   11.80    3.20
   4 -12   5   -1.40    1.70
  -4 -12  -5    0.00    2.60
  -4  12  -5   -0.20    2.40
   5 -12   5   62.39    5.20
  -5 -12  -5   71.69    6.00
  -5  12  -5   57.49    6.50
   6 -12   5   80.39    6.30
  -6 -12  -5   91.49    6.90
  -6  12  -5   82.19    7.70
   7 -12   5  106.69    7.50
  -7 -12  -5  124.29    8.40
  -7  12  -5  103.39    9.00
   8 -12   5    5.20    2.20
  -8  12  -5   10.10    3.40
   9 -12   5    0.50    2.00
  -9 -12  -5    6.40    5.40
   9  12   5   13.70   10.50
  -9  12  -5    0.10    2.90
 -10 -12  -5    7.80    6.10
 -10  12  -5    0.90    3.00
  10  12   5   18.80   11.40
 -11 -12  -5    6.70    5.80
  11 -12   5    0.90    1.80
  11  12   5   14.50   11.30
 -12 -12  -5   29.80    7.90
  12 -12   5   32.10    3.80
 -12  12  -5   36.30    5.50
  15 -13  -5   14.50    2.60
 -15 -13   5    4.40    6.80
  14 -13  -5    1.10    1.90
 -14 -13   5   -5.40    6.20
 -14  13   5    0.40    4.30
  13 -13  -5   35.40    4.00
 -13 -13   5   23.80    6.90
 -13  13   5   31.20    6.30
 -12 -13   5   -0.90    5.30
  12 -13  -5    3.90    1.90
 -12  13   5    0.80    4.10
 -11 -13   5    4.10    5.50
  11 -13  -5    4.20    1.80
 -11  13   5    2.50    3.90
  10 -13  -5    3.10    1.60
 -10 -13   5   -0.50    5.20
 -10  13   5   -1.60    3.50
   9 -13  -5   12.40    2.20
  -9 -13   5    9.20    5.30
  -9  13   5   17.60    4.90
   8 -13  -5   -0.90    1.50
  -8 -13   5   -0.40    4.60
   8 -13  -5    1.10    3.20
  -8  13   5    0.30    2.90
   7 -13  -5   43.20    6.00
  -7 -13   5   34.50    5.90
  -7  13   5   36.80    5.80
   6 -13  -5   57.89    6.60
  -6  13   5   51.69    6.40
   5 -13  -5   15.30    4.10
   5  13  -5    9.90    2.90
  -5  13   5   12.80    3.80
   4 -13  -5    9.10    3.60
   4  13  -5    7.00    2.90
  -4  13   5   10.50    3.80
   3 -13  -5    9.50    3.50
  -3  13   5    6.10    3.10
   3  13  -5    0.80    2.80
   2 -13  -5    3.60    2.90
   2  13  -5   -3.00    2.50
  -2  13   5    2.70    2.80
   1 -13  -5   -1.40    2.60
  -1 -13   5   -2.20    1.70
   1  13  -5   -3.90    2.50
  -1  13   5   -1.60    2.50
   0 -13  -5  104.19    8.30
   0 -13   5  109.59    7.40
   0  13   5  119.79    8.70
   0  13  -5  112.69    8.50
  -1 -13  -5    9.40    3.20
   1 -13   5    9.00    2.30
  -1  13  -5    6.30    3.00
   1  13   5    8.80    3.50
   2 -13   5   20.90    3.10
  -2 -13  -5   27.40    4.30
   2  13   5   29.00    5.10
  -2  13  -5   18.30    3.70
   3 -13   5   61.49    5.30
  -3 -13  -5   66.09    6.20
   3  13   5   66.19    6.70
  -3  13  -5   64.49    6.90
  -4 -13  -5   86.29    7.00
   4 -13   5   84.99    6.30
  -4  13  -5   91.49    7.90
  -5 -13  -5    8.00    3.00
   5 -13   5    1.00    1.90
  -5  13  -5    3.30    2.70
  -6 -13  -5   14.20    3.40
   6 -13   5   12.30    2.70
  -6  13  -5   12.20    3.70
   7 -13   5    0.20    2.00
  -7  13  -5   -1.60    3.00
  -8 -13  -5    3.40    5.70
   8 -13   5    0.50    2.00
  -8  13  -5   -1.20    3.10
  -9 -13  -5   47.10    8.00
   9 -13   5   51.69    5.10
  -9  13  -5   49.50    7.10
  10 -13   5   34.60    4.00
 -10 -13  -5   31.70    7.80
 -10  13  -5   29.40    4.90
 -11 -13  -5    9.90    6.30
  11 -13   5    6.10    2.20
  11  13   5   21.80   12.70
 -11  13  -5    2.00    3.30
  14 -14  -5   -0.90    2.00
 -14  14   5   -2.20    4.50
  13 -14  -5   24.60    3.00
 -13 -14   5   17.80    7.00
 -13  14   5   26.40    6.20
  12 -14  -5    0.00    1.90
 -12 -14   5    0.30    5.80
 -12  14   5   -6.50    3.90
 -11 -14   5   14.20    6.30
  11 -14  -5   20.50    2.70
 -11  14   5   20.30    5.70
  10 -14  -5   17.20    2.40
 -10 -14   5   10.20    6.00
 -10  14   5   12.80    5.00
  -9 -14   5    5.90    5.50
   9 -14  -5    5.60    1.90
  -9  14   5    6.70    4.20
   8 -14  -5    0.30    3.50
   8 -14  -5    0.70    1.60
  -8  14   5    0.00    3.20
   7 -14  -5   25.90    5.20
  -7  14   5   36.40    6.10
  -6 -14   5   -1.00    4.30
   6 -14  -5   -1.70    3.10
  -6  14   5   -2.90    3.10
  -5 -14   5    0.10    4.20
   5 -14  -5    0.60    2.90
  -5  14   5    0.10    2.90
   5  14  -5   -1.20    2.60
   4 -14  -5   16.40    4.40
   4  14  -5   10.80    3.10
  -4  14   5   14.60    4.20
   3 -14  -5    1.90    2.90
   3  14  -5   -3.70    2.60
  -3  14   5    0.60    2.90
   2 -14  -5    4.80    3.50
  -2  14   5    6.40    3.40
   2  14  -5    1.50    2.90
  -1 -14   5   -2.50    2.10
   1 -14  -5    1.70    3.20
  -1  14   5   -0.30    3.00
   1  14  -5   -5.60    2.60
   0 -14  -5    4.70    3.10
   0 -14   5   -0.50    2.10
   0  14   5    5.60    3.10
   0  14  -5    0.90    2.80
  -1 -14  -5   -1.80    2.80
   1 -14   5   -2.80    1.80
   1  14   5    0.90    2.80
  -1  14  -5   -0.60    2.80
  -2 -14  -5    0.70    3.00
   2 -14   5   -3.00    2.00
  -2  14  -5   -4.70    2.70
   2  14   5   -1.30    3.00
   3 -14   5   13.20    3.00
  -3 -14  -5   27.50    4.80
  -3  14  -5   16.20    4.10
  -4 -14  -5  106.89    7.90
   4 -14   5  103.29    7.20
  -4  14  -5   98.29    8.70
   5 -14   5   15.90    3.00
  -5  14  -5    9.70    3.70
   6 -14   5   57.99    5.80
  -6 -14  -5   80.49    6.40
  -6  14  -5   64.49    7.40
   7 -14   5   12.10    2.80
  -7  14  -5   12.40    3.90
   8 -14   5   15.50    3.00
  -8 -14  -5   18.20    6.40
  -8  14  -5   18.20    4.20
   9 -14   5    1.80    2.20
  -9 -14  -5    8.00    6.50
  -9  14  -5   -0.80    3.40
   9  14   5   18.30   10.40
 -10 -14  -5    5.80    6.80
  10 -14   5    2.00    2.50
  10  14   5   25.20   11.10
 -10  14  -5    0.80    3.80
 -12 -15   5    1.50    6.20
 -12  15   5    0.20    4.50
 -11 -15   5    2.40    6.00
 -11  15   5   -2.80    4.30
 -10 -15   5   -0.70    5.90
 -10  15   5    5.00    4.60
   9 -15  -5    3.50    4.40
  -9 -15   5   -2.20    5.20
  -9  15   5    3.70    4.00
   8 -15  -5    4.60    4.00
  -8  15   5    2.30    4.20
   7 -15  -5    3.90    4.00
  -7  15   5    1.60    3.40
   6 -15  -5   -0.30    3.30
  -6 -15   5   -3.30    4.50
  -6  15   5   -3.10    3.30
   5 -15  -5   45.20    6.50
   5  15  -5   28.60    4.30
  -5  15   5   48.40    6.80
   4 -15  -5    7.20    4.20
  -4  15   5    7.90    3.90
   4  15  -5    7.70    2.90
   3 -15  -5    7.70    3.80
  -3  15   5    6.30    3.70
   3  15  -5    3.30    3.00
  -2 -15   5    6.10    2.50
   2 -15  -5   15.90    4.30
   2  15  -5    4.60    3.20
  -2  15   5   13.60    4.10
  -1 -15   5    6.50    2.40
   1 -15  -5    6.10    3.60
   1  15  -5    7.10    3.50
  -1  15   5    9.80    3.70
   0 -15  -5    2.90    3.10
   0 -15   5    0.00    2.20
   0  15   5    3.40    3.30
   0  15  -5    2.60    3.00
  -1 -15  -5   12.30    4.00
   1 -15   5   10.40    2.70
  -1  15  -5    6.30    3.30
   1  15   5   13.80    4.20
   2 -15   5   21.80    3.50
  -2 -15  -5   32.60    5.00
   2  15   5   28.30    5.10
  -2  15  -5   21.20    4.20
   3 -15   5    5.50    2.40
  -3 -15  -5   11.60    3.60
   3  15   5    8.70    4.00
  -3  15  -5    3.30    3.40
  -4 -15  -5   13.40    3.50
   4 -15   5    7.40    2.50
  -4  15  -5    8.30    3.60
   5 -15   5   12.90    2.80
  -5 -15  -5   18.10    3.70
  -5  15  -5   12.60    3.80
   6 -15   5    3.50    2.50
  -6  15  -5    5.30    3.80
   7 -15   5    0.20    2.30
  -7 -15  -5    6.80    5.80
  -7  15  -5    0.90    3.20
   8 -15   5    0.40    2.30
  -8 -15  -5    2.80    6.30
  -8  15  -5   -5.00    3.50
 -11 -16   5   -3.20    6.00
  11 -16  -5   -2.30    4.30
 -11  16   5   -2.60    4.80
  10 -16  -5   30.30    7.30
 -10 -16   5   13.50    6.60
 -10  16   5   24.00    6.40
   9 -16  -5   44.60    7.60
  -9 -16   5   28.50    7.20
  -9  16   5   40.20    7.30
   8 -16  -5   -0.10    4.20
  -8 -16   5   -2.00    5.30
  -8  16   5   -2.20    4.20
   7 -16  -5    3.10    4.40
  -7 -16   5    0.70    5.20
  -7  16   5   10.50    4.90
   6 -16  -5   -0.10    3.90
  -6  16   5    1.10    3.80
   5 -16  -5    8.70    4.60
   5  16  -5    5.60    3.20
  -5  16   5   13.40    4.90
   4 -16  -5    0.30    3.70
   4  16  -5    0.40    3.10
  -4  16   5   -3.40    3.50
   3 -16  -5    6.40    3.90
   3  16  -5    2.90    3.30
  -3  16   5    4.50    3.80
  -2 -16   5   26.40    3.80
   2 -16  -5   34.30    5.80
  -2  16   5   36.00    6.00
   2  16  -5   20.20    4.20
   1 -16  -5   -1.10    3.10
  -1 -16   5   -3.80    2.20
  -1  16   5    0.50    3.00
   1  16  -5   -1.50    3.00
   0 -16  -5   19.80    4.60
   0 -16   5   14.10    3.00
   0  16  -5   12.80    3.50
   0  16   5   24.50    5.00
  -1 -16  -5   14.00    4.20
   1 -16   5   10.40    2.90
  -1  16  -5    6.30    3.40
   2 -16   5   13.50    3.00
  -2 -16  -5   23.10    4.60
  -2  16  -5    7.70    3.70
   3 -16   5    3.00    2.40
  -3 -16  -5   12.80    3.40
  -3  16  -5    6.10    3.20
   4 -16   5   -1.30    2.30
  -4 -16  -5    5.30    3.20
  -4  16  -5   -5.50    3.20
  -5 -16  -5    5.80    4.00
   5 -16   5    2.40    2.30
  -5  16  -5   -1.90    3.40
  -6 -16  -5    4.60    6.10
   6 -16   5   -3.80    2.30
  -6  16  -5   -3.10    3.60
  -7 -16  -5    7.80    6.80
   7 -16   5    9.40    2.90
  -7  16  -5    5.70    4.00
   9 -17  -5   15.80    6.20
  -9 -17   5   11.50    6.70
  -9  17   5   26.90    6.40
   8 -17  -5   64.59    8.60
  -8 -17   5   43.80    7.90
  -8  17   5   63.39    8.70
   7 -17  -5   16.10    5.70
  -7 -17   5    2.10    5.70
  -7  17   5    9.90    5.50
   6 -17  -5    0.10    4.60
  -6  17   5    2.30    4.10
   5 -17  -5   -1.30    4.00
   5  17  -5   -1.10    3.00
  -5  17   5    0.10    4.10
   4 -17  -5   20.10    5.20
  -4  17   5   19.10    5.30
   4  17  -5    8.90    3.60
   3 -17  -5   56.09    7.50
  -3 -17   5   56.69    5.90
  -3  17   5   70.69    8.10
   3  17  -5   56.29    7.00
  -2 -17   5    2.70    2.60
   2 -17  -5    7.10    4.20
   2  17  -5    1.40    3.20
  -2  17   5    2.70    4.00
  -1 -17   5    7.00    2.70
   1 -17  -5    9.80    4.20
  -1  17   5    9.90    4.40
   1  17  -5    3.40    3.60
   0 -17   5    2.10    2.40
   0 -17  -5    3.00    3.60
   0  17  -5   -3.30    3.20
   0  17   5    2.70    3.60
   1 -17   5    9.40    3.00
  -1 -17  -5   19.10    4.50
   1  17   5   13.40    4.40
  -1  17  -5    7.60    3.70
  -2 -17  -5   30.70    5.50
   2 -17   5   26.10    3.80
   2  17   5   38.40    6.20
  -2  17  -5   25.60    4.70
  -3 -17  -5   11.30    3.30
   3 -17   5   -0.50    2.30
  -3  17  -5    4.60    3.70
  -4 -17  -5   12.70    4.70
   4 -17   5   -0.90    2.40
  -4  17  -5   -0.40    3.30
  -5 -17  -5   11.00    6.50
   5 -17   5    4.40    2.60
  -5  17  -5    0.30    3.80
   6 -18  -5    6.90    5.40
  -6  18   5    7.00    5.60
   5 -18  -5   12.90    5.30
  -5  18   5    9.70    4.80
   4 -18  -5    4.30    4.30
  -4  18   5   -1.10    4.30
   3 -18  -5    8.00    4.50
  -3 -18   5    0.80    2.80
  -3  18   5    4.40    4.70
   3  18  -5    7.80    3.20
  -2 -18   5   21.80    4.00
   2 -18  -5   36.60    6.50
  -2  18   5   34.60    6.30
   1 -18  -5   -1.80    3.50
  -1 -18   5   -2.10    2.60
  -1  18   5   -1.40    4.00
   1  18  -5   -3.70    3.50
   0 -18   5   10.20    3.30
   0 -18  -5   18.40    4.80
   0  18   5   19.90    5.20
   0  18  -5   12.30    4.10
  -1 -18  -5   17.70    4.20
   1 -18   5    6.50    2.70
  -1  18  -5    7.60    3.60
  -2 -18  -5    9.20    4.00
   2 -18   5    1.70    2.70
  20   0  -6   61.39    5.20
 -20   0   6   58.09    7.00
  19   0  -6    0.00    1.70
 -19   0   6   -1.10    2.80
  18   0  -6   65.49    4.90
 -18   0   6   61.79    6.50
  17   0  -6    0.70    1.40
 -17   0   6   -2.90    2.20
 -16   0   6    0.30    2.10
  16   0  -6    1.20    1.30
  15   0  -6    1.10    1.30
 -15   0   6   -1.10    2.10
 -14   0   6    0.60    1.90
  14   0  -6   -0.10    1.20
  13   0  -6   -0.30    1.00
 -13   0   6   -0.90    1.70
 -12   0   6  204.38   11.10
  12   0  -6  187.88   10.60
  11   0  -6   -0.40    0.80
 -11   0   6    0.10    1.20
  10   0  -6  754.62   38.70
   9   0  -6   -0.70    0.60
   7   0  -6   -0.30    0.50
  -7   0   6   -1.40    1.20
   5   0  -6   -0.10    0.40
   5   0  -6    1.40    2.30
  -5   0   6    0.20    1.00
  -4   0   6  501.15   27.00
   4   0  -6  542.85   28.30
   4   0  -6  520.15   26.60
  -3   0   6   -0.50    0.80
   3   0  -6   -1.50    0.80
   2   0  -6   24.40    2.40
  -2   0   6   33.40    2.50
  -1   0   6    0.10    0.70
   1   0  -6   -1.30    1.20
  -1   0   6   -1.30    1.00
   0   0  -6   21.30    2.70
   1   0   6   -0.60    1.50
  -1   0  -6    0.50    1.60
   2   0   6  377.86   21.10
   2   0   6  425.96   22.00
  -2   0  -6  428.66   21.90
  -3   0  -6   -0.60    1.70
   3   0   6    0.50    0.60
   4   0   6   19.80    3.40
   4   0   6   29.50    2.00
  -4   0  -6   24.30    3.80
   5   0   6    0.90    2.50
   5   0   6    0.30    0.60
  -5   0  -6    0.40    2.30
   6   0   6   74.59    6.60
   6   0   6   68.69    4.20
  -6   0  -6   68.39    6.10
   7   0   6    0.30    3.10
  -7   0  -6   -0.70    2.70
  -7   0  -6   -1.00    1.40
   7   0   6   -0.80    0.70
  -8   0  -6    2.70    3.30
   8   0   6    2.20    3.50
   8   0   6   -0.20    0.90
  -8   0  -6   -0.30    1.70
  -9   0  -6    2.90    3.30
   9   0   6    0.40    3.80
  -9   0  -6    0.70    1.70
   9   0   6   -0.10    0.90
  10   0   6   26.30    5.20
  10   0   6   32.20    2.70
 -10   0  -6   34.60    5.10
  11   0   6   -0.10    3.90
  11   0   6   -0.30    1.00
 -11   0  -6   -1.90    3.20
  12   0   6   22.10    5.40
  12   0   6   31.40    2.90
 -12   0  -6   23.50    4.70
  13   0   6   -0.80    1.20
  13   0   6   -1.80    4.30
 -13   0  -6   -0.80    3.30
 -13   0  -6    0.90    2.40
  14   0   6   44.10    3.60
  14   0   6   35.10    6.30
 -14   0  -6   43.00    6.10
  15   0   6    3.40    4.50
 -15   0  -6    0.10    2.80
  15   0   6   -1.40    1.40
  16   0   6   27.60    6.40
  20  -1  -6    1.40    1.90
 -20  -1   6   -0.10    2.90
  20   1  -6   -0.60    1.90
 -20   1   6    1.10    3.10
  19  -1  -6    0.30    1.80
 -19  -1   6   -0.80    2.70
 -19   1   6    0.10    2.80
  19   1  -6    2.20    1.80
  18  -1  -6  127.39    8.10
 -18  -1   6  137.49    9.50
 -18   1   6  132.59    9.50
  18   1  -6  132.29    8.10
  17  -1  -6    1.50    1.50
 -17  -1   6    1.40    2.50
 -17   1   6    1.10    2.40
  17   1  -6   -1.40    1.50
 -16  -1   6   27.10    3.60
  16  -1  -6   26.10    3.00
  16   1  -6   32.80    3.20
 -16   1   6   30.60    3.70
 -15  -1   6   47.50    5.10
  15  -1  -6   47.60    3.80
 -15   1   6   51.29    5.10
  15   1  -6   50.39    3.80
 -14  -1   6  122.99    7.20
  14  -1  -6   97.89    6.20
 -14   1   6   92.59    7.10
  14   1  -6  101.19    6.20
 -13  -1   6   10.70    2.10
  13  -1  -6    8.10    1.40
 -13   1   6    8.50    2.10
  13   1  -6    7.40    1.40
  12  -1  -6  129.49    7.20
 -12  -1   6  131.59    7.70
 -12   1   6  123.89    7.90
  12   1  -6  127.69    7.20
 -11  -1   6  104.59    7.60
  11  -1  -6  100.89    5.90
 -11   1   6  107.19    6.50
  11   1  -6   99.49    5.90
  10  -1  -6  437.76   22.30
 -10   1   6  426.56   22.50
  10   1  -6  426.46   22.30
   9  -1  -6    0.20    0.60
  -9  -1   6   -0.10    1.70
   9   1  -6   -1.00    0.60
  -9   1   6   -1.20    0.90
  -8  -1   6   22.80    3.60
   8  -1  -6   23.90    1.80
  -8   1   6   27.30    3.10
   8   1  -6   22.70    1.90
  -7  -1   6   10.80    2.00
   7  -1  -6   13.60    1.30
   7   1  -6   15.40    4.30
  -7   1   6   10.00    1.60
   7   1  -6   13.90    1.30
   6  -1  -6  100.69    6.30
  -6  -1   6  107.19    6.60
   6  -1  -6  109.59    5.80
  -6   1   6  113.19    6.40
   6   1  -6  101.99    5.80
   6   1  -6  111.49    8.40
   5  -1  -6 1037.50   49.80
   5  -1  -6  942.31   51.49
   5  -1  -6  989.90   50.29
  -5  -1   6  968.40   50.29
   5   1  -6  980.40   49.90
  -5   1   6  963.10   50.19
  -4  -1   6  503.85   26.30
   4  -1  -6  489.75   26.20
  -4   1   6  523.65   26.30
  -3  -1   6    0.70    0.90
   3  -1  -6   -0.70    0.80
  -3   1   6    1.40    0.80
  -3   1   6    0.70    0.90
   3   1  -6   -1.20    1.00
   2  -1  -6  177.08    9.40
  -2  -1   6  163.48    9.30
  -2   1   6  191.28    9.60
  -2   1   6  157.68    9.30
   2   1  -6  170.78    9.50
   1  -1  -6   69.49    4.40
  -1  -1   6   66.89    4.50
  -1   1   6   74.59    4.50
  -1   1   6   68.89    4.30
   1   1  -6   61.29    4.50
   0  -1   6   91.09    5.10
   0  -1   6  102.09    6.00
   0  -1  -6  100.49    5.80
   0   1   6   80.79    5.50
   0   1  -6   88.79    5.70
   0   1   6   97.19    5.80
   1  -1   6   11.80    1.30
  -1  -1  -6   10.60    2.20
   1  -1   6   11.20    2.30
  -1   1  -6   10.90    2.00
   1   1   6    9.90    1.80
   2  -1   6   32.30    4.10
  -2  -1  -6   27.40    3.40
   2   1   6   37.30    3.50
  -2   1  -6   27.90    3.50
   3  -1   6   51.89    3.10
  -3  -1  -6   45.40    4.20
  -3   1  -6   46.40    4.40
   4  -1   6 1149.78   59.99
   4  -1   6 1129.89   60.89
  -4  -1  -6 1259.27   60.89
   4   1   6 1189.48   60.89
  -4   1  -6 1204.58   60.99
   4   1   6 1142.19   59.89
   5  -1   6   10.30    1.30
  -5  -1  -6    9.60    2.80
   5  -1   6   18.40    3.50
   5   1   6   14.20    3.00
   5   1   6    8.80    1.10
  -5   1  -6   12.40    3.00
  -6  -1  -6   49.80    5.30
   6  -1   6   48.20    3.20
  -6   1  -6   51.89    5.40
   6   1   6   35.80    5.20
   6   1   6   48.20    3.00
   7  -1   6    5.20    1.10
  -7  -1  -6    8.10    3.40
  -7   1  -6    7.10    3.10
   7   1   6    4.30    3.10
   7   1   6    5.60    1.00
   8  -1   6   77.79    4.80
  -8  -1  -6   84.99    7.10
   8   1   6   78.99    4.60
  -8   1  -6   79.39    6.90
  -8   1  -6   70.49    6.00
   8   1   6   73.99    7.30
   9  -1   6   67.19    4.40
   9  -1   6   68.79    7.90
  -9  -1  -6   69.09    7.00
  -9   1  -6   67.49    6.70
   9   1   6   62.19    7.10
   9   1   6   68.59    4.30
 -10  -1  -6   22.30    4.50
  10  -1   6   20.40    5.30
  10  -1   6   19.10    2.10
  10   1   6   18.40    4.40
  10   1   6   19.40    2.10
 -10   1  -6   25.60    4.50
 -10   1  -6   17.90    3.00
  11  -1   6    0.00    1.00
 -11  -1  -6   -0.50    1.90
  11  -1   6    0.90    4.40
 -11  -1  -6   -1.40    3.30
 -11   1  -6   -2.30    3.00
  11   1   6   -0.10    1.00
  11   1   6    1.10    3.60
 -11   1  -6   -1.70    2.00
  12  -1   6   83.99    9.90
 -12  -1  -6  104.29    8.90
  12  -1   6  111.19    6.40
  12   1   6   96.79    9.10
  12   1   6  104.89    6.30
 -12   1  -6  109.09    8.00
 -12   1  -6  106.69    8.50
  13  -1   6   25.80    6.10
  13  -1   6   22.50    2.80
 -13  -1  -6   17.60    4.60
  13   1   6   23.50    2.60
 -13   1  -6   19.20    4.50
  13   1   6   30.30    5.60
 -13   1  -6   20.60    3.60
  14  -1   6   36.00    6.80
 -14  -1  -6   38.30    5.40
  14  -1   6   35.80    3.60
 -14  -1  -6   31.70    5.50
  14   1   6   36.00    3.30
 -14   1  -6   30.60    5.60
  14   1   6   49.40    7.20
 -15  -1  -6    2.20    3.70
  15  -1   6    2.50    5.30
  15  -1   6    6.20    1.90
 -15   1  -6    4.10    3.70
 -15   1  -6    5.40    3.00
  15   1   6   15.30    4.60
  15   1   6    4.50    1.60
  16  -1   6   27.60    6.60
  20  -2  -6   26.70    3.20
 -20  -2   6   26.90    4.40
  20   2  -6   33.00    4.00
 -20   2   6   24.80    4.30
 -19  -2   6   -1.40    2.90
  19  -2  -6    0.20    1.60
 -19   2   6   -3.40    2.70
  19   2  -6    1.30    1.70
  18  -2  -6   13.20    2.30
 -18  -2   6   16.70    3.50
 -18   2   6   12.80    3.40
  18   2  -6   18.50    2.50
  17  -2  -6    5.20    1.70
 -17  -2   6    1.80    2.40
  17   2  -6    4.40    1.70
 -17   2   6    4.80    2.60
  16  -2  -6    0.30    1.30
 -16  -2   6    0.40    2.30
  16   2  -6    1.20    1.50
 -16   2   6   -1.00    2.30
 -15  -2   6   42.50    4.70
  15  -2  -6   43.70    3.50
 -15   2   6   41.80    4.90
  15   2  -6   43.80    3.60
 -14  -2   6  172.78   10.00
  14  -2  -6  165.28    9.30
 -14   2   6  176.08   10.30
  14   2  -6  156.98    9.40
  13  -2  -6  114.09    6.50
 -13   2   6  112.49    7.30
  13   2  -6  105.49    6.50
  12   2  -6    4.90    1.20
 -11  -2   6   81.19    7.10
  11  -2  -6   78.59    4.90
  11   2  -6   85.19    5.00
 -11   2   6   87.39    5.60
 -10  -2   6 1035.20   50.49
  10  -2  -6 1014.40   49.30
 -10   2   6  898.01   49.60
  10   2  -6  913.81   49.30
  -9  -2   6   22.60    3.10
   9  -2  -6   27.80    1.90
   9   2  -6   22.90    2.00
   8  -2  -6   28.90    1.90
  -8  -2   6   27.20    4.10
   8   2  -6   20.60    2.00
   7  -2  -6   27.10    2.80
   7  -2  -6   33.40    2.10
  -7  -2   6   36.30    4.00
   7   2  -6   27.70    6.80
   7   2  -6   40.60    2.40
  -7   2   6   34.40    3.20
  -6  -2   6   12.20    2.00
   6  -2  -6   12.60    1.20
   6  -2  -6   15.40    2.00
   6   2  -6   11.10    1.30
  -6   2   6   14.40    2.10
  -6   2   6   10.70    1.60
   5  -2  -6  330.67   17.00
  -5  -2   6  313.97   17.10
  -5   2   6  306.27   16.70
   5   2  -6  325.97   16.40
  -5   2   6  309.87   17.00
  -4  -2   6    4.30    1.30
  -3  -2   6    3.20    1.10
   3  -2  -6    4.90    1.20
  -3   2   6    5.10    1.30
  -3   2   6    5.60    1.10
   3   2  -6    4.70    1.20
   2  -2  -6   61.49    4.10
  -2   2   6   64.49    4.20
  -2   2   6   62.29    4.10
   2   2  -6   63.59    4.10
   1  -2  -6  324.07   17.50
  -1  -2   6  370.16   17.70
  -1   2   6  307.87   17.40
   1   2  -6  311.07   17.40
  -1   2   6  338.17   17.70
   0  -2  -6    6.00    1.40
   0  -2   6    1.90    1.90
   0   2  -6    3.40    1.70
  -1  -2  -6  395.36   20.60
   1  -2   6  399.46   20.00
  -1   2  -6  379.76   20.60
   1   2   6  381.66   20.60
   1   2   6  382.76   20.40
   2  -2   6  297.17   15.70
  -2  -2  -6  307.47   16.60
   2   2   6  331.07   16.50
  -2   2  -6  301.97   16.50
  -2   2  -6  276.07   16.10
  -3  -2  -6    8.00    2.40
   3  -2   6    8.20    1.20
  -3   2  -6   11.80    2.60
   3   2   6   10.80    2.30
   4  -2   6  164.68    8.80
  -4  -2  -6  155.88    9.70
  -4   2  -6  163.68   10.00
  -5  -2  -6    2.60    2.30
   5   2   6    1.80    0.60
  -5   2  -6    2.30    2.40
   5   2   6    1.00    2.00
  -5   2  -6    4.80    1.50
  -6  -2  -6    8.30    3.20
   6  -2   6    8.50    1.40
   6   2   6    8.30    1.00
  -6   2  -6   13.30    3.20
  -6   2  -6    6.30    2.00
   6   2   6    4.10    2.70
  -7  -2  -6  293.37   16.00
   7  -2   6  283.67   14.50
  -7   2  -6  288.87   15.30
   7   2   6  262.87   15.60
   7   2   6  250.57   14.30
  -7   2  -6  260.57   15.90
   8  -2   6   -0.60    1.00
  -8  -2  -6   -0.40    3.10
   8   2   6   -2.90    2.80
  -8   2  -6    0.80    2.90
  -8   2  -6   -1.90    1.90
   8   2   6    0.20    0.80
   9  -2   6   30.70    2.80
  -9  -2  -6   32.00    5.70
  -9   2  -6   30.80    5.20
  -9   2  -6   24.80    3.50
   9   2   6   33.50    2.50
 -10  -2  -6   10.40    4.10
  10  -2   6    8.40    1.60
  10   2   6   19.90    4.10
 -10   2  -6    7.20    2.60
 -10   2  -6   10.20    3.50
  10   2   6    9.50    1.40
  11  -2   6   24.70    2.80
 -11  -2  -6   25.70    4.90
  11   2   6   23.80    4.50
 -11   2  -6   29.00    4.70
  11   2   6   26.10    2.40
 -11   2  -6   24.30    3.80
  12  -2   6    5.00    1.50
 -12  -2  -6    1.70    3.70
  12   2   6    9.30    3.90
 -12   2  -6    3.60    3.10
  12   2   6    6.50    1.40
 -12   2  -6    4.90    2.70
 -13  -2  -6   18.20    5.10
  13  -2   6   19.10    2.40
  13  -2   6    9.20    6.70
  13   2   6   20.80    2.50
 -13   2  -6   22.30    3.90
 -13   2  -6   20.80    4.40
  13   2   6   21.20    4.50
  14  -2   6  113.49    7.20
  14  -2   6   84.59   11.80
 -14  -2  -6  102.59    9.30
 -14   2  -6  118.49    9.00
  14   2   6  120.19    9.70
 -14   2  -6  119.19    9.10
  14   2   6  122.29    7.00
  15  -2   6   21.50    2.80
  15  -2   6   15.50    6.70
 -15  -2  -6   13.60    4.60
  15   2   6   18.40    2.50
 -15   2  -6   16.30    4.30
 -15   2  -6   14.70    3.90
  20  -3  -6   39.50    4.20
 -20  -3   6   37.20    5.10
 -20   3   6   37.70    5.10
  20   3  -6   44.70    4.50
 -19  -3   6    1.50    2.90
  19  -3  -6    1.80    1.80
  19   3  -6   -1.00    1.90
 -19   3   6   -1.70    2.90
 -18  -3   6  104.99    8.00
  18  -3  -6   87.29    6.30
  18   3  -6   96.69    6.50
 -18   3   6   95.49    8.00
  17  -3  -6   61.69    4.60
 -17  -3   6   61.69    6.20
  17   3  -6   61.49    4.80
 -17   3   6   56.69    6.20
 -16  -3   6   -0.70    2.10
  16  -3  -6   -1.80    1.30
  16   3  -6    0.50    1.50
 -16   3   6   -2.10    2.30
  15  -3  -6    1.70    1.40
  15   3  -6    4.40    1.50
 -15   3   6    0.00    2.20
 -14  -3   6   82.79    8.20
  14  -3  -6   83.89    5.20
  14   3  -6   79.59    5.40
 -14   3   6   83.89    6.40
  13  -3  -6  182.38   10.20
  13   3  -6  183.78   10.40
 -13   3   6  194.58   11.10
 -12  -3   6    4.60    3.00
  12  -3  -6    4.20    1.10
 -12   3   6    5.70    1.80
  12   3  -6    6.80    1.40
  11  -3  -6   32.00    2.60
 -11  -3   6   38.90    5.70
  11   3  -6   33.60    2.70
 -11   3   6   37.80    3.40
  10  -3  -6   55.19    3.40
 -10  -3   6   61.69    6.00
  10   3  -6   46.50    3.50
 -10   3   6   57.89    4.00
  -9  -3   6  103.29    7.70
   9  -3  -6  102.29    5.90
   9   3  -6  114.99    6.10
  -9   3   6  107.89    6.30
  -8  -3   6  276.37   14.90
   8  -3  -6  264.37   13.50
   8   3  -6  251.37   13.60
  -8   3   6  241.68   14.40
   7  -3  -6 2080.09  108.69
   7  -3  -6 2213.48  107.89
  -7  -3   6 2122.39  108.79
   7   3  -6 2230.38  110.79
  -7   3   6 2111.49  108.29
  -7   3   6 2098.49  108.79
   7   3  -6 2043.80  107.99
   6  -3  -6   49.70    3.80
  -6  -3   6   47.30    4.70
  -6   3   6   50.69    3.70
   6   3  -6   53.59    3.20
   6   3  -6   46.00    7.50
  -6   3   6   59.29    4.10
   5  -3  -6   46.90    3.80
  -5  -3   6   46.30    4.50
  -5   3   6   57.69    4.10
  -5   3   6   56.79    3.80
   3  -3  -6  115.79    6.60
  -3  -3   6  114.59    6.70
  -3   3   6  116.19    6.60
  -3   3   6   98.99    6.60
   2  -3  -6    2.30    1.20
  -2   3   6    1.20    1.10
  -2   3   6    1.00    1.00
   2   3  -6    1.90    1.10
   1  -3  -6  592.94   30.90
   1   3  -6  596.14   30.60
   1   3  -6  594.04   30.70
  -1   3   6  614.14   31.00
  -1   3   6  565.44   30.70
   0  -3  -6   98.89    6.30
   0  -3   6  113.39    5.90
   0   3   6  123.99    6.70
   0   3  -6   94.69    6.30
   0   3  -6   98.89    6.50
   0   3   6  103.89    6.40
  -1  -3  -6  271.87   15.20
   1  -3   6  301.87   14.80
  -1   3  -6  285.37   15.40
   1   3   6  244.88   15.30
  -1   3  -6  303.97   15.20
  -2  -3  -6  168.18    9.70
   2  -3   6  162.98    9.00
  -2   3  -6  170.38    9.90
  -2   3  -6  171.28    9.50
   2   3   6  160.78    9.70
   3  -3   6  132.09    7.30
  -3  -3  -6  122.19    8.20
  -3   3  -6  114.19    8.20
   3   3   6  145.39    8.20
  -3   3  -6  144.79    7.90
  -4  -3  -6  391.86   23.10
   4  -3   6  467.65   22.40
  -4   3  -6  457.85   22.90
  -4   3  -6  441.16   23.30
   4   3   6  389.26   22.90
   5  -3   6   15.40    1.70
  -5  -3  -6   14.40    3.10
  -5   3  -6   15.90    3.10
  -5   3  -6   12.20    2.10
   5   3   6   16.90    2.80
   6  -3   6   83.09    4.80
  -6  -3  -6   70.19    6.30
  -6   3  -6   86.29    6.30
   6   3   6   65.29    5.90
  -7  -3  -6   38.70    5.50
   7  -3   6   39.10    3.10
  -7   3  -6   41.30    5.00
   7   3   6   36.80    2.60
  -7   3  -6   42.30    4.60
  -8  -3  -6  110.79    8.20
   8  -3   6  110.89    6.20
   8   3   6   99.69    5.80
  -8   3  -6  109.19    7.90
  -8   3  -6   99.49    7.30
   8   3   6   87.89    7.40
   9  -3   6  184.48    9.90
  -9  -3  -6  186.88   11.80
  -9   3  -6  171.38   11.30
   9   3   6  173.38   11.20
   9   3   6  173.08    9.50
  -9   3  -6  167.98   10.80
  10  -3   6  104.09    6.20
 -10  -3  -6  105.49    8.60
 -10   3  -6  101.89    7.80
 -10   3  -6  101.79    7.50
  10   3   6   84.59    7.60
  10   3   6  101.99    5.80
  11  -3   6    9.30    1.80
 -11  -3  -6    7.60    4.10
  11   3   6   14.70    3.60
 -11   3  -6    8.90    3.30
 -11   3  -6    6.20    2.80
  11   3   6    8.60    1.50
 -12  -3  -6   26.40    5.20
  12  -3   6   26.80    3.10
  12   3   6   30.40    5.50
 -12   3  -6   27.50    4.90
  12   3   6   29.10    2.70
 -12   3  -6   26.10    4.00
  13  -3   6    6.30    1.70
 -13  -3  -6   -0.80    3.90
  13   3   6    7.80    1.60
  13   3   6   16.60    4.00
 -13   3  -6    3.80    2.70
 -13   3  -6    3.20    3.10
  14  -3   6   25.60    2.90
 -14  -3  -6   17.20    5.20
 -14   3  -6   22.60    4.10
  14   3   6   24.80    3.00
 -14   3  -6   33.40    5.30
  15  -3   6   13.30    2.40
 -15  -3  -6   11.20    4.80
 -15   3  -6   17.50    3.90
  15   3   6   18.70    2.40
 -15   3  -6   22.70    4.60
  20  -4  -6   26.70    3.30
 -20  -4   6   30.40    4.80
 -20   4   6   31.40    4.80
  20   4  -6   31.60    3.50
 -19  -4   6   80.59    7.30
  19  -4  -6   67.39    5.30
  19   4  -6   64.89    5.50
 -19   4   6   69.19    7.20
  18  -4  -6    5.10    1.90
 -18  -4   6    9.20    3.10
 -18   4   6    6.10    3.10
  18   4  -6    7.50    2.00
  17  -4  -6   22.90    2.60
 -17  -4   6   12.70    4.30
 -17  -4   6   20.70    3.30
  17   4  -6   20.80    2.70
 -17   4   6   18.60    3.50
 -16  -4   6   48.80    7.90
  16  -4  -6   47.00    4.10
 -16  -4   6   57.99    5.40
 -16   4   6   49.20    5.70
  16   4  -6   51.09    4.30
  15  -4  -6   -0.60    1.30
 -15   4   6    2.20    2.30
  15   4  -6    1.60    1.50
  14  -4  -6  263.77   14.50
 -14  -4   6  271.57   16.70
  14   4  -6  266.57   14.60
 -14   4   6  278.77   15.40
 -13  -4   6    5.50    3.60
  13  -4  -6    6.80    1.50
 -13   4   6    5.50    2.10
  13   4  -6    5.00    1.50
  12  -4  -6    6.90    1.20
 -12  -4   6    3.00    3.30
 -12   4   6    7.50    1.90
[truncated: 545,852 more chars]
