# Supplementary material for: Oxidative Fluorination of Selenium and Tellurium Compounds using a Thermally Stable Phosphonium SF5 − Salt Accessible from SF6
Source: Angew Chem Int Ed Engl. 2022 Sep 12;61(42):e202209067. doi: 10.1002/anie.202209067 (PMC9826459; doi:10.1002/anie.202209067)
Supplement: Supplementary file 3 — Supporting Information [file ANIE-61-0-s003.cif]

data_5
_audit_creation_date               2019-09-10
_audit_creation_method
;
Olex2 1.2
(compiled 2018.05.29 svn.r3508 for OlexSys, GUI svn.r5506)
;
_shelxl_version_number             2013-4
_audit_contact_author_address      ?
_audit_contact_author_email        ?
_audit_contact_author_name         ''
_audit_contact_author_phone        ?
_publ_contact_author_id_orcid      ?
_publ_section_references
;
Dolomanov, O.V., Bourhis, L.J., Gildea, R.J, Howard, J.A.K. & Puschmann, H.
 (2009), J. Appl. Cryst. 42, 339-341.

Sheldrick, G.M. (2015). Acta Cryst. A71, 3-8.

Sheldrick, G.M. (2015). Acta Cryst. C71, 3-8.
;
_chemical_name_common              ?
_chemical_name_systematic
;
 ?
;
_chemical_formula_moiety           'C33 H66 F N9 P, C6 H5 F4 Te'
_chemical_formula_sum              'C39 H71 F5 N9 P Te'
_chemical_formula_weight           919.61
_chemical_melting_point            ?
loop_
  _atom_type_symbol
  _atom_type_description
  _atom_type_scat_dispersion_real
  _atom_type_scat_dispersion_imag
  _atom_type_scat_source
 'C' 'C' 0.0033 0.0016 'International Tables Vol C Tables 4.2.6.8 and 6.1.1.4'
 'H' 'H' 0.0000 0.0000 'International Tables Vol C Tables 4.2.6.8 and 6.1.1.4'
 'F' 'F' 0.0171 0.0103 'International Tables Vol C Tables 4.2.6.8 and 6.1.1.4'
 'N' 'N' 0.0061 0.0033 'International Tables Vol C Tables 4.2.6.8 and 6.1.1.4'
 'P' 'P' 0.1023 0.0942 'International Tables Vol C Tables 4.2.6.8 and 6.1.1.4'
 'Te' 'Te' -0.5308 1.6751
 'International Tables Vol C Tables 4.2.6.8 and 6.1.1.4'

_shelx_space_group_comment
;
The symmetry employed for this shelxl refinement is uniquely defined
by the following loop, which should always be used as a source of
symmetry information in preference to the above space-group names.
They are only intended as comments.
;
_space_group_crystal_system        'orthorhombic'
_space_group_IT_number             61
_space_group_name_H-M_alt          'P b c a'
_space_group_name_Hall             '-P 2ac 2ab'
loop_
  _space_group_symop_operation_xyz
 'x, y, z'
 '-x+1/2, -y, z+1/2'
 '-x, y+1/2, -z+1/2'
 'x+1/2, -y+1/2, -z'
 '-x, -y, -z'
 'x-1/2, y, -z-1/2'
 'x, -y-1/2, z-1/2'
 '-x-1/2, y-1/2, z'

_cell_length_a                     19.4313(5)
_cell_length_b                     15.9729(4)
_cell_length_c                     29.0592(8)
_cell_angle_alpha                  90
_cell_angle_beta                   90
_cell_angle_gamma                  90
_cell_volume                       9019.2(4)
_cell_formula_units_Z              8
_cell_measurement_reflns_used      9905
_cell_measurement_temperature      100(2)
_cell_measurement_theta_max        28.19
_cell_measurement_theta_min        2.17
_shelx_estimated_absorpt_T_max     0.897
_shelx_estimated_absorpt_T_min     0.661
_exptl_absorpt_coefficient_mu      0.754
_exptl_absorpt_correction_T_max    1.0000
_exptl_absorpt_correction_T_min    0.8364
_exptl_absorpt_correction_type     multi-scan
_exptl_absorpt_process_details    
 'SADABS-2016/2 (Bruker,2016/2) was used for absorption correction. wR2(int) was 0.1337 before and 0.0753 after correction. The Ratio of minimum to maximum transmission is 0.8364. The \l/2 correction factor is Not present.'
_exptl_crystal_colour              colourless
_exptl_crystal_colour_primary      colourless
_exptl_crystal_density_diffrn      1.354
_exptl_crystal_density_meas        ?
_exptl_crystal_density_method      ?
_exptl_crystal_description         block
_exptl_crystal_F_000               3840
_exptl_crystal_size_max            0.6
_exptl_crystal_size_mid            0.444
_exptl_crystal_size_min            0.148
_exptl_special_details
;
 ?
;
_exptl_transmission_factor_max     ?
_exptl_transmission_factor_min     ?
_diffrn_reflns_av_R_equivalents    0.0576
_diffrn_reflns_av_unetI/netI       0.0283
_diffrn_reflns_Laue_measured_fraction_full  1.000
_diffrn_reflns_Laue_measured_fraction_max  0.996
_diffrn_reflns_limit_h_max         25
_diffrn_reflns_limit_h_min         -26
_diffrn_reflns_limit_k_max         21
_diffrn_reflns_limit_k_min         -21
_diffrn_reflns_limit_l_max         38
_diffrn_reflns_limit_l_min         -38
_diffrn_reflns_number              135455
_diffrn_reflns_point_group_measured_fraction_full  1.000
_diffrn_reflns_point_group_measured_fraction_max  0.996
_diffrn_reflns_theta_full          25.242
_diffrn_reflns_theta_max           28.392
_diffrn_reflns_theta_min           1.750
_diffrn_ambient_temperature        100
_diffrn_detector_area_resol_mean   ?
_diffrn_measured_fraction_theta_full  1.000
_diffrn_measured_fraction_theta_max  0.996
_diffrn_measurement_device_type    'Bruker APEX-II CCD'
_diffrn_measurement_method         '\f and \w scans'
_diffrn_radiation_type             MoK\a
_diffrn_radiation_wavelength       0.71073
_diffrn_source                     ?
_diffrn_standards_number           0
_reflns_Friedel_coverage           0.000
_reflns_Friedel_fraction_full      .
_reflns_Friedel_fraction_max       .
_reflns_number_gt                  10255
_reflns_number_total               11270
_reflns_special_details
;
 Reflections were merged by SHELXL according to the crystal
 class for the calculation of statistics and refinement.
 
 _reflns_Friedel_fraction is defined as the number of unique
 Friedel pairs measured divided by the number that would be
 possible theoretically, ignoring centric projections and
 systematic absences.
;
_reflns_threshold_expression       'I > 2\s(I)'
_computing_cell_refinement         'SAINT v8.37A (Bruker, 2015)'
_computing_data_collection         ?
_computing_data_reduction          'SAINT v8.37A (Bruker, 2015)'
_computing_molecular_graphics      'Olex2 (Dolomanov et al., 2009)'
_computing_publication_material    'Olex2 (Dolomanov et al., 2009)'
_computing_structure_refinement    'ShelXL (Sheldrick, 2015)'
_computing_structure_solution      'ShelXT (Sheldrick, 2015)'
_refine_diff_density_max           2.564
_refine_diff_density_min           -1.820
_refine_diff_density_rms           0.093
_refine_ls_extinction_coef         .
_refine_ls_extinction_method       none
_refine_ls_goodness_of_fit_ref     1.199
_refine_ls_hydrogen_treatment      constr
_refine_ls_matrix_type             full
_refine_ls_number_parameters       759
_refine_ls_number_reflns           11270
_refine_ls_number_restraints       102
_refine_ls_R_factor_all            0.0835
_refine_ls_R_factor_gt             0.0777
_refine_ls_restrained_S_all        1.203
_refine_ls_shift/su_max            0.001
_refine_ls_shift/su_mean           0.000
_refine_ls_structure_factor_coef   Fsqd
_refine_ls_weighting_details      
 'w=1/[\s^2^(Fo^2^)+(0.0126P)^2^+39.1873P] where P=(Fo^2^+2Fc^2^)/3'
_refine_ls_weighting_scheme        calc
_refine_ls_wR_factor_gt            0.1498
_refine_ls_wR_factor_ref           0.1522
_refine_special_details
;
 ?
;
_olex2_refinement_description
;
1. Fixed Uiso
 At 1.2 times of:
  All C(H) groups, All C(H,H) groups
 At 1.5 times of:
  All C(H,H,H) groups, All C(H,H,H,H,H,H) groups
2. Uiso/Uaniso restraints and constraints
Uanis(N10) \\sim Ueq, Uanis(C43) \\sim Ueq, Uanis(C44) \\sim Ueq, Uanis(C40)
\\sim Ueq, Uanis(N0) \\sim Ueq, Uanis(C47) \\sim Ueq, Uanis(C49) \\sim Ueq,
Uanis(N12) \\sim Ueq: with sigma of 0.006 and sigma for terminal atoms of 0.01
Uanis(C55) \\sim Ueq, Uanis(C37) \\sim Ueq, Uanis(C39) \\sim Ueq, Uanis(C30)
\\sim Ueq, Uanis(C31) \\sim Ueq, Uanis(C51) \\sim Ueq, Uanis(N13) \\sim Ueq,
Uanis(N14) \\sim Ueq, Uanis(C50) \\sim Ueq: with sigma of 0.006 and sigma for
terminal atoms of 0.01
3. Others
 Sof(P2)=Sof(F6)=Sof(N0)=Sof(N10)=Sof(N11)=Sof(N12)=Sof(N13)=Sof(N14)=
 Sof(H27D)=Sof(H27E)=Sof(H27F)=Sof(C34)=Sof(H34A)=Sof(H34B)=Sof(H34C)=Sof(C35)=
 Sof(H35A)=Sof(H35B)=Sof(H35C)=Sof(C40)=Sof(C41)=Sof(H41A)=Sof(H41B)=Sof(C42)=
 Sof(H42A)=Sof(H42B)=Sof(C43)=Sof(C44)=Sof(H44A)=Sof(H44B)=Sof(H44C)=Sof(C45)=
 Sof(H45A)=Sof(H45B)=Sof(H45C)=Sof(C46)=Sof(H46A)=Sof(H46B)=Sof(H46C)=Sof(C47)=
 Sof(C48)=Sof(H48A)=Sof(H48B)=Sof(H48C)=Sof(C49)=Sof(H49A)=Sof(H49B)=Sof(H49C)=
 Sof(C50)=Sof(C51)=Sof(H51A)=Sof(H51B)=Sof(C52)=Sof(H52A)=Sof(H52B)=Sof(C55)=
 Sof(H55A)=Sof(H55B)=Sof(H55C)=Sof(C56)=Sof(H56A)=Sof(H56B)=Sof(H56C)=Sof(C57)=
 Sof(H57A)=Sof(H57B)=Sof(H57C)=1-FVAR(1)
 Sof(P1)=Sof(F5)=Sof(N1)=Sof(N3)=Sof(N4)=Sof(N7)=Sof(N8)=Sof(N9)=Sof(C7)=
 Sof(C8)=Sof(H8A)=Sof(H8B)=Sof(C9)=Sof(H9A)=Sof(H9B)=Sof(C14)=Sof(C15)=
 Sof(H15A)=Sof(H15B)=Sof(H15C)=Sof(C16)=Sof(H16A)=Sof(H16B)=Sof(H16C)=Sof(C17)=
 Sof(H17A)=Sof(H17B)=Sof(H17C)=Sof(C25)=Sof(C26)=Sof(H26A)=Sof(H26B)=Sof(H26C)=
 Sof(H27A)=Sof(H27B)=Sof(H27C)=Sof(C28)=Sof(H28A)=Sof(H28B)=Sof(H28C)=Sof(C29)=
 Sof(C30)=Sof(H30A)=Sof(H30B)=Sof(C31)=Sof(H31A)=Sof(H31B)=Sof(C37)=Sof(H37A)=
 Sof(H37B)=Sof(H37C)=Sof(C38)=Sof(H38A)=Sof(H38B)=Sof(H38C)=Sof(C39)=Sof(H39A)=
 Sof(H39B)=Sof(H39C)=Sof(C53)=Sof(H53A)=Sof(H53B)=Sof(H53C)=Sof(C54)=Sof(H54A)=
 Sof(H54B)=Sof(H54C)=FVAR(1)
4.a Secondary CH2 refined with riding coordinates:
 C8(H8A,H8B), C9(H9A,H9B), C19(H19A,H19B), C20(H20A,H20B), C30(H30A,H30B),
 C31(H31A,H31B), C41(H41A,H41B), C42(H42A,H42B), C51(H51A,H51B), C52(H52A,H52B)
4.b Aromatic/amide H refined with riding coordinates:
 C2(H2), C3(H3), C4(H4), C5(H5), C6(H6)
4.c Idealised Me refined as rotating group:
 C11(H11A,H11B,H11C), C12(H12A,H12B,H12C), C13(H13A,H13B,H13C), C15(H15A,H15B,
 H15C), C16(H16A,H16B,H16C), C17(H17A,H17B,H17C), C22(H22A,H22B,H22C), C23(H23A,
 H23B,H23C), C24(H24A,H24B,H24C), C26(H26A,H26B,H26C), C27(H27A,H27B,H27C),
 C27(H27D,H27E,H27F), C28(H28A,H28B,H28C), C33(H33A,H33B,H33C), C34(H34A,H34B,
 H34C), C35(H35A,H35B,H35C), C37(H37A,H37B,H37C), C38(H38A,H38B,H38C), C39(H39A,
 H39B,H39C), C44(H44A,H44B,H44C), C45(H45A,H45B,H45C), C46(H46A,H46B,H46C),
 C48(H48A,H48B,H48C), C49(H49A,H49B,H49C), C53(H53A,H53B,H53C), C54(H54A,H54B,
 H54C), C55(H55A,H55B,H55C), C56(H56A,H56B,H56C), C57(H57A,H57B,H57C)
;
_atom_sites_solution_hydrogens     geom
_atom_sites_solution_primary       dual
_atom_sites_solution_secondary     ?
loop_
  _atom_site_label
  _atom_site_type_symbol
  _atom_site_fract_x
  _atom_site_fract_y
  _atom_site_fract_z
  _atom_site_U_iso_or_equiv
  _atom_site_adp_type
  _atom_site_occupancy
  _atom_site_site_symmetry_order
  _atom_site_calc_flag
  _atom_site_refinement_flags_posn
  _atom_site_refinement_flags_adp
  _atom_site_refinement_flags_occupancy
  _atom_site_disorder_assembly
  _atom_site_disorder_group
 P1 P 0.59180(7) 0.53715(10) 0.69171(5) 0.0242(4) Uani 0.656(3) 1 d . . P A 1
 P2 P 0.62016(14) 0.4853(2) 0.67820(9) 0.0263(8) Uani 0.344(3) 1 d . . P A 2
 F5 F 0.53378(17) 0.5973(2) 0.70942(12) 0.0281(8) Uani 0.656(3) 1 d . . P A 1
 F6 F 0.6736(4) 0.4191(5) 0.6588(2) 0.0402(19) Uani 0.344(3) 1 d . . P A 2
 N0 N 0.6195(12) 0.4728(10) 0.7311(8) 0.020(3) Uani 0.344(3) 1 d . U P A 2
 N1 N 0.5569(8) 0.4746(7) 0.6566(5) 0.024(2) Uani 0.656(3) 1 d . . P A 1
 N2 N 0.50081(19) 0.4354(3) 0.58760(14) 0.0398(9) Uani 1 1 d . . . . .
 N3 N 0.4343(3) 0.4880(5) 0.6511(2) 0.0369(13) Uani 0.656(3) 1 d . . P A 1
 N4 N 0.6460(6) 0.5955(6) 0.6673(4) 0.0260(18) Uani 0.656(3) 1 d . . P A 1
 N5 N 0.6476(2) 0.6889(3) 0.60708(12) 0.0401(9) Uani 1 1 d . . . . .
 N6 N 0.7442(2) 0.6208(3) 0.62278(14) 0.0442(9) Uani 1 1 d . . . . .
 N7 N 0.6268(6) 0.4973(7) 0.7350(4) 0.039(3) Uani 0.656(3) 1 d . . P A 1
 N8 N 0.6288(7) 0.3821(8) 0.7854(5) 0.053(3) Uani 0.656(3) 1 d . . P A 1
 N9 N 0.6059(5) 0.5076(6) 0.8152(3) 0.040(2) Uani 0.656(3) 1 d . . P A 1
 N10 N 0.5505(14) 0.4554(12) 0.6596(9) 0.018(4) Uani 0.344(3) 1 d . U P A 2
 N11 N 0.4336(5) 0.4350(7) 0.6428(3) 0.024(2) Uani 0.344(3) 1 d . . P A 2
 N12 N 0.6460(14) 0.5707(10) 0.6645(9) 0.027(4) Uani 0.344(3) 1 d . U P A 2
 N13 N 0.6108(11) 0.3653(14) 0.7879(9) 0.028(4) Uani 0.344(3) 1 d . U P A 2
 N14 N 0.6289(8) 0.4950(12) 0.8098(7) 0.030(4) Uani 0.344(3) 1 d . U P A 2
 C7 C 0.5006(6) 0.4661(6) 0.6346(3) 0.0256(18) Uani 0.656(3) 1 d . . P A 1
 C8 C 0.4278(4) 0.4351(7) 0.5748(3) 0.0445(19) Uani 0.656(3) 1 d . . P A 1
 H8A H 0.4088 0.3777 0.5766 0.053 Uiso 0.656(3) 1 calc R . P A 1
 H8B H 0.4217 0.4564 0.5431 0.053 Uiso 0.656(3) 1 calc R . P A 1
 C9 C 0.3916(4) 0.4920(7) 0.6090(3) 0.051(2) Uani 0.656(3) 1 d . . P A 1
 H9A H 0.3892 0.5500 0.5972 0.061 Uiso 0.656(3) 1 calc R . P A 1
 H9B H 0.3444 0.4719 0.6153 0.061 Uiso 0.656(3) 1 calc R . P A 1
 C10 C 0.5619(3) 0.4048(3) 0.56112(16) 0.0420(11) Uani 1 1 d . . . . .
 C11 C 0.5925(3) 0.3286(4) 0.58531(19) 0.0592(15) Uani 1 1 d . . . . .
 H11A H 0.6077 0.3445 0.6162 0.089 Uiso 1 1 calc GR . . . .
 H11B H 0.6319 0.3078 0.5676 0.089 Uiso 1 1 calc GR . . . .
 H11C H 0.5575 0.2845 0.5876 0.089 Uiso 1 1 calc GR . . . .
 C12 C 0.6140(2) 0.4753(3) 0.55579(14) 0.0422(11) Uani 1 1 d . . . . .
 H12A H 0.5926 0.5222 0.5393 0.063 Uiso 1 1 calc GR . . . .
 H12B H 0.6538 0.4551 0.5383 0.063 Uiso 1 1 calc GR . . . .
 H12C H 0.6290 0.4941 0.5863 0.063 Uiso 1 1 calc GR . . . .
 C13 C 0.5388(3) 0.3784(4) 0.51285(19) 0.0590(15) Uani 1 1 d . . . . .
 H13A H 0.5046 0.3335 0.5153 0.088 Uiso 1 1 calc GR . . . .
 H13B H 0.5786 0.3584 0.4954 0.088 Uiso 1 1 calc GR . . . .
 H13C H 0.5183 0.4265 0.4970 0.088 Uiso 1 1 calc GR . . . .
 C14 C 0.4052(7) 0.4442(8) 0.6921(4) 0.032(2) Uani 0.656(3) 1 d . . P A 1
 C15 C 0.3297(7) 0.4737(8) 0.6961(6) 0.060(4) Uani 0.656(3) 1 d . . P A 1
 H15A H 0.3027 0.4496 0.6709 0.090 Uiso 0.656(3) 1 calc GR . P A 1
 H15B H 0.3280 0.5349 0.6943 0.090 Uiso 0.656(3) 1 calc GR . P A 1
 H15C H 0.3106 0.4553 0.7256 0.090 Uiso 0.656(3) 1 calc GR . P A 1
 C16 C 0.4051(5) 0.3487(5) 0.6823(3) 0.058(2) Uani 0.656(3) 1 d . . P A 1
 H16A H 0.3877 0.3187 0.7093 0.086 Uiso 0.656(3) 1 calc GR . P A 1
 H16B H 0.4521 0.3302 0.6756 0.086 Uiso 0.656(3) 1 calc GR . P A 1
 H16C H 0.3755 0.3370 0.6558 0.086 Uiso 0.656(3) 1 calc GR . P A 1
 C17 C 0.4432(6) 0.4580(7) 0.7349(4) 0.044(2) Uani 0.656(3) 1 d . . P A 1
 H17A H 0.4456 0.5181 0.7413 0.067 Uiso 0.656(3) 1 calc GR . P A 1
 H17B H 0.4899 0.4354 0.7318 0.067 Uiso 0.656(3) 1 calc GR . P A 1
 H17C H 0.4195 0.4296 0.7603 0.067 Uiso 0.656(3) 1 calc GR . P A 1
 C18 C 0.6763(2) 0.6283(3) 0.63389(13) 0.0346(9) Uani 1 1 d . . . . .
 C19 C 0.7009(3) 0.7306(4) 0.5799(2) 0.0609(15) Uani 1 1 d . . . . .
 H19A H 0.7170 0.7826 0.5949 0.073 Uiso 1 1 calc R . . . .
 H19B H 0.6844 0.7438 0.5485 0.073 Uiso 1 1 calc R . . . .
 C20 C 0.7558(3) 0.6654(4) 0.5791(2) 0.0601(15) Uani 1 1 d . . . . .
 H20A H 0.7503 0.6275 0.5524 0.072 Uiso 1 1 calc R . . . .
 H20B H 0.8021 0.6911 0.5781 0.072 Uiso 1 1 calc R . . . .
 C21 C 0.5814(3) 0.7329(3) 0.61622(17) 0.0476(12) Uani 1 1 d . . . . .
 C22 C 0.5718(4) 0.8027(4) 0.5801(2) 0.074(2) Uani 1 1 d . . . . .
 H22A H 0.6098 0.8428 0.5824 0.112 Uiso 1 1 calc GR . . . .
 H22B H 0.5281 0.8316 0.5856 0.112 Uiso 1 1 calc GR . . . .
 H22C H 0.5713 0.7779 0.5492 0.112 Uiso 1 1 calc GR . . . .
 C23 C 0.5831(3) 0.7738(4) 0.66412(19) 0.0572(14) Uani 1 1 d . . . . .
 H23A H 0.5824 0.7301 0.6878 0.086 Uiso 1 1 calc GR . . . .
 H23B H 0.5428 0.8101 0.6678 0.086 Uiso 1 1 calc GR . . . .
 H23C H 0.6251 0.8072 0.6673 0.086 Uiso 1 1 calc GR . . . .
 C24 C 0.5219(3) 0.6737(4) 0.6099(2) 0.0551(14) Uani 1 1 d . . . . .
 H24A H 0.5273 0.6433 0.5808 0.083 Uiso 1 1 calc GR . . . .
 H24B H 0.4788 0.7055 0.6093 0.083 Uiso 1 1 calc GR . . . .
 H24C H 0.5208 0.6337 0.6354 0.083 Uiso 1 1 calc GR . . . .
 C25 C 0.7939(9) 0.5482(10) 0.6398(7) 0.044(3) Uani 0.656(3) 1 d . . P A 1
 C26 C 0.8646(7) 0.5660(9) 0.6241(5) 0.071(4) Uani 0.656(3) 1 d . . P A 1
 H26A H 0.8666 0.5628 0.5905 0.107 Uiso 0.656(3) 1 calc GR . P A 1
 H26B H 0.8963 0.5248 0.6374 0.107 Uiso 0.656(3) 1 calc GR . P A 1
 H26C H 0.8781 0.6223 0.6341 0.107 Uiso 0.656(3) 1 calc GR . P A 1
 C27 C 0.7933(3) 0.5513(5) 0.69099(19) 0.0659(18) Uani 1 1 d . . . . .
 H27A H 0.8069 0.6074 0.7013 0.099 Uiso 0.656(3) 1 calc GR . P A 1
 H27B H 0.8258 0.5099 0.7032 0.099 Uiso 0.656(3) 1 calc GR . P A 1
 H27C H 0.7469 0.5388 0.7022 0.099 Uiso 0.656(3) 1 calc GR . P A 1
 H27D H 0.7865 0.6037 0.7079 0.099 Uiso 0.344(3) 1 calc GR . P A 2
 H27E H 0.8385 0.5279 0.6986 0.099 Uiso 0.344(3) 1 calc GR . P A 2
 H27F H 0.7573 0.5113 0.6996 0.099 Uiso 0.344(3) 1 calc GR . P A 2
 C28 C 0.7635(5) 0.4703(6) 0.6227(3) 0.058(2) Uani 0.656(3) 1 d . . P A 1
 H28A H 0.7160 0.4656 0.6337 0.087 Uiso 0.656(3) 1 calc GR . P A 1
 H28B H 0.7903 0.4225 0.6340 0.087 Uiso 0.656(3) 1 calc GR . P A 1
 H28C H 0.7640 0.4705 0.5890 0.087 Uiso 0.656(3) 1 calc GR . P A 1
 C29 C 0.6191(8) 0.4654(8) 0.7760(5) 0.029(3) Uani 0.656(3) 1 d . . P A 1
 C30 C 0.6138(6) 0.3703(7) 0.8368(3) 0.045(2) Uani 0.656(3) 1 d . U P A 1
 H30A H 0.5741 0.3324 0.8415 0.054 Uiso 0.656(3) 1 calc R . P A 1
 H30B H 0.6544 0.3468 0.8530 0.054 Uiso 0.656(3) 1 calc R . P A 1
 C31 C 0.5987(6) 0.4529(8) 0.8530(4) 0.045(3) Uani 0.656(3) 1 d . U P A 1
 H31A H 0.5511 0.4554 0.8652 0.054 Uiso 0.656(3) 1 calc R . P A 1
 H31B H 0.6309 0.4688 0.8779 0.054 Uiso 0.656(3) 1 calc R . P A 1
 C32 C 0.6405(4) 0.3046(5) 0.7568(2) 0.071(2) Uani 1 1 d . . . . .
 C33 C 0.5872(3) 0.2860(4) 0.7222(2) 0.0635(16) Uani 1 1 d . . . . .
 H33A H 0.5428 0.2781 0.7376 0.095 Uiso 1 1 calc GR . . . .
 H33B H 0.5995 0.2349 0.7055 0.095 Uiso 1 1 calc GR . . . .
 H33C H 0.5837 0.3328 0.7005 0.095 Uiso 1 1 calc GR . . . .
 C34 C 0.6896(14) 0.2536(12) 0.7792(9) 0.102(10) Uani 0.344(3) 1 d . . P A 1
 H34A H 0.7243 0.2891 0.7940 0.153 Uiso 0.344(3) 1 calc GR . P A 1
 H34B H 0.7120 0.2171 0.7566 0.153 Uiso 0.344(3) 1 calc GR . P A 1
 H34C H 0.6666 0.2193 0.8025 0.153 Uiso 0.344(3) 1 calc GR . P A 1
 C35 C 0.6970(7) 0.3515(10) 0.7128(6) 0.054(4) Uani 0.344(3) 1 d . . P A 1
 H35A H 0.6713 0.3940 0.6956 0.081 Uiso 0.344(3) 1 calc GR . P A 1
 H35B H 0.7129 0.3078 0.6916 0.081 Uiso 0.344(3) 1 calc GR . P A 1
 H35C H 0.7367 0.3776 0.7278 0.081 Uiso 0.344(3) 1 calc GR . P A 1
 C36 C 0.6169(3) 0.5950(4) 0.8193(3) 0.0627(16) Uani 1 1 d . . . . .
 C37 C 0.5440(6) 0.6193(8) 0.8044(6) 0.100(4) Uani 0.656(3) 1 d . U P A 1
 H37A H 0.5413 0.6196 0.7707 0.150 Uiso 0.656(3) 1 calc GR . P A 1
 H37B H 0.5330 0.6752 0.8162 0.150 Uiso 0.656(3) 1 calc GR . P A 1
 H37C H 0.5110 0.5787 0.8167 0.150 Uiso 0.656(3) 1 calc GR . P A 1
 C38 C 0.6688(4) 0.6326(4) 0.7843(3) 0.0410(16) Uani 0.656(3) 1 d . . P A 1
 H38A H 0.7148 0.6098 0.7903 0.062 Uiso 0.656(3) 1 calc GR . P A 1
 H38B H 0.6699 0.6936 0.7876 0.062 Uiso 0.656(3) 1 calc GR . P A 1
 H38C H 0.6546 0.6181 0.7529 0.062 Uiso 0.656(3) 1 calc GR . P A 1
 C39 C 0.6383(10) 0.6176(9) 0.8651(5) 0.112(5) Uani 0.656(3) 1 d . U P A 1
 H39A H 0.6023 0.6022 0.8871 0.169 Uiso 0.656(3) 1 calc GR . P A 1
 H39B H 0.6464 0.6781 0.8666 0.169 Uiso 0.656(3) 1 calc GR . P A 1
 H39C H 0.6809 0.5878 0.8728 0.169 Uiso 0.656(3) 1 calc GR . P A 1
 C40 C 0.4996(12) 0.4408(11) 0.6274(7) 0.027(4) Uani 0.344(3) 1 d . U P A 2
 C41 C 0.4386(7) 0.3880(9) 0.5680(4) 0.030(3) Uani 0.344(3) 1 d . . P A 2
 H41A H 0.4280 0.4029 0.5357 0.036 Uiso 0.344(3) 1 calc R . P A 2
 H41B H 0.4421 0.3265 0.5716 0.036 Uiso 0.344(3) 1 calc R . P A 2
 C42 C 0.3900(6) 0.4285(10) 0.6026(4) 0.034(3) Uani 0.344(3) 1 d . . P A 2
 H42A H 0.3744 0.4842 0.5920 0.041 Uiso 0.344(3) 1 calc R . P A 2
 H42B H 0.3494 0.3927 0.6087 0.041 Uiso 0.344(3) 1 calc R . P A 2
 C43 C 0.4027(17) 0.4645(16) 0.6844(10) 0.034(6) Uani 0.344(3) 1 d . U P A 2
 C44 C 0.4407(14) 0.4234(14) 0.7280(9) 0.060(6) Uani 0.344(3) 1 d . U P A 2
 H44A H 0.4410 0.3623 0.7248 0.089 Uiso 0.344(3) 1 calc GR . P A 2
 H44B H 0.4162 0.4387 0.7563 0.089 Uiso 0.344(3) 1 calc GR . P A 2
 H44C H 0.4882 0.4439 0.7297 0.089 Uiso 0.344(3) 1 calc GR . P A 2
 C45 C 0.3291(13) 0.4356(16) 0.6911(9) 0.058(6) Uani 0.344(3) 1 d . . P A 2
 H45A H 0.3270 0.3744 0.6888 0.086 Uiso 0.344(3) 1 calc GR . P A 2
 H45B H 0.2998 0.4604 0.6672 0.086 Uiso 0.344(3) 1 calc GR . P A 2
 H45C H 0.3127 0.4531 0.7215 0.086 Uiso 0.344(3) 1 calc GR . P A 2
 C46 C 0.4077(11) 0.5581(10) 0.6912(6) 0.067(5) Uani 0.344(3) 1 d . . P A 2
 H46A H 0.3928 0.5725 0.7224 0.100 Uiso 0.344(3) 1 calc GR . P A 2
 H46B H 0.3781 0.5865 0.6688 0.100 Uiso 0.344(3) 1 calc GR . P A 2
 H46C H 0.4555 0.5761 0.6868 0.100 Uiso 0.344(3) 1 calc GR . P A 2
 C47 C 0.7894(17) 0.5693(16) 0.6367(11) 0.030(5) Uani 0.344(3) 1 d . U P A 2
 C48 C 0.8003(9) 0.4800(11) 0.6066(6) 0.050(4) Uani 0.344(3) 1 d . . P A 2
 H48A H 0.7583 0.4461 0.6086 0.074 Uiso 0.344(3) 1 calc GR . P A 2
 H48B H 0.8391 0.4485 0.6195 0.074 Uiso 0.344(3) 1 calc GR . P A 2
 H48C H 0.8098 0.4935 0.5743 0.074 Uiso 0.344(3) 1 calc GR . P A 2
 C49 C 0.8654(12) 0.6078(13) 0.6241(9) 0.047(5) Uani 0.344(3) 1 d . U P A 2
 H49A H 0.8729 0.6042 0.5908 0.071 Uiso 0.344(3) 1 calc GR . P A 2
 H49B H 0.9010 0.5757 0.6401 0.071 Uiso 0.344(3) 1 calc GR . P A 2
 H49C H 0.8676 0.6665 0.6338 0.071 Uiso 0.344(3) 1 calc GR . P A 2
 C50 C 0.6213(16) 0.4426(13) 0.7716(11) 0.021(5) Uani 0.344(3) 1 d . U P A 2
 C51 C 0.6368(9) 0.3568(12) 0.8314(7) 0.040(4) Uani 0.344(3) 1 d . U P A 2
 H51A H 0.6862 0.3419 0.8307 0.047 Uiso 0.344(3) 1 calc R . P A 2
 H51B H 0.6114 0.3136 0.8490 0.047 Uiso 0.344(3) 1 calc R . P A 2
 C52 C 0.6264(11) 0.4401(17) 0.8513(8) 0.051(6) Uani 0.344(3) 1 d . . P A 2
 H52A H 0.6634 0.4544 0.8734 0.062 Uiso 0.344(3) 1 calc R . P A 2
 H52B H 0.5813 0.4442 0.8670 0.062 Uiso 0.344(3) 1 calc R . P A 2
 C53 C 0.6312(5) 0.2171(6) 0.7877(4) 0.062(2) Uani 0.656(3) 1 d . . P A 2
 H53A H 0.6641 0.2173 0.8132 0.094 Uiso 0.656(3) 1 calc GR . P A 2
 H53B H 0.6398 0.1683 0.7680 0.094 Uiso 0.656(3) 1 calc GR . P A 2
 H53C H 0.5843 0.2143 0.7999 0.094 Uiso 0.656(3) 1 calc GR . P A 2
 C54 C 0.7102(5) 0.3075(6) 0.7431(4) 0.068(3) Uani 0.656(3) 1 d . . P A 2
 H54A H 0.7186 0.3588 0.7255 0.101 Uiso 0.656(3) 1 calc GR . P A 2
 H54B H 0.7207 0.2587 0.7239 0.101 Uiso 0.656(3) 1 calc GR . P A 2
 H54C H 0.7397 0.3069 0.7705 0.101 Uiso 0.656(3) 1 calc GR . P A 2
 C55 C 0.5962(15) 0.6657(16) 0.7907(9) 0.099(8) Uani 0.344(3) 1 d . U P A 2
 H55A H 0.6330 0.6786 0.7687 0.149 Uiso 0.344(3) 1 calc GR . P A 2
 H55B H 0.5877 0.7146 0.8103 0.149 Uiso 0.344(3) 1 calc GR . P A 2
 H55C H 0.5541 0.6515 0.7739 0.149 Uiso 0.344(3) 1 calc GR . P A 2
 C56 C 0.6955(11) 0.6097(14) 0.8271(8) 0.094(9) Uani 0.344(3) 1 d . . P A 2
 H56A H 0.7087 0.5873 0.8573 0.141 Uiso 0.344(3) 1 calc GR . P A 2
 H56B H 0.7053 0.6699 0.8261 0.141 Uiso 0.344(3) 1 calc GR . P A 2
 H56C H 0.7217 0.5811 0.8030 0.141 Uiso 0.344(3) 1 calc GR . P A 2
 C57 C 0.5902(8) 0.6261(10) 0.8687(7) 0.054(5) Uani 0.344(3) 1 d . . P A 2
 H57A H 0.5403 0.6176 0.8708 0.082 Uiso 0.344(3) 1 calc GR . P A 2
 H57B H 0.6007 0.6857 0.8725 0.082 Uiso 0.344(3) 1 calc GR . P A 2
 H57C H 0.6132 0.5939 0.8929 0.082 Uiso 0.344(3) 1 calc GR . P A 2
 Te1 Te 0.75939(2) 0.75918(2) 0.43856(2) 0.04323(10) Uani 1 1 d . . . . .
 F1 F 0.67718(15) 0.7118(2) 0.47049(11) 0.0571(8) Uani 1 1 d . . . . .
 F2 F 0.73388(18) 0.6906(2) 0.38380(10) 0.0609(9) Uani 1 1 d . . . . .
 F3 F 0.84990(17) 0.78717(19) 0.41023(10) 0.0537(8) Uani 1 1 d . . . . .
 F4 F 0.79216(15) 0.80527(18) 0.49857(9) 0.0482(7) Uani 1 1 d . . . . .
 C1 C 0.8093(3) 0.6489(3) 0.46040(14) 0.0369(10) Uani 1 1 d . . . . .
 C2 C 0.7731(3) 0.5741(3) 0.46290(16) 0.0481(12) Uani 1 1 d . . . . .
 H2 H 0.7258 0.5726 0.4547 0.058 Uiso 1 1 calc R . . . .
 C3 C 0.8060(4) 0.5019(3) 0.47737(18) 0.0594(16) Uani 1 1 d . . . . .
 H3 H 0.7809 0.4510 0.4795 0.071 Uiso 1 1 calc R . . . .
 C4 C 0.8745(4) 0.5033(4) 0.4887(2) 0.0620(16) Uani 1 1 d . . . . .
 H4 H 0.8967 0.4533 0.4983 0.074 Uiso 1 1 calc R . . . .
 C5 C 0.9112(3) 0.5774(4) 0.48613(19) 0.0580(14) Uani 1 1 d . . . . .
 H5 H 0.9586 0.5785 0.4940 0.070 Uiso 1 1 calc R . . . .
 C6 C 0.8781(3) 0.6506(3) 0.47192(16) 0.0448(11) Uani 1 1 d . . . . .
 H6 H 0.9031 0.7016 0.4702 0.054 Uiso 1 1 calc R . . . .

loop_
  _atom_site_aniso_label
  _atom_site_aniso_U_11
  _atom_site_aniso_U_22
  _atom_site_aniso_U_33
  _atom_site_aniso_U_23
  _atom_site_aniso_U_13
  _atom_site_aniso_U_12
 P1 0.0183(7) 0.0346(8) 0.0196(7) 0.0045(6) -0.0031(5) 0.0018(6)
 P2 0.0174(13) 0.0461(19) 0.0154(12) 0.0022(12) -0.0023(10) 0.0041(12)
 F5 0.0276(17) 0.0274(17) 0.0294(18) -0.0071(14) -0.0005(14) -0.0014(14)
 F6 0.026(4) 0.062(5) 0.032(4) -0.001(3) -0.003(3) 0.016(3)
 N0 0.025(6) 0.014(5) 0.022(5) 0.003(4) -0.006(4) -0.006(4)
 N1 0.025(4) 0.022(5) 0.027(4) 0.004(4) 0.008(3) 0.000(4)
 N2 0.0271(18) 0.053(2) 0.039(2) 0.0127(18) -0.0146(16) -0.0067(16)
 N3 0.019(3) 0.055(4) 0.036(3) 0.008(3) -0.002(2) 0.003(3)
 N4 0.024(3) 0.031(5) 0.023(3) 0.007(4) -0.005(2) -0.008(4)
 N5 0.044(2) 0.052(2) 0.0249(17) 0.0032(16) 0.0012(16) -0.0053(18)
 N6 0.033(2) 0.057(2) 0.044(2) 0.0022(19) 0.0072(17) -0.0090(18)
 N7 0.023(4) 0.065(8) 0.030(4) 0.017(5) -0.009(3) -0.005(5)
 N8 0.073(9) 0.056(8) 0.030(4) 0.010(5) -0.014(6) 0.013(6)
 N9 0.051(6) 0.044(5) 0.024(4) 0.004(3) 0.001(4) -0.008(4)
 N10 0.019(6) 0.020(7) 0.016(5) 0.003(5) 0.000(4) 0.002(5)
 N11 0.016(4) 0.031(5) 0.026(5) -0.019(4) 0.002(3) -0.005(4)
 N12 0.029(6) 0.027(7) 0.023(5) 0.003(5) -0.006(4) 0.003(5)
 N13 0.028(6) 0.026(6) 0.030(5) 0.006(4) -0.005(4) -0.012(4)
 N14 0.034(6) 0.029(5) 0.027(5) 0.006(4) 0.001(5) -0.002(4)
 C7 0.024(3) 0.028(5) 0.024(4) 0.004(4) 0.000(3) 0.000(4)
 C8 0.028(4) 0.068(6) 0.038(4) -0.002(4) -0.014(3) 0.002(4)
 C9 0.020(3) 0.089(7) 0.043(4) 0.009(4) -0.005(3) 0.009(4)
 C10 0.045(3) 0.049(3) 0.032(2) 0.001(2) -0.017(2) 0.002(2)
 C11 0.068(4) 0.065(4) 0.045(3) 0.011(3) -0.012(3) 0.019(3)
 C12 0.040(2) 0.068(3) 0.0188(18) -0.0044(19) -0.0030(17) -0.004(2)
 C13 0.071(4) 0.056(3) 0.049(3) -0.010(3) -0.032(3) 0.005(3)
 C14 0.021(4) 0.044(7) 0.030(5) 0.001(4) 0.004(3) -0.004(4)
 C15 0.029(5) 0.070(8) 0.080(7) -0.021(7) 0.003(4) -0.001(6)
 C16 0.055(5) 0.044(4) 0.073(6) 0.011(4) -0.014(4) -0.011(4)
 C17 0.040(4) 0.056(6) 0.037(5) 0.003(4) 0.009(3) -0.006(5)
 C18 0.030(2) 0.058(3) 0.0166(17) -0.0014(17) -0.0046(15) -0.0096(19)
 C19 0.078(4) 0.055(3) 0.050(3) 0.009(3) 0.018(3) -0.012(3)
 C20 0.060(3) 0.066(4) 0.055(3) 0.006(3) 0.029(3) -0.012(3)
 C21 0.051(3) 0.055(3) 0.037(2) -0.010(2) -0.009(2) 0.003(2)
 C22 0.098(5) 0.066(4) 0.060(4) 0.000(3) -0.025(4) 0.016(4)
 C23 0.066(4) 0.059(3) 0.047(3) -0.017(3) -0.002(3) -0.006(3)
 C24 0.042(3) 0.068(4) 0.056(3) -0.013(3) -0.014(2) 0.003(3)
 C25 0.034(5) 0.054(9) 0.046(6) -0.008(6) -0.021(4) 0.015(6)
 C26 0.040(5) 0.108(11) 0.065(7) -0.011(9) 0.013(5) 0.007(8)
 C27 0.031(3) 0.117(6) 0.049(3) -0.002(3) -0.017(2) -0.005(3)
 C28 0.040(5) 0.072(6) 0.062(6) -0.019(5) -0.019(4) 0.021(5)
 C29 0.026(4) 0.031(6) 0.030(6) 0.007(5) -0.009(3) 0.000(5)
 C30 0.056(5) 0.043(4) 0.036(4) 0.005(3) 0.009(4) -0.004(4)
 C31 0.059(5) 0.043(4) 0.034(4) 0.008(3) 0.002(4) -0.004(4)
 C32 0.072(4) 0.087(5) 0.055(4) -0.017(3) -0.022(3) 0.039(4)
 C33 0.060(4) 0.054(3) 0.077(4) -0.011(3) 0.000(3) -0.006(3)
 C34 0.13(2) 0.048(11) 0.12(2) -0.030(12) -0.097(18) 0.029(13)
 C35 0.030(7) 0.050(9) 0.081(12) -0.031(9) -0.003(7) 0.011(6)
 C36 0.055(3) 0.045(3) 0.088(5) 0.020(3) 0.002(3) 0.001(3)
 C37 0.053(5) 0.078(6) 0.170(9) 0.009(7) 0.014(6) 0.001(5)
 C38 0.034(4) 0.036(4) 0.053(4) 0.002(3) -0.007(3) -0.011(3)
 C39 0.154(9) 0.090(7) 0.093(8) -0.009(6) 0.008(8) -0.021(7)
 C40 0.024(5) 0.029(7) 0.029(6) -0.002(5) -0.004(4) 0.004(5)
 C41 0.027(6) 0.039(7) 0.024(6) -0.011(5) -0.005(5) -0.007(5)
 C42 0.018(5) 0.054(8) 0.029(6) -0.021(6) -0.001(5) -0.007(5)
 C43 0.032(7) 0.034(8) 0.035(8) -0.001(5) 0.002(5) 0.004(5)
 C44 0.056(9) 0.071(10) 0.052(9) -0.003(8) 0.015(7) 0.002(9)
 C45 0.035(9) 0.091(19) 0.047(11) 0.008(13) 0.022(8) -0.023(14)
 C46 0.096(14) 0.040(8) 0.065(11) -0.009(8) 0.047(10) 0.002(9)
 C47 0.033(7) 0.030(7) 0.027(6) -0.001(5) -0.005(5) 0.002(5)
 C48 0.038(8) 0.063(10) 0.048(9) 0.004(7) 0.012(7) 0.019(8)
 C49 0.033(7) 0.064(9) 0.045(8) 0.003(8) 0.003(6) 0.000(7)
 C50 0.021(6) 0.022(7) 0.021(6) -0.002(5) -0.007(4) 0.000(5)
 C51 0.041(6) 0.038(6) 0.040(6) 0.015(5) -0.004(5) 0.002(5)
 C52 0.049(12) 0.078(15) 0.026(8) 0.025(8) -0.009(9) -0.004(11)
 C53 0.066(6) 0.043(5) 0.078(7) 0.008(4) -0.011(5) 0.003(4)
 C54 0.053(5) 0.051(5) 0.099(8) 0.004(5) -0.014(5) 0.007(4)
 C55 0.121(11) 0.090(10) 0.086(10) -0.007(8) -0.009(9) 0.007(9)
 C56 0.093(15) 0.091(15) 0.098(17) -0.071(14) 0.049(14) -0.043(13)
 C57 0.028(7) 0.046(9) 0.089(13) -0.030(8) -0.010(8) 0.003(6)
 Te1 0.05074(19) 0.04359(18) 0.03538(15) -0.00606(13) 0.00124(14) 0.00437(14)
 F1 0.0430(16) 0.074(2) 0.0541(18) -0.0128(16) 0.0008(14) -0.0049(15)
 F2 0.069(2) 0.076(2) 0.0380(16) -0.0129(15) -0.0155(15) 0.0089(18)
 F3 0.064(2) 0.0512(17) 0.0456(16) -0.0002(13) 0.0146(15) -0.0046(15)
 F4 0.0557(17) 0.0493(16) 0.0398(15) -0.0180(13) 0.0084(13) -0.0068(13)
 C1 0.050(3) 0.039(2) 0.0214(19) -0.0076(17) 0.0000(18) -0.002(2)
 C2 0.063(3) 0.048(3) 0.033(2) -0.008(2) -0.004(2) -0.010(2)
 C3 0.099(5) 0.039(3) 0.040(3) -0.003(2) 0.006(3) -0.008(3)
 C4 0.090(5) 0.050(3) 0.047(3) 0.006(3) 0.007(3) 0.017(3)
 C5 0.054(3) 0.073(4) 0.047(3) 0.006(3) 0.002(3) 0.012(3)
 C6 0.050(3) 0.051(3) 0.033(2) -0.002(2) 0.004(2) -0.001(2)

_geom_special_details
;
 All esds (except the esd in the dihedral angle between two l.s. planes)
 are estimated using the full covariance matrix.  The cell esds are taken
 into account individually in the estimation of esds in distances, angles
 and torsion angles; correlations between esds in cell parameters are only
 used when they are defined by crystal symmetry.  An approximate (isotropic)
 treatment of cell esds is used for estimating esds involving l.s. planes.
;
loop_
  _geom_bond_atom_site_label_1
  _geom_bond_atom_site_label_2
  _geom_bond_distance
  _geom_bond_site_symmetry_2
  _geom_bond_publ_flag
 P1 F5 1.568(4) . ?
 P1 N1 1.580(14) . ?
 P1 N4 1.574(11) . ?
 P1 N7 1.564(12) . ?
 P2 F6 1.586(8) . ?
 P2 N0 1.55(2) . ?
 P2 N10 1.53(3) . ?
 P2 N12 1.51(2) . ?
 N0 C50 1.27(4) . ?
 N1 C7 1.274(18) . ?
 N2 C7 1.452(10) . ?
 N2 C8 1.467(8) . ?
 N2 C10 1.496(6) . ?
 N2 C40 1.16(2) . ?
 N2 C41 1.536(12) . ?
 N3 C7 1.419(12) . ?
 N3 C9 1.479(9) . ?
 N3 C14 1.493(13) . ?
 N4 C18 1.253(13) . ?
 N5 C18 1.362(6) . ?
 N5 C19 1.462(6) . ?
 N5 C21 1.490(7) . ?
 N6 C18 1.364(6) . ?
 N6 C20 1.473(7) . ?
 N6 C25 1.587(15) . ?
 N6 C47 1.27(3) . ?
 N7 C29 1.31(2) . ?
 N8 C29 1.371(17) . ?
 N8 C30 1.534(17) . ?
 N8 C32 1.509(16) . ?
 N9 C29 1.346(17) . ?
 N9 C31 1.412(16) . ?
 N9 C36 1.417(12) . ?
 N10 C40 1.38(3) . ?
 N11 C40 1.36(3) . ?
 N11 C42 1.446(14) . ?
 N11 C43 1.43(3) . ?
 N12 C18 1.41(2) . ?
 N13 C32 1.45(3) . ?
 N13 C50 1.34(3) . ?
 N13 C51 1.37(3) . ?
 N14 C36 1.638(19) . ?
 N14 C50 1.40(3) . ?
 N14 C52 1.49(3) . ?
 C8 H8A 0.9900 . ?
 C8 H8B 0.9900 . ?
 C8 C9 1.518(12) . ?
 C9 H9A 0.9900 . ?
 C9 H9B 0.9900 . ?
 C10 C11 1.527(7) . ?
 C10 C12 1.523(7) . ?
 C10 C13 1.532(6) . ?
 C11 H11A 0.9800 . ?
 C11 H11B 0.9800 . ?
 C11 H11C 0.9800 . ?
 C12 H12A 0.9800 . ?
 C12 H12B 0.9800 . ?
 C12 H12C 0.9800 . ?
 C13 H13A 0.9800 . ?
 C13 H13B 0.9800 . ?
 C13 H13C 0.9800 . ?
 C14 C15 1.55(2) . ?
 C14 C16 1.551(16) . ?
 C14 C17 1.464(17) . ?
 C15 H15A 0.9800 . ?
 C15 H15B 0.9800 . ?
 C15 H15C 0.9800 . ?
 C16 H16A 0.9800 . ?
 C16 H16B 0.9800 . ?
 C16 H16C 0.9800 . ?
 C17 H17A 0.9800 . ?
 C17 H17B 0.9800 . ?
 C17 H17C 0.9800 . ?
 C19 H19A 0.9900 . ?
 C19 H19B 0.9900 . ?
 C19 C20 1.490(9) . ?
 C20 H20A 0.9900 . ?
 C20 H20B 0.9900 . ?
 C21 C22 1.542(8) . ?
 C21 C23 1.538(7) . ?
 C21 C24 1.506(7) . ?
 C22 H22A 0.9800 . ?
 C22 H22B 0.9800 . ?
 C22 H22C 0.9800 . ?
 C23 H23A 0.9800 . ?
 C23 H23B 0.9800 . ?
 C23 H23C 0.9800 . ?
 C24 H24A 0.9800 . ?
 C24 H24B 0.9800 . ?
 C24 H24C 0.9800 . ?
 C25 C26 1.48(2) . ?
 C25 C27 1.49(2) . ?
 C25 C28 1.465(19) . ?
 C26 H26A 0.9800 . ?
 C26 H26B 0.9800 . ?
 C26 H26C 0.9800 . ?
 C27 H27A 0.9800 . ?
 C27 H27B 0.9800 . ?
 C27 H27C 0.9800 . ?
 C27 H27D 0.9800 . ?
 C27 H27E 0.9800 . ?
 C27 H27F 0.9800 . ?
 C27 C47 1.61(3) . ?
 C28 H28A 0.9800 . ?
 C28 H28B 0.9800 . ?
 C28 H28C 0.9800 . ?
 C30 H30A 0.9900 . ?
 C30 H30B 0.9900 . ?
 C30 C31 1.431(16) . ?
 C31 H31A 0.9900 . ?
 C31 H31B 0.9900 . ?
 C32 C33 1.475(8) . ?
 C32 C34 1.414(18) . ?
 C32 C35 1.84(2) . ?
 C32 C53 1.672(11) . ?
 C32 C54 1.411(12) . ?
 C33 H33A 0.9800 . ?
 C33 H33B 0.9800 . ?
 C33 H33C 0.9800 . ?
 C34 H34A 0.9800 . ?
 C34 H34B 0.9800 . ?
 C34 H34C 0.9800 . ?
 C35 H35A 0.9800 . ?
 C35 H35B 0.9800 . ?
 C35 H35C 0.9800 . ?
 C36 C37 1.530(13) . ?
 C36 C38 1.553(9) . ?
 C36 C39 1.442(15) . ?
 C36 C55 1.46(2) . ?
 C36 C56 1.56(2) . ?
 C36 C57 1.605(19) . ?
 C37 H37A 0.9800 . ?
 C37 H37B 0.9800 . ?
 C37 H37C 0.9800 . ?
 C38 H38A 0.9800 . ?
 C38 H38B 0.9800 . ?
 C38 H38C 0.9800 . ?
 C39 H39A 0.9800 . ?
 C39 H39B 0.9800 . ?
 C39 H39C 0.9800 . ?
 C41 H41A 0.9900 . ?
 C41 H41B 0.9900 . ?
 C41 C42 1.523(17) . ?
 C42 H42A 0.9900 . ?
 C42 H42B 0.9900 . ?
 C43 C44 1.61(4) . ?
 C43 C45 1.52(4) . ?
 C43 C46 1.51(3) . ?
 C44 H44A 0.9800 . ?
 C44 H44B 0.9800 . ?
 C44 H44C 0.9800 . ?
 C45 H45A 0.9800 . ?
 C45 H45B 0.9800 . ?
 C45 H45C 0.9800 . ?
 C46 H46A 0.9800 . ?
 C46 H46B 0.9800 . ?
 C46 H46C 0.9800 . ?
 C47 C48 1.69(3) . ?
 C47 C49 1.64(4) . ?
 C48 H48A 0.9800 . ?
 C48 H48B 0.9800 . ?
 C48 H48C 0.9800 . ?
 C49 H49A 0.9800 . ?
 C49 H49B 0.9800 . ?
 C49 H49C 0.9800 . ?
 C51 H51A 0.9900 . ?
 C51 H51B 0.9900 . ?
 C51 C52 1.47(3) . ?
 C52 H52A 0.9900 . ?
 C52 H52B 0.9900 . ?
 C53 H53A 0.9800 . ?
 C53 H53B 0.9800 . ?
 C53 H53C 0.9800 . ?
 C54 H54A 0.9800 . ?
 C54 H54B 0.9800 . ?
 C54 H54C 0.9800 . ?
 C55 H55A 0.9800 . ?
 C55 H55B 0.9800 . ?
 C55 H55C 0.9800 . ?
 C56 H56A 0.9800 . ?
 C56 H56B 0.9800 . ?
 C56 H56C 0.9800 . ?
 C57 H57A 0.9800 . ?
 C57 H57B 0.9800 . ?
 C57 H57C 0.9800 . ?
 Te1 F1 1.997(3) . ?
 Te1 F2 1.994(3) . ?
 Te1 F3 1.993(3) . ?
 Te1 F4 1.997(3) . ?
 Te1 C1 2.109(5) . ?
 C1 C2 1.388(7) . ?
 C1 C6 1.378(7) . ?
 C2 H2 0.9500 . ?
 C2 C3 1.384(8) . ?
 C3 H3 0.9500 . ?
 C3 C4 1.371(9) . ?
 C4 H4 0.9500 . ?
 C4 C5 1.384(9) . ?
 C5 H5 0.9500 . ?
 C5 C6 1.396(8) . ?
 C6 H6 0.9500 . ?

loop_
  _geom_angle_atom_site_label_1
  _geom_angle_atom_site_label_2
  _geom_angle_atom_site_label_3
  _geom_angle
  _geom_angle_site_symmetry_1
  _geom_angle_site_symmetry_3
  _geom_angle_publ_flag
 F5 P1 N1 106.9(6) . . ?
 F5 P1 N4 105.4(4) . . ?
 N4 P1 N1 111.8(6) . . ?
 N7 P1 F5 107.3(5) . . ?
 N7 P1 N1 116.6(6) . . ?
 N7 P1 N4 108.1(6) . . ?
 N0 P2 F6 105.8(9) . . ?
 N10 P2 F6 104.2(10) . . ?
 N10 P2 N0 107.6(12) . . ?
 N12 P2 F6 107.0(10) . . ?
 N12 P2 N0 112.4(11) . . ?
 N12 P2 N10 118.9(13) . . ?
 C50 N0 P2 164.9(16) . . ?
 C7 N1 P1 139.4(11) . . ?
 C7 N2 C8 103.7(6) . . ?
 C7 N2 C10 126.6(5) . . ?
 C8 N2 C10 129.5(5) . . ?
 C10 N2 C41 105.8(6) . . ?
 C40 N2 C10 123.6(12) . . ?
 C40 N2 C41 112.9(12) . . ?
 C7 N3 C9 103.9(6) . . ?
 C7 N3 C14 119.9(8) . . ?
 C9 N3 C14 117.9(7) . . ?
 C18 N4 P1 155.8(10) . . ?
 C18 N5 C19 110.1(4) . . ?
 C18 N5 C21 125.9(4) . . ?
 C19 N5 C21 119.5(4) . . ?
 C18 N6 C20 107.9(4) . . ?
 C18 N6 C25 125.4(8) . . ?
 C20 N6 C25 122.0(8) . . ?
 C47 N6 C18 130.7(15) . . ?
 C47 N6 C20 118.9(15) . . ?
 C29 N7 P1 147.5(12) . . ?
 C29 N8 C30 106.7(12) . . ?
 C29 N8 C32 135.0(12) . . ?
 C32 N8 C30 117.7(10) . . ?
 C29 N9 C31 111.5(10) . . ?
 C29 N9 C36 122.4(10) . . ?
 C31 N9 C36 124.0(9) . . ?
 C40 N10 P2 157(2) . . ?
 C40 N11 C42 106.9(12) . . ?
 C40 N11 C43 130.6(17) . . ?
 C43 N11 C42 117.5(15) . . ?
 C18 N12 P2 153.8(18) . . ?
 C50 N13 C32 110(2) . . ?
 C50 N13 C51 111(2) . . ?
 C51 N13 C32 111(2) . . ?
 C50 N14 C36 134.6(17) . . ?
 C50 N14 C52 107(2) . . ?
 C52 N14 C36 115.7(16) . . ?
 N1 C7 N2 120.5(10) . . ?
 N1 C7 N3 125.7(10) . . ?
 N3 C7 N2 113.8(8) . . ?
 N2 C8 H8A 110.5 . . ?
 N2 C8 H8B 110.5 . . ?
 N2 C8 C9 106.3(6) . . ?
 H8A C8 H8B 108.7 . . ?
 C9 C8 H8A 110.5 . . ?
 C9 C8 H8B 110.5 . . ?
 N3 C9 C8 104.9(6) . . ?
 N3 C9 H9A 110.8 . . ?
 N3 C9 H9B 110.8 . . ?
 C8 C9 H9A 110.8 . . ?
 C8 C9 H9B 110.8 . . ?
 H9A C9 H9B 108.9 . . ?
 N2 C10 C11 109.4(4) . . ?
 N2 C10 C12 109.7(4) . . ?
 N2 C10 C13 109.2(4) . . ?
 C11 C10 C13 108.4(4) . . ?
 C12 C10 C11 112.2(4) . . ?
 C12 C10 C13 107.8(4) . . ?
 C10 C11 H11A 109.5 . . ?
 C10 C11 H11B 109.5 . . ?
 C10 C11 H11C 109.5 . . ?
 H11A C11 H11B 109.5 . . ?
 H11A C11 H11C 109.5 . . ?
 H11B C11 H11C 109.5 . . ?
 C10 C12 H12A 109.5 . . ?
 C10 C12 H12B 109.5 . . ?
 C10 C12 H12C 109.5 . . ?
 H12A C12 H12B 109.5 . . ?
 H12A C12 H12C 109.5 . . ?
 H12B C12 H12C 109.5 . . ?
 C10 C13 H13A 109.5 . . ?
 C10 C13 H13B 109.5 . . ?
 C10 C13 H13C 109.5 . . ?
 H13A C13 H13B 109.5 . . ?
 H13A C13 H13C 109.5 . . ?
 H13B C13 H13C 109.5 . . ?
 N3 C14 C15 106.0(11) . . ?
 N3 C14 C16 108.3(9) . . ?
 C15 C14 C16 108.2(10) . . ?
 C17 C14 N3 114.7(10) . . ?
 C17 C14 C15 111.7(11) . . ?
 C17 C14 C16 107.7(10) . . ?
 C14 C15 H15A 109.5 . . ?
 C14 C15 H15B 109.5 . . ?
 C14 C15 H15C 109.5 . . ?
 H15A C15 H15B 109.5 . . ?
 H15A C15 H15C 109.5 . . ?
 H15B C15 H15C 109.5 . . ?
 C14 C16 H16A 109.5 . . ?
 C14 C16 H16B 109.5 . . ?
 C14 C16 H16C 109.5 . . ?
 H16A C16 H16B 109.5 . . ?
 H16A C16 H16C 109.5 . . ?
 H16B C16 H16C 109.5 . . ?
 C14 C17 H17A 109.5 . . ?
 C14 C17 H17B 109.5 . . ?
 C14 C17 H17C 109.5 . . ?
 H17A C17 H17B 109.5 . . ?
 H17A C17 H17C 109.5 . . ?
 H17B C17 H17C 109.5 . . ?
 N4 C18 N5 123.3(7) . . ?
 N4 C18 N6 127.0(7) . . ?
 N5 C18 N6 108.9(4) . . ?
 N5 C18 N12 130.8(11) . . ?
 N6 C18 N12 119.8(11) . . ?
 N5 C19 H19A 111.5 . . ?
 N5 C19 H19B 111.5 . . ?
 N5 C19 C20 101.4(4) . . ?
 H19A C19 H19B 109.3 . . ?
 C20 C19 H19A 111.5 . . ?
 C20 C19 H19B 111.5 . . ?
 N6 C20 C19 102.5(4) . . ?
 N6 C20 H20A 111.3 . . ?
 N6 C20 H20B 111.3 . . ?
 C19 C20 H20A 111.3 . . ?
 C19 C20 H20B 111.3 . . ?
 H20A C20 H20B 109.2 . . ?
 N5 C21 C22 108.9(5) . . ?
 N5 C21 C23 110.1(4) . . ?
 N5 C21 C24 110.2(4) . . ?
 C23 C21 C22 108.2(5) . . ?
 C24 C21 C22 106.1(5) . . ?
 C24 C21 C23 113.2(5) . . ?
 C21 C22 H22A 109.5 . . ?
 C21 C22 H22B 109.5 . . ?
 C21 C22 H22C 109.5 . . ?
 H22A C22 H22B 109.5 . . ?
 H22A C22 H22C 109.5 . . ?
 H22B C22 H22C 109.5 . . ?
 C21 C23 H23A 109.5 . . ?
 C21 C23 H23B 109.5 . . ?
 C21 C23 H23C 109.5 . . ?
 H23A C23 H23B 109.5 . . ?
 H23A C23 H23C 109.5 . . ?
 H23B C23 H23C 109.5 . . ?
 C21 C24 H24A 109.5 . . ?
 C21 C24 H24B 109.5 . . ?
 C21 C24 H24C 109.5 . . ?
 H24A C24 H24B 109.5 . . ?
 H24A C24 H24C 109.5 . . ?
 H24B C24 H24C 109.5 . . ?
 C26 C25 N6 109.2(12) . . ?
 C26 C25 C27 108.0(12) . . ?
 C27 C25 N6 106.4(11) . . ?
 C28 C25 N6 105.7(11) . . ?
 C28 C25 C26 115.8(14) . . ?
 C28 C25 C27 111.4(13) . . ?
 C25 C26 H26A 109.5 . . ?
 C25 C26 H26B 109.5 . . ?
 C25 C26 H26C 109.5 . . ?
 H26A C26 H26B 109.5 . . ?
 H26A C26 H26C 109.5 . . ?
 H26B C26 H26C 109.5 . . ?
 C25 C27 H27A 109.5 . . ?
 C25 C27 H27B 109.5 . . ?
 C25 C27 H27C 109.5 . . ?
 H27A C27 H27B 109.5 . . ?
 H27A C27 H27C 109.5 . . ?
 H27B C27 H27C 109.5 . . ?
 H27D C27 H27E 109.5 . . ?
 H27D C27 H27F 109.5 . . ?
 H27E C27 H27F 109.5 . . ?
 C47 C27 H27D 109.5 . . ?
 C47 C27 H27E 109.5 . . ?
 C47 C27 H27F 109.5 . . ?
 C25 C28 H28A 109.5 . . ?
 C25 C28 H28B 109.5 . . ?
 C25 C28 H28C 109.5 . . ?
 H28A C28 H28B 109.5 . . ?
 H28A C28 H28C 109.5 . . ?
 H28B C28 H28C 109.5 . . ?
 N7 C29 N8 123.0(13) . . ?
 N7 C29 N9 126.7(12) . . ?
 N9 C29 N8 110.2(13) . . ?
 N8 C30 H30A 110.9 . . ?
 N8 C30 H30B 110.9 . . ?
 H30A C30 H30B 108.9 . . ?
 C31 C30 N8 104.2(10) . . ?
 C31 C30 H30A 110.9 . . ?
 C31 C30 H30B 110.9 . . ?
 N9 C31 C30 107.1(10) . . ?
 N9 C31 H31A 110.3 . . ?
 N9 C31 H31B 110.3 . . ?
 C30 C31 H31A 110.3 . . ?
 C30 C31 H31B 110.3 . . ?
 H31A C31 H31B 108.5 . . ?
 N8 C32 C35 98.0(8) . . ?
 N13 C32 C33 106.2(10) . . ?
 N13 C32 C53 100.5(10) . . ?
 C33 C32 N8 115.8(7) . . ?
 C33 C32 C35 91.6(7) . . ?
 C33 C32 C53 97.0(6) . . ?
 C34 C32 N8 108.7(10) . . ?
 C34 C32 C33 132.3(10) . . ?
 C34 C32 C35 98.8(15) . . ?
 C54 C32 N13 122.5(9) . . ?
 C54 C32 C33 119.3(7) . . ?
 C54 C32 C53 106.3(7) . . ?
 C32 C33 H33A 109.5 . . ?
 C32 C33 H33B 109.5 . . ?
 C32 C33 H33C 109.5 . . ?
 H33A C33 H33B 109.5 . . ?
 H33A C33 H33C 109.5 . . ?
 H33B C33 H33C 109.5 . . ?
 C32 C34 H34A 109.5 . . ?
 C32 C34 H34B 109.5 . . ?
 C32 C34 H34C 109.5 . . ?
 H34A C34 H34B 109.5 . . ?
 H34A C34 H34C 109.5 . . ?
 H34B C34 H34C 109.5 . . ?
 C32 C35 H35A 109.5 . . ?
 C32 C35 H35B 109.5 . . ?
 C32 C35 H35C 109.5 . . ?
 H35A C35 H35B 109.5 . . ?
 H35A C35 H35C 109.5 . . ?
 H35B C35 H35C 109.5 . . ?
 N9 C36 C37 95.0(7) . . ?
 N9 C36 C38 115.0(7) . . ?
 N9 C36 C39 111.6(8) . . ?
 C37 C36 C38 108.6(7) . . ?
 C39 C36 C37 117.7(11) . . ?
 C39 C36 C38 108.6(8) . . ?
 C55 C36 N14 134.4(13) . . ?
 C55 C36 C56 103.6(16) . . ?
 C55 C36 C57 100.4(13) . . ?
 C56 C36 N14 91.8(10) . . ?
 C56 C36 C57 98.0(10) . . ?
 C57 C36 N14 119.9(10) . . ?
 C36 C37 H37A 109.5 . . ?
 C36 C37 H37B 109.5 . . ?
 C36 C37 H37C 109.5 . . ?
 H37A C37 H37B 109.5 . . ?
 H37A C37 H37C 109.5 . . ?
 H37B C37 H37C 109.5 . . ?
 C36 C38 H38A 109.5 . . ?
 C36 C38 H38B 109.5 . . ?
 C36 C38 H38C 109.5 . . ?
 H38A C38 H38B 109.5 . . ?
 H38A C38 H38C 109.5 . . ?
 H38B C38 H38C 109.5 . . ?
 C36 C39 H39A 109.5 . . ?
 C36 C39 H39B 109.5 . . ?
 C36 C39 H39C 109.5 . . ?
 H39A C39 H39B 109.5 . . ?
 H39A C39 H39C 109.5 . . ?
 H39B C39 H39C 109.5 . . ?
 N2 C40 N10 132(2) . . ?
 N2 C40 N11 110.1(17) . . ?
 N11 C40 N10 117.5(19) . . ?
 N2 C41 H41A 113.3 . . ?
 N2 C41 H41B 113.3 . . ?
 H41A C41 H41B 110.6 . . ?
 C42 C41 N2 92.0(8) . . ?
 C42 C41 H41A 113.3 . . ?
 C42 C41 H41B 113.3 . . ?
 N11 C42 C41 101.6(9) . . ?
 N11 C42 H42A 111.5 . . ?
 N11 C42 H42B 111.5 . . ?
 C41 C42 H42A 111.5 . . ?
 C41 C42 H42B 111.5 . . ?
 H42A C42 H42B 109.3 . . ?
 N11 C43 C44 110(2) . . ?
 N11 C43 C45 114(2) . . ?
 N11 C43 C46 114.1(19) . . ?
 C45 C43 C44 102(2) . . ?
 C46 C43 C44 106(2) . . ?
 C46 C43 C45 110(2) . . ?
 C43 C44 H44A 109.5 . . ?
 C43 C44 H44B 109.5 . . ?
 C43 C44 H44C 109.5 . . ?
 H44A C44 H44B 109.5 . . ?
 H44A C44 H44C 109.5 . . ?
 H44B C44 H44C 109.5 . . ?
 C43 C45 H45A 109.5 . . ?
 C43 C45 H45B 109.5 . . ?
 C43 C45 H45C 109.5 . . ?
 H45A C45 H45B 109.5 . . ?
 H45A C45 H45C 109.5 . . ?
 H45B C45 H45C 109.5 . . ?
 C43 C46 H46A 109.5 . . ?
 C43 C46 H46B 109.5 . . ?
 C43 C46 H46C 109.5 . . ?
 H46A C46 H46B 109.5 . . ?
 H46A C46 H46C 109.5 . . ?
 H46B C46 H46C 109.5 . . ?
 N6 C47 C27 118(2) . . ?
 N6 C47 C48 118(2) . . ?
 N6 C47 C49 108.0(19) . . ?
 C27 C47 C48 110.6(16) . . ?
 C27 C47 C49 104(2) . . ?
 C49 C47 C48 95.1(18) . . ?
 C47 C48 H48A 109.5 . . ?
 C47 C48 H48B 109.5 . . ?
 C47 C48 H48C 109.5 . . ?
 H48A C48 H48B 109.5 . . ?
 H48A C48 H48C 109.5 . . ?
 H48B C48 H48C 109.5 . . ?
 C47 C49 H49A 109.5 . . ?
 C47 C49 H49B 109.5 . . ?
 C47 C49 H49C 109.5 . . ?
 H49A C49 H49B 109.5 . . ?
 H49A C49 H49C 109.5 . . ?
 H49B C49 H49C 109.5 . . ?
 N0 C50 N13 132(2) . . ?
 N0 C50 N14 121(2) . . ?
 N13 C50 N14 107(2) . . ?
 N13 C51 H51A 111.2 . . ?
 N13 C51 H51B 111.2 . . ?
 N13 C51 C52 102.9(17) . . ?
 H51A C51 H51B 109.1 . . ?
 C52 C51 H51A 111.2 . . ?
 C52 C51 H51B 111.2 . . ?
 N14 C52 H52A 111.3 . . ?
 N14 C52 H52B 111.3 . . ?
 C51 C52 N14 102.2(17) . . ?
 C51 C52 H52A 111.3 . . ?
 C51 C52 H52B 111.3 . . ?
 H52A C52 H52B 109.2 . . ?
 C32 C53 H53A 109.5 . . ?
 C32 C53 H53B 109.5 . . ?
 C32 C53 H53C 109.5 . . ?
 H53A C53 H53B 109.5 . . ?
 H53A C53 H53C 109.5 . . ?
 H53B C53 H53C 109.5 . . ?
 C32 C54 H54A 109.5 . . ?
 C32 C54 H54B 109.5 . . ?
 C32 C54 H54C 109.5 . . ?
 H54A C54 H54B 109.5 . . ?
 H54A C54 H54C 109.5 . . ?
 H54B C54 H54C 109.5 . . ?
 C36 C55 H55A 109.5 . . ?
 C36 C55 H55B 109.5 . . ?
 C36 C55 H55C 109.5 . . ?
 H55A C55 H55B 109.5 . . ?
 H55A C55 H55C 109.5 . . ?
 H55B C55 H55C 109.5 . . ?
 C36 C56 H56A 109.5 . . ?
 C36 C56 H56B 109.5 . . ?
 C36 C56 H56C 109.5 . . ?
 H56A C56 H56B 109.5 . . ?
 H56A C56 H56C 109.5 . . ?
 H56B C56 H56C 109.5 . . ?
 C36 C57 H57A 109.5 . . ?
 C36 C57 H57B 109.5 . . ?
 C36 C57 H57C 109.5 . . ?
 H57A C57 H57B 109.5 . . ?
 H57A C57 H57C 109.5 . . ?
 H57B C57 H57C 109.5 . . ?
 F1 Te1 F4 89.38(12) . . ?
 F1 Te1 C1 84.92(16) . . ?
 F2 Te1 F1 87.92(14) . . ?
 F2 Te1 F4 168.07(13) . . ?
 F2 Te1 C1 84.02(15) . . ?
 F3 Te1 F1 169.50(14) . . ?
 F3 Te1 F2 90.74(14) . . ?
 F3 Te1 F4 89.80(12) . . ?
 F3 Te1 C1 84.58(16) . . ?
 F4 Te1 C1 84.17(14) . . ?
 C2 C1 Te1 120.0(4) . . ?
 C6 C1 Te1 120.2(4) . . ?
 C6 C1 C2 119.7(5) . . ?
 C1 C2 H2 120.0 . . ?
 C3 C2 C1 119.9(5) . . ?
 C3 C2 H2 120.0 . . ?
 C2 C3 H3 119.7 . . ?
 C4 C3 C2 120.5(6) . . ?
 C4 C3 H3 119.7 . . ?
 C3 C4 H4 120.0 . . ?
 C3 C4 C5 120.1(6) . . ?
 C5 C4 H4 120.0 . . ?
 C4 C5 H5 120.2 . . ?
 C4 C5 C6 119.6(6) . . ?
 C6 C5 H5 120.2 . . ?
 C1 C6 C5 120.1(5) . . ?
 C1 C6 H6 119.9 . . ?
 C5 C6 H6 119.9 . . ?

_shelx_res_file
;
TITL Pmma_a.res in Pbca
REM Old TITL Pmma in Pmma
REM SHELXT solution in Pbca
REM R1 0.275, Rweak 0.020, Alpha 0.060, Orientation a'=b, b'=a, c'=-c
REM Formula found by SHELXT: C44 N10 P Te
CELL 0.71073 19.4313 15.9729 29.0592 90 90 90
ZERR 8 0.0005 0.0004 0.0008 0 0 0
LATT 1
SYMM 0.5-X,-Y,0.5+Z
SYMM -X,0.5+Y,0.5-Z
SYMM 0.5+X,0.5-Y,-Z
SFAC C H F N P Te
UNIT 312 568 40 72 8 8
ISOR 0.006 0.01 N10 C43 C44 C40 N0 C47 C49 N12
ISOR 0.006 0.01 C55 C37 C39 C30 C31 C51 N13 N14 C50

L.S. 10
PLAN  20
SIZE 0.6 0.444 0.148
TEMP -173.15
BOND $H
LIST 6
fmap 2
acta
REM <olex2.extras>
REM <HklSrc "%.\\Pmma_a.hkl">
REM </olex2.extras>

WGHT    0.012600   39.187302
FVAR       0.15485   0.65590
PART 1
P1    5    0.591803    0.537154    0.691705    21.00000    0.01833    0.03458 =
         0.01963    0.00446   -0.00309    0.00178
PART 0
PART 2
P2    5    0.620157    0.485347    0.678199   -21.00000    0.01737    0.04608 =
         0.01541    0.00219   -0.00234    0.00415
PART 0
PART 1
F5    3    0.533785    0.597328    0.709415    21.00000    0.02762    0.02740 =
         0.02941   -0.00714   -0.00054   -0.00138
PART 0
PART 2
F6    3    0.673568    0.419136    0.658778   -21.00000    0.02641    0.06243 =
         0.03179   -0.00144   -0.00300    0.01610
N0    4    0.619503    0.472822    0.731087   -21.00000    0.02492    0.01436 =
         0.02189    0.00308   -0.00553   -0.00611
PART 0
PART 1
N1    4    0.556916    0.474614    0.656648    21.00000    0.02474    0.02176 =
         0.02678    0.00433    0.00824   -0.00018
PART 0
N2    4    0.500812    0.435389    0.587603    11.00000    0.02706    0.05286 =
         0.03938    0.01274   -0.01462   -0.00671
PART 1
N3    4    0.434308    0.488037    0.651115    21.00000    0.01908    0.05500 =
         0.03648    0.00800   -0.00182    0.00335
N4    4    0.645974    0.595468    0.667350    21.00000    0.02429    0.03132 =
         0.02254    0.00708   -0.00520   -0.00850
PART 0
N5    4    0.647633    0.688929    0.607082    11.00000    0.04352    0.05180 =
         0.02485    0.00324    0.00119   -0.00532
N6    4    0.744250    0.620794    0.622781    11.00000    0.03260    0.05650 =
         0.04359    0.00219    0.00717   -0.00901
PART 1
N7    4    0.626790    0.497329    0.734958    21.00000    0.02270    0.06486 =
         0.03026    0.01702   -0.00924   -0.00521
N8    4    0.628827    0.382118    0.785414    21.00000    0.07254    0.05603 =
         0.02956    0.01040   -0.01398    0.01316
N9    4    0.605921    0.507634    0.815153    21.00000    0.05069    0.04443 =
         0.02379    0.00375    0.00136   -0.00772
PART 0
PART 2
N10   4    0.550474    0.455434    0.659605   -21.00000    0.01945    0.01991 =
         0.01579    0.00297   -0.00012    0.00168
N11   4    0.433553    0.434996    0.642807   -21.00000    0.01607    0.03055 =
         0.02570   -0.01909    0.00247   -0.00495
N12   4    0.645960    0.570704    0.664490   -21.00000    0.02939    0.02703 =
         0.02342    0.00345   -0.00645    0.00317
N13   4    0.610768    0.365324    0.787862   -21.00000    0.02799    0.02645 =
         0.02991    0.00610   -0.00498   -0.01245
N14   4    0.628929    0.495012    0.809810   -21.00000    0.03435    0.02891 =
         0.02701    0.00601    0.00097   -0.00169
PART 0
PART 1
C7    1    0.500640    0.466135    0.634609    21.00000    0.02427    0.02845 =
         0.02407    0.00380    0.00042    0.00011
C8    1    0.427768    0.435124    0.574844    21.00000    0.02817    0.06768 =
         0.03769   -0.00165   -0.01379    0.00219
AFIX  23
H8A   2    0.408821    0.377674    0.576550    21.00000   -1.20000
H8B   2    0.421697    0.456362    0.543097    21.00000   -1.20000
AFIX   0
C9    1    0.391647    0.491988    0.609040    21.00000    0.02000    0.08928 =
         0.04314    0.00892   -0.00473    0.00915
AFIX  23
H9A   2    0.389190    0.550019    0.597187    21.00000   -1.20000
H9B   2    0.344373    0.471862    0.615288    21.00000   -1.20000
AFIX   0
PART 0
C10   1    0.561853    0.404802    0.561115    11.00000    0.04532    0.04880 =
         0.03196    0.00140   -0.01690    0.00230
C11   1    0.592478    0.328572    0.585305    11.00000    0.06766    0.06483 =
         0.04512    0.01076   -0.01234    0.01868
AFIX 137
H11A  2    0.607717    0.344481    0.616241    11.00000   -1.50000
H11B  2    0.631856    0.307757    0.567611    11.00000   -1.50000
H11C  2    0.557518    0.284546    0.587591    11.00000   -1.50000
AFIX   0
C12   1    0.613960    0.475332    0.555794    11.00000    0.03989    0.06776 =
         0.01881   -0.00445   -0.00304   -0.00429
AFIX 137
H12A  2    0.592636    0.522175    0.539331    11.00000   -1.50000
H12B  2    0.653781    0.455078    0.538348    11.00000   -1.50000
H12C  2    0.629001    0.494140    0.586279    11.00000   -1.50000
AFIX   0
C13   1    0.538775    0.378410    0.512854    11.00000    0.07139    0.05609 =
         0.04939   -0.00995   -0.03189    0.00475
AFIX 137
H13A  2    0.504631    0.333475    0.515303    11.00000   -1.50000
H13B  2    0.578628    0.358364    0.495368    11.00000   -1.50000
H13C  2    0.518298    0.426502    0.497010    11.00000   -1.50000
AFIX   0
PART 1
C14   1    0.405223    0.444206    0.692103    21.00000    0.02089    0.04369 =
         0.03016    0.00140    0.00408   -0.00431
C15   1    0.329713    0.473713    0.696103    21.00000    0.02880    0.07037 =
         0.07988   -0.02109    0.00296   -0.00106
AFIX 137
H15A  2    0.302659    0.449621    0.670910    21.00000   -1.50000
H15B  2    0.327960    0.534942    0.694302    21.00000   -1.50000
H15C  2    0.310639    0.455287    0.725634    21.00000   -1.50000
AFIX   0
C16   1    0.405141    0.348743    0.682269    21.00000    0.05537    0.04448 =
         0.07270    0.01143   -0.01355   -0.01061
AFIX 137
H16A  2    0.387723    0.318747    0.709285    21.00000   -1.50000
H16B  2    0.452146    0.330165    0.675554    21.00000   -1.50000
H16C  2    0.375500    0.337012    0.655756    21.00000   -1.50000
AFIX   0
C17   1    0.443203    0.457962    0.734934    21.00000    0.04047    0.05593 =
         0.03681    0.00340    0.00947   -0.00574
AFIX 137
H17A  2    0.445650    0.518123    0.741344    21.00000   -1.50000
H17B  2    0.489870    0.435387    0.731840    21.00000   -1.50000
H17C  2    0.419520    0.429586    0.760296    21.00000   -1.50000
AFIX   0
PART 0
C18   1    0.676329    0.628347    0.633888    11.00000    0.02977    0.05756 =
         0.01661   -0.00137   -0.00456   -0.00958
C19   1    0.700867    0.730572    0.579873    11.00000    0.07750    0.05500 =
         0.05007    0.00873    0.01810   -0.01214
AFIX  23
H19A  2    0.716975    0.782598    0.594934    11.00000   -1.20000
H19B  2    0.684377    0.743783    0.548467    11.00000   -1.20000
AFIX   0
C20   1    0.755759    0.665431    0.579095    11.00000    0.05984    0.06555 =
         0.05490    0.00589    0.02899   -0.01223
AFIX  23
H20A  2    0.750315    0.627494    0.552401    11.00000   -1.20000
H20B  2    0.802119    0.691079    0.578134    11.00000   -1.20000
AFIX   0
C21   1    0.581414    0.732930    0.616223    11.00000    0.05114    0.05481 =
         0.03691   -0.01041   -0.00896    0.00261
C22   1    0.571772    0.802666    0.580079    11.00000    0.09782    0.06573 =
         0.05951   -0.00020   -0.02516    0.01582
AFIX 137
H22A  2    0.609776    0.842774    0.582418    11.00000   -1.50000
H22B  2    0.528075    0.831583    0.585639    11.00000   -1.50000
H22C  2    0.571338    0.777948    0.549214    11.00000   -1.50000
AFIX   0
C23   1    0.583089    0.773803    0.664116    11.00000    0.06593    0.05874 =
         0.04682   -0.01650   -0.00192   -0.00636
AFIX 137
H23A  2    0.582401    0.730142    0.687805    11.00000   -1.50000
H23B  2    0.542807    0.810106    0.667805    11.00000   -1.50000
H23C  2    0.625127    0.807213    0.667264    11.00000   -1.50000
AFIX   0
C24   1    0.521880    0.673684    0.609885    11.00000    0.04170    0.06786 =
         0.05570   -0.01309   -0.01436    0.00347
AFIX 137
H24A  2    0.527334    0.643324    0.580806    11.00000   -1.50000
H24B  2    0.478758    0.705483    0.609275    11.00000   -1.50000
H24C  2    0.520804    0.633688    0.635449    11.00000   -1.50000
AFIX   0
PART 1
C25   1    0.793895    0.548210    0.639797    21.00000    0.03373    0.05370 =
         0.04573   -0.00841   -0.02102    0.01525
C26   1    0.864639    0.566014    0.624142    21.00000    0.03964    0.10826 =
         0.06512   -0.01138    0.01256    0.00663
AFIX 137
H26A  2    0.866580    0.562782    0.590489    21.00000   -1.50000
H26B  2    0.896269    0.524780    0.637420    21.00000   -1.50000
H26C  2    0.878051    0.622304    0.634120    21.00000   -1.50000
AFIX   0
PART 0
C27   1    0.793330    0.551316    0.690987    11.00000    0.03137    0.11695 =
         0.04935   -0.00162   -0.01666   -0.00485
PART 1
AFIX 137
H27A  2    0.806927    0.607355    0.701275    21.00000   -1.50000
H27B  2    0.825771    0.509883    0.703155    21.00000   -1.50000
H27C  2    0.746919    0.538755    0.702236    21.00000   -1.50000
AFIX 137
PART 0
PART 2
H27D  2    0.786541    0.603745    0.707905   -21.00000   -1.50000
H27E  2    0.838516    0.527879    0.698630   -21.00000   -1.50000
H27F  2    0.757303    0.511317    0.699566   -21.00000   -1.50000
AFIX   0
PART 0
PART 1
C28   1    0.763526    0.470260    0.622690    21.00000    0.04009    0.07228 =
         0.06237   -0.01876   -0.01886    0.02071
AFIX 137
H28A  2    0.715984    0.465646    0.633655    21.00000   -1.50000
H28B  2    0.790325    0.422532    0.634001    21.00000   -1.50000
H28C  2    0.763952    0.470450    0.588967    21.00000   -1.50000
AFIX   0
C29   1    0.619119    0.465429    0.776046    21.00000    0.02616    0.03101 =
         0.02951    0.00716   -0.00858    0.00031
C30   1    0.613849    0.370282    0.836821    21.00000    0.05559    0.04288 =
         0.03599    0.00530    0.00878   -0.00418
AFIX  23
H30A  2    0.574106    0.332444    0.841497    21.00000   -1.20000
H30B  2    0.654374    0.346841    0.852956    21.00000   -1.20000
AFIX   0
C31   1    0.598676    0.452874    0.852991    21.00000    0.05853    0.04344 =
         0.03383    0.00838    0.00246   -0.00416
AFIX  23
H31A  2    0.551145    0.455366    0.865182    21.00000   -1.20000
H31B  2    0.630890    0.468812    0.877888    21.00000   -1.20000
AFIX   0
PART 0
C32   1    0.640542    0.304609    0.756765    11.00000    0.07171    0.08683 =
         0.05513   -0.01663   -0.02238    0.03914
C33   1    0.587153    0.286029    0.722160    11.00000    0.05951    0.05387 =
         0.07727   -0.01085   -0.00048   -0.00637
AFIX 137
H33A  2    0.542778    0.278058    0.737576    11.00000   -1.50000
H33B  2    0.599490    0.234885    0.705458    11.00000   -1.50000
H33C  2    0.583718    0.332799    0.700454    11.00000   -1.50000
AFIX   0
PART 1
C34   1    0.689639    0.253599    0.779202   -21.00000    0.13262    0.04820 =
         0.12475   -0.02989   -0.09669    0.02947
AFIX 137
H34A  2    0.724311    0.289072    0.794022   -21.00000   -1.50000
H34B  2    0.712023    0.217096    0.756604   -21.00000   -1.50000
H34C  2    0.666613    0.219274    0.802532   -21.00000   -1.50000
AFIX   0
C35   1    0.696974    0.351505    0.712793   -21.00000    0.03050    0.04957 =
         0.08099   -0.03102   -0.00316    0.01064
AFIX 137
H35A  2    0.671332    0.394049    0.695575   -21.00000   -1.50000
H35B  2    0.712863    0.307829    0.691625   -21.00000   -1.50000
H35C  2    0.736735    0.377574    0.727796   -21.00000   -1.50000
AFIX   0
PART 0
C36   1    0.616851    0.595012    0.819273    11.00000    0.05512    0.04499 =
         0.08801    0.01969    0.00248    0.00078
PART 1
C37   1    0.544008    0.619309    0.804398    21.00000    0.05255    0.07767 =
         0.17050    0.00946    0.01395    0.00068
AFIX 137
H37A  2    0.541286    0.619624    0.770724    21.00000   -1.50000
H37B  2    0.533040    0.675205    0.816211    21.00000   -1.50000
H37C  2    0.511041    0.578660    0.816733    21.00000   -1.50000
AFIX   0
C38   1    0.668818    0.632609    0.784301    21.00000    0.03447    0.03603 =
         0.05259    0.00193   -0.00692   -0.01067
AFIX 137
H38A  2    0.714785    0.609804    0.790253    21.00000   -1.50000
H38B  2    0.669867    0.693648    0.787642    21.00000   -1.50000
H38C  2    0.654586    0.618094    0.752947    21.00000   -1.50000
AFIX   0
C39   1    0.638332    0.617572    0.865118    21.00000    0.15417    0.09038 =
         0.09266   -0.00949    0.00819   -0.02125
AFIX 137
H39A  2    0.602262    0.602214    0.887125    21.00000   -1.50000
H39B  2    0.646443    0.678068    0.866591    21.00000   -1.50000
H39C  2    0.680893    0.587767    0.872799    21.00000   -1.50000
AFIX   0
PART 0
PART 2
C40   1    0.499564    0.440848    0.627369   -21.00000    0.02376    0.02895 =
         0.02893   -0.00247   -0.00422    0.00428
C41   1    0.438582    0.388009    0.568048   -21.00000    0.02749    0.03928 =
         0.02367   -0.01144   -0.00545   -0.00702
AFIX  23
H41A  2    0.428031    0.402926    0.535743   -21.00000   -1.20000
H41B  2    0.442137    0.326520    0.571605   -21.00000   -1.20000
AFIX   0
C42   1    0.390003    0.428472    0.602638   -21.00000    0.01846    0.05408 =
         0.02908   -0.02150   -0.00113   -0.00714
AFIX  23
H42A  2    0.374420    0.484233    0.592024   -21.00000   -1.20000
H42B  2    0.349383    0.392696    0.608653   -21.00000   -1.20000
AFIX   0
C43   1    0.402668    0.464513    0.684448   -21.00000    0.03246    0.03445 =
         0.03478   -0.00057    0.00229    0.00440
C44   1    0.440711    0.423350    0.728042   -21.00000    0.05629    0.07067 =
         0.05204   -0.00324    0.01477    0.00223
AFIX 137
H44A  2    0.441002    0.362286    0.724770   -21.00000   -1.50000
H44B  2    0.416170    0.438721    0.756266   -21.00000   -1.50000
H44C  2    0.488157    0.443945    0.729667   -21.00000   -1.50000
AFIX   0
C45   1    0.329055    0.435563    0.691081   -21.00000    0.03484    0.09092 =
         0.04684    0.00825    0.02164   -0.02302
AFIX 137
H45A  2    0.327040    0.374397    0.688815   -21.00000   -1.50000
H45B  2    0.299830    0.460426    0.667234   -21.00000   -1.50000
H45C  2    0.312695    0.453147    0.721482   -21.00000   -1.50000
AFIX   0
C46   1    0.407697    0.558138    0.691206   -21.00000    0.09569    0.03968 =
         0.06535   -0.00948    0.04737    0.00244
AFIX 137
H46A  2    0.392803    0.572530    0.722440   -21.00000   -1.50000
H46B  2    0.378081    0.586514    0.668804   -21.00000   -1.50000
H46C  2    0.455466    0.576074    0.686757   -21.00000   -1.50000
AFIX   0
C47   1    0.789446    0.569348    0.636697   -21.00000    0.03257    0.02969 =
         0.02689   -0.00095   -0.00475    0.00211
C48   1    0.800291    0.479994    0.606608   -21.00000    0.03770    0.06267 =
         0.04830    0.00408    0.01227    0.01895
AFIX 137
H48A  2    0.758349    0.446107    0.608564   -21.00000   -1.50000
H48B  2    0.839058    0.448467    0.619454   -21.00000   -1.50000
H48C  2    0.809765    0.493500    0.574327   -21.00000   -1.50000
AFIX   0
C49   1    0.865385    0.607813    0.624053   -21.00000    0.03288    0.06443 =
         0.04499    0.00264    0.00318    0.00037
AFIX 137
H49A  2    0.872897    0.604238    0.590763   -21.00000   -1.50000
H49B  2    0.901038    0.575676    0.640082   -21.00000   -1.50000
H49C  2    0.867594    0.666509    0.633759   -21.00000   -1.50000
AFIX   0
C50   1    0.621309    0.442573    0.771558   -21.00000    0.02051    0.02189 =
         0.02138   -0.00173   -0.00651    0.00001
C51   1    0.636806    0.356769    0.831425   -21.00000    0.04067    0.03812 =
         0.03984    0.01548   -0.00366    0.00243
AFIX  23
H51A  2    0.686243    0.341852    0.830655   -21.00000   -1.20000
H51B  2    0.611409    0.313556    0.848976   -21.00000   -1.20000
AFIX   0
C52   1    0.626404    0.440099    0.851312   -21.00000    0.04904    0.07829 =
         0.02648    0.02504   -0.00861   -0.00368
AFIX  23
H52A  2    0.663444    0.454354    0.873353   -21.00000   -1.20000
H52B  2    0.581339    0.444167    0.867047   -21.00000   -1.20000
AFIX   0
C53   1    0.631245    0.217074    0.787674    21.00000    0.06635    0.04264 =
         0.07829    0.00775   -0.01064    0.00336
AFIX 137
H53A  2    0.664149    0.217321    0.813232    21.00000   -1.50000
H53B  2    0.639849    0.168313    0.768031    21.00000   -1.50000
H53C  2    0.584287    0.214269    0.799881    21.00000   -1.50000
AFIX   0
C54   1    0.710204    0.307459    0.743142    21.00000    0.05302    0.05124 =
         0.09863    0.00433   -0.01405    0.00748
AFIX 137
H54A  2    0.718607    0.358772    0.725529    21.00000   -1.50000
H54B  2    0.720681    0.258655    0.723944    21.00000   -1.50000
H54C  2    0.739706    0.306930    0.770494    21.00000   -1.50000
AFIX   0
C55   1    0.596221    0.665733    0.790698   -21.00000    0.12141    0.09041 =
         0.08606   -0.00704   -0.00931    0.00655
AFIX 137
H55A  2    0.632990    0.678626    0.768729   -21.00000   -1.50000
H55B  2    0.587720    0.714626    0.810262   -21.00000   -1.50000
H55C  2    0.554090    0.651477    0.773897   -21.00000   -1.50000
AFIX   0
C56   1    0.695472    0.609703    0.827145   -21.00000    0.09260    0.09130 =
         0.09850   -0.07064    0.04861   -0.04328
AFIX 137
H56A  2    0.708742    0.587348    0.857271   -21.00000   -1.50000
H56B  2    0.705304    0.669850    0.826109   -21.00000   -1.50000
H56C  2    0.721683    0.581124    0.802992   -21.00000   -1.50000
AFIX   0
C57   1    0.590172    0.626098    0.868681   -21.00000    0.02803    0.04590 =
         0.08919   -0.02976   -0.00965    0.00302
AFIX 137
H57A  2    0.540324    0.617628    0.870824   -21.00000   -1.50000
H57B  2    0.600701    0.685704    0.872460   -21.00000   -1.50000
H57C  2    0.613203    0.593938    0.892923   -21.00000   -1.50000
AFIX   0

PART 0
TE1   6    0.759388    0.759184    0.438558    11.00000    0.05074    0.04359 =
         0.03538   -0.00606    0.00124    0.00437
F1    3    0.677179    0.711774    0.470490    11.00000    0.04298    0.07424 =
         0.05408   -0.01278    0.00077   -0.00488
F2    3    0.733882    0.690621    0.383803    11.00000    0.06871    0.07596 =
         0.03804   -0.01295   -0.01550    0.00886
F3    3    0.849898    0.787166    0.410233    11.00000    0.06433    0.05120 =
         0.04560   -0.00024    0.01459   -0.00457
F4    3    0.792159    0.805274    0.498570    11.00000    0.05568    0.04926 =
         0.03975   -0.01800    0.00838   -0.00682
C1    1    0.809331    0.648883    0.460404    11.00000    0.05010    0.03927 =
         0.02138   -0.00757    0.00003   -0.00150
C2    1    0.773087    0.574135    0.462897    11.00000    0.06350    0.04759 =
         0.03332   -0.00817   -0.00388   -0.01025
AFIX  43
H2    2    0.725783    0.572555    0.454685    11.00000   -1.20000
AFIX   0
C3    1    0.805967    0.501890    0.477368    11.00000    0.09854    0.03920 =
         0.04038   -0.00289    0.00573   -0.00776
AFIX  43
H3    2    0.780880    0.450985    0.479476    11.00000   -1.20000
AFIX   0
C4    1    0.874463    0.503251    0.488682    11.00000    0.08975    0.04952 =
         0.04681    0.00560    0.00692    0.01672
AFIX  43
H4    2    0.896745    0.453274    0.498280    11.00000   -1.20000
AFIX   0
C5    1    0.911186    0.577380    0.486132    11.00000    0.05441    0.07301 =
         0.04659    0.00596    0.00230    0.01210
AFIX  43
H5    2    0.958628    0.578455    0.494009    11.00000   -1.20000
AFIX   0
C6    1    0.878117    0.650554    0.471919    11.00000    0.05025    0.05088 =
         0.03337   -0.00203    0.00422   -0.00065
AFIX  43
H6    2    0.903083    0.701592    0.470185    11.00000   -1.20000
AFIX   0
HKLF 4

REM  Pmma_a.res in Pbca
REM R1 =  0.0777 for   10255 Fo > 4sig(Fo)  and  0.0835 for all   11270 data
REM    759 parameters refined using    102 restraints

END

WGHT      0.0125     39.1925

REM Highest difference peak  2.564,  deepest hole -1.820,  1-sigma level  0.093
Q1    1   0.7427  0.7385  0.4586  11.00000  0.05    2.56
Q2    1   0.7526  0.7277  0.4192  11.00000  0.05    1.30
Q3    1   0.7971  0.7473  0.4348  11.00000  0.05    0.84
Q4    1   0.7351  0.2413  0.7011  11.00000  0.05    0.82
Q5    1   0.5460  0.6182  0.8241  11.00000  0.05    0.73
Q6    1   0.4474  0.5115  0.7173  11.00000  0.05    0.63
Q7    1   0.7923  0.7977  0.4098  11.00000  0.05    0.55
Q8    1   0.3296  0.5069  0.6696  11.00000  0.05    0.54
Q9    1   0.7725  0.7831  0.4755  11.00000  0.05    0.53
Q10   1   0.7638  0.7970  0.4047  11.00000  0.05    0.52
Q11   1   0.6659  0.6049  0.8642  11.00000  0.05    0.47
Q12   1   0.6297  0.2845  0.7357  11.00000  0.05    0.47
Q13   1   0.6964  0.2935  0.7139  11.00000  0.05    0.45
Q14   1   0.7290  0.7964  0.4590  11.00000  0.05    0.45
Q15   1   0.6912  0.7612  0.4390  11.00000  0.05    0.44
Q16   1   0.7490  0.8231  0.4245  11.00000  0.05    0.43
Q17   1   0.7614  0.2209  0.6710  11.00000  0.05    0.43
Q18   1   0.5923  0.5068  0.7167  11.00000  0.05    0.43
Q19   1   0.6662  0.3200  0.7363  11.00000  0.05    0.42
Q20   1   0.7715  0.2438  0.6939  11.00000  0.05    0.41
;
_shelx_res_checksum                2274
_shelx_hkl_file
;
   0  -1   0    0.50    0.10
   0  -1   0    0.90    0.20
   0   2   0   52.89    3.50
   0  -2   0   43.80    3.50
   0  -2   0   46.10    3.40
   0  -2   0   50.09    3.50
   0   2   0   50.59    3.40
   0  -2   0   47.90    3.50
   0   3   0    1.80    0.20
   0  -3   0    1.80    0.30
   0  -3   0    1.90    0.50
   0   3   0    2.00    0.40
   0  -3   0    1.10    0.40
   0   4   0 4753.12  324.97
   0  -4   0 4811.92  324.47
   0  -4   0 4604.44  324.47
   0   4   0 4571.04  324.27
   0  -4   0 4952.90  325.17
   0  -5   0    6.60    1.10
   0   5   0    4.70    0.60
   0  -5   0    9.50    1.10
   0   5   0    4.60    0.80
   0  -5   0    5.10    0.60
   0  -6   0  831.92   54.39
   0  -6   0  793.72   54.89
   0   6   0  752.22   54.69
   0  -6   0  757.42   54.89
   0   6   0  830.62   54.39
   0  -7   0    0.90    0.70
   0  -7   0    1.10    0.30
   0   7   0    1.40    0.40
   0  -7   0    0.60    0.70
   0   7   0    1.50    0.70
   0  -8   0  380.76   27.40
   0   8   0  395.36   27.50
   0  -8   0  420.66   28.10
   0   8   0  401.76   27.90
   0  -9   0    0.30    0.30
   0   9   0    0.50    0.70
   0   9   0    1.10    0.40
   0  -9   0    0.40    0.70
   0  10   0  202.78   13.50
   0  10   0  190.48   14.10
   0 -10   0  188.68   13.50
   0 -10   0  193.18   14.30
   0  11   0    3.30    1.30
   0 -11   0    1.80    1.20
   0 -11   0    2.30    0.60
   0 -12   0   44.00    4.60
   0  12   0   54.09    4.60
   0 -13   0    1.00    1.40
   0  13   0    0.60    1.30
   0 -14   0  107.99    8.50
   0  14   0   89.99    8.00
   0 -15   0    2.20    2.00
   0  15   0    4.20    2.00
   0  16   0   61.19    6.20
   0 -16   0   66.19    6.60
   0 -17   0    1.30    2.40
   0  17   0   -1.00    1.90
   0  18   0   31.10    4.80
   0 -18   0   39.50    5.10
   0  19   0    0.30    2.20
   0 -19   0   -1.90    2.30
   0  20   0   12.70    3.60
   0 -20   0   17.50    4.10
   0  21   0   -1.60    2.30
   0 -21   0   -0.60    3.10
   1   0   0    0.00    0.10
  -1   0   0    0.00    0.10
   1   0   0    0.00    0.10
   1   0   0    0.00    0.10
   1   1   0    1.30    0.20
   1  -1   0    1.80    0.20
   1  -1   0    1.20    0.20
  -1  -1   0    1.00    0.20
   1  -1   0    1.30    0.20
   1  -2   0    0.70    0.20
   1  -2   0    0.40    0.30
   1   2   0    0.20    0.20
  -1  -2   0    0.80    0.20
  -1  -2   0    0.60    0.20
  -1  -2   0    1.10    0.30
   1  -2   0    0.80    0.20
  -1  -3   0    0.90    0.20
   1  -3   0    0.90    0.30
   1  -3   0    0.90    0.20
  -1   3   0    0.70    0.30
  -1  -3   0    0.70    0.30
   1   3   0    0.60    0.20
  -1  -3   0    0.50    0.30
   1  -3   0    0.80    0.40
   1   3   0    0.60    0.30
   1  -4   0    4.00    0.70
   1  -4   0    4.30    0.80
  -1  -4   0    3.00    0.70
  -1  -4   0    3.60    0.50
   1   4   0    2.80    0.50
  -1   4   0    4.30    0.70
   1   4   0    2.90    0.70
  -1  -4   0    1.90    0.60
   1  -4   0    3.80    0.50
  -1   5   0    3.40    0.70
  -1  -5   0    2.90    0.50
  -1  -5   0    0.70    0.60
   1   5   0    2.30    0.50
   1   5   0    1.30    0.60
  -1  -5   0    1.50    0.60
   1  -5   0    3.90    0.90
   1  -5   0    3.70    0.80
   1  -5   0    4.80    0.50
   1  -6   0    1.00    0.60
  -1   6   0    0.60    0.60
   1  -6   0    1.00    0.70
  -1  -6   0    0.20    0.50
   1  -6   0    0.60    0.30
   1   6   0    1.20    0.60
   1   6   0    1.20    0.40
   1   7   0    1.90    0.80
   1  -7   0    3.60    1.00
   1   7   0    2.40    0.50
  -1  -7   0    3.10    0.60
  -1   7   0    4.60    1.00
   1  -7   0    3.70    0.60
   1  -7   0    4.40    1.10
  -1  -7   0    2.50    0.90
  -1   7   0    4.70    0.50
  -1  -8   0    2.00    1.00
   1  -8   0    2.10    0.50
   1   8   0    1.10    0.50
   1   8   0    1.50    0.80
  -1   8   0    1.30    0.40
  -1   8   0    1.50    0.90
  -1  -8   0    1.90    0.50
   1  -8   0    1.30    1.00
   1  -8   0    1.50    0.90
   1   9   0   -0.60    0.60
  -1  -9   0    0.00    0.40
  -1   9   0    0.80    0.80
   1  -9   0    0.50    0.80
  -1   9   0    0.50    0.30
   1  -9   0    0.50    0.40
   1  -9   0    0.10    0.80
   1   9   0    0.70    0.40
  -1  -9   0    0.50    0.80
  -1 -10   0    1.30    0.50
   1 -10   0    0.10    0.40
  -1 -10   0   -1.50    0.80
  -1  10   0   -0.90    0.80
   1 -10   0   -0.70    0.90
  -1  10   0    0.20    0.40
   1  10   0   -0.60    0.40
   1 -10   0   -0.30    1.10
   1  10   0   -0.10    0.90
  -1  11   0    0.60    0.50
   1  11   0   -0.20    0.50
   1 -11   0   -0.10    1.00
  -1 -11   0    1.10    0.50
  -1 -11   0    0.70    1.10
   1  11   0   -0.60    0.90
   1 -11   0    0.10    0.50
  -1  11   0    0.50    1.00
   1 -12   0   -1.60    1.20
  -1 -12   0   -0.30    1.30
  -1  12   0    0.40    1.30
   1  12   0   -1.10    1.10
  -1  13   0    2.70    1.50
   1 -13   0    2.20    1.60
   1  13   0    2.00    1.50
  -1 -13   0    1.10    1.60
   1 -14   0   -0.20    1.50
   1  14   0   -0.10    1.40
  -1 -14   0   -2.40    1.50
  -1  14   0   -0.40    1.50
   1 -15   0    1.20    2.00
   1  15   0   -2.60    1.30
  -1  15   0    0.60    1.70
  -1 -15   0    2.50    2.10
  -1 -16   0    0.40    2.20
  -1  16   0   -1.10    2.00
   1 -16   0    1.50    2.20
   1  16   0    2.00    2.00
   1  17   0    0.10    2.00
  -1 -17   0    2.00    2.20
   1 -17   0    1.20    2.30
  -1  17   0   -0.20    1.90
  -1 -18   0    0.20    2.50
  -1  18   0    2.00    2.30
   1  18   0    1.70    2.40
   1 -18   0    2.10    2.60
   1 -19   0    0.10    2.40
  -1 -19   0    0.70    2.60
   1  19   0    2.00    2.50
  -1  19   0    1.30    2.30
  -1 -20   0    5.60    3.30
  -1  20   0   -1.90    2.50
   1  20   0    0.10    2.50
   1 -20   0   -0.90    2.80
  -1  21   0    1.10    2.70
   1 -21   0    2.00    2.90
  -1 -21   0    0.30    2.90
   1  21   0   -3.70    2.30
   2   0   0 4335.17  320.67
  -2   0   0 4787.92  320.67
   2   0   0 4922.41  320.57
   2   1   0  179.58   12.30
   2  -1   0  174.48   12.30
   2  -1   0  176.18   12.20
   2   1   0  175.88   12.20
  -2  -1   0  178.48   12.30
   2   1   0  180.48   12.20
   2  -1   0  174.08   12.20
  -2  -1   0  174.58   12.20
   2  -2   0 8436.36  590.24
  -2  -2   0 8897.01  590.24
  -2  -2   0 8155.28  590.74
  -2  -2   0 8694.23  590.54
   2   2   0 8776.22  590.54
  -2   2   0 8594.24  590.34
   2  -2   0 8405.86  590.54
   2  -2   0 8917.81  590.54
   2   2   0 8699.33  590.34
   2   3   0   40.10    2.80
  -2   3   0   31.60    2.70
  -2  -3   0   40.40    2.70
   2  -3   0   30.40    2.70
   2  -3   0   32.50    2.60
  -2  -3   0   39.80    2.80
   2   3   0   36.00    2.70
  -2  -3   0   42.10    2.80
   2  -4   0 3134.99  217.58
  -2  -4   0 3280.57  217.58
   2  -4   0 3269.07  217.68
  -2   4   0 3585.94  218.08
  -2  -4   0 2912.31  217.88
  -2  -4   0 3185.78  217.58
   2   4   0 2849.61  217.58
   2   4   0 3193.28  217.68
  -2   5   0    6.80    0.90
   2   5   0    6.00    0.80
  -2  -5   0    5.10    1.00
  -2  -5   0    4.60    0.90
   2  -5   0    7.90    1.00
   2  -5   0    9.60    1.30
   2   5   0    5.10    0.90
  -2  -5   0    5.00    0.70
   2  -6   0  748.73   50.59
   2  -6   0  687.03   50.89
   2   6   0  823.22   50.69
  -2   6   0  700.83   50.79
   2  -6   0  691.23   50.99
  -2  -6   0  714.83   50.89
  -2  -6   0  772.72   50.59
  -2  -6   0  713.13   50.99
   2   6   0  775.12   50.89
  -2  -7   0   92.19    7.40
   2   7   0   92.29    7.30
   2   7   0   98.99    7.10
  -2  -7   0   91.89    7.00
  -2   7   0  105.49    7.40
   2  -7   0  107.39    7.50
   2  -7   0  111.09    7.10
   2  -7   0  101.39    7.60
  -2  -7   0   91.89    7.50
  -2  -8   0  909.01   62.79
   2  -8   0  990.00   63.39
   2   8   0  874.51   63.19
  -2   8   0  947.71   63.19
   2  -8   0  984.40   63.29
   2   8   0  873.41   62.79
  -2  -8   0  826.02   63.29
   2   9   0   36.40    3.40
   2  -9   0   37.50    3.50
  -2  -9   0   40.60    3.60
  -2  -9   0   41.60    3.00
   2   9   0   41.60    3.00
   2  -9   0   32.80    3.50
  -2   9   0   36.60    3.40
  -2   9   0   35.50    2.80
   2 -10   0  309.97   23.00
  -2 -10   0  337.17   22.30
   2 -10   0  326.67   23.10
   2  10   0  332.87   22.90
  -2 -10   0  317.57   23.10
  -2  10   0  312.37   22.20
   2  10   0  316.37   22.40
  -2  10   0  328.37   22.90
  -2 -11   0    3.90    1.50
   2  11   0    7.30    1.10
   2 -11   0    2.30    1.50
  -2  11   0    2.90    0.60
  -2 -11   0    5.70    0.80
   2 -11   0    1.20    1.20
   2  11   0    7.00    1.60
  -2  11   0    3.50    1.40
  -2 -12   0  313.87   21.60
  -2  12   0  285.47   21.20
   2  12   0  279.27   21.20
   2 -12   0  300.97   21.40
   2  13   0    3.60    1.70
  -2  13   0    7.00    1.90
   2 -13   0    7.20    2.10
  -2 -13   0    3.90    1.90
   2 -14   0   57.29    5.30
   2  14   0   46.70    5.00
  -2  14   0   53.29    5.10
  -2 -14   0   44.80    5.10
   2 -15   0   29.20    4.00
   2  15   0   23.10    3.60
  -2 -15   0   21.80    3.80
  -2  15   0   31.20    3.90
   2 -16   0  159.78   12.80
  -2 -16   0  171.78   12.90
   2  16   0  151.38   12.50
  -2  16   0  150.48   12.40
  -2 -17   0   11.10    3.10
  -2  17   0    5.20    2.50
   2  17   0    9.80    2.80
   2 -17   0   11.40    3.10
   2 -18   0   56.29    6.00
   2  18   0   38.80    5.50
  -2  18   0   44.50    5.50
  -2 -18   0   47.20    6.00
  -2  19   0    3.30    2.60
  -2 -19   0    2.80    2.80
   2 -19   0    3.60    2.80
   2  19   0    0.60    2.30
  -2 -20   0   10.30    3.70
   2  20   0    8.80    3.20
  -2  20   0    9.60    3.30
   2 -20   0    9.70    3.60
   2  21   0    2.50    2.90
   2 -21   0    6.70    3.20
  -2  21   0    4.50    3.10
  -2 -21   0    4.70    3.50
   3   0   0    1.30    0.30
  -3   0   0    1.30    0.20
   3   0   0    1.40    0.40
   3   0   0    1.10    0.20
   3  -1   0    3.20    0.40
   3  -1   0    3.70    0.60
   3   1   0    3.20    0.40
   3   1   0    2.40    0.40
  -3  -1   0    2.80    0.40
  -3   1   0    4.20    0.50
   3   1   0    2.00    0.50
   3  -1   0    2.70    0.50
   3  -2   0    2.20    0.40
   3  -2   0    2.80    0.50
   3  -2   0    2.20    0.50
  -3  -2   0    1.40    0.40
   3   2   0    0.60    0.40
  -3  -2   0    3.90    0.40
   3   2   0    1.80    0.40
   3   3   0    1.80    0.50
  -3  -3   0    1.70    0.50
  -3   3   0    2.40    0.40
   3   3   0    2.10    0.50
   3  -3   0    2.00    0.50
  -3  -3   0    1.70    0.40
   3  -3   0    2.20    0.60
  -3  -3   0    1.50    0.50
   3  -3   0    3.60    0.60
   3  -4   0    0.50    0.40
   3  -4   0    0.50    0.30
  -3  -4   0    0.60    0.40
   3   4   0    1.50    0.50
   3  -4   0    0.60    0.50
  -3  -4   0    0.20    0.40
  -3  -4   0    0.30    0.40
   3   4   0    0.50    0.40
  -3   4   0    1.10    0.40
  -3   5   0    1.30    0.50
  -3  -5   0    1.10    0.60
   3   5   0    0.60    0.50
   3  -5   0    0.20    0.50
  -3  -5   0    1.90    0.60
  -3  -5   0    0.60    0.40
   3   5   0    0.60    0.50
   3  -5   0    1.30    0.70
  -3  -6   0    2.40    0.90
  -3  -6   0    3.20    0.70
   3   6   0    2.50    0.90
   3  -6   0    2.80    1.00
   3   6   0    2.40    0.70
  -3   6   0    4.80    0.90
   3  -6   0    3.30    0.90
  -3  -6   0    4.00    0.90
   3   7   0    2.30    0.70
   3  -7   0    2.30    0.90
  -3  -7   0    2.10    0.90
  -3  -7   0    2.10    1.00
   3  -7   0    0.50    0.90
  -3  -7   0    2.00    0.60
   3   7   0    1.80    0.80
  -3   7   0    1.40    0.70
   3  -8   0    0.00    0.90
  -3  -8   0    0.60    0.80
  -3  -8   0    1.10    0.90
   3  -8   0    1.20    0.90
  -3   8   0    0.50    0.70
   3   8   0    0.50    0.80
  -3  -8   0    1.60    0.50
   3   8   0    1.20    0.70
   3   9   0    1.00    0.60
  -3  -9   0    1.20    0.90
   3   9   0    0.30    0.90
  -3  -9   0    0.50    1.00
  -3   9   0    0.90    0.80
   3  -9   0    0.70    0.90
   3  -9   0    0.20    1.00
  -3  -9   0    1.30    0.50
   3  10   0    0.30    1.10
   3 -10   0    1.70    1.30
  -3 -10   0    2.30    0.80
  -3  10   0    0.70    1.00
   3  10   0    0.70    0.70
  -3 -10   0    1.10    1.20
  -3  10   0    3.10    0.70
   3 -10   0    1.40    1.10
   3 -11   0    1.40    1.40
  -3 -11   0    1.40    0.80
   3  11   0    1.20    1.20
  -3  11   0    1.30    0.60
  -3  11   0    1.80    1.20
   3  11   0    1.50    0.80
   3 -11   0    1.50    1.20
  -3 -11   0    3.70    1.50
   3  12   0   -1.20    1.30
   3 -12   0   -1.10    1.30
  -3  12   0    0.10    1.30
  -3 -12   0   -0.40    1.50
   3 -12   0   -0.40    1.40
   3  13   0   -0.50    1.40
  -3  13   0    2.40    1.50
   3 -13   0    3.80    1.70
  -3 -13   0    0.80    1.60
   3 -13   0    3.30    1.80
   3 -14   0    7.50    2.30
  -3 -14   0    6.20    2.40
  -3  14   0    4.70    2.00
   3  14   0    6.30    2.10
  -3 -15   0    2.60    2.20
   3  15   0   -0.60    1.80
   3 -15   0    2.90    2.00
  -3  15   0    4.40    2.00
  -3 -16   0    1.50    2.30
  -3  16   0    3.00    2.10
   3  16   0    1.80    2.20
   3 -16   0    1.40    2.30
  -3 -17   0    1.30    2.30
   3  17   0   -0.50    2.00
   3 -17   0   -0.50    2.10
  -3  17   0    0.90    1.90
  -3 -18   0    1.30    2.50
   3 -18   0    1.80    2.60
  -3  18   0   -1.10    2.30
   3  18   0   -0.80    2.20
  -3 -19   0    1.00    2.80
   3  19   0    2.30    2.30
  -3  19   0    0.90    2.30
   3 -19   0    0.10    2.30
  -3 -20   0    8.20    3.60
  -3  20   0    5.10    2.80
   3 -20   0    5.80    3.10
   3  20   0    3.50    2.70
  -3 -21   0    2.80    3.10
   3  21   0    0.80    2.70
   3 -21   0   -4.30    2.50
  -3  21   0   -0.20    2.50
   4   0   0  980.30   68.19
  -4   0   0 1029.10   68.19
   4   0   0 1097.59   68.39
   4   0   0  876.51   68.19
  -4  -1   0 1009.90   69.39
   4   1   0 1043.60   69.69
   4   1   0 1008.20   69.39
   4  -1   0  958.60   69.49
   4  -1   0  983.70   69.49
   4   1   0 1092.49   69.49
   4  -1   0  998.30   69.59
  -4   1   0 1011.40   69.49
   4  -2   0 6580.84  420.36
   4  -2   0 5776.62  419.96
   4  -2   0 6222.18  420.06
   4   2   0 5508.45  420.06
   4   2   0 5937.01  419.76
  -4  -2   0 6615.44  420.76
   4   2   0 5981.60  420.46
  -4  -2   0 6417.56  419.96
   4   3   0   66.19    4.70
  -4   3   0   67.29    4.70
  -4  -3   0   62.79    4.60
  -4  -3   0   62.79    4.80
  -4  -3   0   58.39    4.80
   4  -3   0   62.09    4.80
   4   3   0   67.39    4.80
   4  -3   0   64.89    4.70
   4  -3   0   69.09    4.80
  -4  -4   0  378.76   25.60
   4  -4   0  338.87   25.70
   4  -4   0  363.36   25.60
  -4  -4   0  401.16   25.60
  -4   4   0  363.56   25.50
  -4  -4   0  385.26   25.70
   4  -4   0  344.37   25.50
   4   4   0  357.36   25.60
   4   4   0  384.56   25.60
   4   5   0  328.87   24.30
  -4   5   0  364.46   24.30
  -4  -5   0  369.96   24.40
   4  -5   0  322.27   24.40
   4   5   0  360.86   24.40
   4  -5   0  350.26   24.60
  -4  -5   0  346.87   24.50
   4  -5   0  358.46   24.20
  -4  -5   0  347.27   24.30
  -4  -6   0 2847.32  182.48
  -4   6   0 2558.54  182.38
   4  -6   0 2572.14  182.38
   4   6   0 2798.82  182.48
  -4  -6   0 2437.06  182.28
  -4  -6   0 2738.63  182.58
   4  -6   0 2758.52  182.68
   4   6   0 2578.34  182.38
   4  -7   0   12.60    1.90
  -4  -7   0   11.50    1.30
   4   7   0   12.80    1.60
  -4  -7   0   13.80    2.00
   4   7   0   11.70    1.70
  -4  -7   0   11.90    1.70
   4  -7   0   12.70    1.60
  -4   7   0   14.40    1.60
  -4  -8   0  250.77   16.30
   4   8   0  227.98   16.40
  -4  -8   0  242.38   16.90
   4   8   0  240.68   16.70
  -4  -8   0  224.48   16.60
   4  -8   0  225.98   16.60
  -4   8   0  227.88   16.50
   4  -8   0  217.88   16.80
   4  -9   0   12.70    2.00
  -4   9   0    9.30    1.70
   4  -9   0   10.20    2.10
  -4  -9   0   14.00    1.40
   4   9   0   17.10    1.70
  -4  -9   0   13.80    2.20
  -4  -9   0   18.60    2.30
   4   9   0   15.90    2.20
  -4 -10   0  775.92   51.69
   4  10   0  692.23   51.39
   4 -10   0  810.52   51.69
  -4  10   0  778.82   51.39
   4 -10   0  764.22   51.49
  -4 -10   0  683.43   51.49
  -4 -10   0  698.93   50.89
   4  10   0  717.03   51.09
  -4  11   0  106.39    8.40
   4 -11   0  103.79    8.70
   4  11   0  107.89    8.00
  -4 -11   0  115.89    7.90
   4  11   0  120.09    8.60
  -4 -11   0  106.69    8.80
   4 -11   0   98.99    8.40
   4 -12   0  394.06   27.00
  -4 -12   0  376.56   27.20
   4  12   0  365.36   26.90
  -4 -12   0  344.37   26.20
  -4  12   0  396.16   26.90
   4 -12   0  394.06   27.20
  -4 -13   0    3.80    2.00
   4  13   0    3.70    1.80
   4 -13   0    3.20    1.80
   4 -13   0    0.60    1.70
  -4  13   0    1.40    1.50
   4 -14   0  308.47   22.20
  -4  14   0  323.27   22.20
  -4 -14   0  310.57   22.50
   4 -14   0  279.77   22.30
   4  14   0  294.97   22.10
  -4  15   0    8.90    2.50
   4 -15   0   10.30    2.70
  -4 -15   0   11.00    3.00
   4  15   0   12.50    2.80
   4 -16   0  138.59   10.80
  -4 -16   0  125.69   10.90
   4  16   0  125.79   10.70
  -4  16   0  132.09   10.70
  -4 -17   0   -0.50    2.10
   4  17   0    1.50    2.20
  -4  17   0    3.50    2.20
   4 -17   0    2.10    2.20
  -4 -18   0   30.00    4.80
   4 -18   0   29.20    4.60
  -4  18   0   25.80    4.20
   4  18   0   21.70    4.10
  -4 -19   0    6.00    3.00
   4  19   0   11.40    3.20
  -4  19   0    4.80    2.70
   4 -19   0    7.10    3.00
   4 -20   0    3.80    3.10
  -4 -20   0    5.40    3.10
   4  20   0    1.90    2.80
  -4  20   0    5.10    3.00
   4  21   0    4.50    3.00
  -4  21   0    7.40    3.30
   4 -21   0    2.40    3.10
  -4 -21   0    2.90    3.20
   5   0   0    8.90    0.90
   5  -1   0    8.60    0.90
   5   1   0    8.10    1.20
  -5   1   0    7.60    0.90
   5   1   0    7.30    0.90
   5   1   0    7.40    0.80
  -5  -1   0    6.40    0.80
   5  -1   0   10.20    1.30
   5  -1   0    7.90    0.90
  -5  -2   0    1.70    0.60
  -5   2   0    1.60    0.50
   5   2   0    1.90    0.40
   5  -2   0    1.60    0.60
   5  -2   0    1.80    0.60
   5  -2   0    1.50    0.40
   5   2   0    4.70    0.90
  -5  -2   0    1.80    0.40
   5   3   0    0.50    0.30
  -5  -3   0    0.40    0.40
   5  -3   0    0.90    0.50
   5   3   0    0.80    0.60
   5  -3   0    0.10    0.30
  -5  -3   0   -0.10    0.50
   5   3   0   -0.10    0.30
   5  -3   0    0.10    0.40
  -5  -4   0    3.20    0.80
   5   4   0    1.20    0.50
  -5   4   0    1.90    0.50
   5   4   0    0.60    0.50
  -5  -4   0    0.50    0.50
   5  -4   0    1.90    0.60
   5  -4   0    1.50    0.50
  -5  -4   0    2.60    0.50
   5  -4   0    1.20    0.70
  -5  -5   0   14.70    1.50
   5   5   0   16.00    1.50
  -5  -5   0   10.80    1.30
  -5   5   0   10.30    1.30
   5  -5   0   11.50    1.30
   5   5   0    6.80    1.30
   5  -5   0   11.00    1.30
  -5  -5   0   11.80    1.50
   5  -6   0    1.60    0.80
   5   6   0    1.40    0.70
   5   6   0    1.60    0.80
  -5  -6   0    1.50    0.70
  -5  -6   0    1.70    0.70
  -5   6   0    2.40    0.80
  -5  -6   0    2.10    0.80
   5  -6   0    0.80    0.90
   5  -6   0    3.20    0.80
  -5  -7   0    0.40    0.70
  -5   7   0    0.30    0.60
   5  -7   0   -0.20    0.90
   5   7   0   -0.30    0.70
  -5  -7   0    0.70    0.90
  -5  -7   0   -0.60    0.50
   5   7   0    0.40    0.70
   5  -7   0    0.60    0.80
  -5  -8   0    2.50    1.00
   5  -8   0    2.50    1.30
  -5   8   0    5.80    1.20
  -5  -8   0    2.20    1.10
   5  -8   0    2.50    1.00
   5   8   0    3.70    1.10
  -5  -8   0    2.70    0.80
   5   8   0    2.50    0.90
   5   9   0    2.50    1.00
  -5  -9   0    3.00    1.30
  -5   9   0    3.60    1.10
   5  -9   0    2.70    1.40
   5  -9   0    3.50    1.20
  -5  -9   0    3.40    1.20
   5   9   0    3.10    1.20
  -5  -9   0    3.80    0.90
  -5 -10   0    2.80    1.50
   5 -10   0    3.70    1.40
  -5 -10   0    1.50    1.30
   5 -10   0    3.50    1.70
   5  10   0    2.60    1.10
  -5  10   0    2.20    1.20
   5  10   0    2.40    1.40
  -5 -10   0    2.80    0.90
   5  11   0    0.90    0.90
  -5 -11   0    1.00    0.80
  -5  11   0   -0.20    1.00
   5 -11   0    1.10    1.50
  -5 -11   0   -0.20    1.30
   5  11   0   -1.60    1.10
   5 -11   0    0.20    1.20
  -5 -12   0    2.60    1.80
  -5  12   0    3.50    1.50
   5  12   0    0.10    1.60
   5  12   0    0.10    1.20
   5 -12   0    2.90    1.70
   5 -12   0    0.50    1.70
  -5 -12   0    2.20    1.00
   5 -13   0    2.60    1.70
   5  13   0   -1.90    1.40
  -5 -13   0    0.00    1.50
  -5  13   0    0.20    1.40
   5 -13   0   -0.70    1.70
  -5  14   0    2.00    1.90
  -5 -14   0    3.70    2.40
   5 -14   0    3.40    2.10
   5 -14   0    4.20    2.30
   5  14   0    4.20    2.00
   5 -15   0    3.40    2.10
  -5 -15   0    1.20    2.00
   5  15   0    1.10    1.80
  -5  15   0    3.50    2.00
   5 -16   0    2.50    2.40
  -5 -16   0    2.90    2.50
  -5  16   0    1.90    2.00
   5  16   0    3.50    2.20
   5 -17   0    3.40    2.40
  -5 -17   0    2.40    2.30
  -5  17   0    3.10    2.10
   5  17   0    0.70    2.10
  -5 -18   0    0.20    2.60
   5  18   0   -0.40    2.20
  -5  18   0   -1.80    2.00
   5 -18   0   -0.30    2.30
   5  19   0    0.00    2.20
  -5  19   0    0.50    2.20
  -5 -19   0   -0.20    2.60
   5 -19   0    0.10    2.50
  -5 -20   0    2.50    2.70
  -5  20   0    2.10    2.50
   6   0   0 6669.33  472.05
   6   0   0 7444.65  472.45
   6   0   0 6556.54  471.75
  -6   0   0 6883.41  471.75
   6   1   0   18.00    1.60
   6   1   0   17.60    1.90
   6   1   0   18.10    1.60
   6  -1   0   18.70    1.70
  -6   1   0   23.70    1.70
   6  -1   0   20.90    1.70
  -6  -1   0   16.10    1.50
   6  -1   0   22.00    1.90
   6   2   0  766.02   55.19
   6   2   0  832.82   55.59
  -6  -2   0  732.43   55.59
  -6   2   0  830.82   55.39
   6   2   0  778.52   55.29
   6  -2   0  791.02   55.49
  -6  -2   0  804.52   55.19
   6  -2   0  836.72   55.39
   6  -2   0  864.01   55.29
   6   3   0  166.18   12.40
  -6  -3   0  174.18   12.50
   6  -3   0  193.98   12.70
   6   3   0  184.28   12.80
   6  -3   0  172.98   12.60
   6   3   0  178.88   12.60
  -6  -3   0  178.68   12.80
   6  -3   0  182.58   12.70
   6  -4   0 2621.74  183.68
   6   4   0 2746.63  183.78
  -6  -4   0 2907.11  183.98
   6   4   0 2683.03  183.88
   6   4   0 2723.23  183.58
   6  -4   0 2648.44  183.88
   6  -4   0 2362.96  183.68
  -6   4   0 2786.22  183.58
  -6  -4   0 2782.82  183.58
  -6  -4   0 2542.25  183.78
  -6   5   0  145.49   10.30
  -6  -5   0  152.48   10.60
  -6  -5   0  138.49   10.50
   6   5   0  160.48   10.50
  -6  -5   0  148.49   10.30
   6  -5   0  133.19   10.40
   6  -5   0  130.89   10.50
   6  -5   0  142.19   10.40
   6   5   0  151.08   10.50
  -6  -6   0  836.12   60.19
  -6   6   0  877.01   60.09
  -6  -6   0  824.72   60.29
   6  -6   0  948.81   60.09
   6  -6   0  893.91   60.19
   6   6   0  865.61   60.19
   6  -6   0  782.82   60.29
   6   6   0  899.31   60.19
  -6  -6   0  912.91   60.09
  -6  -7   0   97.29    7.40
   6   7   0   93.19    7.10
   6  -7   0  102.09    7.20
  -6   7   0   92.49    7.10
  -6  -7   0   95.99    7.10
   6  -7   0   89.79    7.40
  -6  -7   0   92.59    7.10
   6   7   0   90.89    7.20
   6  -7   0   97.69    7.00
  -6  -8   0  613.64   48.60
   6   8   0  711.73   48.50
  -6  -8   0  715.63   48.40
   6   8   0  678.43   48.40
   6  -8   0  697.73   48.70
  -6   8   0  729.73   48.40
  -6  -8   0  696.43   48.30
   6  -8   0  740.03   48.50
   6  -9   0    1.80    1.10
   6  -9   0    4.80    1.50
   6   9   0    2.60    1.10
  -6  -9   0    1.50    0.80
  -6   9   0    6.40    1.30
  -6  -9   0    1.10    1.20
  -6  -9   0    1.00    0.90
   6   9   0    2.70    1.20
   6  10   0  701.53   49.20
   6 -10   0  737.53   49.50
  -6 -10   0  692.13   49.40
   6 -10   0  693.03   49.70
   6  10   0  706.73   49.40
  -6 -10   0  710.33   49.00
  -6 -10   0  710.93   49.70
  -6  10   0  720.03   49.30
   6 -11   0  167.78   13.80
  -6 -11   0  187.58   13.90
  -6 -11   0  187.38   13.00
  -6 -11   0  197.88   13.70
   6 -11   0  180.38   13.60
   6  11   0  171.48   13.20
  -6  11   0  177.88   13.40
   6  11   0  188.98   13.60
   6 -12   0  211.98   14.50
   6  12   0  174.78   14.30
  -6 -12   0  181.38   14.60
   6 -12   0  207.88   14.80
   6  12   0  175.08   13.90
  -6  12   0  220.88   14.40
  -6 -12   0  185.28   13.70
   6 -13   0   28.20    3.80
   6  13   0   29.20    3.80
  -6  13   0   28.20    3.40
   6 -13   0   29.00    4.20
  -6 -13   0   29.60    4.10
   6 -14   0  278.07   20.10
   6  14   0  247.58   19.60
  -6  14   0  272.97   19.60
   6 -14   0  274.47   19.80
  -6 -14   0  264.77   20.00
   6  15   0   36.00    4.50
  -6  15   0   29.90    4.20
   6 -15   0   36.00    4.50
   6 -15   0   33.10    4.80
  -6 -15   0   31.80    4.90
  -6  16   0   24.20    3.90
  -6 -16   0   24.70    4.40
   6  16   0   20.70    3.70
   6 -16   0   25.20    4.10
  -6 -17   0    8.80    3.10
  -6  17   0    6.60    2.70
   6 -17   0    7.70    2.80
   6  17   0    7.30    2.60
   6 -18   0   20.40    4.00
   6  18   0   12.70    3.40
  -6 -18   0   17.80    4.00
  -6  18   0   23.50    3.90
  -6  19   0   16.10    3.50
   6 -19   0   17.70    3.90
   6  19   0   15.80    3.40
  -6 -19   0   12.80    3.80
   6  20   0    2.90    2.70
  -6 -20   0    4.50    3.40
  -6  20   0    1.20    2.70
   6 -20   0    4.20    3.20
   7   0   0    3.60    0.70
   7  -1   0   10.40    1.40
   7   1   0   11.40    1.70
   7   1   0   12.80    1.30
   7   1   0   14.90    1.40
  -7  -1   0   12.80    1.20
   7  -1   0   13.00    1.40
   7  -1   0   12.60    1.80
  -7   1   0   12.80    1.30
   7  -2   0    7.50    1.40
   7   2   0   13.30    1.10
   7   2   0   10.10    1.60
   7   2   0    7.80    1.20
  -7   2   0   11.10    1.30
  -7  -2   0   12.60    1.10
  -7  -2   0    7.80    1.60
   7  -2   0    8.00    1.30
   7  -2   0   10.20    1.20
  -7  -3   0    5.10    0.80
   7   3   0    5.00    0.90
   7   3   0    4.50    1.10
   7   3   0    4.40    0.70
   7  -3   0    4.60    1.00
   7  -3   0    3.00    0.90
  -7  -3   0    4.60    1.10
   7  -3   0    2.80    0.70
  -7   3   0    4.40    0.90
   7   4   0    1.90    0.70
   7  -4   0    3.00    0.70
   7  -4   0    2.30    0.90
   7  -4   0    1.70    0.80
   7   4   0    1.20    0.90
   7   4   0    3.30    0.70
  -7  -4   0    1.50    0.90
  -7  -4   0    2.80    0.60
  -7  -5   0    3.60    1.00
   7   5   0    5.40    0.90
   7  -5   0    4.90    1.00
   7  -5   0    4.10    1.20
   7   5   0    3.80    1.10
  -7   5   0    5.30    0.90
  -7  -5   0    4.80    1.10
   7  -5   0    5.70    1.10
   7   5   0    5.20    1.00
  -7  -5   0    6.20    0.90
   7  -6   0    3.30    1.00
   7  -6   0    3.80    0.90
  -7  -6   0    3.70    0.90
  -7   6   0    4.40    0.90
  -7  -6   0    3.20    1.10
   7   6   0    2.70    1.00
   7   6   0    2.30    1.00
   7  -6   0    2.60    1.10
  -7  -6   0    1.70    0.90
  -7  -7   0    6.50    1.40
   7   7   0    5.70    1.30
   7   7   0    4.00    1.20
   7  -7   0    3.80    1.00
  -7  -7   0    5.60    1.10
  -7   7   0    5.60    1.10
   7  -7   0    5.40    1.20
   7  -7   0    6.60    1.50
  -7  -7   0    4.50    1.20
   7  -8   0    3.00    1.30
  -7   8   0    6.20    1.30
  -7  -8   0    1.40    1.00
  -7  -8   0    2.60    1.30
   7   8   0    2.00    1.10
   7  -8   0    6.30    1.40
  -7  -8   0    2.20    1.00
   7   8   0    2.70    1.10
  -7  -9   0    1.70    1.00
   7   9   0    2.10    1.20
  -7  -9   0    1.00    1.00
   7   9   0    1.90    1.30
  -7  -9   0    1.40    1.30
   7  -9   0    1.00    1.30
  -7   9   0    1.90    1.00
   7  -9   0    1.50    1.10
   7 -10   0    4.50    1.80
  -7 -10   0    1.90    1.50
   7  10   0    1.40    1.30
  -7 -10   0    3.10    1.20
   7  10   0    0.70    1.30
  -7 -10   0    1.10    1.30
  -7  10   0    3.60    1.40
   7 -10   0    2.40    1.30
   7 -11   0    0.90    1.70
  -7 -11   0   -0.70    1.40
   7  11   0   -0.10    1.10
   7  11   0   -0.30    1.30
  -7  11   0    0.40    1.30
  -7 -11   0    2.00    1.40
   7 -11   0    0.70    1.40
  -7 -11   0    1.30    1.00
   7 -12   0    5.30    1.90
  -7 -12   0    6.70    1.40
   7  12   0    5.10    1.90
  -7 -12   0    4.60    1.90
   7 -12   0    6.30    2.20
  -7  12   0    4.90    1.80
   7  12   0    2.50    1.50
  -7 -13   0    1.40    1.90
   7  13   0    0.20    1.50
   7 -13   0    1.90    1.90
  -7  13   0   -0.40    1.50
   7 -13   0    1.60    1.80
   7  14   0    0.80    1.80
  -7 -14   0    2.60    2.10
   7 -14   0    0.00    2.10
   7 -14   0   -0.30    1.80
  -7  14   0   -0.90    1.60
   7 -15   0    2.10    2.00
   7  15   0    1.90    2.00
  -7  15   0    0.50    1.80
  -7 -15   0    2.30    2.20
   7 -15   0    4.60    2.40
  -7 -16   0    3.20    2.40
   7 -16   0    2.40    2.40
   7  16   0    3.50    2.20
   7 -16   0    0.80    2.50
  -7  16   0   -0.40    2.00
  -7  17   0    1.40    1.90
   7 -17   0   -0.60    2.00
  -7 -17   0    0.00    2.30
   7  17   0   -3.10    1.50
  -7 -18   0   -0.50    2.60
  -7  18   0    4.70    2.60
   7 -18   0    5.20    2.60
   7  18   0    1.10    2.20
  -7 -19   0   -1.70    2.50
  -7  19   0   -0.30    2.30
   7  19   0    3.20    2.60
   7 -19   0    1.50    2.50
  -7 -20   0   -2.80    2.80
   7  20   0    2.10    2.50
  -7  20   0    3.60    2.70
   7 -20   0    0.80    2.70
   8   0   0 2420.06  176.48
  -8   0   0 2499.65  176.38
   8   0   0 2776.72  176.88
   8   0   0 2610.14  176.48
   8   1   0  856.61   59.09
   8  -1   0  807.42   58.79
  -8   1   0  833.12   58.79
   8  -1   0  902.01   59.09
   8   1   0  919.21   58.89
   8   1   0  812.52   58.69
  -8  -1   0  850.31   58.69
   8  -2   0  266.87   21.00
  -8  -2   0  283.77   21.20
   8   2   0  327.77   21.10
  -8   2   0  290.47   20.80
   8  -2   0  273.57   20.80
  -8  -2   0  314.67   20.70
   8  -2   0  273.27   20.70
   8   2   0  334.77   20.80
   8   2   0  312.17   20.70
  -8   3   0   33.80    3.20
   8  -3   0   36.80    3.10
   8  -3   0   32.30    3.30
   8  -3   0   34.40    3.30
   8   3   0   40.30    3.00
  -8  -3   0   46.10    3.70
  -8  -3   0   46.70    3.10
   8   3   0   41.80    3.30
   8   3   0   43.80    3.60
   8   4   0  813.62   57.79
   8   4   0  830.52   57.99
   8  -4   0  851.81   57.99
   8  -4   0  843.02   58.19
  -8  -4   0  788.12   58.29
   8  -4   0  907.61   58.19
  -8   4   0  853.11   58.09
  -8  -4   0  897.31   57.89
   8   4   0  778.82   58.19
  -8  -5   0    2.50    0.90
   8  -5   0    2.20    0.80
   8  -5   0    2.20    0.90
   8  -5   0    1.60    1.00
  -8   5   0    3.70    0.80
  -8  -5   0    2.00    0.70
  -8  -5   0    0.90    0.80
   8   5   0    1.70    0.70
   8   5   0    2.10    1.10
   8   5   0    0.10    0.70
   8   6   0  206.88   14.80
   8  -6   0  197.08   14.80
  -8   6   0  223.78   14.60
  -8  -6   0  202.68   15.00
  -8  -6   0  197.58   14.90
   8   6   0  185.08   14.90
  -8  -6   0  202.68   14.60
   8  -6   0  216.18   15.00
   8  -6   0  219.68   14.80
   8   6   0  209.68   14.60
  -8  -7   0  150.28   11.00
   8   7   0  153.18   10.80
   8  -7   0  139.49   10.70
  -8  -7   0  139.29   10.80
  -8   7   0  144.59   10.60
   8  -7   0  118.59   10.90
   8   7   0  161.38   11.00
   8  -7   0  145.79   10.60
  -8  -7   0  165.28   10.70
  -8  -8   0  553.04   39.10
  -8  -8   0  550.94   39.30
   8   8   0  530.05   39.20
   8  -8   0  572.64   39.00
   8  -8   0  571.14   39.50
  -8   8   0  649.83   39.20
   8   8   0  556.54   39.30
  -8  -8   0  480.75   39.40
   8  -8   0  593.64   39.30
  -8  -9   0    1.90    1.10
   8   9   0    1.70    1.20
   8  -9   0    2.80    1.30
  -8  -9   0    1.40    1.10
  -8   9   0    2.00    1.10
   8  -9   0    2.60    1.50
  -8  -9   0    2.30    1.40
   8   9   0    0.60    1.10
  -8  10   0  281.37   20.10
  -8 -10   0  283.77   20.10
   8 -10   0  323.67   20.30
  -8 -10   0  269.77   20.50
   8 -10   0  311.57   20.60
   8  10   0  275.27   20.10
  -8 -10   0  254.07   19.90
   8  10   0  249.78   20.10
   8 -11   0   99.99    8.80
  -8 -11   0  102.29    8.10
  -8 -11   0  100.59    8.40
   8 -11   0  106.49    8.50
   8  11   0  105.49    8.30
  -8 -11   0  113.89    8.90
   8  11   0  113.49    8.60
  -8  11   0  110.49    8.30
   8 -12   0  250.07   18.10
  -8 -12   0  237.78   17.50
   8 -12   0  284.37   18.60
  -8  12   0  249.97   18.00
  -8 -12   0  221.98   18.40
   8  12   0  242.08   17.80
  -8 -12   0  243.88   18.10
   8  12   0  250.07   18.10
   8 -13   0   38.90    4.70
   8  13   0   35.90    4.20
  -8 -13   0   36.70    4.40
  -8  13   0   36.60    4.00
   8 -13   0   36.60    4.20
   8 -14   0   98.99    7.70
   8  14   0   77.29    7.50
  -8 -14   0   65.29    7.50
  -8  14   0   98.09    7.50
   8 -14   0   96.19    8.10
   8 -15   0   12.80    3.10
  -8 -15   0   15.50    3.30
   8 -15   0   20.40    3.70
   8  15   0   15.30    3.20
  -8  15   0   10.60    2.70
  -8 -16   0   51.39    6.00
   8  16   0   44.90    5.50
   8 -16   0   55.89    5.80
   8 -16   0   52.79    6.20
  -8  16   0   54.99    5.50
   8  17   0   32.90    4.70
   8 -17   0   36.40    5.00
  -8  17   0   31.00    4.70
  -8 -17   0   38.60    5.60
   8 -18   0   10.90    3.20
  -8 -18   0    2.70    2.80
   8  18   0    3.00    2.30
  -8  18   0    9.10    2.90
   8 -19   0   -0.90    2.20
  -8  19   0    1.00    2.10
   8  19   0   -1.20    2.10
  -8 -19   0   -2.10    2.40
  -8 -20   0    0.50    3.00
   8 -20   0    3.30    2.80
  -8  20   0    2.70    2.80
   8  20   0    3.90    2.80
  -9   0   0   18.60    1.80
   9   0   0   24.40    2.40
   9   0   0   19.90    1.90
   9   0   0   16.50    1.90
   9  -1   0    4.90    1.20
  -9  -1   0    4.30    0.70
   9   1   0    5.00    0.90
   9   1   0    4.40    0.90
   9   1   0    5.20    1.30
  -9   1   0    4.60    0.90
   9  -1   0    3.60    0.90
   9  -2   0    1.70    0.80
  -9   2   0    2.80    0.80
   9   2   0    1.20    0.70
   9  -2   0    2.50    1.00
   9   2   0    1.30    0.60
  -9  -2   0    1.70    0.60
  -9  -2   0    1.50    1.10
   9  -2   0    1.80    0.70
   9   2   0    2.10    1.00
   9   3   0   19.80    1.70
   9   3   0   14.90    1.90
  -9   3   0   16.10    1.90
   9   3   0   12.90    2.10
   9  -3   0   12.70    2.10
   9  -3   0   15.60    2.00
  -9  -3   0   19.40    2.40
  -9  -3   0   20.00    1.70
   9  -3   0   18.90    1.80
   9  -4   0    2.80    1.10
   9   4   0    3.20    1.00
  -9   4   0    2.10    0.90
  -9  -4   0    2.30    1.10
  -9  -4   0    3.30    0.80
   9   4   0    3.80    0.80
   9  -4   0    2.90    0.90
   9  -4   0    1.20    0.90
   9   4   0    2.70    1.20
  -9  -5   0    3.30    0.80
  -9  -5   0    2.60    1.20
   9   5   0    3.70    1.00
   9  -5   0    2.90    1.30
  -9   5   0    4.00    0.90
  -9   5   0    3.50    1.20
   9   5   0    4.70    0.90
   9  -5   0    4.70    1.00
  -9  -5   0    2.50    1.00
   9  -5   0    2.80    1.10
   9   5   0    2.40    1.20
   9  -6   0    7.70    1.70
   9  -6   0    5.20    1.40
  -9  -6   0    5.90    1.10
   9  -6   0    7.60    1.30
   9   6   0    4.80    1.50
  -9   6   0    7.30    1.20
   9   6   0    6.30    1.50
  -9  -6   0    4.40    1.50
  -9  -6   0    2.10    1.30
   9   7   0    9.60    1.60
  -9  -7   0    8.30    1.70
  -9   7   0   10.60    1.60
  -9  -7   0   11.50    1.60
  -9  -7   0   12.10    2.00
   9   7   0   10.50    1.80
   9   7   0    7.70    1.80
   9  -7   0    8.50    1.90
   9  -7   0   10.10    1.70
   9  -7   0   11.40    1.80
   9  -8   0    0.80    1.10
  -9  -8   0    0.10    0.80
  -9  -8   0    1.00    1.30
  -9   8   0    0.90    0.90
   9  -8   0    0.20    0.90
  -9  -8   0   -0.70    0.90
   9   8   0   -2.30    1.00
   9   8   0    0.60    1.10
   9  -8   0    0.60    1.30
   9  -9   0    1.60    1.50
  -9  -9   0    1.30    1.10
   9   9   0    0.50    1.10
   9  -9   0    0.20    1.10
  -9  -9   0    1.30    1.10
  -9  -9   0    0.30    1.20
  -9   9   0    1.50    1.10
   9   9   0    1.70    1.20
   9  10   0    8.50    2.30
  -9 -10   0   12.60    2.20
  -9 -11   0    3.80    1.30
   9 -11   0    4.20    1.90
   9  11   0    4.50    1.70
  -9  11   0    3.80    1.50
  -9 -11   0    4.40    1.90
  -9 -11   0    4.50    1.60
   9 -11   0    2.30    1.60
   9  11   0    2.70    1.50
   9  12   0    0.90    1.60
  -9 -12   0    1.30    1.60
   9 -12   0    0.70    2.00
   9  12   0    1.50    1.60
  -9 -12   0    3.00    1.40
  -9  12   0    2.10    1.60
   9 -12   0    2.20    1.80
  -9 -12   0    2.80    2.00
  -9 -13   0    1.80    1.90
  -9  13   0   -0.60    1.40
   9 -13   0    1.00    1.70
  -9 -13   0    2.80    1.60
   9  13   0   -0.50    1.60
   9 -13   0   -0.30    1.70
   9 -14   0    1.10    1.90
  -9 -14   0    0.40    2.00
  -9  14   0    1.80    1.70
   9 -14   0    2.70    2.20
   9  14   0    0.40    1.70
  -9 -15   0   -1.70    1.80
  -9  15   0   -1.70    1.60
   9 -15   0   -1.80    2.00
   9  15   0   -2.80    1.60
   9 -15   0   -2.10    1.70
   9  16   0    5.70    2.40
   9 -16   0    4.50    2.60
  -9 -16   0    4.10    2.60
  -9  16   0    1.50    2.00
   9 -16   0    0.40    2.10
   9  17   0    0.40    2.10
   9 -17   0   -0.10    2.20
  -9 -17   0   -1.70    2.00
  -9  17   0   -0.50    2.00
   9 -17   0    0.90    2.70
  -9  18   0    4.60    2.50
   9  18   0    0.80    2.20
   9 -18   0    3.20    2.50
  -9 -18   0    2.50    2.90
  -9  19   0    0.30    2.30
   9 -19   0    0.10    2.60
  -9 -19   0   -0.30    2.60
   9  19   0   -0.40    2.40
 -10   0   0  157.98   11.00
  10   0   0  151.58   11.20
  10   0   0  156.98   11.60
 -10  -1   0 1507.15   99.89
  10   1   0 1537.05  100.49
  10  -1   0 1482.35  100.09
  10   1   0 1441.36   99.99
  10   1   0 1284.37   99.99
  10  -1   0 1467.85  100.39
 -10   1   0 1469.05   99.99
  10   2   0 1993.20  132.79
 -10  -2   0 2057.79  132.59
  10  -2   0 1941.31  132.79
  10   2   0 2016.50  133.19
 -10   2   0 1911.31  132.69
  10  -2   0 1979.60  132.89
 -10  -2   0 1746.93  133.19
  10   2   0 1786.02  132.59
  10  -2   0 1968.50  133.09
 -10  -3   0  194.28   13.90
  10   3   0  191.78   14.10
  10   3   0  189.78   13.90
  10  -3   0  197.78   14.20
 -10   3   0  205.48   14.20
  10  -3   0  199.68   14.40
  10  -3   0  203.48   14.10
  10   3   0  202.58   14.50
 -10  -3   0  194.98   14.60
  10   4   0   79.39    5.70
  10   4   0   81.09    6.00
 -10  -4   0   74.89    5.70
  10   4   0   80.19    6.30
  10  -4   0   74.39    6.00
 -10  -4   0   72.69    6.30
  10  -4   0   75.29    6.10
  10  -4   0   72.19    5.80
 -10   4   0   75.49    6.00
 -10   5   0  938.11   66.49
 -10  -5   0  947.41   66.59
  10   5   0  936.01   66.09
  10  -5   0  935.11   66.59
  10   5   0 1010.10   66.79
  10  -5   0  945.11   66.59
  10   5   0 1010.20   66.39
 -10  -5   0 1032.80   66.89
 -10  -5   0  982.00   66.19
  10  -5   0  879.41   66.29
 -10  -6   0  718.03   51.39
  10  -6   0  766.42   51.89
 -10   6   0  783.72   51.49
  10  -6   0  770.82   51.59
 -10  -6   0  710.73   51.89
  10   6   0  743.63   51.59
  10   6   0  711.43   51.29
  10  -6   0  742.93   51.69
 -10   6   0  763.12   51.79
  10   6   0  738.93   51.89
 -10  -6   0  736.83   51.79
  10   7   0   16.50    2.30
  10  -7   0   13.10    2.10
  10   7   0   11.80    2.40
 -10   7   0   15.80    1.80
  10  -7   0   14.60    2.40
  10   7   0   16.60    1.90
 -10  -7   0   12.90    2.30
  10  -7   0   16.30    2.10
 -10  -7   0   10.50    2.20
 -10  -7   0   12.10    1.90
 -10   8   0  552.64   36.30
  10   8   0  494.25   36.60
 -10  -8   0  499.75   36.50
  10  -8   0  493.05   36.40
  10  -8   0  535.45   36.80
 -10  -8   0  494.55   36.70
  10   8   0  519.25   36.50
  10  -8   0  573.24   36.40
 -10  -8   0  520.65   36.30
  10   8   0  514.75   36.10
  10   9   0  572.94   39.00
 -10  -9   0  574.44   39.20
  10  -9   0  525.15   39.00
  10  -9   0  552.54   39.30
 -10   9   0  588.94   39.20
 -10  -9   0  558.14   39.40
 -10  -9   0  548.45   39.60
  10  -9   0  534.55   39.60
  10   9   0  555.24   39.30
  10   9   0  594.94   39.50
  10  10   0   23.00    2.90
 -10 -10   0    8.60    2.00
 -10  10   0   16.40    2.30
 -10 -10   0   11.90    2.50
  10 -10   0    4.50    1.80
  10 -10   0    8.60    2.30
 -10 -10   0   11.00    2.00
  10  10   0   20.70    2.60
 -10 -11   0   11.30    2.20
  10  11   0    7.10    2.00
 -10  11   0    7.30    1.80
  10 -11   0   10.20    2.60
  10 -11   0    7.70    2.10
 -10 -11   0    9.50    2.40
  10  11   0    7.40    2.10
 -10 -11   0    9.60    2.00
  10 -12   0  141.39   11.30
  10 -12   0  159.78   11.00
 -10  12   0  156.48   10.80
 -10 -12   0  128.49   10.70
  10  12   0  130.19   10.70
 -10 -12   0  138.09   11.20
  10  12   0  119.49   10.70
 -10 -12   0  140.49   10.50
  10 -13   0    3.80    1.90
  10 -13   0    4.60    2.30
  10  13   0    2.50    1.90
 -10 -13   0    4.10    2.00
 -10  13   0    3.40    1.80
 -10 -13   0    2.70    2.20
 -10 -14   0   81.59    8.00
  10 -14   0   91.69    7.80
 -10  14   0   85.49    7.50
  10  14   0   80.09    7.60
  10 -14   0   98.49    8.30
  10 -15   0    6.10    2.80
 -10 -15   0    7.30    2.90
  10  15   0    5.30    2.20
  10 -15   0    7.00    2.50
 -10  15   0    5.00    2.30
  10 -16   0   28.00    4.30
  10 -16   0   29.00    4.70
 -10 -16   0   18.80    4.00
 -10  16   0   24.90    3.90
  10  16   0   19.50    3.70
  10 -17   0   21.40    4.10
  10 -17   0   25.10    4.60
 -10 -17   0   22.60    4.60
  10  17   0   17.50    3.80
 -10  17   0   26.60    4.10
  10  18   0    6.80    3.00
  10 -18   0   20.00    3.90
 -10  18   0   11.40    3.20
 -10 -18   0   13.10    3.90
 -10 -19   0   -3.10    2.80
  10  19   0    0.60    2.40
  10 -19   0    2.00    2.50
 -10  19   0   -2.00    2.20
  11   0   0    8.40    1.70
 -11   0   0    5.50    1.00
  11   0   0    7.00    1.20
 -11   1   0   11.70    1.40
  11   1   0    7.90    1.30
  11  -1   0    7.80    1.40
 -11  -1   0   10.00    2.00
  11   1   0    7.50    1.30
 -11  -2   0    6.90    1.10
  11   2   0    5.30    1.30
  11  -2   0    9.90    1.60
  11  -2   0    8.10    1.70
 -11  -2   0    5.40    1.70
  11  -2   0    7.10    1.40
 -11   2   0    7.00    1.30
  11   2   0    5.90    1.20
  11   2   0    6.40    1.60
  11   3   0    4.60    1.00
  11  -3   0    6.50    1.60
  11   3   0    3.10    1.10
 -11  -3   0    4.40    1.50
  11   3   0    5.40    1.60
 -11  -3   0    4.60    1.00
 -11   3   0    2.30    1.00
  11  -3   0    4.90    1.10
  11  -3   0    4.70    1.30
  11   4   0    1.80    0.80
  11   4   0    1.30    1.00
  11   4   0    3.20    1.40
 -11  -4   0    2.90    0.80
  11  -4   0    2.40    1.00
  11  -4   0    2.60    1.20
  11  -4   0    1.70    1.10
 -11   4   0    2.50    1.10
 -11  -4   0    2.60    1.40
  11  -5   0    6.50    1.70
 -11   5   0    7.30    1.60
  11   5   0   10.20    1.70
 -11  -5   0    9.70    2.00
  11  -5   0   10.20    1.90
  11   5   0    8.60    1.40
  11  -5   0   10.40    1.60
 -11  -5   0    8.80    1.40
  11   5   0    8.10    1.90
 -11  -6   0    8.20    2.00
  11  -6   0    8.80    1.90
  11   6   0    6.90    1.60
 -11  -6   0    9.70    1.50
  11  -6   0   11.50    2.20
  11  -6   0    9.30    1.70
 -11   6   0   16.10    1.80
  11   6   0    7.60    1.90
 -11  -6   0    8.20    1.80
 -11   6   0    7.20    1.80
  11  -7   0    6.00    1.40
  11   7   0    4.00    1.40
  11  -7   0    4.50    1.50
 -11  -7   0    3.50    1.60
 -11   7   0    2.90    1.50
  11   7   0    4.20    1.60
 -11   7   0    6.00    1.30
 -11  -7   0    5.70    1.20
 -11  -7   0    4.00    1.60
  11   7   0    4.90    1.20
  11  -7   0    3.90    1.60
  11  -8   0    3.60    1.80
  11   8   0    6.40    1.80
  11  -8   0    5.00    1.50
 -11  -8   0    5.60    1.70
 -11  -8   0    5.50    1.40
  11   8   0    3.80    1.50
 -11  -8   0    5.00    1.60
 -11   8   0    3.80    1.20
  11   8   0    5.10    1.30
  11  -8   0    5.10    1.50
 -11  -9   0    0.30    1.30
 -11   9   0   -0.90    1.00
  11  -9   0    0.40    1.20
 -11  -9   0   -0.20    1.30
  11   9   0    0.60    1.30
  11   9   0    0.60    1.00
  11   9   0   -0.50    1.30
  11  -9   0    1.40    1.50
  11  -9   0    0.10    1.10
 -11  -9   0    0.20    1.00
  11  10   0    1.20    1.20
 -11 -10   0    0.30    1.30
 -11 -10   0    3.70    1.80
  11 -10   0    3.70    1.60
  11  10   0    0.90    1.60
  11  10   0    2.40    1.60
 -11  10   0    2.10    1.30
  11 -10   0    0.80    1.70
 -11 -10   0    2.00    1.30
  11  11   0    5.50    2.00
  11 -11   0    6.20    2.20
  11  11   0    6.10    1.70
 -11  11   0    5.40    1.80
  11  11   0    3.50    1.80
 -11 -11   0    4.50    2.00
 -11 -11   0    4.60    1.60
  11 -11   0    5.80    1.90
 -11 -11   0    5.10    1.70
 -11  12   0    3.00    1.70
 -11 -12   0    1.40    1.90
 -11 -12   0    1.60    1.60
 -11 -12   0    4.50    1.60
  11  12   0    4.20    1.90
  11 -12   0    2.30    2.10
  11  12   0    1.20    1.80
  11 -12   0    3.60    1.90
  11 -13   0    2.50    1.90
 -11 -13   0    1.90    1.70
 -11  13   0    1.80    1.60
  11  13   0    2.90    1.90
  11 -13   0   -0.30    1.90
 -11 -13   0    2.20    2.00
 -11 -14   0    4.50    2.50
  11 -14   0    3.70    2.40
  11 -14   0    2.50    2.00
 -11  14   0    7.40    2.10
  11  14   0    5.60    2.30
 -11 -14   0    5.70    2.00
  11 -15   0    0.10    1.80
  11  15   0    1.50    2.00
 -11 -15   0   -0.50    2.20
  11 -15   0    0.40    2.30
 -11  15   0   -0.90    1.70
  11  16   0    1.10    2.20
  11 -16   0    1.00    2.20
 -11  16   0    1.50    2.00
 -11 -16   0    1.20    2.40
  11 -16   0   -0.40    2.00
  11 -17   0    0.60    2.60
 -11 -17   0   -0.90    2.20
 -11  17   0   -1.30    2.00
  11 -17   0   -0.80    2.10
  11  17   0    1.10    2.30
  11 -18   0    1.30    2.50
 -11 -18   0   -0.50    2.60
 -11  18   0   -1.20    2.20
  11 -18   0    1.50    2.80
  11  18   0   -1.00    2.20
 -11 -19   0   -1.60    2.90
 -11  19   0    3.90    2.20
  11  19   0   -0.20    2.30
  11 -19   0   -1.00    2.50
  12   0   0  365.36   25.70
 -12   0   0  362.06   25.50
  12   0   0  370.86   26.10
 -12   1   0  425.26   30.30
 -12  -1   0  411.36   31.10
  12   1   0  451.05   30.30
  12  -1   0  395.36   30.40
 -12  -1   0  424.06   30.20
  12   1   0  476.05   31.00
  12  -1   0  431.26   30.80
  12   1   0  469.05   30.50
  12  -2   0 1060.69   73.29
 -12  -2   0 1058.79   73.89
  12   2   0 1037.00   73.09
  12   2   0  988.90   73.19
  12  -2   0 1071.39   73.69
 -12   2   0 1115.99   73.19
 -12  -2   0 1063.69   72.99
  12   2   0 1095.79   73.69
  12   3   0  341.87   27.20
  12  -3   0  401.56   26.80
  12  -3   0  405.46   27.30
 -12   3   0  393.16   26.80
 -12  -3   0  380.86   27.50
  12   3   0  363.26   26.60
 -12  -3   0  388.16   26.60
  12  -3   0  391.86   27.00
  12   3   0  371.86   26.80
  12   4   0  444.86   29.70
 -12  -4   0  447.66   29.40
 -12  -4   0  379.06   30.10
  12  -4   0  413.46   29.60
  12  -4   0  412.06   29.80
  12   4   0  410.66   30.00
  12   4   0  429.16   29.40
 -12   4   0  430.46   29.70
  12  -4   0  430.06   30.00
 -12  -5   0  405.16   26.30
  12   5   0  409.36   26.20
  12   5   0  362.16   25.30
  12  -5   0  349.37   25.80
  12   5   0  365.46   25.70
  12  -5   0  340.47   25.60
 -12  -5   0  376.66   25.40
  12  -5   0  317.37   25.80
 -12   5   0  348.67   25.70
 -12  -6   0  631.54   43.90
  12  -6   0  612.84   44.40
 -12   6   0  668.03   44.40
  12  -6   0  661.23   44.40
  12   6   0  570.04   44.10
 -12   6   0  652.73   43.90
  12   6   0  643.04   44.50
  12   6   0  625.74   43.80
  12  -6   0  642.54   44.10
 -12  -6   0  616.54   44.60
 -12  -6   0  641.04   44.40
 -12  -7   0  231.48   16.90
  12  -7   0  217.98   16.60
 -12   7   0  240.98   16.80
  12   7   0  218.88   16.20
  12  -7   0  242.58   16.60
  12  -7   0  236.88   16.90
 -12  -7   0  221.48   16.80
  12   7   0  224.98   16.60
 -12   7   0  216.38   16.30
 -12  -7   0  233.28   16.30
  12   7   0  231.78   16.90
 -12   8   0   49.00    4.60
 -12  -8   0   43.60    4.00
  12  -8   0   40.50    4.50
  12   8   0   40.40    4.20
  12  -8   0   50.89    4.40
  12   8   0   41.40    4.50
 -12   8   0   52.29    4.00
 -12  -8   0   43.10    4.50
  12   8   0   43.70    3.80
 -12  -8   0   43.80    4.50
  12  -8   0   44.80    4.20
 -12  -9   0   96.79    8.60
  12   9   0  100.59    8.40
  12   9   0  107.49    8.10
  12  -9   0  108.79    8.40
 -12  -9   0  104.19    8.80
  12  -9   0  110.09    8.40
 -12   9   0  114.29    8.30
 -12  -9   0  101.49    8.20
  12  -9   0  121.49    9.00
  12   9   0  108.59    8.70
  12  10   0  369.36   26.60
 -12 -10   0  344.27   26.10
  12 -10   0  403.76   26.90
  12 -10   0  389.56   26.40
 -12  10   0  336.07   26.10
 -12 -10   0  361.26   26.50
  12  10   0  357.36   26.40
  12  10   0  376.16   26.00
 -12 -10   0  381.06   26.80
  12 -10   0  377.46   26.20
  12 -11   0   23.80    3.90
 -12  11   0   25.70    3.20
  12 -11   0   24.70    3.50
  12  11   0   28.00    3.70
 -12 -11   0   28.50    3.20
  12  11   0   32.60    4.00
  12  11   0   25.30    3.10
 -12 -11   0   27.50    3.60
 -12 -11   0   27.70    4.00
 -12  12   0   28.50    3.50
 -12 -12   0   24.10    3.20
  12 -12   0   35.40    4.50
  12 -12   0   29.80    3.80
 -12 -12   0   21.60    3.90
  12  12   0   23.40    3.10
 -12 -12   0   22.80    3.40
  12  12   0   23.70    3.60
  12  12   0   22.60    3.50
  12 -13   0   46.30    5.30
 -12 -13   0   43.00    5.00
  12 -13   0   42.60    4.70
  12  13   0   41.00    4.20
 -12  13   0   39.10    4.30
 -12 -13   0   38.60    4.40
  12  13   0   39.90    4.70
  12 -14   0   61.79    6.50
 -12 -14   0   56.49    6.40
  12  14   0   56.89    5.90
 -12  14   0   57.69    5.60
 -12 -14   0   51.39    5.50
  12 -14   0   60.69    5.80
  12  15   0   10.30    2.80
  12 -15   0    9.30    3.30
 -12 -15   0    9.70    3.10
 -12  15   0   12.40    2.70
  12 -15   0    8.00    2.60
 -12 -16   0    7.70    3.10
 -12  16   0   13.60    3.00
  12 -16   0   10.10    3.50
  12 -16   0    9.70    2.90
  12  16   0    5.70    2.70
  12 -17   0    3.30    3.10
  12  17   0   -1.10    2.20
 -12 -17   0   -0.40    2.40
 -12  17   0    1.40    2.40
  12 -17   0   -1.40    2.30
 -12 -18   0    8.70    3.70
  12 -18   0    6.10    3.40
 -12  18   0   12.30    3.20
  12  18   0    3.20    2.60
  12 -18   0    8.50    3.30
 -13   0   0    2.00    0.90
  13   0   0    8.80    1.90
  13   0   0    2.60    1.10
 -13   0   0    4.20    1.70
  13   1   0    6.30    1.30
  13   1   0    6.20    1.40
  13   1   0    8.40    1.90
  13  -1   0   10.90    2.10
 -13   1   0    7.40    1.30
 -13  -1   0    6.10    1.90
  13  -1   0    7.40    1.50
 -13  -1   0    6.60    1.10
  13   2   0   10.50    1.60
 -13  -2   0    8.80    2.20
  13   2   0    6.80    1.50
  13   2   0    8.30    2.10
  13  -2   0    9.60    1.70
 -13  -2   0   14.80    1.50
 -13   2   0    8.50    1.50
  13  -3   0    3.20    1.20
 -13  -3   0    2.50    1.60
  13   3   0    1.40    1.00
 -13  -3   0    1.60    0.90
  13  -3   0    1.60    1.10
  13   3   0    2.70    1.60
 -13   3   0    1.90    1.10
  13  -3   0    2.40    1.40
  13   3   0    1.50    1.00
  13   4   0    3.60    1.30
  13  -4   0    3.10    1.30
  13  -4   0    3.50    1.50
  13  -4   0    3.10    1.40
 -13  -4   0    3.00    1.00
 -13   4   0    3.80    1.40
  13   4   0    3.60    1.20
 -13  -4   0    3.00    1.60
  13   4   0    1.50    1.50
 -13   5   0    8.50    1.80
 -13  -5   0    8.80    1.40
  13  -5   0    7.10    1.80
 -13  -5   0    7.90    2.10
  13   5   0    7.20    2.00
  13  -5   0    7.30    1.60
  13   5   0    5.70    1.40
  13  -5   0    7.10    1.80
  13   5   0    7.20    1.70
  13  -6   0   11.20    2.00
 -13  -6   0   19.70    2.00
 -13   6   0   12.00    2.30
  13  -6   0   14.70    2.50
  13  -6   0   11.90    2.40
  13   6   0   11.90    2.50
 -13  -6   0   13.00    2.30
 -13  -6   0   12.90    2.70
 -13   7   0   -0.30    0.90
  13  -7   0    1.00    1.20
 -13  -7   0   -1.10    0.80
 -13   7   0   -1.30    1.30
  13  -7   0   -0.20    1.40
  13   7   0   -0.50    1.20
 -13  -7   0   -0.40    1.20
  13   7   0    0.90    1.10
 -13  -7   0   -0.90    1.40
  13  -7   0    1.00    1.40
  13   7   0   -0.70    1.40
 -13   8   0    6.40    2.00
 -13  -8   0    5.00    1.40
  13   8   0    5.70    1.40
  13   8   0    7.50    1.80
  13  -8   0    4.50    1.60
  13  -8   0    6.60    1.80
 -13  -8   0    5.30    1.90
  13   8   0    8.20    2.20
 -13  -8   0    5.50    1.90
 -13   8   0    7.20    1.50
  13  -8   0    6.10    2.00
  13  -9   0    2.90    1.60
  13   9   0    4.20    1.70
  13   9   0    2.50    1.30
 -13   9   0    4.60    1.90
  13  -9   0    5.50    2.10
 -13   9   0    3.40    1.40
  13  -9   0    5.50    1.70
 -13  -9   0    4.20    1.90
  13   9   0    6.00    2.00
 -13  -9   0    5.30    2.00
 -13  -9   0    3.40    1.40
  13 -10   0    3.20    1.60
 -13 -10   0    3.40    1.70
 -13  10   0    3.10    1.50
 -13  10   0    1.50    1.90
 -13 -10   0    1.30    1.70
  13  10   0    2.10    1.60
  13 -10   0    3.80    1.60
  13 -10   0    4.60    2.10
  13  10   0    0.90    1.60
 -13 -10   0    1.20    1.30
  13  10   0    0.50    1.30
  13  11   0    2.00    1.70
 -13 -11   0    1.30    1.90
  13  11   0    0.50    1.40
 -13 -11   0    0.30    1.30
 -13  11   0    0.00    1.40
  13  11   0   -0.80    1.50
 -13 -11   0   -0.20    1.40
  13 -11   0    1.50    1.90
  13 -11   0    1.00    1.50
  13 -12   0    9.40    2.50
 -13 -12   0    8.00    2.20
  13  12   0   11.80    2.80
 -13  12   0    9.60    2.30
  13  12   0   14.40    2.30
  13 -12   0   14.10    3.10
 -13 -13   0   -0.40    1.90
 -13  13   0    1.10    1.70
  13 -13   0   -0.30    2.10
 -13 -13   0   -1.10    1.50
  13 -13   0   -2.20    1.50
  13  13   0    0.50    1.90
  13  13   0    1.00    1.60
 -13 -14   0    1.70    2.40
  13 -14   0    3.00    2.00
  13 -14   0    2.80    2.60
  13  14   0   -0.20    1.90
  13  14   0    0.60    1.70
 -13  14   0    1.80    1.80
 -13 -15   0    0.60    2.40
  13 -15   0    1.00    2.00
  13 -15   0   -0.40    2.40
 -13  15   0   -1.70    1.70
  13  15   0    1.20    2.00
  13  16   0    0.80    2.20
  13 -16   0    2.20    2.80
  13 -16   0    1.00    2.20
 -13 -16   0    4.50    2.90
 -13  16   0    6.60    2.30
  13 -17   0   -0.30    2.20
 -13 -17   0   -0.80    2.70
  13  17   0    2.50    2.50
  13 -17   0   -4.30    2.80
 -13  17   0    1.30    2.20
 -13 -18   0    1.80    3.10
  13  18   0    2.90    2.40
  13 -18   0   -1.50    2.40
  13 -18   0    1.40    3.20
  14   0   0  312.77   21.10
  14   0   0  280.77   21.60
 -14   0   0  313.57   20.90
 -14   0   0  275.17   21.90
 -14  -1   0   13.50    1.80
  14   1   0   14.30    2.60
  14  -1   0   16.60    2.30
  14  -1   0   17.10    2.80
 -14  -1   0   14.10    2.90
  14   1   0   15.10    2.10
 -14   1   0   17.70    1.90
 -14  -2   0  132.19   10.00
  14   2   0  115.09    9.60
  14   2   0  119.69    8.90
  14  -2   0  113.99    9.10
 -14  -2   0  119.89    8.80
  14   2   0  131.59    9.20
 -14   2   0  117.99    8.90
  14  -2   0  112.79    9.50
 -14   3   0  637.14   44.70
  14  -3   0  649.83   44.90
  14   3   0  656.73   44.80
 -14  -3   0  669.83   44.50
  14   3   0  610.54   44.50
 -14  -3   0  652.23   45.60
  14   3   0  643.84   45.30
  14  -3   0  620.74   45.20
 -14   4   0   65.79    5.00
  14  -4   0   63.19    5.50
  14   4   0   53.49    5.40
  14   4   0   49.50    4.60
 -14  -4   0   58.49    4.60
  14  -4   0   59.49    5.10
  14  -4   0   61.39    4.90
 -14  -4   0   50.49    5.50
  14   4   0   52.99    4.90
  14   5   0   83.19    7.00
 -14  -5   0   94.79    8.00
 -14  -5   0   92.69    6.90
  14  -5   0   89.89    7.50
  14   5   0   90.49    7.30
 -14   5   0  103.79    7.40
  14  -5   0   91.39    7.20
  14   5   0   95.59    7.90
  14  -5   0   84.89    7.60
 -14   6   0   40.80    3.60
  14  -6   0   40.20    3.80
  14   6   0   41.70    4.50
 -14  -6   0   39.40    3.50
  14   6   0   42.00    3.60
 -14  -6   0   40.70    4.10
  14   6   0   37.80    3.90
  14  -6   0   39.80    4.20
 -14   6   0   34.20    3.90
 -14  -6   0   39.60    4.60
  14  -6   0   40.30    4.30
  14   7   0  611.14   42.50
 -14   7   0  605.24   41.80
  14   7   0  595.04   41.70
 -14  -7   0  541.35   42.30
 -14   7   0  545.25   42.10
 -14  -7   0  617.24   42.60
 -14  -7   0  629.54   41.80
  14  -7   0  609.34   42.30
  14   7   0  597.84   42.20
  14  -7   0  619.84   42.00
  14  -7   0  627.94   42.30
 -14  -8   0  581.94   38.50
 -14   8   0  572.24   38.50
  14   8   0  524.65   38.80
 -14  -8   0  545.05   39.10
  14   8   0  526.65   38.30
 -14  -8   0  535.25   39.10
 -14   8   0  553.94   39.00
  14  -8   0  560.24   39.10
  14  -8   0  503.35   38.80
  14  -8   0  590.74   38.70
  14   8   0  561.54   39.20
  14   9   0    5.80    2.00
 -14   9   0    4.60    1.60
  14   9   0    5.50    2.40
  14  -9   0    7.50    2.00
  14  -9   0    5.50    1.90
  14  -9   0    9.00    2.50
 -14  -9   0    4.20    1.50
 -14  -9   0    3.60    2.10
 -14  -9   0    5.40    2.10
  14   9   0    7.90    1.70
 -14   9   0    8.40    2.30
  14 -10   0  117.59    9.60
 -14  10   0  115.19    8.70
  14  10   0  102.19    8.40
 -14  10   0  121.49    9.50
 -14 -10   0  108.89    8.70
  14 -10   0  123.89    8.90
  14  10   0  103.59    9.00
 -14 -10   0  102.99    9.10
  14 -10   0  120.69    9.00
  14  10   0  114.19    9.40
 -14 -10   0  100.49    9.30
  14 -11   0  165.98   13.00
 -14 -11   0  164.48   13.00
  14  11   0  156.18   12.00
 -14  11   0  157.18   12.20
  14 -11   0  162.98   12.50
 -14 -11   0  161.38   12.60
  14  11   0  167.28   12.80
  14  11   0  161.98   12.60
 -14  11   0  161.18   12.90
 -14 -11   0  163.28   12.30
  14  12   0   33.10    4.40
  14 -12   0   32.10    3.80
 -14 -12   0   27.70    4.40
  14 -12   0   37.60    5.00
 -14 -12   0   34.20    4.00
  14  12   0   28.80    4.20
 -14  12   0   29.80    4.60
  14  12   0   24.50    3.90
 -14  12   0   30.00    3.70
  14 -13   0   24.70    4.30
  14 -13   0   20.20    3.50
 -14  13   0   19.30    4.00
  14  13   0   21.10    3.60
 -14  13   0   28.30    3.60
 -14 -13   0   22.50    4.10
 -14  14   0   49.10    6.10
  14 -14   0   41.50    4.90
  14 -14   0   48.90    6.10
  14  14   0   29.90    4.70
 -14 -14   0   36.50    5.50
 -14  14   0   41.50    4.50
  14 -15   0   18.00    4.20
  14  15   0    8.70    3.00
 -14  15   0   16.30    3.10
  14 -15   0   18.70    3.50
 -14 -15   0   14.50    3.90
 -14 -16   0    6.50    3.20
 -14  16   0    7.10    3.00
  14  16   0    6.00    2.80
  14 -16   0    9.30    3.00
  14 -16   0    7.00    3.60
 -14 -17   0    2.50    2.80
  14 -17   0    1.50    3.10
  14  17   0    2.20    2.50
 -15   0   0   13.30    2.90
  15   0   0   21.50    2.50
  15   0   0   15.80    2.80
 -15   1   0    6.70    1.40
 -15  -1   0    8.20    2.30
 -15   1   0    6.60    2.20
  15  -1   0    7.20    2.00
 -15  -1   0    8.30    1.30
  15  -1   0    5.40    1.50
  15   1   0    6.20    1.50
  15   1   0    4.50    1.80
 -15  -2   0    2.70    1.80
 -15   2   0    2.10    1.00
  15  -2   0    1.90    1.20
 -15  -2   0    2.90    1.00
  15   2   0    1.40    1.10
  15   2   0    0.60    1.50
  15  -2   0    3.00    1.60
  15   2   0    2.50    1.20
 -15  -3   0    4.30    1.10
  15   3   0    3.60    1.40
  15  -3   0    6.20    1.80
 -15   3   0    4.70    1.30
  15   3   0    9.30    2.20
  15  -3   0    3.40    1.40
  15   3   0    4.30    1.30
 -15  -3   0    3.60    1.90
  15   4   0    4.50    1.90
 -15   4   0    3.40    1.40
  15  -4   0    3.50    1.40
 -15  -4   0    4.10    1.90
 -15  -4   0    3.80    1.10
  15   4   0    4.40    1.20
  15  -4   0    1.60    1.50
  15   4   0    2.40    1.40
  15  -4   0    3.00    1.70
  15  -5   0    0.60    1.20
  15  -5   0    1.40    1.60
 -15  -5   0   -0.20    1.70
 -15   5   0    0.80    1.20
  15  -5   0    2.20    1.60
  15   5   0   -0.50    1.50
  15   5   0   -0.90    1.00
 -15  -5   0    0.20    0.90
  15   5   0    0.40    1.20
 -15  -6   0   10.80    2.30
  15  -6   0   11.10    2.00
  15  -6   0    5.70    2.00
  15   6   0   13.60    1.90
 -15   6   0    9.60    2.20
  15   6   0   10.90    2.60
 -15  -6   0    8.60    2.50
 -15  -6   0   12.20    1.80
  15  -6   0   13.50    2.50
  15   7   0    4.70    1.50
  15   7   0    1.60    1.90
  15   7   0    4.10    1.70
 -15   7   0    3.80    1.70
 -15  -7   0    2.00    1.30
  15  -7   0    5.90    2.00
 -15  -7   0    5.50    1.90
 -15   7   0    4.50    1.50
  15  -7   0    2.00    1.50
  15  -7   0    5.80    2.00
 -15  -7   0    4.20    2.00
 -15  -8   0    5.90    2.10
  15  -8   0    7.10    1.90
  15   8   0    1.60    1.70
 -15   8   0    8.00    1.70
 -15  -8   0    3.30    2.00
  15  -8   0    4.50    1.90
  15   8   0    5.40    1.60
 -15  -8   0    4.90    1.50
 -15   8   0    7.60    2.10
  15   8   0    3.90    2.20
  15  -8   0    8.30    2.40
 -15   9   0    1.00    1.30
  15  -9   0    0.30    1.80
  15   9   0    1.00    1.40
  15   9   0    0.40    1.90
  15  -9   0    0.20    1.50
  15   9   0    0.30    1.70
 -15   9   0    2.20    1.80
 -15  -9   0   -0.40    1.70
  15  -9   0    1.70    1.60
 -15  -9   0    0.60    1.90
 -15  10   0    5.40    1.80
  15 -10   0   10.50    2.80
 -15 -10   0    6.80    2.40
  15  10   0    8.30    2.50
  15  10   0    5.30    2.10
  15 -10   0    3.80    1.90
 -15 -10   0    5.90    2.20
  15 -10   0    8.00    2.10
 -15  10   0    7.00    2.40
  15  11   0    0.20    2.00
 -15  11   0    0.70    1.50
 -15 -11   0   -0.40    1.70
  15 -11   0    0.70    2.10
  15 -11   0   -0.50    1.70
  15  11   0   -1.20    1.70
 -15 -11   0   -1.40    1.80
 -15  11   0   -1.60    1.90
  15  12   0    2.20    2.20
  15 -12   0   -1.40    2.10
 -15  12   0    0.90    1.60
  15 -12   0    2.40    1.90
 -15 -12   0    1.30    1.70
  15  12   0   -0.80    1.90
 -15  12   0    0.10    2.10
 -15 -12   0    0.00    2.00
  15  13   0   -0.60    2.00
 -15  13   0    0.60    2.30
 -15  13   0   -0.50    1.50
  15 -13   0   -2.70    2.20
  15 -13   0   -0.40    1.70
 -15 -13   0   -0.10    2.10
  15  14   0    5.90    2.60
 -15 -14   0    8.50    3.10
  15 -14   0    5.60    2.40
 -15  14   0    7.30    2.90
 -15  14   0    4.00    2.10
  15 -14   0    8.50    3.40
  15 -15   0    7.10    3.10
 -15  15   0   -0.70    2.60
 -15 -15   0    0.80    2.50
  15  15   0    0.40    2.30
  15 -16   0    6.60    3.40
 -15  16   0    4.00    3.00
  15  16   0    0.20    2.30
 -15 -16   0    2.80    3.00
 -15  17   0   -1.20    2.70
 -15 -17   0    1.10    2.70
  15 -17   0   -1.20    3.00
  15  17   0   -2.00    2.30
 -16   0   0  322.87   22.10
  16   0   0  292.77   22.40
 -16   0   0  317.37   23.50
  16   0   0  326.07   23.10
  16  -1   0   89.79    7.40
  16   1   0   75.39    7.20
  16  -1   0   92.69    6.80
 -16   1   0   79.09    7.60
 -16  -1   0   83.69    6.30
  16   1   0   68.39    6.50
 -16  -1   0   86.29    7.70
 -16   1   0   87.59    6.50
 -16  -2   0    4.40    2.20
  16  -2   0    7.40    2.20
  16  -2   0    6.40    1.70
 -16   2   0    9.80    1.70
 -16   2   0    9.80    2.70
  16   2   0    5.60    2.10
 -16  -2   0    4.70    1.30
  16   2   0    9.40    1.90
  16   2   0    7.20    1.60
 -16   3   0  171.18   12.20
  16  -3   0  167.88   12.50
  16   3   0  169.88   12.50
  16   3   0  163.98   12.20
 -16  -3   0  168.98   12.00
  16  -3   0  168.98   12.90
 -16  -3   0  155.88   13.20
  16   3   0  160.58   13.00
  16   4   0  158.68   12.40
  16   4   0  157.98   12.10
 -16  -4   0  171.78   13.30
 -16   4   0  169.18   12.20
  16  -4   0  160.98   12.40
 -16  -4   0  172.28   12.00
  16  -4   0  168.68   12.80
  16   4   0  157.68   12.90
 -16  -5   0  251.67   17.30
  16   5   0  249.08   18.30
  16  -5   0  235.28   17.60
  16   5   0  247.78   17.80
 -16   5   0  243.38   17.60
  16  -5   0  260.17   18.20
  16   5   0  235.88   17.30
 -16  -5   0  239.28   18.40
  16  -5   0  222.08   17.80
 -16  -6   0   30.20    3.70
  16  -6   0   30.40    3.70
 -16  -6   0   29.90    3.20
  16   6   0   37.80    4.70
 -16  -6   0   25.40    4.20
  16   6   0   32.60    3.60
  16  -6   0   26.50    3.30
 -16   6   0   33.00    3.60
  16  -6   0   35.50    4.00
  16   6   0   27.40    3.10
  16   7   0  109.49    9.10
  16  -7   0  110.69    8.80
 -16  -7   0   90.69    8.60
  16  -7   0  101.19    8.30
 -16   7   0  102.49    8.50
 -16   7   0  103.89    8.00
 -16  -7   0  107.19    9.10
  16  -7   0  111.09    8.80
  16   7   0  105.09    8.50
 -16  -8   0  222.68   17.50
  16   8   0  210.08   17.00
 -16   8   0  243.68   17.30
 -16  -8   0  236.28   17.50
  16  -8   0  244.68   17.50
  16  -8   0  246.98   17.00
 -16   8   0  241.88   16.80
  16  -8   0  210.58   17.20
  16   8   0  217.98   17.50
 -16  -9   0  139.09   11.60
  16  -9   0  146.19   11.10
  16   9   0  134.79   11.20
 -16   9   0  133.09   10.70
  16  -9   0  149.29   11.60
 -16   9   0  139.89   11.30
 -16  -9   0  149.79   11.60
  16  -9   0  145.49   11.20
  16   9   0  138.99   11.60
 -16  10   0   26.10    4.00
  16  10   0   27.60    4.30
  16  10   0   22.10    3.70
 -16 -10   0   20.20    3.80
 -16 -10   0   24.30    4.10
  16 -10   0   29.10    3.60
  16 -10   0   22.90    3.50
 -16  10   0   25.60    3.30
  16 -10   0   25.80    4.20
  16 -11   0   89.09    8.20
  16  11   0   78.09    7.70
  16  11   0   89.49    8.10
 -16 -11   0   86.19    7.80
  16 -11   0   91.79    7.60
 -16  11   0   78.29    7.20
 -16  11   0   89.49    8.00
  16 -11   0   87.09    7.30
 -16 -11   0   89.99    8.20
 -16  12   0   44.60    4.50
 -16 -12   0   41.70    5.60
 -16 -12   0   36.30    4.70
  16 -12   0   41.10    4.70
  16  12   0   36.50    5.00
 -16  12   0   43.30    5.20
  16  12   0   33.70    5.10
  16 -12   0   49.40    6.00
  16  13   0   75.89    7.70
 -16 -13   0   82.89    8.30
  16 -13   0   88.89    8.30
 -16  13   0   84.09    8.10
  16 -14   0   -0.20    2.70
  16  14   0    3.90    2.40
 -16 -14   0    4.10    2.90
 -16  14   0    6.50    2.90
 -16 -15   0    7.00    3.00
  16  15   0    7.50    3.00
 -16  15   0    5.60    3.10
  16 -15   0    4.10    3.10
  16  16   0    9.50    3.30
  16 -16   0   15.20    4.10
 -16 -16   0    9.10    3.80
 -16  16   0   19.80    4.50
 -17   0   0   10.30    2.70
  17   0   0   14.30    2.80
  17   0   0    8.80    1.80
 -17   0   0    4.10    1.30
  17   1   0    2.70    1.30
  17  -1   0    4.80    2.00
  17   1   0    2.90    1.80
 -17   1   0    3.00    1.20
 -17  -1   0    2.10    1.10
 -17   1   0    1.80    1.80
 -17  -1   0    0.90    1.90
  17  -1   0    3.20    1.40
 -17  -2   0    3.00    1.10
  17  -2   0    0.70    1.20
 -17  -2   0    2.10    1.90
  17  -2   0    0.50    1.50
  17   2   0    2.30    1.40
 -17   2   0   -0.20    1.50
  17   2   0    0.80    1.60
 -17   2   0    3.40    1.20
 -17  -3   0    3.60    1.20
  17   3   0    2.60    1.50
 -17   3   0    1.90    1.90
 -17   3   0    3.90    1.30
  17   3   0    3.80    2.00
  17   3   0    4.20    1.50
  17  -3   0    6.00    1.70
 -17  -3   0    4.30    2.30
  17  -3   0    6.20    2.10
 -17  -4   0    5.60    2.30
  17   4   0    5.40    1.70
  17   4   0    5.60    2.20
 -17   4   0    7.50    2.50
  17  -4   0    8.50    2.30
 -17   4   0    5.40    1.60
  17  -4   0    5.50    1.80
  17   4   0    5.90    1.70
  17  -5   0    3.30    2.00
 -17   5   0    4.80    2.20
  17  -5   0    3.00    1.70
  17   5   0    3.50    1.60
 -17  -5   0    3.70    2.10
  17   5   0    3.80    2.00
 -17   5   0    3.80    1.50
  17   6   0    7.50    2.50
 -17  -6   0    7.10    2.10
  17  -6   0    9.70    2.30
 -17  -6   0    8.00    2.50
 -17   6   0    6.90    2.00
  17  -6   0    6.20    2.30
  17   6   0    9.60    2.10
  17  -6   0    6.90    1.90
  17  -7   0    0.30    1.60
  17  -7   0    1.20    1.80
  17   7   0    2.10    1.70
  17  -7   0    1.60    1.80
 -17   7   0    1.60    1.40
 -17  -7   0    2.00    1.70
 -17  -7   0    0.60    2.10
  17   7   0    3.00    2.30
 -17   7   0    1.80    1.70
  17   8   0    5.40    2.40
 -17  -8   0    5.00    2.20
  17  -8   0    3.70    1.80
 -17   8   0    6.00    1.80
  17  -8   0    6.20    2.20
 -17   8   0    3.70    2.10
 -17  -8   0    4.90    2.40
  17  -8   0    7.40    2.40
  17   8   0    5.60    2.20
  17  -9   0    1.50    1.70
 -17  -9   0    1.60    2.10
  17  -9   0    1.40    1.80
  17   9   0    2.10    2.00
  17   9   0    3.40    2.50
 -17   9   0    2.50    1.60
  17  -9   0    4.10    2.30
 -17   9   0    1.00    1.90
 -17  -9   0   -1.70    1.90
 -17 -10   0    9.30    2.80
  17  10   0    8.50    2.80
 -17  10   0    9.40    2.80
 -17  10   0    8.90    2.20
  17 -10   0    7.00    2.70
  17  10   0    7.70    2.60
  17 -10   0    9.30    2.40
 -17  10   0    9.90    3.00
 -17 -10   0    7.60    2.80
  17 -10   0    4.70    2.10
 -17 -11   0    1.40    2.40
 -17  11   0    0.00    2.00
 -17  11   0    2.60    2.30
  17  11   0   -2.10    2.10
  17  11   0    0.60    2.20
  17 -11   0    0.20    1.90
 -17 -11   0   -0.50    2.00
  17 -11   0    0.80    2.40
 -17  12   0    5.30    2.70
 -17 -12   0    3.90    2.20
  17 -12   0   -0.90    2.60
  17  12   0    5.30    2.60
 -17 -12   0    5.60    2.90
  17  12   0    4.10    2.30
 -17 -13   0    0.80    2.60
  17 -13   0    0.90    2.60
 -17  13   0    1.60    2.30
  17  13   0    0.30    2.20
  17 -14   0    1.80    3.00
 -17 -14   0    1.50    2.70
  17  14   0    1.10    2.30
 -17  14   0    1.10    2.70
  17  15   0   -0.50    2.30
 -17 -15   0    1.50    2.70
  17 -15   0   -0.70    2.60
 -17  15   0    0.70    2.70
  17  16   0   -0.90    2.50
 -17 -16   0   -2.70    2.80
  17 -16   0   -0.30    2.70
 -17  16   0    4.80    3.10
 -18   0   0   39.60    3.60
  18   0   0   39.10    4.00
 -18   0   0   41.80    5.20
  18   0   0   40.70    4.80
  18  -1   0   84.09    7.10
  18  -1   0   93.19    7.90
  18   1   0   83.29    7.00
 -18   1   0   83.69    6.70
 -18  -1   0   91.29    6.70
  18   1   0   85.99    7.80
 -18  -1   0   90.79    8.30
 -18   1   0   82.99    8.20
  18   2   0  317.57   23.60
  18  -2   0  302.07   22.90
 -18   2   0  320.27   24.10
 -18   2   0  345.87   22.70
  18  -2   0  332.17   23.60
 -18  -2   0  293.27   23.90
 -18   3   0   30.60    4.90
  18   3   0   28.90    3.80
  18  -3   0   30.50    3.60
  18   3   0   32.50    4.60
 -18  -3   0   34.20    4.90
  18  -3   0   34.00    4.50
 -18   3   0   30.70    3.30
  18  -4   0   16.80    3.30
 -18   4   0   21.70    2.80
  18  -4   0   21.20    3.20
 -18  -4   0   22.20    3.90
  18   4   0   18.30    3.60
  18   4   0   23.30    3.20
 -18   4   0   20.80    4.00
  18   5   0  139.99   12.50
  18  -5   0  157.08   12.40
  18   5   0  140.79   11.80
 -18  -5   0  155.78   12.80
  18  -5   0  165.58   12.20
 -18   5   0  157.98   13.00
 -18   5   0  166.08   11.80
 -18   6   0   67.39    7.20
 -18  -6   0   71.59    6.50
  18   6   0   63.59    6.80
  18  -6   0   73.39    6.70
 -18  -6   0   64.39    7.00
  18  -6   0   67.19    6.00
  18  -6   0   79.89    6.60
 -18   6   0   73.79    6.10
  18   6   0   59.79    6.10
 -18   7   0   81.89    6.70
  18   7   0   79.39    7.50
 -18   7   0   67.99    6.10
  18  -7   0   76.39    6.50
 -18   7   0   72.59    7.60
 -18  -7   0   67.89    6.90
  18  -7   0   81.69    7.10
 -18  -7   0   78.29    7.50
  18  -7   0   75.39    7.10
  18   7   0   66.29    6.60
 -18   8   0   26.20    3.80
  18  -8   0   23.40    3.80
 -18   8   0   26.80    4.70
 -18   8   0   26.60    3.80
  18  -8   0   24.00    3.40
 -18  -8   0   21.80    3.80
  18  -8   0   27.70    4.20
  18   8   0   21.90    3.50
 -18  -8   0   24.20    4.30
  18   8   0   23.60    4.30
  18  -9   0  138.29   11.00
 -18   9   0  128.99   11.70
 -18  -9   0  134.59   11.60
  18   9   0  125.59   11.00
 -18   9   0  139.39   11.10
 -18  -9   0  143.99   11.50
  18   9   0  137.89   11.60
  18  -9   0  145.99   11.50
  18 -10   0   20.50    3.80
  18  10   0   11.10    3.30
 -18  10   0   12.10    3.50
  18 -10   0   14.60    3.10
 -18 -10   0   12.00    3.30
 -18  10   0   15.40    3.30
  18  10   0   11.50    2.90
 -18 -10   0   10.70    3.30
 -18 -11   0   30.20    4.90
  18 -11   0   37.30    5.30
 -18  11   0   35.80    5.00
  18  11   0   32.80    5.10
  18  11   0   29.70    4.50
  18 -11   0   33.00    4.40
 -18  11   0   35.90    5.40
 -18 -11   0   28.60    4.70
 -18  12   0   15.80    3.70
  18  12   0   20.40    4.10
  18  12   0   12.60    3.20
 -18 -12   0   14.50    3.40
 -18 -12   0   13.10    3.60
  18 -12   0   24.10    4.40
 -18  13   0   54.79    6.30
  18  13   0   53.29    6.10
  18 -13   0   53.19    6.90
 -18 -13   0   50.49    6.60
  18  14   0   12.80    3.50
 -18  14   0   13.00    3.70
 -18 -14   0   12.20    3.70
  18 -14   0   13.20    3.90
 -18 -15   0    2.00    2.60
 -18  15   0    0.60    2.90
  18  15   0   -1.20    2.20
  18 -15   0    0.70    2.90
 -19   0   0    7.30    2.80
  19   0   0    8.50    2.60
  19  -1   0    0.80    1.80
  19   1   0    3.50    2.00
  19  -1   0    0.90    1.40
 -19  -1   0   -0.30    2.00
 -19   1   0    2.50    1.80
 -19   1   0    1.40    2.00
 -19   2   0    5.90    1.60
  19   2   0    6.90    2.40
 -19   2   0   10.50    3.00
 -19  -2   0    6.90    2.60
  19  -2   0    5.30    1.90
 -19   3   0    1.90    1.40
  19   3   0    0.60    1.80
  19  -3   0    2.20    2.00
 -19   3   0    3.30    2.30
 -19  -3   0    1.00    2.00
  19  -3   0    2.00    1.80
  19  -4   0    3.80    1.90
 -19   4   0    6.30    2.80
  19  -4   0    5.20    2.20
  19   4   0    7.80    2.60
 -19  -4   0    5.00    2.40
  19   4   0    6.00    2.10
  19   5   0    0.90    2.30
  19  -5   0    1.90    1.70
 -19  -5   0    1.80    2.30
  19   5   0    0.80    1.40
 -19   5   0    2.10    1.50
 -19   5   0    1.20    2.40
  19  -5   0    1.30    2.00
 -19   6   0    9.70    3.20
  19  -6   0    7.40    2.40
 -19   6   0    8.00    2.10
 -19  -6   0    9.40    2.90
 -19  -6   0    6.20    2.20
  19  -6   0   10.90    2.80
  19   6   0    6.80    2.20
  19   6   0    4.70    2.50
 -19   7   0    0.90    2.30
 -19  -7   0   -1.90    1.50
 -19   7   0    0.90    1.70
  19   7   0    1.30    2.20
  19   7   0    2.30    1.90
  19  -7   0    4.30    2.20
 -19  -7   0    3.60    2.60
  19  -7   0    2.60    2.20
 -19  -8   0    3.60    2.60
  19   8   0    7.40    2.50
  19   8   0   10.20    3.10
 -19   8   0    7.30    2.90
 -19   8   0    5.80    2.30
  19  -8   0    5.40    2.40
  19  -8   0    8.00    2.50
 -19  -8   0    5.90    2.50
  19  -9   0   -0.30    2.10
  19   9   0   -1.50    2.20
 -19   9   0   -0.10    2.40
 -19  -9   0   -1.20    2.20
  19  -9   0    2.60    2.40
 -19  -9   0    0.50    2.20
 -19   9   0   -1.10    1.90
  19   9   0   -0.70    1.90
  19 -10   0    2.80    2.50
 -19  10   0    4.80    3.00
  19  10   0    6.10    2.30
 -19 -10   0    2.40    2.30
  19  10   0    2.50    2.80
 -19  10   0    1.70    2.30
 -19 -10   0    4.00    2.60
  19 -10   0    7.70    2.50
  19 -11   0   -1.50    2.00
  19 -11   0    1.60    2.40
 -19  11   0   -0.80    2.10
  19  11   0    0.90    2.20
 -19 -11   0   -0.70    2.30
 -19  11   0   -0.50    2.10
 -19 -11   0    1.20    2.40
  19  11   0    2.60    2.70
 -19 -12   0    7.40    3.10
 -19  12   0   11.60    3.20
 -19 -12   0   13.20    3.00
  19  12   0    9.60    3.00
  19  12   0    9.90    3.30
  19 -12   0    5.90    3.00
 -19  13   0    0.00    2.40
 -19 -13   0   -1.60    2.50
  19  13   0   -2.40    2.10
  19 -13   0   -0.30    2.40
  19 -14   0    2.20    3.10
 -19 -14   0    0.60    2.70
 -19  14   0   -1.60    2.50
  19  14   0    4.20    2.50
 -20   0   0   51.59    6.10
  20   0   0   46.10    5.40
 -20   1   0   49.20    6.10
  20  -1   0   45.10    5.50
 -20  -1   0   48.70    6.00
  20   1   0   52.29    5.70
 -20  -2   0    5.60    2.70
 -20   2   0    5.40    2.90
  20   2   0    7.00    2.70
  20  -2   0    6.80    2.60
  20  -3   0  130.09   12.00
 -20   3   0  162.18   13.00
 -20  -3   0  158.58   12.80
  20   3   0  158.38   12.50
  20  -3   0  138.69   12.40
  20  -4   0   18.80    3.20
 -20  -4   0   16.40    3.90
  20   4   0   13.40    2.90
  20   4   0   11.30    3.40
  20  -4   0   17.60    3.60
 -20   4   0   20.10    2.90
 -20   4   0   22.30    4.40
  20   5   0   14.70    2.90
 -20  -5   0   17.30    3.10
 -20   5   0   16.80    2.80
  20   5   0   16.60    3.80
  20  -5   0   20.00    3.40
 -20  -5   0   10.50    3.50
  20  -5   0   20.50    3.80
 -20   5   0   14.00    3.80
 -20  -6   0   33.00    4.60
 -20   6   0   34.90    4.00
  20  -6   0   37.70    5.10
  20  -6   0   39.40    4.60
 -20  -6   0   31.90    5.30
  20   6   0   30.90    4.30
  20   6   0   32.40    5.20
 -20   6   0   40.20    6.00
 -20  -7   0  124.99   11.00
 -20   7   0  119.59    9.90
 -20   7   0  131.99   11.30
  20  -7   0  126.19   10.40
  20   7   0  126.29   10.90
  20   7   0  116.59   10.10
 -20  -7   0  115.29   10.30
  20  -7   0  126.09   10.60
 -20   8   0    0.80    1.80
  20   8   0    2.20    2.80
 -20  -8   0    0.00    2.20
  20  -8   0   -2.90    1.90
  20   8   0    4.50    2.20
 -20  -8   0   -1.20    2.40
 -20   8   0    1.70    2.40
  20  -8   0    1.00    2.10
 -20   9   0    5.50    3.00
 -20   9   0    3.30    2.30
  20  -9   0    6.60    2.90
  20  -9   0    2.40    2.30
 -20  -9   0    2.50    2.70
  20   9   0    2.10    2.70
  20   9   0    2.10    2.20
 -20  -9   0    0.90    2.40
  20  10   0   46.10    6.30
 -20  10   0   55.59    6.50
 -20 -10   0   39.60    5.90
 -20  10   0   46.40    5.30
 -20 -10   0   43.70    6.00
  20 -10   0   46.10    5.40
  20 -10   0   53.49    6.00
  20  10   0   36.20    5.20
  20 -11   0   80.29    7.10
  20 -11   0   76.09    7.50
 -20 -11   0   66.99    7.40
  20  11   0   61.79    6.80
 -20  11   0   65.99    7.00
 -20 -11   0   72.29    7.40
 -20  11   0   75.69    7.90
  20  11   0   67.89    7.60
  20  12   0    2.90    2.90
 -20 -12   0    3.00    2.70
  20  12   0    3.70    2.50
 -20  12   0   -2.40    2.20
 -20 -12   0    1.70    2.20
  20 -12   0    1.30    2.80
 -20 -13   0    1.50    2.80
  20 -13   0    4.50    2.90
  20  13   0   -1.70    2.10
 -20  13   0    0.20    2.60
  21   0   0    9.70    3.10
 -21   0   0    6.50    3.00
 -21  -1   0    1.30    2.40
  21   1   0    1.60    2.10
  21  -1   0    0.70    2.20
 -21   1   0   -1.70    2.00
  21   2   0    2.70    2.30
 -21   2   0    5.70    3.00
 -21  -2   0    3.20    2.70
  21  -2   0    6.20    2.60
  21   3   0    1.10    2.10
  21  -3   0    4.20    2.40
 -21   3   0    2.00    2.60
 -21  -3   0   -2.30    2.00
  21  -4   0    6.70    2.70
 -21  -4   0    7.10    3.00
 -21   4   0    9.00    3.50
  21   4   0   11.80    3.20
  21   5   0   -0.80    2.30
 -21  -5   0   -2.20    2.10
 -21   5   0    0.60    2.50
 -21  -5   0    0.30    1.70
  21  -5   0   -2.50    1.90
  21   5   0    0.40    1.80
  21   6   0    8.60    3.20
 -21  -6   0    6.40    3.00
  21  -6   0    6.30    3.00
 -21   6   0    5.30    2.90
 -21  -6   0    2.00    2.10
  21   6   0    4.20    2.20
  21  -6   0    5.10    2.60
 -21   7   0    0.90    1.80
  21  -7   0   -0.40    2.10
 -21  -7   0    3.50    2.70
  21   7   0    1.60    2.70
  21   7   0   -1.40    1.80
 -21  -7   0    0.10    1.80
  21  -7   0    3.60    2.30
 -21   7   0    0.60    2.50
  21   8   0    4.20    2.90
  21  -8   0    6.70    2.60
 -21   8   0    5.10    2.90
 -21  -8   0    7.90    2.70
  21   8   0    7.80    2.60
  21  -8   0    9.50    3.00
 -21   8   0    5.80    2.30
 -21  -8   0    6.70    3.00
 -21   9   0   -2.50    1.70
 -21  -9   0   -2.40    2.30
 -21   9   0    3.10    2.90
  21   9   0   -1.40    2.50
  21   9   0   -0.50    2.00
 -21  -9   0    1.50    2.40
  21  -9   0   -1.00    2.20
  21  -9   0   -2.40    2.30
 -21  10   0    2.40    2.30
 -21  10   0    3.40    2.90
 -21 -10   0    2.50    2.80
  21 -10   0    1.70    2.30
  21  10   0    5.00    2.60
 -21 -10   0    4.50    2.90
  21  10   0    5.70    3.00
  21 -10   0    4.00    2.90
  21 -11   0    0.80    2.50
 -21 -11   0   -0.20    2.20
  21  11   0    2.40    2.40
 -21 -11   0   -0.10    2.50
 -21  11   0    3.60    2.30
 -21  11   0   -0.40    2.90
  21  11   0    0.30    2.60
  21 -11   0   -0.70    2.20
  21 -12   0    0.40    2.70
  21  12   0    1.40    2.40
  21  12   0   -0.10    2.50
 -21 -12   0    1.80    2.70
 -21 -12   0    1.70    2.10
 -21  12   0    3.10    2.60
  22   0   0    6.50    2.90
 -22   0   0    4.50    2.90
  22   1   0   48.50    6.70
 -22  -1   0   54.89    6.70
 -22   1   0   54.09    6.80
  22  -1   0   52.19    6.30
 -22  -2   0    7.20    3.30
  22   2   0    3.60    2.50
 -22   2   0    7.40    3.20
  22  -2   0    7.00    2.70
 -22  -3   0   95.49    9.30
  22  -3   0   89.49    8.90
  22   3   0   90.19    8.80
 -22   3   0   94.79    9.50
 -22   4   0    2.70    3.00
 -22  -4   0    4.10    3.00
  22  -4   0    7.50    3.10
  22   4   0    4.00    2.90
 -22   5   0   27.80    5.20
  22  -5   0   22.60    4.30
 -22  -5   0   21.70    4.70
  22   5   0   22.70    3.70
 -22  -5   0   16.30    3.40
  22   5   0   18.80    4.30
 -22   6   0    1.30    3.00
 -22  -6   0    2.70    2.80
  22   6   0    3.80    2.90
  22   6   0   -0.10    2.00
  22  -6   0    3.10    2.40
 -22  -6   0    0.30    2.00
 -22  -7   0   69.89    7.80
  22   7   0   57.39    7.40
 -22  -7   0   71.99    7.30
  22  -7   0   84.69    7.70
  22   7   0   67.79    7.00
 -22   7   0   82.59    8.40
 -22  -8   0   14.40    3.60
  22   8   0   17.90    4.20
  22   8   0   17.60    3.70
  22  -8   0   21.50    4.10
 -22   8   0   23.50    4.90
 -22  -8   0   19.30    4.40
 -22   9   0   30.60    5.40
  22  -9   0   30.50    4.70
  22   9   0   22.00    4.20
 -22  -9   0   28.40    5.10
 -22  -9   0   21.50    4.40
  22   9   0   28.30    5.10
  22  10   0    1.80    2.20
  22 -10   0    1.20    2.30
  22  10   0    1.20    2.90
  22 -10   0    1.30    2.80
 -22 -10   0    3.90    2.70
 -22  10   0    3.10    2.90
 -22 -10   0   -0.40    2.40
 -22 -11   0   20.20    4.40
  22 -11   0   25.80    4.80
 -22 -11   0   22.10    4.60
  22  11   0   15.00    4.30
  22  11   0   17.90    3.90
 -22  11   0   22.80    4.20
  22 -11   0   18.00    4.30
 -23   0   0   14.00    4.00
  23   0   0   14.60    3.70
  23  -1   0    1.00    2.30
 -23  -1   0   -0.40    2.70
  23   1   0    0.70    2.30
 -23   1   0    0.70    2.70
 -23  -2   0    3.80    2.90
  23  -2   0    3.70    2.80
  23   2   0    4.00    2.80
 -23   2   0    2.80    3.00
  23  -3   0    2.10    2.40
  23   3   0    1.10    2.40
 -23   3   0    1.10    2.90
 -23  -3   0    0.60    2.50
  23   4   0    5.30    2.80
  23  -4   0    4.30    2.70
 -23   4   0    9.50    3.20
 -23  -4   0   10.00    3.30
  23   5   0   -2.80    2.00
 -23  -5   0    0.20    2.50
  23  -5   0   -2.20    2.30
 -23  -5   0   -1.70    1.90
 -23   5   0    0.90    2.50
 -23  -6   0    5.80    3.10
 -23  -6   0    2.20    2.30
  23   6   0    1.50    2.60
  23   6   0    1.80    2.10
 -23   6   0    4.90    3.10
  23  -6   0    4.80    2.70
  23   7   0    2.10    2.90
  23  -7   0    2.20    2.30
 -23   7   0    0.70    2.50
 -23  -7   0    0.90    2.80
  23   7   0    0.80    2.00
 -23  -7   0    1.10    2.20
 -23   8   0    2.50    2.70
  23   8   0    4.20    2.90
  23  -8   0    0.90    2.70
 -23  -8   0    1.70    2.70
 -23  -8   0    1.70    2.60
  23   8   0    2.80    2.50
 -23  -9   0    2.30    2.60
 -23  -9   0    5.30    2.90
 -23   9   0    6.70    3.10
  23  -9   0   -0.80    2.40
  23   9   0    2.80    2.90
  23   9   0    0.00    2.10
 -24   0   0   40.90    6.60
  24   0   0   32.80    5.50
 -24  -1   0   45.00    6.90
  24   1   0   43.10    6.30
 -24   1   0   58.39    7.80
  24  -1   0   44.30    6.50
 -24   2   0    3.10    3.20
 -24  -2   0   -2.00    2.40
  24  -2   0    0.30    2.40
  24   2   0    0.80    2.70
  24  -3   0   24.60    5.00
 -24   3   0   31.60    5.80
  24   3   0   26.10    5.10
 -24  -3   0   29.00    5.50
  24  -4   0   13.60    3.90
 -24   4   0   15.10    4.20
 -24  -4   0   11.10    3.70
  24   4   0    9.90    3.70
  24   5   0   30.10    5.50
 -24   5   0   35.60    6.10
 -24  -5   0   30.90    5.80
  24  -5   0   31.90    5.30
 -24   6   0    1.50    2.90
  24   6   0    4.00    3.00
 -24  -6   0    2.50    3.20
  24  -6   0    5.50    3.00
 -24  -7   0    5.00    3.00
  24   7   0    5.00    3.10
  24  -7   0   -1.60    2.40
 -24   7   0    0.70    2.90
 -24  -8   0    3.50    3.00
  24  -8   0   -1.10    2.60
  24   8   0    6.20    3.30
 -24   8   0    2.90    2.90
  25   0   0   11.10    3.70
 -25   0   0    7.60    3.50
  25  -1   0    0.50    2.50
 -25   1   0    2.70    3.20
 -25  -1   0   -1.90    2.70
  25   1   0    3.40    2.50
  25   2   0    8.60    3.10
 -25  -2   0    3.50    3.10
 -25   2   0    3.40    3.20
  25  -2   0    5.90    3.10
  25  -3   0    0.10    2.60
 -25   3   0   -0.80    2.80
 -25  -3   0    0.60    2.70
  25   3   0    1.20    2.80
 -25   4   0    6.50    3.60
  25   4   0    8.20    3.50
 -25  -4   0    0.80    2.80
  25  -4   0    4.20    3.00
  25  -5   0    1.40    2.60
 -25   5   0    0.80    3.20
  25   5   0    1.00    3.00
 -25  -5   0    3.80    3.30
 -26   0   0   10.00    3.90
   0   0  -1    0.00    0.10
   0   1   1   -0.10    0.10
   0   1  -1    0.00    0.10
   0  -1  -1   -0.10    0.10
   0  -1  -1    0.10    0.10
   0  -1  -1    0.40    0.10
   0  -1   1    0.00    0.10
   0  -1   1    0.40    0.10
   0  -2   1   35.40    2.60
   0  -2  -1   34.90    2.50
   0  -2  -1   35.90    2.60
   0  -2  -1   34.50    2.60
   0  -2   1   39.30    2.60
   0   2   1   31.90    2.50
   0   2   1   33.80    2.50
   0   3   1    0.60    0.30
   0  -3  -1    1.00    0.40
   0  -3   1    0.20    0.30
   0   3   1    0.80    0.20
   0  -3  -1    0.80    0.20
   0  -3   1    0.20    0.30
   0   3  -1    0.40    0.30
   0  -3  -1    0.40    0.30
   0  -4   1   47.30    3.50
   0  -4  -1   43.50    3.50
   0   4   1   45.10    3.40
   0   4   1   46.30    3.20
   0  -4   1   41.90    3.50
   0  -4  -1   48.40    3.50
   0   4  -1   42.40    3.40
   0  -4  -1   47.90    3.30
   0  -5  -1    0.30    0.50
   0   5  -1    0.10    0.40
   0  -5  -1    1.10    0.30
   0   5   1    1.40    0.50
   0  -5   1    0.40    0.50
   0  -5   1    0.00    0.50
   0  -5  -1    0.90    0.60
   0   5   1    1.50    0.30
   0  -6  -1 1174.98   78.09
   0  -6  -1 1158.88   78.09
   0   6  -1 1083.19   77.99
   0   6   1 1131.79   77.99
   0   6   1 1157.48   77.69
   0  -6  -1 1168.58   77.69
   0  -6   1 1063.59   78.09
   0  -7  -1   -0.30    0.60
   0   7   1    0.60    0.30
   0   7   1    0.10    0.60
   0   7  -1   -0.10    0.50
   0  -7  -1    0.50    0.70
   0  -7  -1    0.80    0.40
   0  -7   1    0.50    0.60
   0   8  -1  911.81   62.69
   0   8   1  922.31   62.69
   0  -8   1  896.91   62.79
   0  -8  -1  834.32   62.79
   0  -8  -1  955.10   62.79
   0  -8  -1  863.21   62.19
   0   8   1  965.60   62.19
   0   9   1    1.10    0.40
   0   9  -1    0.60    0.80
   0  -9  -1    1.40    0.40
   0  -9  -1    0.60    0.90
   0  -9  -1    0.50    0.80
   0   9   1    1.10    0.80
   0  -9   1    0.30    0.80
   0 -10  -1   30.70    2.30
   0  10   1   25.90    2.30
   0 -10   1   30.70    3.10
   0 -10  -1   28.10    3.10
   0  10   1   28.10    2.90
   0  10  -1   23.30    2.90
   0 -11   1   -0.10    1.00
   0  11   1    0.20    0.50
   0 -11  -1    0.20    0.50
   0 -11  -1    0.00    1.00
   0  11   1   -0.70    0.90
   0  11  -1   -0.70    0.90
   0 -12  -1   20.90    3.00
   0  12   1   22.80    3.00
   0  12  -1   15.60    2.70
   0 -12   1   21.60    3.10
   0  13  -1    0.60    1.30
   0  13   1   -0.40    1.20
   0 -13  -1   -1.00    1.40
   0 -13   1    0.40    1.40
   0  14   1   32.30    4.10
   0  14  -1   33.80    3.90
   0 -14  -1   28.10    4.10
   0 -14   1   42.80    4.30
   0  15   1    0.30    1.60
   0 -15   1    1.90    2.00
   0  15  -1    1.30    1.80
   0 -15  -1   -1.30    1.70
   0  16  -1  107.29    9.10
   0 -16  -1  111.29    9.50
   0 -16   1  106.29    9.40
   0  16   1  105.59    9.10
   0  17  -1   -0.70    1.80
   0 -17  -1   -0.50    2.10
   0 -17   1   -1.30    2.00
   0  17   1    1.70    2.00
   0 -18  -1    3.80    2.70
   0  18  -1    4.80    2.70
   0  18   1    4.40    2.40
   0 -18   1    6.00    3.00
   0 -19  -1   -0.10    2.60
   0  19  -1    0.90    2.50
   0  19   1    0.40    2.30
   0 -19   1    2.00    2.70
   0  20   1   20.60    4.30
   0 -20  -1   26.90    5.00
   0 -20   1   22.70    4.50
   0  20  -1   19.00    4.30
   0  21   1   -1.20    2.60
   0 -21  -1    1.80    3.00
   0  21  -1   -0.70    2.70
   0 -21   1    0.70    3.10
   1   0   1    0.00    0.10
   1   0   1    0.10    0.10
  -1   0  -1    0.00    0.10
   1   0   1    0.00    0.10
   1   0  -1    0.20    0.10
   1   0  -1    0.00    0.10
  -1   0   1    0.00    0.10
   1  -1  -1 1100.99   81.99
   1   1   1 1279.67   82.19
   1  -1  -1 1206.98   81.99
  -1  -1   1 1191.98   82.19
   1  -1   1 1121.39   82.19
   1   1  -1 1256.07   81.99
   1  -1   1 1150.98   81.99
   1  -1   1 1267.27   81.99
  -1  -2   1 1162.88   84.79
  -1  -2   1 1194.88   84.89
   1  -2  -1 1193.38   84.89
   1  -2  -1 1092.89   84.79
  -1  -2   1 1216.58   84.99
   1   2   1 1262.47   84.99
  -1   2  -1 1286.07   84.79
   1  -2  -1 1272.37   85.09
   1   2   1 1306.17   84.89
  -1  -2  -1 1348.37   84.89
   1  -2   1 1307.87   84.79
  -1   2   1 1212.08   84.79
   1  -2   1 1217.08   84.89
  -1  -2  -1 1220.68   84.89
   1  -2   1 1297.87   84.99
   1   2  -1 1254.87   84.89
  -1  -2  -1 1222.28   84.79
   1   2  -1 1226.38   84.79
   1   3   1   18.20    1.30
   1  -3  -1   19.10    1.50
  -1  -3   1   15.60    1.40
   1   3   1   16.80    1.40
  -1  -3   1   14.80    1.40
  -1  -3   1   14.30    1.20
  -1   3  -1   18.80    1.40
  -1  -3  -1   18.10    1.30
  -1  -3  -1   16.20    1.40
  -1   3   1   17.80    1.40
   1   3  -1   15.40    1.40
   1  -3   1   18.10    1.50
  -1  -3  -1   17.30    1.40
   1  -3   1   19.00    1.50
   1   3  -1   14.10    1.30
  -1  -4   1  303.17   21.10
   1   4   1  326.17   21.40
  -1   4  -1  321.37   21.30
   1  -4  -1  291.67   21.20
   1  -4  -1  301.77   21.40
   1  -4  -1  273.77   21.40
  -1  -4   1  294.97   21.40
  -1  -4   1  326.87   21.40
   1   4   1  299.27   21.20
  -1  -4  -1  314.27   21.40
  -1  -4  -1  329.17   21.20
   1  -4   1  288.17   21.40
   1   4  -1  298.77   21.20
   1   4  -1  335.87   21.40
  -1  -4  -1  315.67   21.40
  -1   4   1  290.17   21.30
   1  -4   1  316.97   21.40
   1  -5  -1  165.68   12.10
   1   5   1  175.78   12.10
   1  -5  -1  164.78   11.80
   1   5   1  172.88   11.80
  -1   5  -1  184.38   12.10
  -1  -5   1  172.78   12.10
   1  -5  -1  165.88   12.10
  -1  -5   1  170.28   11.70
  -1  -5   1  183.78   12.10
   1   5  -1  178.98   12.10
  -1  -5  -1  160.98   12.10
  -1   5   1  161.18   12.00
  -1  -5  -1  158.58   11.80
   1  -5   1  172.98   11.80
   1   5  -1  161.68   11.80
   1  -5   1  171.98   12.10
   1  -5   1  174.38   12.10
  -1  -5  -1  170.28   12.10
   1   6   1  270.67   19.80
   1  -6  -1  312.17   20.00
   1  -6  -1  289.37   20.00
   1   6   1  277.37   19.60
  -1  -6   1  247.78   19.50
  -1  -6   1  276.67   20.00
   1  -6  -1  303.77   19.60
  -1   6  -1  298.27   19.90
  -1  -6   1  264.97   19.90
   1  -6   1  281.57   19.90
  -1   6   1  304.27   19.50
  -1  -6  -1  273.07   19.90
   1  -6   1  289.67   19.50
   1  -6   1  297.37   20.00
  -1   6   1  307.17   19.90
   1   6  -1  262.27   19.80
  -1  -6  -1  283.87   20.00
   1   6  -1  273.77   19.50
  -1  -6  -1  270.67   19.60
   1   7   1  249.38   16.00
  -1  -7   1  231.88   15.80
  -1   7  -1  224.18   16.20
  -1  -7   1  202.28   16.40
   1  -7  -1  221.28   16.40
  -1  -7   1  217.28   16.40
   1   7   1  239.28   16.30
   1  -7  -1  241.38   15.90
   1  -7  -1  235.98   16.40
   1  -7   1  203.08   16.30
  -1   7   1  230.48   15.90
  -1   7   1  240.18   16.30
  -1  -7  -1  256.37   16.50
   1  -7   1  231.08   16.40
   1   7  -1  202.88   16.20
  -1  -7  -1  238.88   15.90
   1   7  -1  228.98   15.90
   1  -8  -1  335.47   24.00
   1  -8  -1  363.86   23.50
   1   8   1  336.07   23.90
  -1  -8   1  332.17   23.40
  -1   8  -1  332.37   23.90
  -1  -8   1  318.77   24.00
   1   8   1  355.36   23.50
   1  -8  -1  338.57   24.00
   1  -8   1  322.67   24.00
   1   8  -1  336.77   23.50
  -1   8   1  336.17   23.40
  -1  -8  -1  363.56   24.10
   1   8  -1  336.27   23.90
  -1  -8  -1  351.56   23.50
   1  -8   1  327.47   24.00
  -1   8   1  344.37   23.90
   1   9   1   -0.70    0.70
  -1   9  -1    0.20    0.70
   1  -9  -1   -0.10    0.40
   1  -9  -1    0.10    0.80
   1   9   1    0.70    0.50
  -1  -9   1   -0.10    0.80
   1  -9  -1   -0.10    0.80
  -1  -9  -1   -0.10    0.80
  -1  -9  -1    0.60    0.40
   1  -9   1   -0.20    0.70
  -1   9   1    0.80    0.40
   1   9  -1   -0.60    0.60
  -1   9   1   -0.10    0.70
   1  10   1  309.87   21.60
   1 -10  -1  325.57   21.60
  -1 -10   1  300.47   22.20
   1  10   1  324.07   22.10
   1 -10  -1  313.47   22.20
  -1  10  -1  294.77   22.00
   1 -10  -1  303.67   22.20
   1  10  -1  294.07   22.10
  -1  10   1  328.17   22.10
  -1 -10  -1  298.27   22.30
  -1  10   1  294.07   21.50
  -1 -10  -1  342.27   21.50
   1 -10   1  301.67   22.20
   1  11   1   11.20    1.30
   1 -11  -1    8.40    1.80
  -1 -11   1    6.20    1.80
   1  11   1    9.20    1.80
   1 -11  -1    9.50    2.00
   1 -11  -1    8.20    1.10
  -1  11  -1    5.80    1.60
  -1 -11  -1    9.80    1.10
  -1 -11  -1    9.60    2.00
  -1  11   1    9.20    1.00
  -1  11   1    8.50    1.80
   1  11  -1   10.30    1.90
   1 -11   1    5.50    1.60
   1  12   1   29.60    3.40
  -1 -12   1   24.90    3.40
   1 -12  -1   32.10    3.60
  -1  12  -1   25.60    3.50
  -1  12   1   32.60    3.40
  -1 -12  -1   30.60    2.50
   1 -12   1   26.30    3.40
  -1 -12  -1   29.50    3.60
   1  12  -1   26.70    3.20
  -1 -13   1   13.10    2.60
   1 -13  -1   12.40    2.40
  -1  13  -1   14.50    2.50
   1  13   1    6.00    1.90
  -1  13   1   12.00    2.20
   1  13  -1   12.40    2.40
   1 -13   1   12.50    2.40
  -1 -13  -1    6.60    2.10
  -1  14  -1  125.39   10.80
  -1 -14   1  132.89   11.10
   1  14   1  133.69   10.90
   1 -14  -1  152.48   11.20
  -1  14   1  151.48   11.00
   1  14  -1  133.59   10.90
   1 -14   1  140.49   11.10
  -1 -14  -1  147.19   11.20
   1  15   1   19.00    3.20
   1 -15  -1   20.10    3.50
  -1  15  -1   16.40    3.10
  -1 -15   1   17.70    3.40
   1  15  -1   24.40    3.50
  -1  15   1   18.80    3.20
  -1 -15  -1   21.70    3.50
   1 -15   1   18.60    3.40
   1 -16  -1   92.29    7.90
  -1  16  -1   82.19    7.60
  -1 -16   1   79.79    7.70
   1  16   1   80.79    7.50
  -1 -16  -1   93.39    8.00
   1 -16   1   79.99    7.70
   1  16  -1   79.09    7.60
  -1  16   1   84.89    7.50
  -1 -17   1    3.40    2.40
   1  17   1   -1.80    1.80
  -1  17  -1    1.20    2.20
   1 -17  -1   -0.10    2.10
   1 -17   1    0.90    2.20
   1  17  -1   -0.80    2.00
  -1  17   1    0.90    2.00
  -1 -17  -1    0.20    2.20
  -1 -18   1   61.09    6.40
   1  18   1   53.29    5.90
  -1  18  -1   48.20    5.70
   1 -18  -1   53.99    6.20
  -1 -18  -1   51.79    6.30
   1  18  -1   51.79    5.90
   1 -18   1   52.89    6.00
  -1  18   1   45.30    5.70
  -1 -19   1    7.10    3.30
  -1  19  -1    0.20    2.20
   1 -19  -1    2.60    2.60
   1  19   1    2.50    2.40
  -1 -19  -1    2.90    2.90
  -1  19   1    2.40    2.50
   1 -19   1    1.10    2.70
   1  19  -1    5.80    2.70
   1  20   1   36.70    5.20
  -1 -20   1   38.50    5.70
  -1  20  -1   30.00    5.00
   1 -20  -1   38.70    5.60
   1  20  -1   31.50    5.00
   1 -20   1   30.80    5.30
  -1 -20  -1   31.60    5.40
  -1  20   1   29.20    5.00
  -1 -21   1    2.30    2.90
   1 -21  -1   -3.60    2.70
  -1  21  -1    0.50    2.80
   1  21   1    2.30    2.90
  -1 -21  -1    2.60    3.40
   1 -21   1   -2.40    2.60
   1  21  -1    1.20    2.80
  -1  21   1    0.90    2.80
  -2   0  -1    1.10    0.20
   2   0  -1    1.70    0.30
   2   0   1    1.10    0.20
   2   0  -1    1.10    0.20
   2   0   1    1.20    0.20
  -2   0   1    1.00    0.20
   2   0   1    1.20    0.20
  -2   0  -1    1.10    0.30
   2   0   1    0.90    0.30
   2   0  -1    1.00    0.20
  -2  -1   1 2662.33  191.38
   2  -1  -1 2986.10  191.48
   2   1   1 2685.73  191.28
  -2  -1   1 2520.15  191.28
   2  -1  -1 2813.52  191.18
   2   1   1 2605.74  191.38
   2  -1  -1 2807.22  191.18
   2   1  -1 2385.76  191.08
  -2  -1  -1 2655.13  191.08
   2  -1   1 3199.88  191.28
   2  -1   1 3055.49  191.18
  -2  -1  -1 2900.61  191.48
  -2   1   1 2662.53  191.18
   2   1  -1 2949.41  191.28
   2  -1   1 2813.32  191.38
   2   1  -1 2941.71  191.28
  -2   2  -1  272.87   19.80
   2   2   1  301.67   19.90
  -2  -2   1  289.97   19.90
   2   2   1  274.27   19.90
   2  -2  -1  289.77   19.80
   2  -2  -1  293.27   19.90
   2  -2  -1  296.67   19.80
  -2  -2   1  300.37   19.90
   2   2  -1  285.07   19.90
   2  -2   1  294.27   19.80
  -2  -2  -1  313.77   19.80
  -2  -2  -1  286.17   19.90
  -2   2   1  275.57   19.80
   2  -2   1  265.57   19.90
   2   2  -1  277.37   19.90
   2   3   1  267.17   17.00
  -2  -3   1  234.08   17.00
   2  -3  -1  264.37   17.20
   2  -3  -1  254.27   17.00
   2  -3  -1  237.98   17.00
  -2  -3   1  224.08   17.10
  -2   3  -1  233.28   17.00
  -2  -3   1  244.18   17.00
   2   3  -1  238.98   17.00
  -2  -3  -1  236.28   17.10
  -2   3   1  273.27   17.00
   2  -3   1  257.37   16.90
  -2  -3  -1  243.48   17.00
   2  -3   1  233.28   17.00
  -2  -3  -1  238.08   17.00
   2  -3   1  240.58   17.10
   2   3  -1  250.07   17.00
   2  -4  -1  204.18   14.00
  -2   4  -1  222.88   14.10
  -2  -4   1  195.98   14.10
  -2  -4   1  191.28   13.90
  -2  -4   1  197.78   14.10
   2  -4  -1  191.18   14.20
   2   4   1  200.18   14.00
   2  -4  -1  219.58   14.10
   2   4  -1  179.68   14.00
  -2  -4  -1  183.08   14.00
   2  -4   1  209.48   13.90
   2   4  -1  187.48   13.90
  -2  -4  -1  179.48   13.90
  -2   4   1  232.78   14.00
   2  -4   1  206.88   14.20
   2  -4   1  211.48   14.10
   2   5   1   12.40    1.20
   2  -5  -1   13.20    1.20
   2  -5  -1   10.60    1.30
   2  -5  -1   12.10    1.60
   2   5   1   11.70    1.30
  -2  -5  -1   13.20    1.10
  -2  -5  -1   10.30    1.40
  -2   5   1   11.60    1.30
  -2  -5  -1   11.80    1.30
  -2  -6   1  164.68   12.30
   2   6   1  162.48   12.10
  -2  -6   1  175.88   12.40
   2   6   1  170.28   12.30
  -2  -6   1  175.98   12.00
   2  -6  -1  184.08   12.50
  -2   6  -1  184.58   12.30
   2  -6  -1  175.58   12.30
   2  -6  -1  180.58   12.10
   2   6  -1  159.98   12.00
  -2  -6  -1  169.38   12.00
  -2   6   1  181.08   12.30
   2  -6   1  167.88   12.30
   2   6  -1  168.38   12.30
   2  -6   1  185.88   12.50
  -2  -6  -1  159.18   12.40
   2   7   1  461.25   31.10
  -2   7  -1  424.96   31.30
  -2  -7   1  475.15   30.90
  -2  -7   1  463.95   31.40
   2  -7  -1  423.76   31.30
   2  -7  -1  462.75   31.10
   2  -7  -1  411.46   31.40
  -2  -7   1  424.86   31.40
   2   7   1  433.96   31.30
   2   7  -1  476.75   31.40
   2  -7   1  466.75   31.50
   2  -7   1  451.85   31.40
  -2   7   1  425.76   31.20
  -2  -7  -1  451.05   31.00
  -2  -7  -1  446.46   31.50
   2   7  -1  487.05   31.00
  -2  -8   1    8.90    1.70
  -2   8  -1    9.20    1.50
  -2  -8   1    8.30    1.00
  -2  -8   1    8.30    1.70
   2  -8  -1    8.90    1.10
   2  -8  -1    6.40    1.60
   2   8   1   10.30    1.30
   2   8   1    7.60    1.50
   2  -8  -1    8.60    1.50
   2   8  -1   12.30    1.70
   2  -8   1    8.20    1.60
   2  -8   1    6.20    1.50
  -2  -8  -1    8.60    1.10
   2   8  -1   10.20    1.10
  -2  -8  -1    7.80    1.60
  -2   8   1    7.20    1.40
   2   9   1   94.69    6.80
  -2  -9   1   88.39    6.60
  -2   9  -1   94.19    6.50
   2  -9  -1  102.49    6.80
   2  -9  -1  103.19    7.50
  -2  -9   1   79.29    7.30
  -2   9  -1   94.09    7.10
   2   9   1   97.49    7.20
   2  -9  -1   93.29    7.20
  -2   9   1  100.39    6.70
  -2   9   1  100.99    7.20
  -2  -9  -1  103.89    6.80
   2  -9   1   95.79    7.40
   2   9  -1   81.09    7.10
   2  -9   1   90.09    7.20
  -2  -9  -1   86.49    7.30
   2   9  -1   85.19    6.70
   2  10   1   94.99    7.60
  -2 -10   1  103.29    7.50
   2 -10  -1  107.09    8.20
   2 -10  -1  110.69    7.70
  -2  10  -1  107.59    8.10
   2  10   1  106.29    8.10
  -2 -10   1   97.99    8.30
   2 -10  -1  103.29    8.30
   2 -10   1  109.59    8.40
  -2  10   1  103.79    8.10
  -2 -10  -1  111.19    8.40
   2  10  -1  105.49    7.60
   2  10  -1  108.49    8.20
  -2 -10  -1   99.59    7.60
  -2  10   1  109.79    7.50
   2 -10   1  116.49    8.30
   2 -11  -1   10.60    2.10
   2 -11  -1   11.30    1.40
  -2  11  -1   12.70    2.10
  -2 -11   1   16.20    2.50
   2  11   1   13.20    1.50
   2 -11  -1   13.10    2.40
   2  11   1   13.50    2.30
   2  11  -1   13.90    2.20
  -2  11   1   12.20    2.10
  -2  11   1   12.20    1.20
  -2 -11  -1   11.40    1.30
  -2 -11  -1   14.60    2.50
   2 -11   1   11.10    2.10
   2  12   1  122.79   10.00
  -2 -12   1  122.19   10.20
   2 -12  -1  129.19   10.20
  -2  12  -1  119.59    9.90
   2  12   1  134.29    9.80
   2 -12  -1  142.49   10.20
  -2 -12  -1  131.89   10.40
  -2  12   1  128.39   10.00
  -2 -12  -1  136.39    9.20
   2  12  -1  130.59   10.00
   2 -12   1  124.89   10.10
   2 -13  -1   44.30    4.60
   2  13   1   45.40    4.50
  -2 -13   1   48.10    4.80
  -2  13  -1   42.30    4.50
  -2 -13  -1   53.19    4.90
   2  13  -1   46.70    4.50
   2 -13   1   45.00    4.70
  -2  13   1   42.00    4.40
  -2 -14   1    3.20    2.00
   2  14   1   -1.90    1.40
  -2  14  -1    9.20    2.30
   2 -14  -1    6.80    2.20
   2 -14   1    9.20    2.30
  -2  14   1    4.80    1.90
   2  14  -1    2.20    1.70
  -2 -14  -1    2.30    1.90
   2  15   1   11.40    2.70
  -2  15  -1    9.80    2.50
   2 -15  -1    8.30    2.50
  -2 -15   1    6.90    2.50
  -2  15   1   12.60    2.50
  -2 -15  -1    8.90    2.60
   2 -15   1    6.40    2.40
   2  15  -1    2.20    2.00
   2  16   1   22.30    3.70
   2 -16  -1   21.10    3.80
  -2 -16   1   25.80    4.10
  -2  16  -1   19.00    3.60
  -2  16   1   21.20    3.60
   2 -16   1   24.60    4.00
  -2 -16  -1   23.30    4.10
   2  16  -1   22.50    3.60
   2 -17  -1    8.10    2.80
   2  17   1    3.50    2.30
  -2  17  -1    3.20    2.30
  -2 -17   1    3.10    2.60
  -2 -17  -1    8.30    2.90
  -2  17   1    2.30    2.10
   2  17  -1    5.60    2.40
   2 -17   1    7.60    2.70
  -2 -18   1   25.60    4.40
  -2  18  -1   19.30    3.80
   2  18   1   17.80    3.60
   2 -18  -1   23.30    4.20
  -2  18   1   17.10    3.70
   2  18  -1   20.80    3.90
   2 -18   1   21.00    4.00
  -2 -18  -1   23.80    4.30
   2  19   1    6.70    2.90
  -2  19  -1   10.60    3.10
   2 -19  -1    9.80    3.20
  -2 -19   1    8.80    3.50
  -2 -19  -1    9.60    3.50
   2  19  -1    4.90    2.80
   2 -19   1    5.30    3.10
  -2  19   1    8.50    2.90
  -2  20  -1   -2.20    2.40
   2  20   1    4.00    2.90
  -2 -20   1    3.30    3.20
   2 -20  -1   -2.70    2.60
  -2 -20  -1    0.30    2.90
   2  20  -1    1.90    2.70
  -2  20   1    1.00    2.60
   2 -20   1    2.00    2.90
  -2  21  -1    1.20    2.60
  -2 -21   1    2.00    3.10
   2  21   1    8.40    3.10
   2 -21  -1    3.80    3.10
  -2 -21  -1    0.80    2.90
  -2  21   1    1.50    2.60
   2  21  -1    1.40    2.80
   2 -21   1    1.00    2.90
   3   0  -1    0.00    0.20
   3   0   1    0.30    0.10
   3   0   1    0.10    0.20
  -3   0  -1    0.30    0.30
  -3   0   1    0.10    0.10
   3   0   1    0.10    0.20
   3   0  -1    0.20    0.20
  -3   0  -1    0.20    0.10
   3   0   1    0.20    0.30
   3   0  -1    0.10    0.10
   3  -1  -1 1254.47   75.89
   3   1   1 1191.58   75.89
   3   1   1 1051.39   75.89
   3  -1  -1 1031.30   75.89
   3   1   1 1042.50   75.69
   3  -1  -1 1032.90   75.79
  -3  -1   1 1031.40   75.79
  -3  -1  -1 1091.39   75.69
   3  -1   1 1134.99   75.89
   3   1  -1 1053.59   75.79
   3  -1   1 1117.49   75.79
   3   1  -1 1181.28   75.79
  -3  -1  -1 1109.19   75.99
  -3   1   1 1082.49   75.89
   3   1  -1 1096.59   75.89
   3  -1   1 1199.58   75.79
   3  -2  -1  105.89    7.20
   3  -2  -1  104.59    7.20
   3   2   1   86.69    7.10
   3  -2  -1   95.19    7.10
  -3  -2   1  102.79    7.20
   3   2   1   99.99    7.20
  -3  -2   1  104.39    7.10
   3  -2   1  118.09    7.20
  -3  -2  -1   99.59    7.00
  -3   2   1   94.19    7.00
  -3  -2  -1   85.09    7.20
   3  -2   1  108.09    7.20
   3   2  -1  105.59    7.20
   3   2  -1  105.29    7.10
  -3  -3   1  546.05   38.50
   3   3   1  557.14   38.40
  -3  -3   1  569.94   38.50
   3  -3  -1  592.74   38.40
  -3  -3   1  567.44   38.40
   3  -3  -1  559.74   38.50
  -3   3  -1  527.95   38.40
   3   3   1  567.54   38.40
   3  -3  -1  603.74   38.40
   3   3  -1  559.24   38.40
   3   3  -1  509.55   38.40
  -3  -3  -1  554.74   38.30
   3  -3   1  589.64   38.40
   3  -3   1  540.35   38.50
  -3   3   1  561.94   38.30
   3  -3   1  502.75   38.40
  -3  -3  -1  566.74   38.50
  -3  -4   1  131.59    9.20
   3  -4  -1  123.59    9.20
  -3  -4   1  136.19    9.40
  -3  -4   1  141.49    9.20
   3  -4  -1  131.59    9.40
   3   4   1  122.89    9.20
  -3   4  -1  139.59    9.20
  -3  -4  -1  125.99    9.20
  -3  -4  -1  120.29    9.20
  -3  -4  -1  109.09    9.30
   3  -4   1  128.79    9.40
   3  -4   1  132.79    9.10
  -3   4   1  137.79    9.20
   3   4  -1  137.89    9.30
   3   4  -1  135.79    9.20
   3  -4   1  126.59    9.30
   3  -5  -1  838.22   62.49
  -3  -5   1  889.41   62.69
   3   5   1  897.71   62.49
  -3  -5   1  926.21   62.39
   3  -5  -1  903.61   62.69
  -3  -5   1  963.70   62.49
   3   5   1  945.81   62.49
  -3   5  -1  887.61   62.49
  -3  -5  -1  914.51   62.49
   3  -5   1  943.01   62.59
  -3  -5  -1  846.92   62.39
   3   5  -1  927.51   62.49
  -3   5   1  960.00   62.49
   3  -5   1  939.91   62.69
   3   5  -1  901.21   62.39
  -3  -5  -1  804.82   62.59
   3  -5   1  948.11   62.29
  -3  -6   1  258.27   18.00
   3  -6  -1  242.58   18.40
   3   6   1  268.67   18.10
  -3   6  -1  289.47   18.30
  -3  -6   1  265.87   18.40
   3   6   1  272.07   18.30
   3  -6  -1  264.97   18.30
  -3  -6   1  276.97   18.30
   3  -6   1  254.77   18.40
  -3  -6  -1  262.27   18.30
   3   6  -1  249.68   18.20
  -3  -6  -1  247.48   18.40
   3  -6   1  268.77   18.30
  -3  -6  -1  243.98   18.00
  -3   6   1  250.77   18.20
   3   6  -1  237.28   18.00
   3  -7  -1  570.84   40.10
  -3  -7   1  559.94   40.00
   3  -7  -1  587.94   40.00
   3   7   1  614.84   39.80
  -3  -7   1  547.25   40.10
   3   7   1  549.45   40.00
  -3  -7   1  551.24   39.60
  -3   7  -1  575.64   39.90
  -3  -7  -1  595.24   39.70
   3  -7   1  566.74   40.00
  -3  -7  -1  656.53   40.10
   3  -7   1  509.05   40.10
   3   7  -1  579.64   40.00
  -3  -7  -1  580.24   40.20
   3   7  -1  554.94   39.70
  -3   7   1  615.34   39.90
   3  -8  -1   63.29    5.20
   3   8   1   74.19    5.30
  -3   8  -1   64.89    5.10
   3   8   1   65.99    4.90
  -3  -8   1   63.49    4.60
  -3  -8   1   62.99    5.30
   3  -8  -1   60.59    5.30
  -3  -8   1   59.19    5.20
   3  -8   1   60.39    5.10
  -3  -8  -1   62.79    5.30
  -3  -8  -1   64.19    4.70
   3   8  -1   57.39    4.80
  -3   8   1   69.09    5.10
   3   8  -1   68.19    5.10
   3  -8   1   65.89    5.30
  -3  -9   1  171.58   11.90
   3   9   1  151.88   11.70
   3   9   1  164.28   11.50
  -3  -9   1  165.38   11.20
  -3   9  -1  163.58   11.70
   3  -9  -1  164.48   12.00
  -3  -9   1  160.68   11.90
   3  -9  -1  148.59   11.70
   3   9  -1  172.48   11.80
   3  -9   1  165.18   11.80
   3  -9   1  149.69   11.90
  -3   9   1  155.38   11.70
   3   9  -1  158.98   11.40
  -3  -9  -1  160.58   12.00
  -3  -9  -1  153.98   11.30
   3  10   1  126.69    9.20
  -3 -10   1  102.29    9.10
  -3 -10   1  118.59    8.50
   3  10   1  123.89    8.80
   3 -10  -1  115.09    9.10
   3 -10  -1  128.89    9.40
  -3 -10   1  124.19    9.40
  -3  10  -1  115.29    9.00
  -3  10  -1  118.19    8.40
   3  10  -1  116.39    9.10
  -3  10   1  120.19    8.50
  -3 -10  -1  132.09    9.40
   3 -10   1  109.99    9.10
   3 -10   1  113.39    9.20
   3  10  -1  120.19    8.60
  -3  10   1  122.59    9.00
  -3 -10  -1  126.29    8.60
  -3  11  -1    3.50    1.40
   3  11   1   11.20    2.10
  -3 -11   1    5.30    2.00
   3  11   1   15.30    1.80
  -3 -11   1    8.30    1.20
   3 -11  -1    8.50    1.90
   3 -11  -1    8.70    2.10
   3  11  -1    8.90    1.30
  -3  11   1    8.90    1.80
   3 -11   1    4.90    1.60
   3  11  -1    7.00    1.80
  -3 -11  -1   13.10    1.50
   3 -11   1    2.50    1.60
  -3 -11  -1   13.70    2.40
  -3  11   1    9.80    1.10
   3 -12  -1  232.08   16.80
  -3 -12   1  210.58   16.80
   3  12   1  218.78   16.60
   3 -12  -1  236.48   16.90
  -3  12  -1  211.28   16.50
   3  12   1  240.38   16.10
   3  12  -1  215.48   16.60
  -3 -12  -1  230.38   15.90
  -3  12   1  231.68   16.60
  -3 -12  -1  245.58   17.00
   3 -12   1  219.18   16.70
   3 -13  -1    3.20    1.80
  -3  13  -1    4.80    1.70
   3  13   1    2.50    1.60
  -3 -13   1    6.60    2.10
   3 -13  -1    2.90    1.80
   3  13  -1    3.70    1.70
  -3 -13  -1    2.90    1.90
   3 -13   1    5.80    1.90
  -3  13   1    6.00    1.80
  -3 -14   1  103.39    8.70
  -3  14  -1  107.99    8.50
   3 -14  -1  102.59    8.60
   3  14   1   91.89    8.40
  -3 -14  -1   96.59    8.70
   3  14  -1  104.19    8.50
  -3  14   1   94.79    8.30
   3 -14   1  111.79    8.60
   3  15   1    4.00    2.10
   3 -15  -1    7.00    2.40
  -3  15  -1    6.50    2.30
  -3 -15   1    5.80    2.50
  -3 -15  -1    6.30    2.40
   3  15  -1    2.80    2.00
   3 -15   1    3.30    2.00
  -3  15   1    8.70    2.30
  -3  16  -1   87.29    8.30
   3 -16  -1  105.79    8.60
  -3 -16   1   94.99    8.80
   3  16   1  100.79    8.50
   3 -16   1   99.59    8.60
  -3 -16  -1   98.19    8.70
   3  16  -1   89.79    8.40
  -3  16   1   94.59    8.30
  -3 -17   1    2.00    2.40
  -3  17  -1    1.30    2.10
   3  17   1   -1.70    2.00
   3 -17  -1   -0.50    2.20
  -3  17   1    0.90    2.10
  -3 -17  -1    0.40    2.20
   3  17  -1   -0.20    2.00
   3 -17   1   -0.20    2.20
  -3 -18   1   53.49    6.30
   3  18   1   53.29    5.90
  -3  18  -1   49.10    5.70
   3 -18  -1   46.60    5.90
  -3 -18  -1   56.19    6.40
  -3  18   1   50.09    5.60
   3 -18   1   46.00    5.80
   3  18  -1   46.20    5.70
  -3  19  -1    7.10    2.90
   3  19   1   10.20    3.00
  -3 -19   1    7.70    3.30
   3 -19  -1    9.50    3.10
  -3  19   1    7.10    2.80
  -3 -19  -1   10.60    3.60
   3 -19   1    5.60    3.00
   3  19  -1    8.70    3.20
  -3 -20   1   67.49    7.40
   3  20   1   61.89    6.80
  -3  20  -1   62.89    7.00
   3 -20  -1   62.79    7.00
   3 -20   1   50.59    6.80
  -3 -20  -1   73.49    7.60
  -3  20   1   62.49    6.70
   3  20  -1   59.79    6.90
   3  21   1    0.60    2.80
   3 -21  -1   -4.40    2.60
  -3  21  -1   -2.90    2.50
  -3 -21   1    3.40    3.20
  -3  21   1    3.40    2.80
   3 -21   1    2.80    3.10
  -3 -21  -1    1.60    3.10
   3  21  -1   -0.30    2.60
   4   0  -1    2.10    0.40
   4   0  -1    1.50    0.30
   4   0   1    1.20    0.50
   4   0   1    1.50    0.30
   4   0   1    1.20    0.30
   4   0  -1    1.20    0.50
  -4   0  -1    2.00    0.30
  -4   0   1    1.60    0.30
   4   1   1  186.38   13.10
   4  -1  -1  188.28   13.00
   4   1   1  179.78   12.80
  -4   1  -1  180.28   13.00
   4   1   1  191.08   13.00
   4  -1  -1  186.48   13.10
  -4  -1   1  183.38   12.90
   4  -1  -1  168.08   12.90
  -4   1   1  177.38   13.00
  -4  -1  -1  177.28   13.10
   4   1  -1  190.88   13.10
  -4  -1  -1  188.68   12.80
   4  -1   1  193.08   13.00
   4  -1   1  197.18   13.10
   4   1  -1  206.18   12.90
   4   1  -1  182.78   12.90
   4  -1   1  190.18   13.00
   4   2   1  171.78   12.40
  -4  -2   1  165.28   12.40
   4  -2  -1  187.88   12.40
   4   2   1  176.58   12.60
   4   2   1  175.08   12.30
   4  -2  -1  166.78   12.50
   4  -2  -1  186.78   12.50
   4   2  -1  162.08   12.40
   4  -2   1  204.48   12.60
  -4   2   1  179.78   12.50
   4  -2   1  192.48   12.50
   4   2  -1  181.28   12.40
  -4  -2  -1  190.58   12.60
   4   2  -1  181.68   12.60
  -4  -2  -1  150.98   12.30
   4  -2   1  184.88   12.50
  -4  -3   1  238.38   16.40
  -4  -3   1  212.88   16.50
   4  -3  -1  250.27   16.40
   4   3   1  227.38   16.50
   4  -3  -1  234.08   16.40
  -4   3  -1  217.48   16.30
  -4  -3   1  222.48   16.50
   4   3   1  263.17   16.50
   4  -3  -1  251.47   16.50
   4   3  -1  205.48   16.40
   4  -3   1  234.88   16.40
  -4  -3  -1  272.47   16.60
  -4  -3  -1  258.77   16.30
   4  -3   1  216.58   16.40
  -4   3   1  256.47   16.30
   4   3  -1  218.78   16.40
   4  -3   1  219.68   16.50
   4  -4  -1   19.90    1.60
  -4   4  -1   16.20    1.50
  -4  -4   1   17.10    1.50
   4   4   1   15.80    1.60
  -4  -4   1   14.90    1.50
  -4  -4   1   13.70    1.60
   4  -4  -1   17.80    1.80
   4  -4  -1   21.90    1.60
   4   4   1   16.60    1.60
  -4  -4  -1   12.40    1.40
  -4  -4  -1   15.90    1.60
  -4   4   1   19.50    1.50
   4   4  -1   12.90    1.50
   4  -4   1   18.10    1.60
  -4  -4  -1   15.50    1.60
   4  -4   1   17.80    1.70
   4  -4   1   15.90    1.50
   4   4  -1   14.60    1.50
  -4  -5   1  123.59    8.50
  -4   5  -1  111.19    8.40
  -4  -5   1  131.39    8.70
   4   5   1  108.29    8.50
   4   5   1  119.79    8.50
  -4  -5   1  131.59    8.50
   4  -5  -1  104.89    8.60
   4  -5  -1  104.39    8.40
  -4  -5  -1  124.09    8.50
  -4   5   1  106.09    8.40
   4  -5   1  108.29    8.30
  -4  -5  -1  120.59    8.40
  -4  -5  -1  117.19    8.60
   4   5  -1  134.19    8.50
   4   5  -1  124.89    8.50
   4  -5   1  109.09    8.60
   4  -5   1  116.59    8.50
   4  -6  -1   39.80    2.90
  -4   6  -1   40.90    2.90
   4   6   1   33.10    2.90
  -4  -6   1   28.30    2.80
  -4  -6   1   26.80    2.70
  -4  -6   1   35.10    3.10
   4  -6  -1   38.10    3.20
   4   6   1   30.50    2.80
   4  -6   1   37.70    3.10
  -4  -6  -1   31.70    2.80
  -4  -6  -1   26.70    2.90
   4   6  -1   30.60    2.80
   4  -6   1   39.10    2.60
   4  -6   1   35.70    2.90
   4   6  -1   27.60    2.80
  -4  -6  -1   32.90    2.70
   4  -7  -1   26.00    2.50
  -4  -7   1   34.40    2.80
   4  -7  -1   29.90    2.80
  -4  -7   1   30.30    2.50
   4   7   1   18.30    2.30
   4   7   1   21.40    2.50
  -4  -7   1   31.30    2.30
  -4  -7  -1   19.90    2.60
  -4   7   1   27.00    2.40
  -4  -7  -1   19.40    2.20
   4   7  -1   30.00    2.40
   4   7  -1   33.20    2.60
   4   8   1   26.20    2.50
   4  -8  -1   24.10    2.60
  -4  -8   1   27.10    2.70
   4   8   1   27.60    2.70
  -4   8  -1   30.70    2.60
  -4  -8   1   30.10    2.30
   4  -8  -1   22.80    2.80
  -4  -8   1   23.90    2.70
   4   8  -1   31.20    2.80
   4  -8   1   27.90    2.70
  -4  -8  -1   26.50    2.90
  -4  -8  -1   27.20    2.30
  -4   8   1   22.60    2.50
  -4  -8  -1   26.30    2.70
   4   8  -1   27.10    2.40
   4  -8   1   24.40    2.90
   4  -9  -1    5.70    1.60
   4  -9  -1    5.00    1.40
  -4  -9   1   11.70    1.10
  -4   9  -1    7.00    1.50
   4   9   1    8.90    1.60
  -4  -9   1   10.60    1.80
  -4  -9   1    9.30    1.80
   4   9   1    9.00    1.40
  -4   9   1    4.70    1.30
  -4  -9  -1    8.80    1.80
   4  -9   1    9.00    1.90
   4   9  -1   12.80    1.50
   4  -9   1    8.70    1.60
  -4  -9  -1    8.30    1.10
   4   9  -1   11.20    1.70
  -4 -10   1  100.59    8.40
  -4 -10   1   98.69    8.60
   4  10   1  112.19    8.10
   4 -10  -1  121.79    8.80
   4 -10  -1  111.79    8.40
  -4  10  -1  109.39    8.30
  -4 -10   1  107.59    7.80
   4  10   1  113.29    8.50
   4  10  -1  110.69    8.50
  -4 -10  -1  108.59    7.90
   4  10  -1   97.89    7.90
  -4 -10  -1  109.19    8.60
   4 -10   1  114.09    8.70
  -4  10   1  104.09    8.20
   4 -10   1  115.49    8.50
   4 -11  -1   24.40    3.30
  -4 -11   1   17.20    2.70
  -4 -11   1   22.30    3.20
   4  11   1   18.80    2.20
   4 -11  -1   20.70    2.80
  -4  11  -1   26.90    2.80
   4  11   1   16.70    2.60
  -4 -11   1   22.20    2.00
   4 -11   1   25.10    3.30
  -4 -11  -1   18.90    3.00
   4  11  -1   17.40    2.10
  -4 -11  -1   17.90    2.10
   4  11  -1   17.70    2.70
  -4  11   1   21.10    2.70
   4 -11   1   25.80    2.90
   4  12   1   26.50    3.50
   4  12   1   20.50    2.60
  -4 -12   1   27.30    3.80
   4 -12  -1   31.50    4.00
  -4  12  -1   26.00    3.10
   4 -12  -1   27.10    3.30
  -4 -12  -1   24.20    3.60
  -4  12   1   29.30    3.40
  -4 -12  -1   22.00    2.50
   4 -12   1   31.80    3.70
   4 -12   1   31.40    3.40
   4  12  -1   22.60    3.30
   4 -13  -1   22.90    3.20
  -4  13  -1   19.90    3.00
  -4 -13   1   13.50    3.00
   4  13   1   16.00    2.90
   4 -13  -1   26.30    3.70
  -4  13   1   23.90    3.20
   4  13  -1   17.40    3.00
   4 -13   1   21.10    3.50
  -4 -13  -1   22.60    3.50
   4 -13   1   23.40    3.20
   4 -14  -1   38.60    4.40
  -4 -14   1   36.20    4.50
   4 -14  -1   41.10    4.70
  -4  14  -1   32.30    4.10
   4  14   1   34.40    4.40
  -4  14   1   31.60    4.20
   4  14  -1   27.70    4.10
   4 -14   1   37.00    4.30
  -4 -14  -1   38.30    4.70
  -4  15  -1   69.59    6.30
  -4 -15   1   65.79    6.40
   4  15   1   61.99    6.10
   4 -15  -1   66.79    6.30
  -4 -15  -1   66.99    6.50
  -4  15   1   63.99    6.10
   4 -15   1   62.49    6.20
   4  15  -1   62.89    6.20
   4 -16  -1   11.10    3.10
  -4  16  -1   15.80    3.30
   4  16   1   15.80    3.20
  -4 -16   1   17.20    3.50
   4  16  -1   12.10    2.90
   4 -16   1   14.70    3.30
  -4 -16  -1   12.50    3.30
  -4  16   1   17.40    3.30
  -4  17  -1    4.90    2.40
  -4 -17   1    3.00    2.70
   4  17   1    5.20    2.50
   4 -17  -1    6.90    2.70
  -4 -17  -1    8.70    3.00
   4  17  -1    1.50    2.30
  -4  17   1    5.10    2.30
   4 -17   1    2.20    2.40
   4  18   1   23.20    4.10
   4 -18  -1   23.50    4.20
  -4  18  -1   20.80    4.00
  -4 -18   1   28.60    4.70
  -4  18   1   22.20    4.00
  -4 -18  -1   23.70    4.50
   4 -18   1   27.50    4.40
   4  18  -1   15.70    3.80
  -4 -19   1    1.80    2.80
  -4  19  -1    4.60    2.80
   4 -19  -1    1.10    2.60
   4  19   1    0.60    2.40
   4 -19   1    2.60    2.80
  -4 -19  -1    4.20    3.00
  -4  19   1   -0.20    2.30
   4  19  -1    0.20    2.30
   4 -20  -1    0.50    2.60
  -4 -20   1   -2.40    2.80
  -4  20  -1    0.20    2.60
   4  20   1    3.20    2.70
  -4 -20  -1    0.70    3.00
   4  20  -1    1.10    2.40
  -4  20   1    2.90    2.90
   4 -20   1    0.80    2.80
  -4  21  -1   -2.00    2.40
   4  21   1   -1.10    2.50
  -4 -21   1   -2.00    2.80
   4 -21  -1    1.80    2.80
  -4 -21  -1    2.10    3.30
  -4  21   1    3.90    2.80
   4  21  -1   -1.80    2.50
   4 -21   1    1.50    3.10
   5   0   1    7.80    1.20
   5   0  -1    6.70    0.80
   5   0   1    6.80    0.80
   5   0  -1    6.80    0.80
   5   0  -1    7.00    1.10
   5   0   1    7.70    0.80
  -5   0  -1    8.50    0.80
  -5   0   1    7.10    0.80
  -5  -1   1    4.00    0.60
   5  -1  -1    5.70    0.80
   5   1   1    4.90    0.90
   5   1   1    4.10    0.70
  -5   1  -1    4.00    0.60
   5   1   1    4.00    0.50
   5  -1  -1    7.30    1.00
   5  -1  -1    6.10    0.60
  -5  -1  -1    3.80    0.80
   5  -1   1    2.70    0.70
   5  -1   1    2.40    0.60
   5   1  -1    4.00    0.60
   5   1  -1    4.50    0.70
   5   1  -1    2.90    0.80
  -5   1   1    5.20    0.70
  -5  -1  -1    4.20    0.50
   5  -1   1    3.10    0.60
   5  -2  -1   86.49    6.50
   5  -2  -1   81.29    6.40
   5   2   1   89.09    6.50
   5  -2  -1   82.79    6.30
   5   2   1   92.49    6.40
   5   2   1   87.59    6.20
  -5  -2   1   94.19    6.30
   5   2  -1   96.19    6.40
   5  -2   1   87.29    6.50
  -5  -2  -1   87.39    6.20
   5  -2   1   91.39    6.40
  -5   2   1   82.89    6.40
   5   2  -1   91.79    6.30
   5  -2   1   89.29    6.40
   5   2  -1   98.39    6.50
  -5  -2  -1   77.79    6.50
   5  -3  -1 1103.09   81.09
  -5  -3   1 1083.49   81.19
  -5  -3   1 1247.08   80.99
   5   3   1 1231.48   80.99
  -5  -3   1 1195.68   81.19
   5   3   1 1251.37   81.29
   5  -3  -1 1129.49   81.19
   5   3   1 1184.58   81.09
   5  -3  -1 1184.58   80.99
   5   3  -1 1198.98   80.99
   5  -3   1 1139.59   81.09
   5  -3   1 1159.58   81.09
  -5   3   1 1227.18   80.99
  -5  -3  -1 1213.38   80.99
  -5  -3  -1 1196.68   81.29
   5   3  -1 1212.48   81.19
   5  -3   1 1131.59   81.19
   5   3  -1 1160.28   81.09
   5  -4  -1  150.38   11.00
  -5  -4   1  156.28   11.10
   5   4   1  160.28   11.10
  -5  -4   1  155.68   11.10
   5  -4  -1  156.18   11.00
   5  -4  -1  132.39   11.10
  -5   4  -1  153.48   10.90
  -5  -4   1  161.58   10.90
   5   4   1  155.28   11.00
   5  -4   1  154.78   11.00
  -5  -4  -1  150.38   11.10
  -5  -4  -1  161.38   10.90
   5  -4   1  156.68   11.10
   5   4  -1  142.99   11.00
  -5  -4  -1  161.58   11.10
   5   4  -1  156.38   11.00
  -5   4   1  153.98   10.90
   5  -4   1  158.48   11.00
  -5  -5   1   26.50    2.50
   5   5   1   33.30    2.60
   5  -5  -1   36.80    2.80
  -5   5  -1   25.20    2.40
  -5  -5   1   25.80    2.60
  -5  -5   1   27.60    2.50
   5  -5  -1   36.70    2.50
   5   5   1   32.40    2.60
   5  -5   1   27.30    2.70
  -5  -5  -1   31.00    2.50
   5  -5   1   26.20    2.50
   5   5  -1   30.10    2.60
  -5  -5  -1   31.70    2.70
   5   5  -1   24.00    2.50
  -5  -5  -1   31.10    2.60
   5  -5   1   28.90    2.40
  -5  -6   1   71.69    5.70
  -5  -6   1   76.49    5.50
  -5  -6   1   72.59    5.50
   5  -6  -1   69.69    5.50
  -5   6  -1   75.99    5.50
   5  -6  -1   72.49    5.80
   5   6   1   75.89    5.60
   5   6   1   74.09    5.60
  -5  -6  -1   70.59    5.70
  -5  -6  -1   75.99    5.50
   5   6  -1   69.99    5.50
   5  -6   1   75.79    5.60
   5  -6   1   76.29    5.40
   5   6  -1   65.09    5.50
   5  -6   1   73.09    5.70
  -5   6   1   60.89    5.40
  -5  -6  -1   72.79    5.40
   5  -7  -1  350.66   24.30
   5   7   1  337.57   24.00
  -5  -7   1  336.57   23.90
   5   7   1  320.57   23.90
  -5   7  -1  352.66   24.00
   5  -7  -1  303.77   23.90
  -5  -7   1  355.26   24.00
  -5  -7   1  370.56   24.30
   5  -7   1  375.46   24.10
   5  -7   1  362.76   24.20
   5   7  -1  354.26   24.10
  -5   7   1  328.67   23.90
  -5  -7  -1  336.67   24.20
   5   7  -1  317.97   23.90
  -5  -7  -1  341.57   23.90
  -5  -7  -1  332.87   24.00
   5  -8  -1  105.19    8.20
  -5  -8   1  122.19    8.50
  -5  -8   1  123.99    8.30
   5   8   1  109.19    8.30
   5   8   1  112.09    8.20
  -5   8  -1  108.39    8.20
  -5  -8   1  121.09    8.00
   5  -8  -1  101.69    8.40
   5   8  -1  125.99    8.40
   5  -8   1   96.99    8.20
  -5  -8  -1  102.29    8.40
  -5   8   1  108.89    8.10
   5  -8   1   97.49    8.40
   5   8  -1  109.59    8.10
  -5  -8  -1  106.69    8.00
  -5  -8  -1  102.39    8.20
  -5  -9   1   68.19    5.00
  -5  -9   1   65.59    5.40
  -5  -9   1   54.89    5.50
   5  -9  -1   78.39    5.80
  -5   9  -1   60.79    5.30
   5   9   1   72.39    5.30
   5   9   1   69.49    5.50
   5  -9  -1   80.69    5.50
  -5  -9  -1   72.19    5.50
  -5   9   1   76.99    5.40
  -5  -9  -1   70.49    5.70
   5  -9   1   67.59    5.70
   5   9  -1   53.39    5.10
  -5  -9  -1   68.09    5.00
   5  -9   1   55.59    5.30
   5   9  -1   53.39    5.30
   5  10   1  235.08   16.50
  -5  10  -1  219.18   16.40
   5 -10  -1  240.68   16.50
   5 -10  -1  215.88   16.70
  -5 -10   1  222.18   16.70
  -5 -10   1  205.88   15.90
   5  10   1  226.38   16.20
  -5 -10   1  222.68   16.50
  -5  10   1  219.48   16.30
   5 -10   1  239.78   16.80
  -5 -10  -1  242.18   16.80
  -5 -10  -1  226.18   16.00
   5  10  -1  228.98   16.50
   5  10  -1  217.68   16.10
   5 -10   1  245.98   16.60
   5 -11  -1   15.00    2.80
   5  11   1   20.50    2.30
  -5  11  -1   18.90    2.70
   5 -11  -1   17.50    2.60
  -5 -11   1   22.90    3.00
   5  11   1   21.90    2.90
  -5 -11   1   18.90    1.90
  -5 -11   1   21.10    3.10
   5  11  -1   17.80    2.80
  -5  11   1   17.80    2.50
   5 -11   1   19.20    3.00
  -5 -11  -1   19.10    2.00
  -5 -11  -1   21.40    3.10
   5 -11   1   18.20    2.70
   5  11  -1   17.00    2.10
   5  12   1  103.99    8.40
   5 -12  -1   98.79    8.30
   5 -12  -1  101.79    8.60
  -5  12  -1  110.49    8.30
   5  12   1   91.39    7.80
  -5 -12   1  118.69    8.80
  -5  12   1  100.39    8.20
   5 -12   1  109.19    8.70
   5  12  -1  102.09    8.30
  -5 -12  -1  106.49    7.60
   5 -12   1  100.89    8.40
  -5 -12  -1  101.09    8.60
   5 -13  -1    0.40    1.50
  -5  13  -1    0.20    1.40
   5 -13  -1   -1.10    1.70
  -5 -13   1    1.20    1.70
   5  13   1   -1.00    1.50
   5 -13   1    1.60    1.70
   5  13  -1    0.10    1.50
  -5  13   1    0.40    1.40
   5 -13   1    0.60    1.70
  -5 -13  -1   -1.40    1.60
  -5  14  -1   82.49    6.80
   5  14   1   74.89    6.80
  -5 -14   1   70.39    7.00
   5 -14  -1   71.79    7.00
   5 -14  -1   69.49    6.70
   5 -14   1   68.89    7.00
   5 -14   1   78.29    6.90
  -5  14   1   72.89    6.70
  -5 -14  -1   87.39    7.40
   5  14  -1   73.89    6.80
  -5 -15   1    0.00    2.00
   5 -15  -1    1.10    2.20
  -5  15  -1    0.70    1.80
   5  15   1   -3.10    1.60
   5 -15  -1   -0.20    1.80
  -5 -15  -1   -1.30    1.90
   5  15  -1   -1.10    1.70
  -5  15   1   -0.90    1.50
   5 -15   1    1.00    1.90
  -5  16  -1   69.79    6.90
  -5 -16   1   74.19    7.20
   5 -16  -1   73.49    7.00
   5  16   1   76.09    7.00
  -5  16   1   71.29    6.90
   5 -16   1   75.59    7.20
   5  16  -1   70.09    6.90
  -5 -16  -1   73.49    7.50
  -5  17  -1   15.00    3.30
   5 -17  -1    8.50    2.90
   5  17   1   18.40    3.40
  -5 -17   1   12.20    3.30
   5  17  -1    9.60    2.90
  -5 -17  -1   11.20    3.30
   5 -17   1   15.30    3.30
  -5  17   1    7.70    2.70
  -5 -18   1   34.30    5.30
   5 -18  -1   42.00    5.40
   5  18   1   38.80    5.00
  -5  18  -1   37.80    5.10
  -5  18   1   36.00    4.90
   5 -18   1   35.90    5.20
   5  18  -1   30.50    4.80
  -5 -18  -1   35.50    5.40
   5  19   1   12.10    3.20
  -5  19  -1    6.30    2.90
  -5 -19   1   12.10    3.70
   5 -19  -1   12.70    3.40
   5 -19   1    9.80    3.40
  -5 -19  -1   12.90    3.90
  -5  19   1   13.70    3.30
   5  19  -1   10.80    3.20
   5 -20  -1   50.59    6.30
   5  20   1   39.80    5.70
  -5 -20   1   52.19    6.60
  -5  20  -1   54.29    6.10
  -5 -20  -1   48.20    6.60
  -5  20   1   46.40    6.00
   5 -20   1   53.29    6.30
   5  20  -1   38.10    5.70
  -6   0  -1    2.10    0.50
   6   0   1    1.80    0.70
  -6   0   1    2.50    0.50
   6   0  -1    1.50    0.50
   6   0  -1    0.80    0.70
   6   0   1    3.10    0.60
   6   0  -1    1.90    0.50
   6   0   1    1.60    0.50
  -6  -1   1 1108.59   75.39
   6   1   1 1149.39   75.59
  -6   1  -1 1071.79   75.49
   6  -1  -1 1025.60   75.59
   6  -1  -1 1132.19   75.69
   6  -1  -1 1097.29   75.49
   6   1   1 1015.90   75.39
  -6  -1  -1 1149.48   75.89
  -6  -1  -1 1090.19   75.39
   6  -1   1 1148.99   75.69
   6  -1   1 1064.89   75.49
   6   1  -1 1216.78   75.79
   6  -1   1 1038.10   75.49
   6   1  -1  998.10   75.49
  -6   1   1 1122.19   75.49
   6   1  -1 1174.68   75.49
  -6   2  -1  354.96   25.80
   6   2   1  365.16   25.80
   6   2   1  378.76   25.60
  -6  -2   1  371.86   25.70
   6  -2  -1  385.06   25.80
   6  -2  -1  372.56   25.90
   6  -2  -1  360.26   25.90
   6   2   1  405.36   26.10
   6   2  -1  378.66   25.80
   6  -2   1  342.97   25.80
  -6  -2  -1  402.66   26.10
   6   2  -1  373.56   26.00
  -6   2   1  364.16   25.80
   6  -2   1  369.56   25.80
   6  -2   1  382.26   26.00
   6   2  -1  336.37   25.70
  -6  -2  -1  383.86   25.70
  -6  -3   1  575.04   38.60
   6   3   1  575.24   38.70
   6  -3  -1  591.24   38.60
  -6  -3   1  547.55   39.00
   6   3   1  549.05   38.90
   6   3   1  570.34   38.50
   6  -3  -1  494.85   38.80
   6  -3  -1  586.24   38.80
  -6   3   1  565.14   38.80
  -6  -3  -1  602.34   38.60
   6   3  -1  551.14   38.60
  -6  -3  -1  605.84   39.00
   6  -3   1  509.65   38.70
   6   3  -1  578.94   38.90
   6  -3   1  533.75   38.80
   6   3  -1  555.84   38.70
   6  -3   1  530.05   38.80
   6  -4  -1  125.89    9.20
   6   4   1  120.49    9.20
  -6  -4   1  117.59    9.20
  -6  -4   1  134.39    9.00
   6  -4  -1  120.89    9.10
  -6   4  -1  141.59    9.00
   6   4   1  121.49    9.10
  -6  -4   1  130.59    9.30
   6  -4  -1  117.69    9.00
   6   4  -1  110.69    8.90
  -6  -4  -1  129.39    8.90
   6  -4   1  125.79    9.10
   6  -4   1  138.99    9.20
   6   4  -1  130.69    9.10
  -6  -4  -1  116.79    9.20
   6  -4   1  126.39    9.20
  -6   4   1  123.89    8.90
   6   4  -1  134.39    9.20
   6  -5  -1  261.87   18.90
  -6   5  -1  283.07   18.90
  -6  -5   1  273.67   18.80
   6   5   1  261.87   18.90
   6  -5  -1  260.17   19.10
  -6  -5   1  268.07   19.10
  -6  -5   1  287.97   19.10
   6  -5  -1  264.17   18.90
   6   5   1  242.38   19.00
   6  -5   1  285.67   19.00
   6   5  -1  278.67   19.00
   6  -5   1  305.97   19.00
  -6  -5  -1  269.17   19.00
   6  -5   1  279.17   19.10
  -6  -5  -1  259.17   18.80
  -6  -5  -1  250.27   19.00
   6   5  -1  255.97   19.00
  -6   5   1  259.97   18.80
   6   6   1    0.10    0.70
   6  -6  -1    0.50    0.90
  -6  -6   1   -1.00    0.60
  -6  -6   1    0.40    0.70
  -6  -6   1   -0.70    0.50
   6  -6  -1    0.10    0.60
   6   6   1   -0.40    0.70
  -6   6  -1    0.30    0.60
   6  -6  -1    1.20    0.70
   6   6  -1    0.00    0.70
  -6  -6  -1    0.40    0.60
   6  -6   1   -0.90    0.70
   6  -6   1   -0.20    0.60
  -6  -6  -1   -0.10    0.70
  -6  -6  -1   -1.00    0.60
   6  -6   1    0.00    0.60
  -6   6   1    0.20    0.50
   6   6  -1   -0.60    0.70
   6  -7  -1   24.80    2.10
  -6  -7   1   15.20    2.30
  -6  -7   1   13.50    1.90
   6   7   1   20.20    2.40
  -6  -7   1   17.90    2.00
  -6   7  -1   19.50    2.00
   6  -7  -1   21.90    2.50
   6   7   1   21.30    2.20
  -6  -7  -1   21.60    2.00
  -6  -7  -1   16.90    2.00
   6   7  -1   13.80    2.10
  -6   7   1   27.50    2.10
   6  -7   1   18.50    1.80
   6   7  -1   15.40    2.20
   6  -7   1   20.90    2.10
   6  -7   1   20.90    2.40
  -6  -7  -1   20.20    2.30
   6   8   1    5.30    1.40
   6  -8  -1    4.20    1.60
  -6  -8   1    3.60    1.20
  -6  -8   1    5.90    1.50
  -6  -8   1    4.60    1.20
   6  -8  -1    6.20    1.30
  -6   8  -1    6.80    1.30
   6   8   1    6.30    1.40
  -6  -8  -1    6.20    1.30
   6  -8   1    6.60    1.70
   6   8  -1    4.70    1.30
   6   8  -1    3.30    1.20
  -6   8   1    5.30    1.20
  -6  -8  -1    7.80    1.60
   6  -8   1    8.20    1.50
  -6  -8  -1    7.00    1.40
  -6  -9   1    6.40    1.60
  -6   9  -1    4.00    1.30
  -6  -9   1    5.70    1.20
   6   9   1    7.40    1.50
   6   9   1    7.80    1.60
   6  -9  -1    5.30    1.40
   6  -9  -1    2.40    1.40
  -6  -9   1    6.70    1.50
   6  -9   1    1.90    1.20
  -6  -9  -1    8.00    1.80
   6   9  -1    4.70    1.30
   6  -9   1    4.80    1.60
   6   9  -1    8.60    1.60
  -6   9   1    5.10    1.30
  -6  -9  -1    6.50    1.50
  -6  -9  -1    5.90    1.20
   6 -10  -1   23.40    3.40
   6  10   1   27.90    3.20
  -6 -10   1   22.20    2.90
  -6  10  -1   28.40    3.00
   6  10   1   26.10    2.80
   6 -10  -1   30.50    3.10
  -6 -10   1   25.70    3.50
  -6 -10   1   19.70    2.50
  -6  10   1   27.50    2.90
  -6 -10  -1   24.60    3.00
  -6 -10  -1   22.50    3.30
   6  10  -1   28.10    3.10
  -6 -10  -1   28.00    2.50
   6 -10   1   26.80    3.00
   6 -10   1   24.30    3.50
   6  10  -1   23.90    2.70
  -6  11  -1    4.60    1.50
  -6 -11   1    5.30    1.10
   6 -11  -1    4.20    1.50
  -6 -11   1    3.10    1.80
   6  11   1    4.20    1.60
   6 -11  -1    2.40    1.80
   6  11   1    5.00    1.50
  -6 -11   1    6.60    1.70
  -6 -11  -1    3.30    1.70
  -6  11   1    1.80    1.30
   6  11  -1    5.20    1.70
   6 -11   1    3.70    1.50
   6  11  -1    3.90    1.30
  -6 -11  -1    5.30    1.20
   6 -11   1    2.50    1.80
   6 -12  -1   23.50    3.30
  -6 -12   1   19.20    2.30
  -6  12  -1   19.20    3.00
  -6 -12   1   20.20    3.20
   6  12   1   22.80    3.30
  -6 -12   1   20.60    3.40
   6 -12  -1   21.20    3.50
   6  12   1   26.90    3.00
  -6 -12  -1   21.10    2.40
  -6  12   1   23.40    3.10
   6 -12   1   23.70    3.60
   6  12  -1   21.80    3.20
   6 -12   1   20.50    3.20
  -6 -12  -1   29.80    3.90
  -6 -13   1    2.10    1.70
   6  13   1    0.50    1.60
  -6  13  -1    1.70    1.50
   6 -13  -1    0.70    1.80
   6 -13  -1   -0.40    1.60
  -6 -13  -1    0.40    1.70
  -6  13   1    0.20    1.40
   6 -13   1    1.00    1.90
   6  13  -1    2.60    1.80
   6 -13   1    1.20    1.60
   6  14   1   35.40    4.20
  -6  14  -1   30.00    4.00
   6 -14  -1   29.30    4.30
   6 -14  -1   35.00    4.20
  -6 -14   1   33.60    4.40
  -6 -14  -1   35.50    4.50
   6 -14   1   26.80    4.30
   6 -14   1   26.80    4.10
  -6  14   1   27.70    3.90
   6  14  -1   36.30    4.20
   6  15   1    3.60    2.10
  -6  15  -1    4.50    2.10
   6 -15  -1    3.60    2.30
  -6 -15   1    1.10    2.00
   6 -15  -1    2.60    1.90
  -6  15   1    4.60    2.10
   6  15  -1    1.60    1.80
  -6 -15  -1    5.10    2.40
   6 -15   1    2.40    2.10
  -6  16  -1   38.30    4.90
   6 -16  -1   36.90    4.80
   6 -16  -1   36.30    5.30
  -6 -16   1   40.50    5.20
   6  16   1   39.00    4.70
   6 -16   1   28.30    4.70
  -6 -16  -1   36.30    5.30
  -6  16   1   40.10    4.70
   6  16  -1   35.10    4.70
  -6  17  -1    3.20    2.20
  -6 -17   1    5.20    2.70
   6 -17  -1    3.30    2.40
   6  17   1    3.80    2.30
  -6 -17  -1    1.40    2.40
   6 -17   1    2.70    2.40
  -6  17   1    2.60    2.10
   6  17  -1    4.60    2.30
  -6 -18   1    4.90    3.10
   6 -18  -1    5.00    2.70
  -6  18  -1    3.60    2.60
   6  18   1    9.10    2.80
  -6 -18  -1    2.90    3.00
   6  18  -1    5.50    2.70
   6 -18   1    7.00    3.00
  -6  18   1    4.00    2.50
  -6  19  -1    4.40    2.70
   6 -19  -1    5.60    2.80
  -6 -19   1   -0.40    2.70
   6  19   1    5.40    2.60
   6  19  -1    2.80    2.60
  -6 -19  -1    0.80    2.90
   6 -19   1    1.20    2.50
  -6  19   1    3.90    2.50
   6  20   1    9.30    3.30
   6 -20  -1    9.50    3.60
  -6  20  -1   12.10    3.40
  -6 -20   1   10.10    3.80
   6  20  -1   10.10    3.30
  -6 -20  -1    9.20    3.80
   6 -20   1   12.80    3.70
  -6  20   1   12.80    3.50
   7   0  -1    4.50    1.10
   7   0  -1    5.10    0.80
  -7   0   1    4.60    0.80
   7   0   1    5.20    0.90
   7   0  -1    5.10    0.90
  -7   0  -1    5.60    0.70
   7   0   1    5.00    1.20
   7   0   1    4.30    0.80
   7   1   1   16.70    1.80
  -7  -1   1   24.80    1.80
   7  -1  -1   16.60    1.80
   7  -1  -1   17.10    1.80
  -7   1  -1   25.00    1.80
   7  -1  -1   14.60    2.00
   7   1   1   18.00    1.70
   7   1   1   17.20    2.10
   7   1  -1   23.30    1.80
  -7  -1  -1   16.00    2.10
   7  -1   1   23.10    2.10
  -7   1   1   20.50    1.80
   7  -1   1   25.50    1.90
   7  -1   1   21.90    1.90
   7   1  -1   24.60    2.20
   7   1  -1   24.10    1.80
  -7  -1  -1   20.20    1.60
   7  -2  -1   81.29    5.20
   7  -2  -1   75.19    5.40
  -7  -2   1   71.49    5.10
  -7   2  -1   64.49    5.20
   7  -2  -1   77.89    5.50
   7   2   1   74.29    5.10
   7   2   1   70.99    5.50
   7   2   1   77.19    5.30
  -7  -2  -1   71.09    5.10
   7  -2   1   58.59    5.40
  -7   2   1   74.09    5.30
   7  -2   1   58.69    5.20
   7  -2   1   63.39    5.20
   7   2  -1   64.19    5.40
   7   2  -1   72.19    5.10
  -7  -2  -1   75.39    5.60
   7   2  -1   66.29    5.20
   7   3   1   90.59    6.30
   7  -3  -1   82.79    6.10
   7  -3  -1   88.29    6.40
  -7  -3   1   84.79    6.60
   7  -3  -1   85.99    6.30
   7   3   1   83.99    6.00
   7   3   1   85.29    6.50
  -7  -3   1   75.79    6.10
   7  -3   1   85.49    6.30
  -7  -3  -1   85.49    6.50
   7   3  -1   84.29    6.20
  -7   3   1   82.29    6.30
  -7  -3  -1   90.29    6.00
   7  -3   1   82.59    6.40
   7   3  -1   80.59    6.00
   7  -3   1   85.39    6.20
   7   3  -1   76.89    6.40
   7  -4  -1  234.68   17.50
  -7  -4   1  263.37   17.80
   7  -4  -1  240.98   17.80
   7   4   1  267.77   17.70
  -7  -4   1  261.37   17.50
   7   4   1  261.37   17.40
  -7  -4   1  262.27   17.90
   7  -4  -1  241.68   17.70
   7   4   1  272.37   17.90
   7   4  -1  242.08   17.50
  -7  -4  -1  269.17   17.50
   7  -4   1  242.08   17.70
  -7   4   1  240.98   17.70
   7  -4   1  234.38   17.60
  -7   4   1  223.38   17.40
   7   4  -1  248.18   17.60
   7   4  -1  264.57   17.80
   7  -4   1  212.98   17.70
  -7  -4  -1  278.17   17.90
  -7   5  -1    8.40    1.20
  -7  -5   1    7.30    1.20
   7  -5  -1    8.90    1.60
  -7  -5   1    5.10    1.30
   7   5   1   10.90    1.70
  -7  -5   1    6.30    1.30
   7   5   1    9.30    1.40
   7  -5  -1   11.70    1.50
   7  -5  -1   10.80    1.40
  -7  -5  -1    8.20    1.50
   7   5  -1    7.90    1.20
  -7  -5  -1    8.90    1.10
   7  -5   1    8.90    1.40
   7  -5   1    7.70    1.40
  -7  -5  -1    8.80    1.50
   7  -5   1    8.50    1.40
   7   5  -1    7.80    1.30
  -7   5   1   12.20    1.20
   7   5  -1    6.00    1.40
  -7  -6   1  193.98   13.20
   7   6   1  189.58   13.50
  -7  -6   1  179.48   13.40
   7  -6  -1  185.48   13.30
   7  -6  -1  175.38   13.30
   7  -6  -1  184.48   13.60
  -7  -6   1  183.58   13.50
   7   6   1  190.78   13.40
  -7   6  -1  174.88   13.20
   7  -6   1  193.18   13.40
   7   6  -1  186.88   13.40
   7  -6   1  194.98   13.30
  -7  -6  -1  174.58   13.50
  -7  -6  -1  189.78   13.50
  -7   6   1  180.48   13.20
  -7  -6  -1  181.38   13.20
   7  -6   1  187.58   13.60
   7   6  -1  199.68   13.40
   7   7   1   13.70    2.00
  -7  -7   1   12.30    1.70
  -7  -7   1   11.30    1.90
   7  -7  -1   12.40    1.60
  -7   7  -1   13.80    1.60
   7  -7  -1   10.30    1.70
   7  -7  -1   11.20    2.00
   7   7   1   14.50    1.90
  -7  -7   1   12.10    1.80
   7   7  -1    9.30    1.70
  -7  -7  -1   10.70    1.60
   7  -7   1   12.00    1.80
   7  -7   1   12.30    1.70
   7   7  -1   12.00    1.80
  -7  -7  -1   11.20    1.90
  -7   7   1   13.30    1.50
   7  -7   1    9.80    1.90
  -7  -7  -1    9.50    1.70
   7  -8  -1   97.89    7.50
   7  -8  -1  101.29    7.90
   7   8   1  106.19    7.60
  -7  -8   1  107.29    7.60
   7   8   1   98.59    7.60
  -7  -8   1   98.59    7.50
  -7  -8   1   97.69    7.80
  -7   8  -1   97.79    7.50
   7  -8   1  100.99    7.30
   7   8  -1   89.09    7.50
  -7  -8  -1   95.79    7.80
   7  -8   1   87.89    7.70
  -7  -8  -1  101.69    7.50
   7  -8   1   95.49    7.60
  -7   8   1   98.19    7.40
   7   8  -1  100.99    7.50
  -7  -8  -1   97.79    7.50
  -7  -9   1   82.89    6.40
  -7   9  -1   74.39    6.30
   7  -9  -1   84.99    6.40
  -7  -9   1   81.89    6.80
   7  -9  -1   80.29    6.70
   7   9   1   87.89    6.50
   7   9   1   78.99    6.50
  -7  -9   1   72.29    6.20
  -7  -9  -1   72.49    6.20
  -7  -9  -1   85.09    6.40
  -7   9   1   81.69    6.30
   7  -9   1   81.99    6.70
  -7  -9  -1   88.69    6.80
   7   9  -1   79.39    6.50
   7   9  -1   80.99    6.40
   7  -9   1   77.59    6.40
  -7  10  -1  123.59   10.70
   7 -10  -1  133.09   11.10
  -7 -10   1  152.68   11.20
   7  10   1  136.79   10.70
  -7 -10   1  143.59   10.60
   7  10   1  150.88   10.90
   7 -10  -1  135.09   10.80
  -7 -10   1  149.09   10.90
   7 -10   1  148.39   10.90
   7  10  -1  158.78   11.00
  -7 -10  -1  146.89   10.80
  -7 -10  -1  147.39   11.20
  -7  10   1  138.09   10.70
   7  10  -1  144.79   10.70
   7 -10   1  141.99   11.10
  -7 -10  -1  150.48   10.50
   7  11   1   20.90    3.00
   7  11   1   24.40    2.80
  -7 -11   1   22.60    2.30
  -7 -11   1   26.10    3.00
  -7 -11   1   24.40    3.30
   7 -11  -1   17.90    3.20
   7 -11  -1   23.10    3.10
  -7  11  -1   18.60    2.80
   7 -11   1   17.90    3.20
   7 -11   1   19.50    2.90
   7  11  -1   21.40    2.60
  -7 -11  -1   20.70    3.00
  -7  11   1   23.40    3.00
  -7 -11  -1   21.10    3.20
   7  11  -1   24.90    3.10
  -7 -11  -1   20.00    2.30
   7  12   1  104.19    8.00
   7  12   1   92.39    8.20
  -7 -12   1  105.79    7.50
   7 -12  -1  100.49    8.60
  -7  12  -1   92.59    8.10
  -7 -12   1  103.29    8.50
   7 -12  -1   95.49    8.20
  -7 -12   1  110.89    8.30
   7  12  -1  109.59    8.00
   7  12  -1  117.89    8.40
  -7  12   1   89.79    8.00
   7 -12   1  105.39    8.30
   7 -12   1   95.79    8.50
  -7 -12  -1   91.99    8.50
  -7 -12  -1   95.49    7.60
  -7  13  -1    3.60    1.80
   7 -13  -1    6.30    2.00
   7 -13  -1    6.00    2.30
  -7 -13   1    4.60    2.00
   7  13   1    4.90    2.00
  -7 -13   1    4.50    1.90
   7  13  -1    3.60    1.90
   7 -13   1    3.70    2.00
  -7 -13  -1    7.90    2.50
  -7  13   1    4.60    1.80
   7 -13   1    6.00    2.10
   7 -14  -1  138.09   11.50
   7 -14  -1  152.18   11.30
   7  14   1  139.39   11.20
  -7  14  -1  128.59   10.90
  -7 -14   1  142.79   11.50
   7 -14   1  139.89   11.20
  -7 -14  -1  138.49   11.60
   7  14  -1  132.99   11.10
   7 -14   1  144.29   11.60
  -7  14   1  149.59   11.00
  -7 -15   1   36.90    5.00
   7  15   1   44.80    4.70
   7 -15  -1   36.60    5.20
  -7  15  -1   38.70    4.70
   7 -15  -1   32.10    4.60
   7 -15   1   39.90    4.70
   7  15  -1   37.90    4.60
   7 -15   1   38.90    5.30
  -7  15   1   31.00    4.40
  -7 -15  -1   41.00    4.90
   7 -16  -1   61.89    6.40
   7  16   1   59.89    6.10
  -7 -16   1   62.69    6.50
  -7  16  -1   66.59    6.10
   7 -16  -1   57.59    6.60
  -7 -16  -1   58.29    6.70
   7 -16   1   60.79    6.20
  -7  16   1   64.19    6.10
   7  16  -1   48.00    5.80
   7  17   1   20.00    3.70
  -7 -17   1   28.40    4.50
  -7  17  -1   15.00    3.40
   7 -17  -1   21.10    3.90
   7  17  -1   18.50    3.60
   7 -17   1   18.30    3.80
  -7  17   1   23.00    3.80
  -7 -17  -1   21.10    4.10
   7  18   1   39.70    5.40
  -7  18  -1   40.90    5.50
   7 -18  -1   42.80    5.40
  -7 -18   1   37.70    5.70
  -7 -18  -1   43.90    6.00
   7  18  -1   37.70    5.30
   7 -18   1   44.80    5.40
  -7  18   1   40.40    5.40
  -7 -19   1    6.60    3.10
   7  19   1    7.40    3.00
   7 -19  -1    9.60    3.20
  -7  19  -1   12.60    3.10
   7  19  -1    6.80    2.80
   7 -19   1    6.00    2.90
  -7  19   1    5.70    2.60
  -7 -19  -1    7.10    3.50
   7 -20  -1   17.30    4.20
  -7  20  -1   21.00    4.10
   7  20   1   19.60    4.00
  -7 -20   1   16.30    4.40
  -7 -20  -1   18.10    4.50
   7 -20   1   19.40    4.30
  -7  20   1   21.00    4.20
   7  20  -1   18.70    4.00
   8   0   1    2.70    0.70
   8   0  -1    2.20    0.60
   8   0  -1    0.10    0.90
  -8   0   1    3.30    0.70
  -8   0  -1    2.50    0.60
   8   0  -1    3.40    0.70
   8   0   1    3.20    0.70
   8   0   1    1.10    0.90
  -8  -1   1   82.39    6.00
   8   1   1   78.89    6.40
   8  -1  -1   84.49    6.20
  -8   1  -1   84.39    6.10
   8   1   1   76.49    6.00
   8   1   1   77.99    6.10
   8  -1  -1   82.49    6.40
   8  -1   1   93.09    6.50
   8   1  -1   85.79    6.10
  -8  -1  -1   79.79    5.90
   8  -1   1   89.19    6.20
  -8  -1  -1   70.89    6.50
   8   1  -1   82.39    6.40
   8  -1   1   85.79    6.10
   8   1  -1   83.49    6.10
  -8   1   1   90.89    6.10
  -8  -2   1    7.00    0.90
   8  -2  -1    6.50    1.00
  -8   2  -1    4.90    1.00
   8   2   1    9.10    0.90
   8   2   1    8.50    1.50
   8  -2  -1    6.00    1.30
   8  -2  -1    5.30    1.10
   8   2   1   10.40    1.20
  -8  -2  -1    8.70    1.50
  -8   2   1    6.20    1.10
   8   2  -1    8.50    1.00
   8   2  -1    9.30    1.20
   8  -2   1    3.80    0.90
   8   2  -1    5.70    1.20
  -8  -2  -1    9.20    0.90
   8  -2   1    4.00    1.10
   8  -2   1    4.90    1.00
   8  -3  -1   91.69    7.90
   8   3   1  106.39    7.90
  -8  -3   1  115.19    8.30
   8  -3  -1  104.39    8.00
   8  -3  -1   91.59    7.70
   8   3   1  103.09    7.60
   8   3   1  110.09    8.20
  -8  -3   1  118.09    7.80
  -8   3  -1  110.99    7.90
  -8  -3  -1  106.49    8.20
   8   3  -1  114.89    7.90
   8  -3   1  118.29    8.00
   8  -3   1  122.39    7.90
   8   3  -1   98.59    7.70
  -8  -3  -1  106.29    7.60
   8  -3   1  110.89    8.10
  -8   3   1   94.29    7.90
   8   3  -1  116.09    8.10
  -8  -4   1   32.60    2.70
   8   4   1   25.90    3.10
   8  -4  -1   36.00    3.10
   8  -4  -1   36.40    3.10
   8   4   1   34.10    2.70
   8   4   1   37.40    3.00
  -8  -4   1   34.70    3.30
   8  -4  -1   37.30    2.90
  -8  -4   1   32.90    3.00
  -8  -4  -1   30.90    3.20
   8  -4   1   36.20    2.90
   8   4  -1   33.40    2.70
   8   4  -1   29.80    3.10
  -8   4   1   34.30    3.00
  -8  -4  -1   34.90    2.70
   8   4  -1   31.90    2.90
   8  -4   1   34.50    3.10
   8  -4   1   36.20    3.10
   8   5   1  151.68   10.10
  -8  -5   1  135.49    9.90
   8  -5  -1  155.58   10.00
   8   5   1  136.49    9.80
  -8  -5   1  113.99   10.10
   8   5   1  139.09   10.30
  -8   5  -1  120.49    9.90
   8  -5  -1  143.69   10.30
   8  -5  -1  157.18   10.20
  -8  -5   1  133.09   10.30
   8  -5   1  122.49   10.00
   8   5  -1  130.19    9.90
  -8  -5  -1  142.49   10.30
  -8  -5  -1  138.89   10.20
  -8   5   1  151.08    9.90
   8   5  -1  132.39   10.00
  -8  -5  -1  147.59    9.90
   8   5  -1  143.19   10.30
   8  -5   1  139.49   10.10
   8  -5   1  131.79   10.20
   8  -6  -1   13.70    1.90
  -8  -6   1   10.50    1.90
   8   6   1   15.80    2.30
  -8  -6   1   10.10    1.90
   8   6   1   14.80    1.90
   8  -6  -1   12.70    2.10
  -8   6  -1   12.60    1.60
  -8  -6   1   12.50    1.50
   8  -6  -1   12.80    1.60
  -8  -6  -1   12.70    1.50
   8   6  -1   10.00    1.80
   8  -6   1   12.40    1.70
  -8   6   1   14.80    1.50
   8   6  -1   13.10    1.60
  -8  -6  -1   14.10    2.10
  -8  -6  -1   16.20    2.20
   8  -6   1   10.70    1.70
   8  -6   1   11.30    2.00
   8   6  -1   12.40    1.80
  -8   7  -1   21.10    2.00
   8  -7  -1   13.70    1.90
  -8  -7   1   21.50    2.20
  -8  -7   1   17.20    1.90
   8  -7  -1   14.40    2.30
   8   7   1   13.70    2.20
  -8  -7   1   21.30    2.30
   8  -7  -1   12.80    1.90
   8   7   1   16.40    2.20
  -8   7   1   14.10    1.80
   8   7  -1   22.40    2.20
   8  -7   1   15.80    2.00
   8  -7   1   20.00    2.10
   8  -7   1   20.80    2.70
   8   7  -1   19.80    2.20
  -8  -7  -1   10.80    2.10
  -8  -7  -1   14.70    2.20
  -8  -7  -1   16.20    1.80
   8   8   1  195.48   13.20
   8  -8  -1  149.49   13.20
  -8  -8   1  186.18   13.30
   8   8   1  187.58   13.10
  -8   8  -1  178.58   12.90
  -8  -8   1  172.78   12.90
   8  -8  -1  172.68   13.00
  -8  -8   1  170.58   13.00
  -8   8   1  182.98   12.90
  -8  -8  -1  198.78   12.90
  -8  -8  -1  178.08   13.30
   8  -8   1  169.78   13.20
   8   8  -1  171.28   13.00
  -8  -8  -1  194.18   13.10
   8   8  -1  178.78   13.00
   8  -8   1  161.08   12.70
   8  -8   1  173.98   13.00
   8   9   1    3.10    1.40
  -8  -9   1    3.00    1.20
   8  -9  -1    3.10    1.70
  -8   9  -1    1.20    1.00
  -8  -9   1    2.10    1.10
   8  -9  -1    0.70    1.20
  -8  -9   1    1.10    1.30
   8   9   1    2.90    1.30
   8   9  -1    1.30    1.20
  -8   9   1    0.70    1.00
  -8  -9  -1    2.40    1.10
   8   9  -1    2.00    1.30
   8  -9   1    2.40    1.30
   8  -9   1    0.70    1.40
  -8  -9  -1    2.40    1.20
  -8  -9  -1    4.40    1.60
  -8  10  -1    7.90    1.70
  -8 -10   1    3.30    1.80
   8  10   1    2.90    1.70
  -8 -10   1    5.20    1.60
  -8 -10   1    5.20    1.50
   8 -10  -1    4.40    2.00
   8 -10  -1    4.80    1.70
   8  10   1    4.10    1.60
  -8 -10  -1    3.00    1.50
   8 -10   1    7.00    1.80
  -8 -10  -1    5.10    1.90
   8  10  -1    7.20    1.80
   8 -10   1    4.50    2.00
  -8  10   1    3.80    1.50
   8  10  -1    8.00    1.90
  -8 -10  -1    4.90    1.60
  -8  11  -1   27.80    3.20
  -8 -11   1   24.20    2.80
   8  11   1   29.70    3.30
  -8 -11   1   18.30    2.90
  -8 -11   1   15.90    3.20
   8  11   1   24.50    3.20
   8 -11  -1   34.70    3.30
   8 -11  -1   33.70    3.80
  -8 -11  -1   27.20    3.50
  -8  11   1   28.90    3.20
  -8 -11  -1   22.10    2.70
  -8 -11  -1   26.40    3.40
   8  11  -1   17.30    3.00
   8  11  -1   21.60    3.00
   8 -11   1   27.80    3.70
   8 -11   1   26.40    3.30
   8 -12  -1   13.60    2.60
  -8 -12   1   11.70    2.80
   8 -12  -1   11.00    2.80
  -8 -12   1   13.00    2.60
  -8  12  -1   11.70    2.40
   8  12   1   17.00    2.70
   8  12   1   14.20    2.50
  -8 -12   1   14.40    2.10
   8  12  -1   14.20    2.50
  -8 -12  -1   16.90    2.10
  -8  12   1   11.30    2.30
   8  12  -1    9.10    2.40
   8 -12   1    9.60    2.40
   8 -12   1   14.70    2.90
  -8 -12  -1   14.40    2.60
  -8 -12  -1   16.40    3.10
   8 -13  -1   16.90    2.90
   8  13   1   12.60    2.60
  -8 -13   1   15.80    2.90
   8 -13  -1   13.20    3.10
  -8  13  -1   16.30    2.80
  -8 -13   1   15.50    3.10
   8  13  -1   16.40    2.90
  -8 -13  -1   14.30    3.00
   8 -13   1   14.60    2.70
   8 -13   1   11.70    2.80
  -8  13   1   13.00    2.50
   8 -14  -1   46.40    5.40
   8 -14  -1   42.40    4.70
  -8 -14   1   46.30    5.00
   8  14   1   36.90    4.50
  -8  14  -1   46.10    4.70
   8  14  -1   38.10    4.60
   8 -14   1   40.20    4.70
  -8  14   1   43.00    4.50
   8 -14   1   45.60    5.50
  -8 -14  -1   41.30    5.10
   8 -15  -1    2.50    2.40
   8  15   1    0.10    1.70
  -8 -15   1    2.30    2.30
  -8  15  -1   -0.40    1.80
   8 -15  -1    4.60    2.30
  -8 -15  -1    2.60    2.10
   8 -15   1    2.70    2.30
  -8  15   1    5.50    2.10
   8 -15   1    2.50    2.10
   8  15  -1    0.50    1.90
  -8 -16   1   15.10    3.60
   8 -16  -1   16.00    3.30
  -8  16  -1   15.00    3.20
   8 -16  -1   16.30    3.80
   8  16   1   13.90    3.10
   8 -16   1   16.20    3.80
  -8  16   1   11.80    2.90
   8 -16   1   14.50    3.20
   8  16  -1    9.00    2.90
  -8 -16  -1   13.70    3.30
  -8 -17   1   16.20    3.70
   8 -17  -1   16.40    3.90
  -8  17  -1   19.30    3.70
   8 -17  -1   10.40    3.10
   8  17   1   11.70    3.00
  -8  17   1   10.40    2.70
   8 -17   1   16.70    3.40
   8  17  -1   13.00    3.20
  -8 -17  -1   12.90    3.60
   8  18   1    1.40    2.20
  -8 -18   1    1.10    2.60
   8 -18  -1   -4.30    2.00
  -8  18  -1   -1.00    2.10
   8  18  -1   -1.10    2.20
   8 -18   1    0.10    2.00
  -8 -18  -1   -0.10    2.60
  -8  18   1    0.80    2.20
  -8 -19   1   -1.00    2.50
   8  19   1    0.00    2.20
   8 -19  -1   -0.20    2.50
  -8  19  -1   -2.40    2.30
  -8  19   1   -0.60    2.20
  -8 -19  -1    0.20    2.90
   8 -19   1   -0.90    2.20
   8  19  -1    1.40    2.40
  -8 -20   1    3.80    3.20
   8 -20  -1    1.70    2.50
   8  20   1    3.70    2.70
  -8  20  -1    5.50    3.10
  -8  20   1   -0.50    2.30
   8 -20   1    0.80    2.90
  -8 -20  -1    1.70    3.10
   8  20  -1    3.60    2.70
   9   0  -1    3.60    0.80
   9   0   1    4.00    1.30
   9   0   1    4.20    0.90
   9   0  -1    3.40    0.90
   9   0  -1    4.60    1.30
  -9   0   1    6.60    1.00
  -9   0  -1    4.70    0.80
   9   1   1  129.59    9.90
   9  -1  -1  142.49   10.00
   9  -1  -1  134.59    9.70
   9   1   1  130.99    9.60
  -9   1  -1  134.89    9.50
   9   1   1  125.49    9.40
  -9  -1   1  131.09    9.40
  -9  -1  -1  125.99    9.40
   9   1  -1  119.89    9.50
   9   1  -1  134.89    9.60
   9   1  -1  125.79    9.90
   9  -1   1  142.19   10.00
  -9  -1  -1  133.59   10.10
  -9   1   1  146.99    9.60
   9  -1   1  139.49    9.60
  -9   2  -1   12.20    1.40
   9  -2  -1   16.40    1.90
   9   2   1    7.70    1.70
   9  -2  -1   13.40    1.40
  -9  -2   1   10.80    1.30
   9  -2  -1   15.00    2.00
   9   2   1   10.80    1.30
   9   2   1    9.80    1.50
   9  -2   1   14.80    2.10
   9   2  -1   11.20    1.40
  -9  -2  -1   10.80    1.20
  -9   2   1   13.00    1.50
   9  -2   1   13.60    1.60
  -9  -2  -1    8.90    1.90
   9   2  -1   11.30    1.50
   9  -2   1   14.30    1.50
   9   2  -1   11.90    1.90
   9   3   1    8.00    1.30
   9   3   1    6.90    0.90
   9  -3  -1    6.90    1.10
   9   3   1    6.30    1.60
  -9  -3   1    6.40    1.60
   9  -3  -1    7.10    1.50
  -9   3  -1    7.20    1.30
  -9  -3   1    7.30    1.10
   9  -3  -1    4.90    1.20
  -9  -3  -1    5.20    1.50
   9  -3   1    7.20    1.20
   9  -3   1    4.70    1.30
   9   3  -1   10.70    1.10
  -9   3   1    3.80    1.10
   9  -3   1    5.30    1.20
  -9  -3  -1    7.70    1.00
   9   3  -1    6.80    1.50
   9   3  -1    8.50    1.30
   9  -4  -1   61.69    4.80
   9  -4  -1   62.29    4.40
   9  -4  -1   52.19    4.60
  -9  -4   1   54.39    4.80
   9   4   1   54.69    4.80
  -9   4  -1   54.19    4.50
   9   4   1   54.29    4.20
  -9  -4   1   54.19    4.30
   9   4   1   58.49    4.50
  -9   4   1   55.49    4.60
   9  -4   1   52.99    4.70
   9   4  -1   51.99    4.40
   9  -4   1   53.89    4.40
   9   4  -1   54.59    4.70
  -9  -4  -1   62.79    4.90
  -9  -4  -1   59.79    4.20
   9  -4   1   49.00    4.60
   9   4  -1   54.59    4.20
   9  -5  -1  163.28   12.20
   9   5   1  201.48   12.80
  -9  -5   1  168.18   12.20
  -9  -5   1  168.58   12.50
  -9  -5   1  153.78   12.60
   9   5   1  172.78   12.40
   9  -5  -1  167.88   12.60
   9  -5  -1  172.98   12.50
   9   5   1  168.08   12.10
   9  -5   1  180.68   12.50
  -9   5   1  165.78   12.10
   9   5  -1  168.68   12.30
  -9  -5  -1  183.38   12.70
  -9   5   1  163.98   12.50
   9   5  -1  167.38   12.60
   9  -5   1  162.78   12.30
   9  -5   1  170.58   12.50
   9   5  -1  168.18   12.10
  -9  -5  -1  189.28   12.20
   9  -6  -1  195.08   15.10
   9  -6  -1  187.38   15.30
  -9  -6   1  225.68   15.40
   9   6   1  226.08   15.20
   9  -6  -1  206.58   15.00
   9   6   1  195.68   15.30
  -9  -6   1  219.98   15.40
   9   6   1  218.98   14.80
  -9  -6   1  219.88   15.00
  -9   6  -1  205.28   14.90
  -9  -6  -1  212.18   15.30
   9  -6   1  207.48   15.10
   9   6  -1  214.08   14.90
   9   6  -1  224.98   15.20
   9  -6   1  195.48   15.10
   9  -6   1  194.98   15.30
   9   6  -1  225.68   15.30
  -9  -6  -1  218.18   15.40
  -9   6   1  185.08   14.80
  -9  -6  -1  225.08   14.90
   9   7   1   11.80    1.90
  -9  -7   1    4.70    1.50
   9   7   1   11.90    1.60
   9  -7  -1   16.00    1.90
  -9  -7   1    7.60    1.50
   9  -7  -1   10.30    1.70
   9  -7  -1   14.20    2.30
   9   7   1    9.60    2.00
  -9  -7   1    9.40    1.90
   9   7  -1    8.20    1.70
  -9  -7  -1   12.30    2.10
  -9  -7  -1   11.70    1.60
  -9   7   1   13.90    1.60
   9   7  -1   10.20    1.60
   9  -7   1    4.20    1.40
   9  -7   1    6.40    1.80
  -9  -7  -1    9.30    1.90
   9   7  -1    7.30    1.80
   9  -8  -1   63.69    5.30
  -9  -8   1   73.89    5.30
   9  -8  -1   56.69    5.70
   9   8   1   65.59    5.50
  -9  -8   1   67.29    5.50
  -9   8  -1   67.79    5.30
   9  -8  -1   62.39    5.20
   9   8   1   57.99    5.50
  -9  -8   1   63.59    5.60
   9   8  -1   70.49    5.60
  -9  -8  -1   75.99    5.30
   9   8  -1   70.39    5.50
   9  -8   1   60.59    5.20
  -9  -8  -1   65.69    5.70
   9  -8   1   56.09    5.60
  -9  -8  -1   64.39    5.50
  -9   8   1   67.29    5.20
   9  -8   1   58.19    5.30
  -9  -9   1    0.20    1.00
  -9  -9   1    0.50    1.30
   9   9   1   -0.40    1.20
  -9   9  -1    0.50    1.00
  -9  -9   1   -1.10    0.90
   9  -9  -1    0.50    1.50
   9   9   1    0.50    1.30
   9  -9  -1    0.80    1.10
  -9  -9  -1    0.00    1.00
  -9  -9  -1    0.10    1.30
   9  -9   1    0.80    1.20
   9  -9   1   -0.10    1.20
   9   9  -1    2.10    1.30
  -9  -9  -1   -1.80    0.90
   9   9  -1    0.40    1.30
   9  -9   1   -1.40    0.90
  -9   9   1    0.90    1.10
   9  10   1  311.17   22.10
  -9 -10   1  321.97   21.90
  -9 -10   1  297.17   21.90
   9 -10  -1  295.47   22.00
  -9  10  -1  320.77   21.90
  -9 -10   1  334.27   22.50
   9  10   1  304.27   22.00
   9 -10  -1  300.47   22.30
  -9  10   1  271.77   21.80
   9  10  -1  337.97   22.10
  -9 -10  -1  274.57   21.80
  -9 -10  -1  290.97   21.80
   9 -10   1  308.07   22.30
   9  10  -1  317.97   22.00
  -9 -10  -1  304.77   22.30
   9 -10   1  317.57   22.10
  -9 -11   1   27.50    3.80
   9 -11  -1   28.90    3.50
   9  11   1   38.50    3.60
  -9 -11   1   26.80    3.20
  -9  11  -1   21.50    3.20
   9 -11  -1   33.50    3.90
   9  11   1   29.30    3.40
  -9 -11   1   25.00    3.00
  -9 -11  -1   36.40    3.20
  -9 -11  -1   34.30    3.80
  -9 -11  -1   30.20    3.30
  -9  11   1   26.30    3.20
   9 -11   1   20.30    3.50
   9  11  -1   25.30    3.40
   9 -11   1   25.40    3.60
   9  11  -1   25.20    3.20
  -9 -12   1  205.78   14.30
   9  12   1  187.08   14.60
  -9 -12   1  177.08   15.00
  -9 -12   1  204.38   14.80
  -9  12  -1  205.68   14.60
   9 -12  -1  200.28   14.80
   9  12   1  196.08   14.70
   9 -12  -1  208.58   15.20
   9  12  -1  182.58   14.40
  -9  12   1  195.88   14.60
  -9 -12  -1  205.88   14.80
   9 -12   1  182.58   15.00
   9  12  -1  186.38   14.70
  -9 -12  -1  200.58   15.20
  -9 -12  -1  205.28   14.30
   9 -12   1  199.28   14.90
  -9  13  -1    9.00    2.30
   9 -13  -1   10.10    2.90
  -9 -13   1   14.10    2.70
   9 -13  -1    9.30    2.40
  -9 -13   1   12.90    3.00
   9  13   1   11.40    2.50
  -9  13   1   10.60    2.30
  -9 -13  -1   11.70    2.80
   9 -13   1   12.90    2.90
   9 -13   1    6.70    2.40
   9  13  -1   15.60    2.70
   9 -14  -1   78.09    6.60
  -9 -14   1   67.09    6.40
  -9 -14   1   63.09    6.70
   9 -14  -1   68.69    6.90
   9  14   1   70.29    6.40
  -9  14  -1   67.69    6.30
  -9  14   1   74.49    6.30
   9  14  -1   63.19    6.40
   9 -14   1   70.19    6.80
  -9 -14  -1   72.39    7.00
   9 -14   1   60.49    6.40
  -9 -15   1   24.00    4.10
   9  15   1   23.10    3.80
   9 -15  -1   20.00    4.00
  -9  15  -1   26.40    3.90
   9 -15  -1   26.40    4.00
  -9 -15  -1   29.30    4.50
  -9  15   1   26.70    3.80
   9 -15   1   26.60    4.40
   9 -15   1   29.00    4.20
   9  15  -1   23.00    3.80
  -9 -16   1   42.50    5.60
   9 -16  -1   53.59    6.10
   9  16   1   46.10    5.30
  -9  16  -1   45.40    5.30
   9 -16  -1   54.39    5.50
   9 -16   1   51.59    6.10
  -9  16   1   46.20    5.10
   9 -16   1   44.20    5.40
   9  16  -1   47.60    5.40
  -9 -16  -1   48.80    5.90
   9 -17  -1   22.10    4.00
  -9  17  -1   24.30    4.10
  -9 -17   1   20.50    4.30
   9 -17  -1   21.70    4.40
   9  17   1   19.40    3.70
  -9 -17  -1   24.00    4.60
  -9  17   1   22.90    3.90
   9  17  -1   22.50    3.90
   9 -17   1   22.60    4.20
   9  18   1   14.20    3.50
  -9 -18   1   24.20    4.50
  -9  18  -1   23.80    4.10
   9 -18  -1   19.20    4.00
   9 -18   1   22.90    4.30
  -9  18   1   27.80    4.30
   9  18  -1   14.20    3.60
  -9 -18  -1   21.20    4.50
   9  19   1   13.10    3.40
   9 -19  -1   15.30    3.70
  -9 -19   1   12.80    4.00
  -9  19  -1   12.70    3.40
   9 -19   1   15.20    3.70
   9  19  -1   13.40    3.60
  -9  19   1   13.70    3.40
  -9 -19  -1   20.60    4.60
  10   0   1    5.80    1.10
  10   0  -1    4.30    1.40
  10   0  -1    5.90    1.10
  10   0   1    3.20    1.30
 -10   0   1    6.30    1.00
 -10   0  -1    5.50    1.70
 -10   0  -1    6.90    1.00
  10   1   1  365.26   24.30
 -10  -1   1  335.27   24.00
  10   1   1  319.27   24.00
  10  -1  -1  321.27   24.20
 -10   1  -1  352.36   24.10
  10  -1  -1  368.56   24.60
  10   1   1  354.96   24.60
 -10  -1  -1  343.97   24.00
 -10   1   1  366.56   24.10
  10   1  -1  343.57   24.10
  10  -1   1  338.87   24.20
 -10  -1  -1  372.96   24.90
  10  -1   1  336.37   24.50
  10   1  -1  338.37   24.20
  10   1  -1  335.17   24.50
 -10  -2   1  171.38   11.60
  10   2   1  183.38   12.30
  10  -2  -1  162.78   11.70
  10  -2  -1  160.08   11.90
  10  -2  -1  172.28   12.10
  10   2   1  167.48   11.80
 -10   2  -1  166.48   11.70
  10   2   1  171.48   11.60
 -10   2   1  158.08   11.70
  10   2  -1  141.49   12.00
  10   2  -1  167.38   11.70
  10   2  -1  164.68   11.70
 -10  -2  -1  160.18   11.50
  10  -2   1  152.28   11.70
  10  -2   1  158.38   11.80
 -10  -2  -1  158.88   12.30
  10  -2   1  162.08   12.10
  10  -3  -1   89.89    7.20
 -10  -3   1  105.49    7.20
  10   3   1   84.29    7.20
  10  -3  -1   93.19    7.50
  10   3   1   94.19    7.10
  10  -3  -1   94.39    7.40
 -10  -3   1  111.09    8.00
 -10   3  -1  105.29    7.40
  10   3   1   85.59    7.60
 -10  -3  -1   89.79    7.00
 -10  -3  -1   82.59    7.60
  10   3  -1  109.19    7.80
  10  -3   1  103.89    7.40
  10   3  -1  105.79    7.30
 -10   3   1   97.99    7.40
  10   3  -1   90.19    7.10
  10  -3   1  108.99    7.70
  10  -3   1  113.19    7.40
  10   4   1  107.29    7.30
  10  -4  -1  107.09    7.50
  10   4   1  102.59    7.60
  10  -4  -1  101.39    7.70
 -10   4  -1   82.99    7.50
 -10  -4   1  106.99    8.10
  10  -4  -1   87.59    7.70
 -10  -4   1  106.09    7.40
  10   4   1  112.79    8.00
  10   4  -1   92.49    7.80
 -10  -4  -1  108.79    7.30
 -10   4   1   98.99    7.60
  10  -4   1   77.79    7.60
  10   4  -1  101.79    7.30
 -10  -4  -1  111.19    8.10
  10   4  -1   95.59    7.50
 -10  -5   1    2.10    1.40
  10  -5  -1    3.50    1.30
  10   5   1    1.60    1.30
  10   5   1    3.00    0.90
 -10  -5   1    3.60    1.20
  10   5   1    3.40    1.20
  10  -5  -1    2.90    1.10
 -10  -5   1    4.20    1.00
  10  -5  -1    2.10    1.30
 -10   5  -1    3.70    1.20
  10  -5   1    3.00    1.10
  10  -5   1    1.90    1.20
 -10   5   1    2.40    0.90
  10   5  -1    1.80    1.40
 -10   5   1    3.10    1.20
  10   5  -1    3.40    1.00
 -10  -5  -1    2.80    0.80
 -10  -5  -1    0.20    1.10
  10   5  -1    4.40    1.20
  10  -5   1    1.70    1.20
  10  -6  -1   15.30    2.60
 -10  -6   1   21.40    2.70
  10   6   1   20.20    1.90
  10  -6  -1   14.70    2.10
  10  -6  -1   13.10    2.30
 -10  -6   1   20.70    2.90
 -10   6  -1   23.30    2.10
  10   6   1   15.10    2.60
 -10  -6   1   21.80    2.10
  10   6   1   18.10    2.40
 -10  -6  -1   16.50    2.60
  10   6  -1   18.10    2.00
  10   6  -1   23.30    3.00
  10   6  -1   21.70    2.40
 -10   6   1   15.80    2.50
 -10  -6  -1   14.60    2.40
 -10   6   1   15.60    2.00
  10  -6   1   22.80    2.30
 -10  -6  -1   15.90    1.90
  10  -6   1   21.20    2.50
  10  -6   1   18.60    2.70
 -10   7  -1   53.59    3.80
 -10  -7   1   46.50    4.20
  10  -7  -1   44.00    4.30
  10  -7  -1   41.70    3.90
 -10  -7   1   45.50    4.20
  10   7   1   41.80    3.60
  10   7   1   31.10    4.00
  10  -7  -1   42.30    3.80
 -10  -7   1   50.89    3.80
  10   7   1   34.70    3.80
  10  -7   1   53.99    4.00
 -10  -7  -1   40.00    4.10
  10   7  -1   42.30    3.70
  10   7  -1   46.60    4.20
 -10   7   1   40.70    3.60
 -10  -7  -1   35.50    4.10
  10  -7   1   44.30    4.30
 -10  -7  -1   36.30    3.60
  10   7  -1   44.60    4.00
  10  -7   1   52.69    4.10
 -10  -8   1   60.59    5.60
  10  -8  -1   71.29    5.50
  10  -8  -1   66.69    5.90
  10   8   1   60.89    5.10
 -10  -8   1   62.69    5.30
 -10   8  -1   66.19    5.30
 -10  -8   1   64.19    5.60
  10   8   1   63.99    5.60
  10  -8  -1   70.39    5.40
  10   8   1   62.59    5.70
  10  -8   1   63.29    5.50
  10   8  -1   57.39    5.60
  10   8  -1   73.89    5.30
  10   8  -1   58.89    5.50
 -10  -8  -1   62.69    5.70
  10  -8   1   64.99    5.80
  10  -8   1   65.69    5.40
 -10  -8  -1   70.79    5.30
 -10  -8  -1   68.99    5.80
 -10  -9   1    7.90    1.80
 -10  -9   1    6.80    2.00
 -10  -9   1    5.20    1.90
  10  -9  -1   13.20    2.20
  10   9   1   10.00    2.30
 -10   9  -1   11.60    1.90
  10  -9  -1   12.90    2.60
  10   9   1   10.30    2.10
 -10  -9  -1    8.70    2.00
  10  -9   1    9.70    2.10
  10  -9   1   11.10    2.50
  10  -9   1   13.50    2.00
  10   9  -1    6.50    2.00
 -10  -9  -1   11.20    2.40
  10   9  -1   10.40    1.70
  10   9  -1    9.80    2.00
 -10   9   1   15.50    2.10
 -10  -9  -1    9.90    1.80
  10  10   1    6.50    1.90
  10 -10  -1    4.70    2.00
  10  10   1    7.60    2.00
 -10 -10   1    7.60    1.80
  10 -10  -1    1.90    1.50
 -10 -10   1    9.30    2.00
 -10  10  -1    4.50    1.60
 -10 -10   1    6.90    2.20
 -10 -10  -1    8.30    1.80
 -10  10   1    3.20    1.50
  10 -10   1    3.70    1.70
 -10 -10  -1    8.00    1.80
  10  10  -1    4.70    1.90
  10 -10   1    5.40    2.10
 -10 -10  -1   11.10    2.30
  10  10  -1    6.50    1.90
 -10 -11   1   51.49    4.70
 -10  11  -1   53.79    4.70
 -10 -11   1   44.70    5.10
  10 -11  -1   53.19    5.20
 -10 -11   1   52.59    4.60
  10  11   1   47.50    4.90
  10  11   1   48.90    4.80
  10 -11  -1   48.90    4.80
 -10 -11  -1   48.30    5.20
  10  11  -1   55.49    4.80
 -10 -11  -1   45.80    4.50
  10  11  -1   43.10    4.70
 -10  11   1   47.40    4.60
 -10 -11  -1   52.49    4.70
  10 -11   1   54.29    4.90
  10 -11   1   52.59    5.30
 -10 -12   1   36.70    4.50
  10  12   1   34.50    4.00
  10 -12  -1   35.80    4.70
 -10  12  -1   36.60    3.90
  10 -12  -1   33.30    3.90
  10  12   1   39.70    4.10
 -10 -12   1   33.70    3.90
 -10 -12   1   31.30    3.50
  10  12  -1   29.60    3.90
 -10 -12  -1   35.00    3.50
  10 -12   1   32.80    4.00
 -10  12   1   33.00    3.70
 -10 -12  -1   36.20    3.90
  10 -12   1   44.40    4.70
  10  12  -1   33.40    4.00
 -10 -12  -1   37.40    4.40
 -10 -13   1    3.30    2.10
 -10  13  -1    0.80    1.50
  10  13   1    1.30    1.70
 -10 -13   1    3.10    1.70
  10 -13  -1    0.70    1.70
  10 -13  -1    3.70    2.20
 -10  13   1    0.30    1.50
  10 -13   1    2.60    1.90
  10  13  -1    1.50    1.80
 -10 -13  -1    2.50    1.90
  10 -13   1    1.80    2.00
 -10  14  -1    8.00    2.40
 -10 -14   1    2.70    2.00
  10  14   1    4.50    2.20
 -10 -14   1    5.90    2.50
  10 -14  -1    8.80    2.60
  10 -14  -1    8.20    2.70
  10 -14   1    8.40    2.50
  10  14  -1    4.80    2.20
 -10 -14  -1    5.40    2.50
 -10  14   1    4.90    2.00
  10 -14   1    7.20    2.70
 -10  15  -1   10.10    2.70
  10  15   1   12.40    2.80
  10 -15  -1    8.60    2.70
 -10 -15   1   12.10    3.10
  10 -15  -1    9.80    3.10
 -10  15   1    9.30    2.60
  10 -15   1   13.10    3.00
  10  15  -1    8.30    2.60
 -10 -15  -1   10.10    3.00
  10 -15   1   13.60    3.40
  10 -16  -1    2.40    2.10
  10 -16  -1   -1.20    2.10
 -10  16  -1    2.50    2.20
 -10 -16   1    0.00    2.30
  10  16   1   -0.30    1.90
 -10 -16  -1   -1.40    1.90
  10 -16   1   -1.10    2.30
  10  16  -1   -1.20    1.80
  10 -16   1    0.20    1.90
 -10  16   1   -2.80    1.60
  10  17   1    3.30    2.40
 -10 -17   1    3.90    2.80
 -10  17  -1    0.20    2.20
  10 -17  -1    2.60    2.20
  10 -17  -1    3.40    2.90
  10 -17   1    2.30    2.70
 -10 -17  -1    1.60    2.70
  10 -17   1    4.20    2.40
 -10  17   1    0.50    2.00
  10  17  -1    4.40    2.40
  10 -18  -1   13.10    3.40
 -10 -18   1    4.00    3.20
  10 -18  -1    5.20    3.40
  10  18   1    9.20    3.00
 -10  18  -1    6.30    2.80
  10 -18   1    8.90    3.00
 -10 -18  -1    5.50    3.20
  10  18  -1    7.10    2.90
 -10  18   1   10.50    2.80
 -10  19  -1    8.00    3.00
  10 -19  -1   10.80    3.50
 -10 -19   1    7.80    3.50
  10  19   1    4.60    2.90
 -10 -19  -1   10.90    3.90
  10 -19   1   11.40    3.40
  10  19  -1    4.50    2.80
 -10  19   1    6.70    3.00
  11   0  -1    0.00    1.00
  11   0   1    1.10    0.80
  11   0  -1    0.40    0.80
 -11   0  -1   -0.10    1.00
 -11   0  -1    0.90    0.60
  11   0   1   -0.50    0.90
 -11   0   1    0.80    0.80
  11  -1  -1   43.70    3.50
  11  -1  -1   39.70    3.80
 -11  -1   1   37.00    3.20
  11   1   1   39.00    3.90
  11   1   1   35.50    3.40
 -11   1  -1   46.30    3.30
  11   1   1   37.10    3.30
  11  -1   1   47.20    4.00
  11   1  -1   39.20    3.40
  11   1  -1   34.90    3.80
  11   1  -1   36.00    3.30
  11  -1   1   45.20    3.50
 -11  -1  -1   35.60    3.10
 -11  -1  -1   38.80    4.10
 -11   1   1   44.80    3.40
  11   2   1    3.40    1.00
  11  -2  -1    2.60    1.30
  11  -2  -1    2.90    1.10
  11   2   1    3.70    1.40
 -11   2  -1    4.60    1.00
  11   2   1    3.10    0.90
 -11  -2   1    4.10    0.90
 -11  -2  -1    2.20    1.40
  11  -2   1    3.10    1.30
  11   2  -1    3.40    1.00
 -11  -2  -1    3.10    0.80
  11   2  -1    3.20    0.90
  11   2  -1    4.90    1.60
 -11   2   1    2.20    0.90
  11  -2   1    4.10    1.10
  11  -2   1    3.00    1.10
  11   3   1   82.79    6.00
  11  -3  -1   73.99    6.30
  11   3   1   85.49    6.70
  11   3   1   86.49    6.30
 -11  -3   1   79.49    6.80
  11  -3  -1   74.19    6.10
 -11  -3   1   80.99    6.00
  11  -3  -1   83.99    6.50
 -11   3  -1   71.89    6.10
 -11   3   1   74.49    6.20
  11   3  -1   78.99    6.10
 -11  -3  -1   91.09    6.00
  11   3  -1   79.69    6.20
  11  -3   1   75.89    6.20
 -11  -3  -1   79.29    6.70
  11  -3   1   84.69    6.60
  11   3  -1   79.89    6.60
  11  -3   1   78.39    6.20
 -11  -4   1    7.70    2.00
  11   4   1    6.80    1.40
  11  -4  -1    7.60    1.70
  11   4   1    5.50    1.80
 -11  -4   1    8.80    1.30
  11  -4  -1    5.20    1.70
  11  -4  -1    8.20    1.40
 -11   4  -1    4.70    1.40
  11   4   1    9.50    1.30
 -11   4   1    7.00    1.50
 -11  -4  -1    8.30    1.20
  11  -4   1    5.50    1.50
  11   4  -1    9.00    2.00
  11   4  -1    6.60    1.20
  11   4  -1    8.00    1.60
  11  -4   1    4.20    1.50
  11  -4   1    6.80    1.40
 -11  -4  -1    6.30    1.80
  11   5   1   30.70    2.70
  11  -5  -1   34.90    3.30
  11   5   1   37.40    3.60
 -11  -5   1   27.30    3.40
  11   5   1   35.40    3.20
 -11  -5   1   29.60    2.70
 -11   5  -1   25.20    2.90
  11  -5  -1   32.60    2.90
 -11  -5   1   29.90    3.10
  11  -5  -1   31.20    3.30
  11   5  -1   32.40    3.00
 -11  -5  -1   36.50    3.60
  11  -5   1   23.70    3.10
  11   5  -1   29.70    2.80
 -11  -5  -1   37.10    2.70
  11  -5   1   27.30    3.10
  11  -5   1   22.30    2.80
  11   5  -1   27.90    3.40
 -11   5   1   27.60    3.10
 -11  -6   1   24.70    3.10
 -11  -6   1   32.20    3.40
  11   6   1   26.80    3.50
 -11   6  -1   23.60    3.20
  11  -6  -1   20.50    3.10
 -11   6  -1   27.40    2.60
  11  -6  -1   19.70    2.60
  11  -6  -1   18.60    3.00
  11   6   1   29.00    3.00
 -11  -6   1   32.00    2.70
  11   6   1   30.80    2.50
 -11   6   1   20.70    2.50
  11  -6   1   26.50    2.90
  11   6  -1   34.10    2.60
  11   6  -1   29.30    3.30
 -11  -6  -1   25.60    3.10
  11  -6   1   25.40    3.30
 -11  -6  -1   28.20    2.50
 -11   6   1   22.20    2.90
 -11  -6  -1   24.80    3.20
  11   6  -1   28.70    2.90
  11  -6   1   25.00    3.00
  11  -7  -1    7.90    1.80
 -11  -7   1    9.90    2.10
  11   7   1    9.60    1.50
 -11  -7   1   11.00    1.70
  11  -7  -1    9.70    2.20
 -11  -7   1    9.10    2.10
  11  -7  -1    8.60    1.70
  11   7   1   11.90    2.00
  11   7   1   11.60    2.30
 -11   7  -1    7.80    1.50
  11   7  -1    8.00    2.00
  11   7  -1   12.10    1.70
  11  -7   1    5.50    2.00
 -11  -7  -1   12.10    2.30
  11   7  -1   13.40    2.00
 -11  -7  -1    9.90    2.10
  11  -7   1    7.70    1.80
 -11   7   1    9.10    2.00
 -11  -7  -1   12.60    1.70
 -11   7   1   10.60    1.60
  11  -7   1    5.30    1.60
 -11  -8   1   38.70    3.70
  11  -8  -1   27.80    3.10
  11   8   1   29.60    3.30
  11   8   1   36.10    3.00
  11  -8  -1   24.00    3.20
 -11  -8   1   38.00    3.80
  11   8   1   29.80    3.60
 -11   8  -1   34.10    3.10
 -11  -8   1   39.10    3.30
  11  -8  -1   29.70    3.70
  11   8  -1   34.40    3.60
 -11   8   1   30.50    3.60
  11  -8   1   30.40    3.30
 -11  -8  -1   29.70    3.60
  11   8  -1   31.20    3.40
  11  -8   1   29.40    3.70
  11  -8   1   30.90    3.30
  11   8  -1   34.80    3.10
 -11  -8  -1   29.30    3.00
 -11  -8  -1   29.30    3.40
 -11   8   1   31.70    3.10
 -11  -9   1  130.29    9.70
 -11  -9   1  131.59   10.00
  11   9   1  137.89    9.50
 -11   9  -1  123.39    9.60
  11   9   1  132.59   10.00
  11   9   1  132.29   10.20
 -11  -9   1  146.39   10.30
  11  -9  -1  120.49   10.20
  11  -9  -1  123.59    9.80
  11  -9  -1  130.59    9.70
  11  -9   1  128.39   10.20
  11   9  -1  131.29    9.90
 -11   9   1  124.89    9.60
  11   9  -1  131.19    9.60
 -11  -9  -1  127.79   10.00
  11   9  -1  127.19   10.00
 -11  -9  -1  129.09   10.20
  11  -9   1  116.39    9.80
  11  -9   1  127.19    9.70
 -11  -9  -1  124.19    9.60
 -11 -10   1   48.00    5.10
  11  10   1   48.70    4.90
 -11 -10   1   58.09    4.80
 -11 -10   1   53.69    4.90
  11  10   1   52.99    4.60
  11  10   1   59.79    5.20
 -11  10  -1   43.40    4.60
  11 -10  -1   61.19    5.00
  11 -10  -1   55.99    5.40
  11 -10   1   50.59    4.60
 -11 -10  -1   53.19    5.30
 -11  10   1   49.99    4.70
  11  10  -1   48.10    4.90
  11 -10   1   53.09    4.90
 -11 -10  -1   50.09    4.90
  11  10  -1   56.29    4.60
  11  10  -1   52.59    5.00
 -11 -10  -1   56.49    4.70
  11 -10   1   53.29    5.30
  11 -11  -1    5.70    1.80
 -11  11  -1    2.20    1.50
  11  11   1    3.60    1.80
  11 -11  -1    7.60    2.40
 -11 -11   1    4.10    1.60
  11  11   1    8.50    2.20
 -11 -11   1    2.90    2.00
 -11 -11   1    6.30    1.80
 -11  11   1    5.20    1.70
  11 -11   1    3.70    1.80
 -11 -11  -1    5.40    1.80
  11 -11   1    0.40    1.90
  11  11  -1    4.40    1.60
  11  11  -1    2.50    1.70
 -11 -11  -1    4.20    1.60
  11  11  -1    2.50    1.70
 -11 -11  -1    7.30    2.30
 -11 -12   1  118.29    9.70
  11 -12  -1  117.99    9.70
 -11  12  -1  101.89    8.90
  11  12   1  115.99    9.30
  11 -12  -1  117.29    9.20
 -11 -12   1  109.89    9.10
  11  12   1  115.69    9.20
 -11 -12   1  103.09    8.80
  11  12  -1  110.89    9.10
  11 -12   1  114.19    9.30
 -11 -12  -1  116.89    8.90
 -11 -12  -1  116.49    9.60
  11 -12   1  118.39    9.70
  11  12  -1  117.79    9.30
 -11  12   1  114.59    8.90
 -11 -12  -1  110.59    9.10
  11 -13  -1   14.00    3.20
 -11  13  -1   13.30    2.60
  11  13   1   12.50    2.70
  11 -13  -1   20.60    3.10
 -11 -13   1   15.20    2.80
 -11 -13   1   17.90    3.40
  11 -13   1   16.60    3.10
 -11 -13  -1   17.50    2.90
  11  13  -1   13.30    2.70
  11 -13   1   13.30    3.10
 -11 -13  -1   13.90    3.20
 -11  13   1   11.30    2.40
 -11 -14   1   45.20    5.00
  11 -14  -1   45.50    6.00
  11  14   1   37.40    4.90
 -11 -14   1   48.50    5.70
  11 -14  -1   48.90    5.00
 -11  14  -1   49.20    5.00
  11 -14   1   50.89    5.20
  11  14  -1   47.70    5.10
 -11 -14  -1   43.40    5.40
 -11  14   1   41.60    4.70
  11 -14   1   54.39    5.80
 -11  15  -1   18.10    3.40
  11 -15  -1   22.80    3.60
  11 -15  -1   20.60    4.10
  11  15   1   17.40    3.40
 -11 -15   1   14.90    3.70
 -11  15   1   22.10    3.40
  11  15  -1   16.70    3.20
  11 -15   1   18.00    3.90
 -11 -15  -1   23.20    4.20
  11 -15   1   21.30    3.60
  11 -16  -1   34.00    4.80
  11 -16  -1   41.50    5.90
 -11 -16   1   34.60    5.30
 -11  16  -1   32.40    4.60
  11  16   1   33.50    4.70
 -11  16   1   43.70    5.10
  11 -16   1   34.90    5.50
  11 -16   1   39.80    4.80
 -11 -16  -1   30.90    5.30
  11  16  -1   34.80    4.90
  11  17   1   12.80    3.20
  11 -17  -1   14.20    4.00
 -11 -17   1   15.80    4.00
  11 -17  -1   11.40    3.20
 -11  17  -1   15.00    3.40
  11  17  -1   11.70    3.20
  11 -17   1   12.50    3.70
  11 -17   1   15.80    3.50
 -11  17   1   12.50    3.10
 -11 -17  -1    9.90    3.50
  11 -18  -1    5.90    2.90
  11  18   1    4.40    2.80
  11 -18  -1    5.30    3.40
 -11 -18   1   10.40    3.50
 -11  18  -1    5.30    2.70
  11  18  -1    2.60    2.50
 -11 -18  -1    7.30    3.50
 -11  18   1    6.80    2.90
  11 -18   1    6.70    3.00
 -11 -19   1   10.30    3.90
  11 -19  -1   16.70    3.80
 -11  19  -1   13.80    3.60
  11  19   1    9.10    3.20
  11  19  -1   12.80    3.50
 -11 -19  -1   12.60    4.00
 -11  19   1   13.30    3.40
  11 -19   1    6.10    3.10
 -12   0   1    2.10    0.90
  12   0   1    0.70    1.30
 -12   0  -1    2.40    1.40
  12   0   1    2.70    1.00
  12   0  -1    3.60    1.10
 -12   0  -1    2.80    0.80
  12   0  -1    1.10    1.30
  12   1   1   91.39    8.10
  12  -1  -1   88.79    8.00
  12   1   1  109.39    7.80
 -12  -1   1  109.19    7.50
 -12   1  -1   99.29    7.50
  12  -1  -1   87.89    7.70
 -12   1  -1  106.79    8.50
  12   1   1   94.49    7.50
  12  -1   1  100.49    7.70
 -12   1   1   98.69    7.60
  12   1  -1  116.29    7.70
  12   1  -1  116.79    8.30
 -12  -1  -1  106.49    8.50
  12   1  -1  112.09    7.70
 -12  -1  -1   98.89    7.40
  12  -1   1  103.09    8.10
  12   2   1    1.00    1.40
 -12  -2   1    2.40    1.60
  12   2   1    3.40    1.10
 -12   2  -1    6.00    1.10
  12  -2  -1    3.20    1.50
  12  -2  -1    5.50    1.40
 -12  -2   1    3.70    0.90
  12   2   1    1.70    0.90
 -12  -2  -1    2.20    0.80
  12   2  -1    2.20    1.00
  12   2  -1    2.90    1.00
  12  -2   1    4.60    1.60
  12  -2   1    5.90    1.30
 -12  -2  -1    0.90    1.40
  12   2  -1    2.00    1.50
 -12   2   1    5.30    1.20
 -12  -3   1    2.70    1.60
  12   3   1    3.10    0.90
  12  -3  -1    2.00    1.00
  12  -3  -1    1.10    1.30
  12   3   1    4.20    1.30
 -12  -3   1    5.60    1.10
 -12   3  -1    1.90    1.10
  12  -3  -1    2.70    1.20
  12   3   1    2.60    1.50
  12  -3   1    2.70    1.10
  12  -3   1    1.10    1.30
  12   3  -1    3.60    1.60
 -12  -3  -1    2.10    0.80
  12  -3   1   -0.20    1.00
  12   3  -1    3.90    1.20
  12   3  -1    4.70    1.10
 -12   3   1    2.10    1.00
 -12  -3  -1    1.20    1.40
  12   4   1   41.40    3.60
  12   4   1   42.00    4.20
 -12  -4   1   28.80    4.00
 -12   4  -1   36.90    3.50
  12  -4  -1   39.60    4.00
 -12  -4   1   44.90    3.40
  12  -4  -1   39.10    3.80
  12  -4  -1   47.80    3.60
  12   4   1   40.80    3.30
 -12  -4  -1   46.40    4.40
  12   4  -1   43.80    3.40
  12   4  -1   30.60    3.90
  12  -4   1   29.40    3.80
  12   4  -1   37.80    3.50
  12  -4   1   29.60    3.40
  12  -4   1   29.70    3.60
 -12  -4  -1   45.40    3.30
 -12   4   1   38.10    3.60
 -12  -5   1   29.80    3.60
  12  -5  -1   28.20    3.30
 -12   5  -1   33.00    3.20
  12   5   1   25.70    3.10
  12   5   1   26.70    3.70
 -12  -5   1   34.40    3.30
  12  -5  -1   25.80    3.30
 -12  -5   1   33.70    2.80
  12  -5  -1   26.10    2.90
  12   5   1   29.20    2.70
 -12  -5  -1   28.80    2.70
 -12  -5  -1   30.90    3.60
  12  -5   1   33.80    3.40
  12  -5   1   33.40    3.40
  12   5  -1   32.20    3.60
  12  -5   1   30.70    3.00
  12   5  -1   30.90    3.10
 -12   5   1   30.80    3.20
  12   5  -1   30.10    2.80
 -12  -6   1    3.40    1.10
 -12  -6   1    1.10    1.40
 -12   6  -1    2.70    1.10
  12  -6  -1    5.60    1.80
  12   6   1    2.60    1.40
  12  -6  -1    6.00    1.90
  12   6   1    4.90    1.20
 -12  -6   1    1.00    1.60
  12  -6  -1    6.40    1.50
 -12   6  -1    4.00    1.50
  12   6   1    1.90    1.70
  12   6  -1    1.30    1.30
 -12   6   1    3.40    1.50
  12  -6   1    4.50    1.40
 -12  -6  -1    4.80    1.10
  12   6  -1    2.80    1.20
 -12  -6  -1    3.10    1.60
 -12   6   1    5.80    1.20
  12  -6   1    3.70    1.70
  12  -6   1    4.90    1.80
 -12  -6  -1    3.40    1.50
  12   6  -1   -0.30    1.50
  12   7   1    0.40    1.40
  12  -7  -1    2.00    1.20
 -12  -7   1   -0.10    1.30
  12   7   1    1.00    1.20
 -12   7  -1    1.80    1.10
  12   7   1    0.80    1.00
 -12  -7   1    0.40    1.00
 -12   7  -1    1.40    1.50
  12  -7  -1    0.80    1.30
  12  -7  -1    4.00    1.70
 -12  -7   1   -0.40    1.30
  12  -7   1    1.80    1.40
  12   7  -1    0.90    1.00
 -12   7   1    1.40    1.40
  12   7  -1    1.70    1.50
 -12   7   1    0.40    1.00
 -12  -7  -1    0.50    1.40
 -12  -7  -1    0.60    0.90
  12  -7   1    1.30    1.30
  12   7  -1    0.40    1.30
  12  -7   1    0.70    1.50
 -12  -7  -1    0.60    1.30
 -12   8  -1   81.79    6.20
  12  -8  -1   74.09    6.40
 -12  -8   1   82.69    6.80
 -12  -8   1   75.89    6.70
  12  -8  -1   74.39    6.80
  12   8   1   76.09    6.80
  12  -8  -1   68.99    6.20
  12   8   1   68.09    6.40
  12   8   1   80.29    6.00
 -12  -8   1   90.89    6.30
 -12   8   1   79.09    6.70
 -12  -8  -1   79.19    6.20
  12   8  -1   81.69    6.10
 -12   8   1   68.69    6.10
  12  -8   1   81.39    6.90
  12  -8   1   86.19    6.50
 -12  -8  -1   79.59    6.80
  12   8  -1   79.69    6.50
  12   8  -1   83.59    6.80
 -12  -8  -1   75.49    6.70
  12  -8   1   81.29    6.50
  12  -9  -1   11.20    2.70
  12   9   1   17.80    2.20
 -12   9  -1   19.50    2.50
 -12  -9   1   16.90    2.90
  12   9   1   14.00    2.50
 -12  -9   1   21.20    3.20
  12   9   1   16.80    2.90
  12  -9  -1    8.90    2.10
  12  -9  -1   12.00    2.30
 -12  -9   1   19.90    2.50
 -12  -9  -1   16.10    2.90
  12  -9   1   19.70    2.70
 -12  -9  -1   15.00    2.30
  12   9  -1   20.80    3.10
  12  -9   1   18.30    2.50
  12   9  -1   21.50    2.50
 -12   9   1   11.90    2.10
 -12  -9  -1   16.70    2.80
  12  -9   1   18.10    3.00
  12   9  -1   19.10    2.70
 -12   9   1   11.20    2.60
  12 -10  -1  127.59    9.20
  12  10   1  118.99    9.20
 -12 -10   1  106.89    9.20
  12  10   1  121.79    8.70
 -12 -10   1  119.19    9.50
  12  10   1  128.29    9.50
  12 -10  -1  107.79    9.50
 -12 -10   1  111.59    8.90
 -12  10  -1  104.19    8.80
  12  10  -1  104.39    9.20
 -12  10   1  131.09    9.00
  12  10  -1   99.79    9.10
  12  10  -1  117.39    8.80
  12 -10   1  106.69    9.10
 -12 -10  -1  126.79    8.90
 -12 -10  -1  120.99    9.60
  12 -10   1  111.69    9.40
 -12 -10  -1  113.09    9.20
  12 -10   1  105.59    8.90
 -12 -11   1   23.90    3.30
  12  11   1   20.80    2.90
  12  11   1   25.40    3.70
 -12 -11   1   25.00    3.80
 -12  11  -1   24.00    3.20
  12 -11  -1   24.40    3.80
  12 -11  -1   24.60    3.20
  12  11   1   20.60    3.20
 -12 -11   1   24.50    3.20
  12 -11   1   33.90    4.30
 -12 -11  -1   24.80    3.40
 -12 -11  -1   22.80    3.80
  12 -11   1   27.30    3.40
  12  11  -1   23.80    3.40
 -12 -11  -1   22.40    3.10
  12  11  -1   23.20    2.90
  12  11  -1   26.70    3.70
 -12  11   1   25.90    3.30
  12  12   1    2.50    1.80
 -12 -12   1    0.50    1.30
  12 -12  -1    0.90    1.60
 -12 -12   1    0.60    1.40
  12  12   1    1.30    1.70
  12  12   1    0.40    1.40
 -12 -12   1    0.10    1.80
  12 -12  -1   -0.20    1.90
 -12  12  -1    0.70    1.50
 -12 -12  -1    0.70    1.40
  12  12  -1   -0.20    1.60
 -12  12   1    0.90    1.50
  12 -12   1   -0.30    1.50
 -12 -12  -1    0.00    1.40
  12  12  -1    1.20    1.40
 -12 -12  -1    2.00    1.90
  12 -12   1    1.00    1.90
  12  12  -1    0.90    1.60
  12  13   1    3.90    2.00
 -12 -13   1    3.90    2.20
  12 -13  -1    1.40    1.80
 -12  13  -1    4.80    2.00
  12 -13  -1    2.50    2.20
  12  13   1    4.40    1.80
 -12 -13   1    6.00    2.10
 -12  13   1    2.90    1.90
  12 -13   1    4.40    2.10
  12  13  -1    6.60    2.30
 -12 -13  -1    4.00    2.20
  12 -13   1    8.80    2.70
  12  13  -1    5.50    1.80
 -12 -13  -1    1.70    1.80
  12 -14  -1    5.00    2.10
 -12  14  -1    0.60    1.70
  12 -14  -1    2.20    2.60
 -12 -14   1    0.20    2.20
  12  14   1    0.90    2.10
 -12 -14   1    3.10    2.10
  12  14  -1    1.50    2.00
  12  14  -1    1.00    1.80
  12 -14   1    3.10    2.10
 -12 -14  -1    2.40    2.30
 -12  14   1    3.30    1.90
  12 -14   1    2.60    2.30
 -12  15  -1   14.10    2.90
  12 -15  -1    9.10    3.20
  12 -15  -1   10.70    2.90
 -12 -15   1   12.70    3.40
  12  15   1    7.80    2.80
 -12 -15   1   15.40    3.00
  12 -15   1   13.80    3.00
 -12 -15  -1   12.50    3.50
  12 -15   1   15.70    3.70
 -12  15   1    9.80    2.60
  12  15  -1    8.50    2.70
 -12 -16   1   -0.20    2.40
  12  16   1    2.40    2.20
 -12  16  -1   -0.30    1.90
  12 -16  -1    2.10    2.20
  12 -16  -1   -0.40    2.50
  12 -16   1    2.20    2.70
  12 -16   1    2.10    2.10
 -12 -16  -1    0.60    2.50
 -12  16   1   -0.70    1.80
  12  16  -1    0.40    2.00
 -12 -17   1    7.80    3.30
 -12  17  -1    1.90    2.20
  12 -17  -1    1.30    2.50
  12 -17  -1    4.10    3.10
  12  17   1    2.10    2.50
  12  17  -1    3.80    2.50
  12 -17   1    1.90    3.00
 -12  17   1    0.50    2.10
  12 -17   1    4.10    2.50
 -12 -17  -1   -0.10    2.50
  12 -18  -1    2.00    2.70
 -12 -18   1    2.90    2.90
 -12  18  -1    5.40    2.80
  12 -18  -1    7.00    3.50
  12  18   1    3.70    2.80
 -12  18   1    6.20    2.90
  12 -18   1    9.20    3.10
 -12 -18  -1    9.30    3.70
  12  18  -1    3.20    2.80
 -13   0  -1    2.00    1.60
 -13   0   1    0.80    0.80
 -13   0  -1    2.80    0.90
  13   0  -1    1.50    1.30
  13   0   1    2.20    1.00
  13   0  -1    1.50    1.10
  13   0   1    2.90    1.50
 -13  -1   1   90.19    6.40
  13   1   1   88.99    6.50
 -13   1  -1   71.89    7.20
 -13   1  -1   74.99    6.30
  13  -1  -1   80.79    6.60
  13   1   1   93.49    6.70
  13   1   1   92.09    7.20
  13  -1  -1   78.89    7.00
  13  -1   1   77.09    7.00
  13  -1   1   78.39    6.50
 -13  -1  -1   86.79    6.30
 -13   1   1   77.69    6.40
  13   1  -1   89.89    6.50
 -13  -1  -1   96.99    7.50
  13   1  -1   91.19    6.60
  13   1  -1   82.19    7.00
 -13   2  -1   23.40    2.40
  13   2   1   25.00    3.40
  13   2   1   24.00    2.40
  13   2   1   21.90    2.60
 -13  -2   1   26.20    2.40
  13  -2  -1   27.00    2.80
  13  -2  -1   28.70    3.20
 -13  -2   1   17.30    3.20
  13   2  -1   24.10    2.60
  13   2  -1   21.10    3.20
  13  -2   1   25.00    3.40
  13   2  -1   22.00    2.50
  13  -2   1   21.30    2.60
 -13  -2  -1   27.50    3.50
 -13  -2  -1   23.10    2.20
 -13   2   1   27.50    2.50
  13   3   1   44.60    3.70
  13   3   1   40.10    4.20
 -13   3  -1   36.90    3.40
 -13  -3   1   37.10    3.30
  13   3   1   40.10    3.30
  13  -3  -1   37.80    4.00
 -13  -3   1   34.80    4.10
  13  -3  -1   34.00    3.60
  13   3  -1   37.10    4.00
  13   3  -1   37.20    3.40
  13  -3   1   37.70    4.00
  13  -3   1   39.80    3.60
 -13  -3  -1   40.40    3.20
  13   3  -1   41.50    3.60
 -13   3   1   36.30    3.40
  13  -3   1   38.30    3.50
 -13  -3  -1   37.60    4.10
  13  -4  -1   13.40    1.90
  13   4   1    8.40    2.20
  13   4   1    9.50    1.50
 -13  -4   1    8.20    2.30
  13  -4  -1   11.40    2.10
  13  -4  -1   11.50    2.30
 -13  -4   1   11.20    1.70
 -13   4  -1   14.60    2.10
  13   4   1    7.00    1.70
  13   4  -1    8.60    2.20
  13  -4   1   12.70    1.90
 -13  -4  -1   11.90    1.50
  13   4  -1    9.50    1.60
 -13   4   1   12.20    2.00
 -13  -4  -1   11.20    2.40
  13  -4   1   16.60    2.60
  13   4  -1    7.30    1.70
  13  -4   1   14.70    2.30
 -13  -5   1   28.80    3.20
 -13   5  -1   27.30    3.10
 -13  -5   1   30.70    3.80
  13  -5  -1   28.80    3.70
  13   5   1   36.10    3.30
 -13  -5   1   26.30    2.70
  13  -5  -1   32.10    3.70
  13   5   1   35.30    3.80
  13  -5  -1   27.60    3.00
  13   5   1   29.00    2.80
 -13  -5  -1   30.60    2.70
  13  -5   1   24.90    3.20
  13   5  -1   32.20    3.00
  13   5  -1   33.70    3.20
  13   5  -1   26.90    3.80
  13  -5   1   26.60    3.40
 -13   5   1   24.50    3.10
  13  -5   1   20.50    2.90
 -13  -5  -1   36.00    3.90
  13   6   1    2.10    1.80
 -13  -6   1    2.30    1.70
 -13  -6   1    3.90    1.20
  13  -6  -1    2.70    1.30
 -13   6  -1    2.20    1.50
  13  -6  -1   -0.70    1.50
 -13   6  -1    2.20    1.10
  13   6   1    1.30    1.40
  13   6   1    4.00    1.10
 -13  -6   1    3.30    1.60
  13  -6  -1    2.50    1.60
  13   6  -1    2.10    1.70
  13  -6   1    2.00    1.60
 -13  -6  -1    4.40    1.20
  13   6  -1    3.70    1.50
 -13  -6  -1    3.10    1.50
 -13   6   1    3.40    1.10
 -13   6   1    3.00    1.50
  13   6  -1    3.20    1.30
  13  -6   1    3.80    1.40
 -13  -6  -1    3.20    1.80
  13  -6   1    2.50    1.60
  13  -7  -1   38.50    4.10
  13   7   1   38.70    4.00
  13  -7  -1   30.10    4.10
 -13   7  -1   34.70    4.00
  13   7   1   41.80    3.50
  13  -7  -1   38.70    3.70
 -13   7  -1   40.30    3.60
 -13  -7   1   43.20    4.20
 -13  -7   1   36.60    4.20
 -13  -7   1   41.50    3.60
  13   7   1   42.30    4.50
  13   7  -1   41.10    4.30
  13   7  -1   43.10    3.60
 -13  -7  -1   43.60    4.50
  13  -7   1   36.40    4.20
 -13   7   1   40.40    3.60
 -13  -7  -1   45.90    4.30
 -13   7   1   32.20    4.00
  13   7  -1   41.40    4.00
 -13  -7  -1   41.70    3.50
  13  -7   1   35.00    4.00
  13  -7   1   44.90    3.90
  13   8   1   16.80    2.10
 -13  -8   1   14.40    2.80
  13   8   1   15.60    3.10
  13   8   1   14.90    2.60
 -13   8  -1   18.80    2.40
 -13  -8   1   22.40    3.30
  13  -8  -1   13.20    2.60
 -13  -8   1   19.90    2.50
  13  -8  -1   12.80    2.30
 -13   8  -1   15.70    2.80
  13  -8  -1   17.50    2.90
 -13   8   1   12.20    2.10
  13  -8   1   21.30    3.30
 -13   8   1   12.00    2.60
  13   8  -1   16.00    3.00
  13   8  -1   17.80    2.30
 -13  -8  -1   18.10    2.30
  13   8  -1   19.30    2.80
 -13  -8  -1   18.50    3.10
  13  -8   1   21.30    2.90
 -13  -8  -1   18.60    3.10
  13  -8   1   16.90    2.70
  13  -9  -1   14.60    2.90
  13  -9  -1   14.40    2.50
  13   9   1   20.70    3.20
 -13   9  -1   12.00    2.70
  13  -9  -1   14.30    2.40
  13   9   1   13.70    2.40
 -13  -9   1   15.80    2.30
  13   9   1   13.70    2.10
 -13  -9   1   10.30    2.60
 -13   9  -1   12.60    2.20
 -13  -9   1   13.70    2.70
  13  -9   1   11.40    2.80
  13   9  -1   10.80    2.40
 -13   9   1   14.80    2.80
 -13  -9  -1   15.70    2.30
  13   9  -1   17.50    3.00
 -13   9   1   19.10    2.40
  13  -9   1   11.40    2.30
 -13  -9  -1   18.10    3.00
  13  -9   1    7.40    2.20
 -13  -9  -1   13.40    2.70
  13   9  -1   11.90    2.10
 -13 -10   1    4.10    1.80
  13  10   1    5.50    2.20
 -13  10  -1    2.90    1.40
  13 -10  -1    0.80    1.90
  13  10   1    4.70    1.90
  13  10   1    5.00    1.50
 -13 -10   1    3.10    1.40
 -13 -10   1    3.60    2.00
  13 -10  -1    1.60    1.50
 -13 -10  -1    3.00    2.00
 -13  10   1    2.40    1.50
  13 -10   1    1.20    1.50
  13 -10   1    2.30    1.50
 -13  10   1   -0.30    1.80
  13  10  -1    4.20    1.90
  13  10  -1    5.90    2.10
 -13 -10  -1    1.40    1.30
  13 -10   1    0.50    1.80
  13  10  -1    5.70    1.60
 -13 -10  -1    2.70    1.80
  13  11   1   47.80    4.40
 -13 -11   1   52.59    4.70
  13 -11  -1   44.20    4.70
  13  11   1   56.49    5.00
  13 -11  -1   54.69    5.50
 -13 -11   1   51.89    5.00
 -13  11  -1   44.40    4.60
  13  11   1   54.99    5.20
 -13 -11   1   49.70    5.40
  13  11  -1   45.20    4.90
 -13 -11  -1   50.29    4.60
 -13  11   1   44.80    4.50
  13  11  -1   48.40    4.50
  13  11  -1   46.60    4.90
 -13  11   1   42.70    5.10
 -13 -11  -1   49.90    5.30
 -13 -11  -1   50.49    4.90
  13 -11   1   43.20    5.20
  13 -11   1   41.40    4.70
  13 -12  -1   53.69    6.10
 -13 -12   1   62.99    5.50
 -13 -12   1   56.19    6.20
 -13 -12   1   59.49    5.50
  13 -12  -1   55.99    5.50
  13  12   1   63.69    5.90
  13  12   1   55.79    5.70
 -13  12  -1   68.39    5.60
  13  12   1   63.09    5.20
  13 -12   1   69.79    5.80
  13  12  -1   58.49    5.80
  13 -12   1   53.99    6.20
 -13  12   1   50.09    5.30
 -13 -12  -1   57.09    5.40
 -13 -12  -1   44.70    5.90
  13  12  -1   68.89    5.40
 -13  12   1   59.39    6.10
  13  12  -1   53.99    5.70
 -13 -12  -1   50.49    5.30
  13  13   1   39.60    4.40
 -13 -13   1   40.20    4.40
  13  13   1   36.50    4.60
  13 -13  -1   40.90    5.60
 -13 -13   1   40.10    5.00
  13 -13  -1   40.60    4.60
 -13  13  -1   36.20    4.30
 -13  13   1   42.40    4.40
  13  13  -1   38.40    4.60
 -13 -13  -1   43.40    5.30
  13  13  -1   40.80    4.10
  13 -13   1   38.30    4.60
  13 -13   1   42.90    5.60
 -13 -13  -1   39.40    6.00
 -13 -14   1   29.20    4.20
  13 -14  -1   27.60    4.80
  13  14   1   25.10    4.10
  13 -14  -1   27.90    4.00
 -13  14  -1   31.20    4.00
 -13 -14   1   27.80    4.60
 -13 -14  -1   32.60    4.80
  13  14  -1   27.30    4.20
  13 -14   1   26.40    4.60
  13  14  -1   27.00    3.70
  13 -14   1   27.40    4.10
 -13  14   1   23.50    3.60
  13 -15  -1   16.30    3.80
 -13  15  -1   11.90    2.90
  13 -15  -1   12.80    3.10
 -13 -15   1   14.60    3.60
 -13 -15   1   20.20    5.20
  13  15   1   11.30    3.10
  13  15  -1   13.60    3.20
  13  15  -1   17.40    3.00
 -13 -15  -1   17.70    4.00
 -13  15   1   13.60    2.90
  13 -15   1   16.50    3.80
  13 -15   1   14.70    3.10
  13 -16  -1   13.10    3.20
 -13 -16   1   16.80    4.00
  13  16   1   13.60    3.30
 -13  16  -1   12.50    3.10
  13 -16  -1   13.20    3.90
 -13  16   1   13.90    3.00
 -13 -16  -1   10.60    3.50
  13 -16   1   13.60    3.30
  13  16  -1   14.40    3.40
  13 -16   1   18.00    4.20
  13 -17  -1   23.80    4.50
  13  17   1   15.30    3.70
  13 -17  -1   20.90    4.50
 -13 -17   1   20.10    4.50
 -13  17  -1   21.50    3.80
 -13 -17  -1   21.90    4.60
  13  17  -1   17.80    3.80
  13 -17   1   16.90    3.80
  13 -17   1   19.90    4.50
 -13 -18   1   16.50    4.30
  13 -18  -1   23.70    4.80
  13  18   1   15.40    3.80
 -13  18  -1   16.40    3.90
  13 -18   1   17.30    3.90
  13  18  -1   17.20    3.90
 -13 -18  -1   17.10    4.40
  14   0   1    0.50    0.90
 -14   0  -1    1.00    0.70
 -14   0   1    0.10    0.70
 -14   0  -1   -1.10    1.10
  14   0  -1   -0.20    1.00
  14   0  -1    0.40    1.30
  14   0   1    0.40    1.30
 -14   1  -1   16.30    3.10
 -14   1  -1   13.90    1.80
 -14  -1   1   19.30    3.20
  14   1   1   14.20    2.70
 -14  -1   1   17.90    1.90
  14  -1  -1   11.40    2.10
  14  -1  -1   13.30    2.60
  14   1   1   18.00    2.20
  14  -1   1   20.10    3.00
 -14  -1  -1   17.10    3.10
  14   1  -1   20.50    2.40
  14  -1   1   17.10    2.30
 -14  -1  -1   16.00    1.80
  14   1  -1   19.40    2.30
  14   1  -1   20.90    3.00
 -14   1   1   15.40    1.90
  14  -2  -1   20.60    2.70
  14  -2  -1   21.10    3.10
 -14  -2   1   15.90    3.10
  14   2   1   24.30    2.30
 -14   2  -1   21.00    2.20
 -14   2  -1   13.30    3.10
  14   2   1   23.40    2.60
 -14  -2   1   21.70    2.20
  14   2   1   25.30    3.40
  14  -2   1   17.10    2.40
 -14   2   1   23.80    2.40
 -14  -2  -1   18.30    3.20
 -14  -2  -1   21.90    2.10
  14  -2   1   13.10    2.70
  14   2  -1   21.10    2.40
  14   2  -1   20.90    3.20
  14   2  -1   23.00    2.50
  14   3   1    2.40    1.70
  14  -3  -1    4.80    1.80
 -14  -3   1   -0.30    1.60
 -14   3  -1    2.80    1.10
 -14  -3   1    3.80    1.10
  14  -3  -1    5.70    1.60
  14   3   1    4.30    1.40
  14   3   1    3.20    1.10
 -14   3   1    6.30    1.40
  14   3  -1    3.80    1.80
 -14  -3  -1    1.60    1.70
  14   3  -1    1.00    1.10
  14  -3   1    1.80    1.60
  14   3  -1    2.70    1.20
  14  -3   1    3.90    1.30
 -14  -3  -1    4.20    1.00
 -14  -4   1    3.00    1.90
 -14  -4   1    3.30    1.20
  14   4   1    5.40    2.00
 -14   4  -1    6.10    1.50
  14   4   1    7.80    1.70
  14  -4  -1    8.60    1.80
  14  -4  -1    6.20    1.90
  14  -4  -1    7.50    1.60
  14   4   1    4.50    1.30
 -14   4   1    9.20    1.70
  14  -4   1    5.90    1.70
 -14  -4  -1    4.50    2.00
  14   4  -1    3.90    1.30
 -14  -4  -1    4.60    1.20
  14   4  -1    3.30    1.80
  14  -4   1    4.20    1.80
  14   4  -1    3.40    1.40
  14  -4   1    5.60    1.60
 -14  -5   1   36.40    3.90
 -14  -5   1   37.20    3.40
  14  -5  -1   37.70    4.00
 -14   5  -1   41.10    3.80
  14  -5  -1   29.70    3.50
 -14  -5   1   37.00    4.40
  14   5   1   35.40    3.40
  14   5   1   41.50    3.80
  14  -5  -1   31.50    4.00
  14   5   1   35.90    4.30
  14  -5   1   43.80    4.30
  14   5  -1   44.10    3.90
  14   5  -1   38.00    3.50
 -14  -5  -1   37.00    3.30
 -14  -5  -1   35.20    4.40
  14  -5   1   39.90    4.00
  14  -5   1   44.80    3.80
  14   5  -1   39.90    4.40
 -14   5   1   39.40    3.90
  14  -6  -1   13.70    2.50
  14   6   1   15.20    1.90
  14   6   1   14.00    2.40
 -14   6  -1   21.70    2.80
 -14  -6   1   14.30    2.50
  14  -6  -1    8.90    2.40
  14  -6  -1   11.00    2.00
  14   6   1   10.40    2.60
 -14  -6   1   18.60    2.10
 -14  -6   1   16.90    3.10
  14   6  -1   14.50    2.80
 -14   6   1    9.80    1.80
  14   6  -1   16.30    2.10
  14  -6   1   20.80    2.40
  14  -6   1   21.10    3.10
 -14   6   1   14.70    2.50
 -14  -6  -1   14.70    1.90
  14  -6   1   24.60    3.10
  14   6  -1   13.10    2.30
 -14  -6  -1   10.70    2.30
 -14  -6  -1   10.50    2.60
  14   7   1    3.60    2.00
  14  -7  -1   12.90    2.50
  14   7   1    6.80    2.00
  14   7   1    7.50    1.50
 -14   7  -1    9.60    2.20
 -14  -7   1    3.60    2.10
 -14  -7   1    7.10    2.00
  14  -7  -1   11.30    2.40
 -14  -7   1    4.80    1.50
 -14   7  -1    8.20    1.70
  14  -7  -1   12.10    2.10
  14  -7   1    6.00    1.80
 -14   7   1   12.00    2.30
  14   7  -1    6.50    1.90
 -14   7   1   13.00    1.90
 -14  -7  -1    6.70    1.50
  14   7  -1    5.40    1.60
 -14  -7  -1    4.90    2.00
  14  -7   1    6.50    2.10
  14  -7   1    9.30    2.20
 -14  -7  -1    8.40    2.10
  14   7  -1    3.20    2.20
  14   8   1   15.40    2.70
  14   8   1   20.00    2.30
  14  -8  -1   14.90    2.70
 -14   8  -1   13.60    2.70
 -14  -8   1   12.80    2.90
 -14  -8   1   13.70    2.20
 -14   8  -1    9.90    2.00
  14  -8  -1   16.30    3.00
  14  -8  -1   16.70    2.50
 -14  -8   1    9.50    2.50
  14   8   1   17.50    3.20
 -14   8   1   14.10    2.80
 -14  -8  -1   20.00    2.30
  14   8  -1   14.10    2.20
  14  -8   1   12.90    2.80
  14  -8   1    7.00    2.30
 -14   8   1   21.70    2.40
  14  -8   1   10.50    2.30
 -14  -8  -1   13.20    2.70
  14   8  -1    9.90    2.30
 -14  -8  -1   16.30    3.00
  14   8  -1    9.10    2.70
  14   9   1   39.60    3.70
 -14   9  -1   47.30    4.00
 -14  -9   1   39.50    4.50
  14   9   1   37.10    4.20
  14   9   1   36.50    4.50
  14  -9  -1   36.40    4.00
 -14   9  -1   40.70    4.50
 -14  -9   1   41.10    4.70
 -14  -9   1   42.60    3.90
  14  -9  -1   35.90    4.80
  14  -9  -1   37.70    4.10
  14  -9   1   43.40    4.70
 -14  -9  -1   38.00    4.40
 -14  -9  -1   37.30    3.70
  14   9  -1   41.80    4.70
 -14  -9  -1   34.60    4.50
  14   9  -1   37.70    4.20
 -14   9   1   35.40    3.70
  14   9  -1   39.80    3.70
 -14   9   1   40.10    4.50
  14  -9   1   41.20    4.20
  14  -9   1   42.90    4.20
  14 -10  -1    9.20    2.70
  14  10   1    5.90    2.10
 -14  10  -1    6.90    2.40
 -14 -10   1    3.00    2.20
  14  10   1    6.20    2.40
  14 -10  -1   10.30    2.10
  14  10   1    6.40    1.60
  14 -10  -1    5.50    2.00
 -14  10  -1    4.80    1.70
 -14 -10   1    4.00    1.60
 -14 -10   1    2.10    1.80
 -14 -10  -1    5.20    2.00
  14 -10   1    4.80    1.90
  14  10  -1    6.50    2.30
 -14 -10  -1    3.80    2.30
 -14  10   1    5.90    2.40
  14 -10   1    5.90    2.40
  14  10  -1    2.90    1.90
  14  10  -1    6.10    1.70
  14 -10   1    3.60    1.70
 -14  10   1    7.80    1.90
 -14 -10  -1    6.90    2.30
 -14  11  -1    3.20    2.20
 -14 -11   1    4.60    2.30
  14  11   1    4.30    2.00
 -14 -11   1    4.70    1.80
  14 -11  -1    3.50    1.80
 -14  11  -1    5.30    1.90
  14 -11  -1    2.60    2.20
  14  11   1    3.00    2.10
 -14 -11   1    2.40    1.90
  14 -11   1    6.20    2.20
 -14 -11  -1    5.20    2.00
  14  11  -1    4.90    1.80
  14  11  -1    5.10    2.20
  14  11  -1    7.70    2.50
 -14  11   1    5.40    2.30
 -14 -11  -1    1.80    2.20
 -14  11   1    3.60    1.60
  14 -11   1    2.60    2.30
  14 -11   1    3.90    1.70
  14  12   1    0.90    1.80
  14 -12  -1   -0.40    2.00
 -14 -12   1    1.70    1.60
 -14  12  -1    3.50    1.80
 -14 -12   1    2.20    2.20
 -14 -12   1    3.10    1.80
  14 -12  -1    2.00    1.80
  14  12   1    1.00    1.90
  14  12  -1    1.10    1.90
 -14 -12  -1    0.80    1.60
  14  12  -1    4.40    2.20
 -14  12   1    1.20    2.20
  14  12  -1    3.40    1.70
  14 -12   1    1.80    2.20
 -14  12   1    3.50    1.70
 -14 -12  -1    1.20    2.10
  14 -12   1    1.60    1.80
  14 -13  -1   24.80    4.30
  14  13   1   16.10    3.40
 -14 -13   1   23.00    4.10
  14 -13  -1   25.20    3.60
 -14  13  -1   19.40    3.20
 -14  13   1   17.90    3.00
  14 -13   1   24.50    3.60
 -14 -13  -1   23.00    4.20
  14  13  -1   18.60    3.50
 -14  13   1   19.50    4.00
  14  13  -1   20.40    3.20
  14 -13   1   24.40    4.20
 -14 -13  -1   23.80    4.80
  14  14   1   -0.40    2.00
  14 -14  -1    2.00    2.70
  14 -14  -1    2.30    2.00
 -14 -14   1    2.20    2.30
 -14  14  -1    1.60    1.80
 -14 -14  -1    2.00    2.40
 -14  14   1    0.20    1.60
  14 -14   1   -1.60    1.80
  14 -14   1    2.20    2.50
  14  14  -1   -0.30    2.00
 -14  14   1    0.70    2.30
  14  15   1    3.00    2.30
  14 -15  -1    0.50    2.50
 -14 -15   1    1.10    2.60
  14 -15  -1    0.30    2.00
 -14  15  -1    1.20    2.00
  14 -15   1    2.30    2.10
 -14 -15  -1    2.90    2.70
 -14  15   1    2.80    2.60
 -14  15   1    2.80    2.70
  14  15  -1    3.00    2.30
  14 -15   1    0.40    2.50
 -14  16  -1    4.80    2.30
 -14 -16   1    3.90    2.90
  14  16   1    3.80    2.60
  14 -16  -1    7.20    3.50
 -14  16   1    3.60    3.00
  14  16  -1    2.70    2.50
  14 -16   1    5.20    2.70
  14 -16   1    4.80    2.80
 -14 -16  -1    6.20    3.30
  14  17   1    2.20    2.70
 -14 -17   1    4.70    3.00
 -14  17  -1    1.70    2.40
  14 -17  -1    2.20    3.10
  14 -17   1    0.20    2.30
  14 -17   1    6.50    3.40
 -14 -17  -1    6.70    3.30
  14  17  -1    1.00    2.50
 -14  17   1    2.20    3.00
 -15   0   1    2.60    1.00
  15   0   1    1.70    1.60
  15   0  -1    3.60    1.40
 -15   0  -1    2.00    1.70
  15   0   1    2.40    1.20
 -15   0  -1    2.30    0.90
  15   0  -1    2.70    1.70
  15  -1  -1    9.60    2.20
 -15  -1   1    6.40    1.30
  15  -1  -1    9.20    1.80
 -15   1  -1    5.90    2.20
  15   1   1    8.10    1.60
 -15   1  -1    8.60    1.50
 -15  -1   1    5.70    2.20
  15   1   1    9.40    2.30
  15  -1   1    5.20    1.90
  15  -1   1    7.20    1.70
 -15   1   1    9.00    1.50
 -15  -1  -1    8.60    1.30
  15   1  -1    7.00    1.70
  15   1  -1    5.00    2.00
 -15  -1  -1   10.30    2.50
 -15  -2   1    1.40    1.60
  15  -2  -1    0.80    1.50
 -15   2  -1    0.10    1.40
  15  -2  -1    2.40    1.30
  15   2   1   -0.70    1.30
 -15  -2   1    1.50    0.90
  15   2   1    1.20    1.10
  15   2   1    2.40    1.20
 -15   2  -1    2.20    1.10
  15   2  -1    0.60    1.10
  15   2  -1    1.80    1.10
 -15   2   1    1.00    1.10
  15  -2   1    1.00    1.50
 -15  -2  -1    2.50    0.90
  15   2  -1   -0.50    1.40
  15  -2   1    3.20    1.30
 -15  -2  -1    0.80    1.50
  15   3   1   42.70    3.70
 -15  -3   1   48.70    3.70
  15   3   1   47.20    4.60
  15  -3  -1   35.00    4.00
  15   3   1   41.60    4.00
  15  -3  -1   44.60    4.50
 -15  -3   1   44.10    4.80
 -15   3  -1   30.60    4.50
 -15   3  -1   36.30    3.60
  15   3  -1   47.50    4.60
 -15  -3  -1   45.90    3.50
 -15   3   1   35.60    3.70
  15  -3   1   34.30    3.80
  15  -3   1   36.30    4.30
  15   3  -1   49.00    4.00
  15   3  -1   41.90    3.80
 -15  -3  -1   44.30    4.80
  15   4   1   86.19    6.80
  15   4   1   84.49    6.40
 -15   4  -1   90.79    7.70
 -15  -4   1   83.59    6.30
 -15   4  -1   81.29    6.50
 -15  -4   1   80.79    7.40
  15  -4  -1   74.69    7.00
  15  -4  -1   78.99    6.80
  15   4   1   82.99    7.30
  15   4  -1   76.19    6.60
 -15   4   1   81.19    6.60
 -15  -4  -1   84.49    7.50
  15  -4   1   78.39    7.00
 -15  -4  -1   88.19    6.20
  15  -4   1   84.19    6.80
  15  -4   1   79.19    6.60
  15   4  -1   78.39    7.20
  15   4  -1   79.59    6.40
  15   5   1   36.40    3.50
  15  -5  -1   38.60    3.70
 -15  -5   1   33.50    4.50
 -15  -5   1   43.90    3.50
 -15   5  -1   40.20    3.90
  15  -5  -1   40.50    4.30
 -15  -5   1   38.80    4.00
  15  -5  -1   33.90    4.00
  15   5   1   40.60    4.50
  15   5   1   33.70    3.80
  15   5  -1   43.00    3.90
  15  -5   1   34.70    3.70
 -15   5   1   32.30    3.80
 -15  -5  -1   36.70    3.30
  15  -5   1   36.60    4.10
  15   5  -1   42.10    3.60
  15  -5   1   38.10    4.30
  15   5  -1   35.20    4.40
 -15  -5  -1   38.00    4.60
  15   6   1   30.50    4.30
  15  -6  -1   24.20    3.70
 -15  -6   1   34.10    3.00
 -15  -6   1   30.80    3.60
 -15   6  -1   30.80    3.40
 -15  -6   1   32.70    4.10
  15   6   1   29.90    3.00
  15   6   1   27.80    3.40
  15  -6  -1   22.40    3.00
  15  -6  -1   24.10    3.70
 -15  -6  -1   29.90    2.80
  15  -6   1   33.00    3.90
  15  -6   1   29.30    3.30
 -15  -6  -1   23.00    3.50
 -15  -6  -1   29.50    4.30
 -15   6   1   24.20    2.90
  15   6  -1   31.60    3.20
  15   6  -1   35.30    3.50
  15   6  -1   32.90    4.40
 -15   6   1   26.30    3.50
  15  -6   1   29.70    3.80
  15  -7  -1    0.00    1.50
 -15  -7   1   -1.40    1.00
 -15  -7   1   -1.00    1.60
  15  -7  -1    0.80    1.50
  15  -7  -1    0.60    1.30
 -15  -7   1    2.10    1.70
  15   7   1   -0.80    1.80
 -15   7  -1   -0.30    1.10
 -15   7  -1   -0.10    1.30
  15   7   1   -1.00    1.10
  15   7   1    0.20    1.40
 -15   7   1    0.50    1.40
  15  -7   1   -2.20    1.20
  15  -7   1   -0.40    1.40
  15  -7   1   -0.30    1.40
 -15  -7  -1    0.20    1.50
 -15   7   1   -0.90    1.00
  15   7  -1    0.20    1.40
 -15  -7  -1   -0.90    1.10
  15   7  -1   -0.50    1.30
 -15  -7  -1   -2.20    1.60
  15   7  -1   -0.70    1.70
  15   8   1    4.50    2.00
  15  -8  -1    2.60    2.00
  15   8   1    4.60    2.20
 -15  -8   1    5.30    2.00
 -15   8  -1    5.70    1.60
  15   8   1    6.90    2.30
  15  -8  -1    5.80    2.00
 -15  -8   1    5.00    2.10
 -15   8  -1    4.00    2.00
 -15  -8   1    5.40    1.50
  15  -8  -1    4.60    1.70
 -15   8   1    6.70    2.10
  15  -8   1    6.00    2.00
  15   8  -1    7.70    1.70
 -15   8   1    3.90    1.40
  15  -8   1    4.40    2.00
  15   8  -1    6.20    2.40
 -15  -8  -1    3.70    2.00
 -15  -8  -1    4.40    2.00
  15   8  -1    4.90    1.90
  15  -8   1    4.20    1.80
  15   9   1   40.10    4.50
 -15  -9   1   40.60    4.70
  15  -9  -1   36.20    4.00
 -15  -9   1   38.00    4.70
 -15   9  -1   36.30    4.50
  15  -9  -1   34.90    4.20
  15  -9  -1   33.70    4.80
 -15  -9   1   40.10    3.90
  15   9   1   51.89    5.10
 -15   9  -1   32.50    3.80
  15   9  -1   43.20    3.90
 -15   9   1   33.30    4.40
 -15  -9  -1   35.10    4.60
  15  -9   1   37.30    4.20
 -15   9   1   40.20    3.90
  15   9  -1   45.30    4.90
  15   9  -1   36.80    4.40
  15  -9   1   40.30    4.30
  15  -9   1   38.00    4.70
 -15  -9  -1   43.70    4.80
 -15  10  -1    4.10    1.70
 -15 -10   1    4.00    2.40
  15 -10  -1    5.10    2.40
  15  10   1    3.80    2.20
  15 -10  -1    2.80    1.80
 -15  10  -1    4.30    2.40
 -15 -10   1    5.30    2.20
  15  10   1    2.40    2.00
  15 -10  -1    4.20    1.80
 -15 -10   1    3.50    1.60
  15 -10   1    3.90    2.40
 -15 -10  -1    4.10    2.10
 -15  10   1    2.70    1.50
  15 -10   1    4.40    1.90
  15  10  -1    3.40    1.80
  15  10  -1    2.30    2.10
  15 -10   1    3.20    1.90
 -15 -10  -1    4.60    2.10
 -15  10   1    3.70    2.20
  15  10  -1    3.70    2.10
 -15 -11   1   35.70    4.40
 -15  11  -1   32.70    4.90
  15  11   1   39.80    4.90
  15 -11  -1   35.70    4.20
 -15 -11   1   41.00    4.80
 -15  11  -1   39.50    4.10
 -15  11  -1   38.70    4.70
  15  11   1   39.60    4.50
  15 -11  -1   37.10    5.10
 -15  11   1   37.30    5.10
 -15 -11  -1   38.70    4.80
  15 -11   1   37.90    4.40
  15 -11   1   36.40    5.10
 -15  11   1   32.30    4.00
  15  11  -1   38.90    4.70
 -15 -11  -1   40.90    4.60
  15  11  -1   46.20    5.60
  15  11  -1   36.80    4.40
  15 -11   1   31.10    3.90
 -15  12  -1   -0.60    2.10
  15 -12  -1    0.20    2.20
  15  12   1    1.70    2.10
 -15 -12   1    2.10    1.80
  15  12   1    4.50    2.50
  15 -12  -1   -1.60    1.60
 -15 -12   1    2.40    2.30
 -15  12  -1    0.60    1.70
 -15 -12  -1    4.90    2.60
 -15  12   1   -0.20    1.60
 -15 -12  -1    3.10    2.10
 -15  12   1    1.40    2.30
  15  12  -1    0.60    2.00
  15 -12   1    0.00    1.80
  15  12  -1    1.80    2.20
  15 -12   1    1.60    2.30
  15 -13  -1   21.40    4.30
 -15  13  -1   20.70    3.50
  15 -13  -1   21.00    3.40
 -15  13  -1   15.70    3.90
  15  13   1   20.60    3.70
 -15 -13   1   22.70    4.10
 -15  13   1   21.30    4.10
 -15  13   1   24.70    4.10
  15 -13   1   20.50    3.60
 -15 -13  -1   27.90    4.70
  15 -13   1   23.50    4.40
  15  13  -1   23.20    3.80
  15 -14  -1   24.80    4.50
 -15  14  -1   27.10    3.80
 -15 -14   1   28.10    4.70
 -15  14  -1   25.90    4.60
  15  14   1   19.00    3.80
 -15 -14  -1   20.90    4.30
  15 -14   1   22.30    4.40
  15  14  -1   26.10    4.10
  15 -14   1   23.60    3.90
 -15  14   1   28.50    4.70
  15  15   1   17.90    3.80
 -15  15  -1   22.70    4.50
 -15  15  -1   18.40    3.50
  15 -15  -1   20.70    4.50
 -15 -15   1   19.30    4.30
  15 -15   1   21.10    4.50
  15 -15   1   23.50    3.90
 -15  15   1   27.00    4.90
 -15 -15  -1   23.50    4.60
  15  15  -1   18.80    3.80
 -15  16  -1   12.20    3.90
  15 -16  -1   12.20    4.10
  15  16   1   10.80    3.20
 -15 -16   1   13.20    4.00
  15 -16   1   16.90    5.30
  15 -16   1   10.10    3.60
  15  16  -1    9.90    3.30
 -15  16   1   16.60    4.30
 -15 -16  -1   14.90    4.20
  15 -17  -1   11.90    4.10
 -15  17  -1   11.80    3.90
 -15 -17   1   11.90    3.70
  15  17   1    5.70    2.90
  15 -17   1    6.80    3.60
 -15  17   1   10.30    3.80
 -15 -17  -1   16.00    4.40
  15  17  -1    9.70    3.30
  16   0  -1    1.90    1.80
  16   0   1    2.50    1.20
  16   0  -1    3.40    1.40
 -16   0  -1    4.10    1.10
  16   0   1    4.50    1.90
 -16   0   1    2.20    1.80
 -16   0  -1    3.00    1.90
 -16   0   1    4.60    1.20
  16  -1  -1   23.80    2.90
 -16   1  -1   16.20    3.30
 -16  -1   1   23.00    2.30
  16   1   1   19.90    3.40
  16  -1  -1   22.50    3.40
 -16  -1   1   19.30    3.60
  16   1   1   24.90    2.60
 -16   1  -1   19.30    2.30
  16  -1   1   22.40    3.50
  16   1  -1   22.20    2.80
 -16  -1  -1   20.30    2.20
  16   1  -1   20.50    3.40
 -16   1   1   20.00    2.40
 -16  -1  -1   16.50    3.30
  16  -1   1   17.60    2.60
 -16  -2   1   76.89    6.80
 -16   2  -1   63.89    5.30
 -16  -2   1   65.99    5.20
  16   2   1   64.79    5.60
  16   2   1   66.19    6.20
  16  -2  -1   61.49    6.10
 -16   2  -1   72.09    6.70
  16   2   1   62.49    5.40
  16  -2  -1   61.29    5.60
  16  -2   1   64.39    6.20
 -16  -2  -1   69.79    5.20
  16   2  -1   64.59    5.50
 -16  -2  -1   56.69    6.30
  16   2  -1   73.39    6.30
  16   2  -1   70.09    5.60
 -16   2   1   64.79    5.40
  16  -2   1   65.89    5.60
  16   3   1   16.30    3.20
 -16   3  -1   17.10    3.50
 -16  -3   1   16.90    2.20
  16  -3  -1   15.40    3.00
  16   3   1   20.30    2.50
  16  -3  -1   21.00    2.90
  16   3   1   17.60    2.70
 -16   3  -1   17.90    2.30
 -16  -3   1   16.40    3.40
 -16   3   1   20.10    2.60
  16   3  -1   19.70    2.60
  16   3  -1   20.60    3.40
 -16  -3  -1   15.60    3.30
  16  -3   1   22.30    2.90
 -16  -3  -1   17.30    2.20
  16   3  -1   23.30    2.70
  16  -3   1   22.50    3.50
  16   4   1  152.98   10.70
 -16   4  -1  137.99   10.40
 -16  -4   1  146.79   10.30
  16   4   1  126.09   10.20
 -16   4  -1  124.49   11.40
  16  -4  -1  145.59   10.80
 -16  -4   1  122.39   11.30
  16  -4  -1  153.68   11.20
  16   4   1  133.59   11.10
  16   4  -1  140.09   10.40
  16  -4   1  133.09   10.70
  16  -4   1  131.69   11.00
  16   4  -1  129.49   11.10
  16   4  -1  135.09   10.50
 -16  -4  -1  139.19   10.10
 -16   4   1  150.78   10.50
 -16  -4  -1  145.59   11.40
 -16   5  -1   47.00    4.50
  16   5   1   47.00    4.40
  16  -5  -1   48.80    5.10
  16   5   1   47.00    5.30
 -16   5  -1   46.10    5.40
  16  -5  -1   47.10    4.80
  16   5   1   47.30    4.70
 -16  -5   1   51.59    4.90
 -16  -5   1   54.49    5.60
  16  -5  -1   46.20    4.40
 -16  -5   1   56.19    4.30
  16  -5   1   49.50    4.90
  16   5  -1   47.50    4.40
  16   5  -1   53.49    4.80
 -16   5   1   44.80    4.50
 -16  -5  -1   47.40    5.30
  16   5  -1   54.49    5.40
  16  -5   1   49.30    4.60
  16  -5   1   50.99    5.10
  16  -6  -1   65.59    6.00
  16  -6  -1   64.39    6.40
 -16   6  -1   75.59    7.10
  16  -6  -1   69.49    6.50
 -16  -6   1   75.19    7.00
  16   6   1   74.19    6.90
 -16  -6   1   84.29    6.50
 -16  -6   1   74.19    5.80
  16   6   1   65.79    6.10
 -16   6  -1   72.49    6.20
  16   6  -1   83.79    6.90
  16   6  -1   72.69    5.90
  16  -6   1   78.19    6.50
  16  -6   1   80.59    6.70
  16   6  -1   74.39    6.30
 -16  -6  -1   70.19    6.40
  16  -6   1   69.59    6.10
 -16  -6  -1   71.89    6.90
 -16   6   1   65.09    5.70
 -16   6   1   69.09    6.20
  16  -7  -1   24.50    3.60
 -16  -7   1   26.20    2.80
  16  -7  -1   20.10    2.90
 -16  -7   1   25.90    4.10
 -16  -7   1   27.30    3.70
  16  -7  -1   20.40    3.40
  16   7   1   19.90    3.10
  16   7   1   19.30    3.70
 -16   7  -1   25.10    3.00
 -16   7  -1   24.50    3.40
 -16   7  -1   23.40    4.00
  16   7  -1   28.90    4.20
  16  -7   1   25.90    3.60
 -16  -7  -1   20.20    3.70
  16  -7   1   25.70    3.70
 -16  -7  -1   24.20    3.50
 -16   7   1   20.50    3.30
  16   7  -1   24.80    2.90
  16   7  -1   27.60    3.40
 -16   7   1   16.40    2.60
  16  -7   1   25.30    3.30
 -16   8  -1   57.09    5.50
 -16  -8   1   55.99    6.00
 -16   8  -1   47.90    5.00
  16   8   1   56.59    5.50
 -16  -8   1   62.39    5.80
  16  -8  -1   57.39    5.80
  16   8   1   62.39    6.10
  16  -8  -1   55.09    5.20
 -16   8  -1   48.10    6.10
  16  -8  -1   63.19    5.70
  16   8  -1   51.19    5.40
  16  -8   1   52.39    5.30
 -16  -8  -1   58.49    6.00
 -16  -8  -1   66.89    6.00
  16  -8   1   51.99    5.60
 -16   8   1   60.69    5.60
  16   8  -1   54.39    5.00
 -16   8   1   64.29    5.00
  16   8  -1   50.49    6.00
  16  -8   1   55.99    5.80
 -16   9  -1    3.70    2.20
 -16  -9   1    3.30    2.30
  16   9   1    4.00    2.10
  16   9   1   -0.10    2.10
  16  -9  -1    0.80    1.70
 -16   9  -1    1.20    2.00
 -16   9  -1    2.00    1.60
  16  -9  -1   -0.20    1.90
 -16  -9   1    1.10    2.10
  16  -9  -1    2.40    1.70
  16  -9   1    3.20    1.90
 -16  -9  -1    3.30    2.10
 -16   9   1    2.70    1.50
  16   9  -1    3.10    2.50
 -16  -9  -1    4.60    2.30
  16   9  -1    0.90    2.00
  16  -9   1    4.00    2.40
 -16   9   1    5.80    2.40
  16  -9   1    2.90    1.90
 -16 -10   1   15.80    3.30
  16 -10  -1   10.60    2.40
  16  10   1   11.10    2.80
  16 -10  -1    8.20    2.90
  16 -10  -1    7.70    2.60
 -16  10  -1   15.20    2.50
 -16 -10   1   16.80    3.20
 -16  10  -1   12.00    3.00
  16  10   1    8.30    2.90
 -16  10  -1   12.60    3.30
 -16  10   1   11.80    2.90
 -16 -10  -1   10.90    2.80
  16  10  -1   15.10    3.30
  16 -10   1   16.50    3.40
 -16  10   1    8.20    2.10
  16 -10   1   18.00    2.90
  16  10  -1   13.10    2.90
  16 -10   1   15.20    2.90
 -16 -10  -1    9.60    2.80
 -16  11  -1   -1.20    2.00
  16  11   1    1.50    2.00
 -16  11  -1    1.70    2.20
 -16 -11   1    3.60    2.10
 -16  11  -1    0.60    1.50
  16 -11  -1    0.80    2.30
  16 -11  -1    1.80    1.80
  16  11   1    1.40    2.10
 -16 -11   1    0.80    2.30
  16 -11   1    0.90    1.80
 -16  11   1    3.30    2.70
 -16 -11  -1    1.50    2.00
 -16  11   1    0.70    2.20
  16  11  -1    1.00    2.30
  16  11  -1    2.30    2.10
 -16 -11  -1    0.90    1.80
  16 -11   1    1.80    1.70
  16 -11   1    1.00    2.50
  16  12   1   19.10    3.50
  16 -12  -1   18.30    3.90
 -16 -12   1   14.90    3.60
 -16  12  -1   17.00    2.90
  16  12   1   23.00    4.00
 -16 -12   1   15.00    3.20
 -16  12  -1   16.80    3.60
  16 -12   1   13.30    3.60
  16  12  -1   11.70    3.10
  16 -12   1   16.80    3.10
  16  12  -1   17.80    3.40
 -16  12   1   16.30    3.80
 -16 -12  -1   19.60    3.80
 -16 -12  -1   17.30    3.30
  16 -13  -1    9.70    3.20
  16  13   1   12.50    3.20
 -16  13  -1    6.70    3.10
 -16  13  -1    8.10    2.40
 -16 -13   1    7.30    2.90
 -16  13   1    9.10    3.10
  16 -13   1    8.20    3.30
  16 -13   1    6.70    2.60
  16  13  -1    7.20    2.80
 -16 -13  -1    8.20    3.00
  16  14   1    3.10    2.40
  16 -14  -1    2.70    2.80
 -16  14  -1    0.20    2.40
 -16 -14   1   -1.90    2.30
  16 -14   1    0.40    2.30
 -16  14   1    0.30    2.40
 -16 -14  -1    3.90    2.70
  16  14  -1   -0.70    2.10
  16 -14   1    2.30    2.60
 -16 -15   1    9.20    3.50
  16  15   1    9.20    3.00
 -16  15  -1    9.80    3.40
  16 -15  -1   10.70    3.80
 -16 -15  -1    9.00    3.50
  16  15  -1    7.50    3.00
 -16  15   1    9.70    3.50
  16 -15   1   11.40    3.60
 -16 -16   1    2.20    3.00
 -16  16  -1    1.80    2.80
  16 -16  -1    2.00    3.20
  16  16   1   -0.60    2.60
 -16  16   1    4.10    3.20
  16  16  -1    1.90    2.60
 -16 -16  -1    3.90    3.10
  16 -16   1    6.60    3.20
  17   0  -1    0.00    1.20
  17   0   1   -1.20    1.50
  17   0  -1    0.00    1.50
 -17   0   1    0.60    1.00
 -17   0  -1   -0.10    0.90
 -17   0   1   -1.00    1.50
  17   0   1    0.50    1.20
 -17   0  -1   -1.10    1.40
  17  -1  -1   32.70    3.70
 -17   1  -1   39.50    3.30
 -17  -1   1   35.40    5.10
  17   1   1   39.70    3.60
 -17  -1   1   35.30    3.30
  17   1   1   34.00    4.30
  17  -1  -1   30.60    4.00
 -17   1  -1   36.00    4.60
  17  -1   1   34.10    3.60
 -17   1   1   35.80    3.30
 -17   1   1   33.60    4.90
  17   1  -1   35.20    4.30
  17  -1   1   37.80    4.90
  17   1  -1   33.10    3.60
 -17  -1  -1   40.90    4.70
 -17  -1  -1   34.20    3.20
 -17  -2   1   13.90    2.10
  17   2   1   14.30    2.90
 -17   2  -1   16.00    3.40
 -17   2  -1   17.60    2.10
  17  -2  -1   24.50    3.00
 -17  -2   1   13.10    3.10
  17  -2  -1   23.20    3.40
  17   2   1   14.70    2.30
 -17  -2  -1   11.80    3.10
  17  -2   1   15.80    3.00
 -17  -2  -1   17.30    2.10
  17  -2   1   20.30    2.70
  17   2  -1   14.90    2.40
  17   2  -1   17.20    3.10
 -17   2   1   19.20    2.40
  17   3   1   20.40    3.00
 -17   3  -1   20.50    3.80
 -17  -3   1   18.70    3.70
  17  -3  -1   19.90    3.40
  17   3   1   13.30    3.10
 -17   3  -1   22.60    2.50
  17  -3  -1   19.80    2.90
 -17  -3   1   16.50    2.30
  17   3  -1   19.80    3.40
 -17  -3  -1   14.70    3.30
  17  -3   1   24.40    3.10
  17   3  -1   15.10    2.60
 -17   3   1   22.00    2.70
  17  -3   1   25.10    3.80
  17   3  -1   16.70    2.60
  17  -4  -1    2.00    1.60
  17   4   1    2.60    1.90
 -17   4  -1    0.10    1.90
 -17   4  -1    1.40    1.30
 -17  -4   1    0.10    1.70
  17  -4  -1    0.00    1.70
  17   4   1    0.60    1.40
 -17  -4   1    0.80    1.10
  17  -4   1    1.70    1.60
 -17   4   1    2.60    1.40
 -17  -4  -1    0.90    1.70
  17   4  -1    0.80    1.30
  17   4  -1    0.80    1.40
  17  -4   1    0.70    1.50
  17   4  -1    0.50    1.70
 -17   5  -1    3.30    2.20
  17  -5  -1    2.20    1.70
 -17   5  -1    2.60    1.50
 -17  -5   1    4.60    1.70
  17   5   1    3.50    1.60
 -17  -5   1    1.50    1.90
  17  -5  -1    3.50    2.10
  17   5   1    4.20    2.20
 -17  -5   1    3.80    1.50
 -17   5   1    4.10    1.60
 -17  -5  -1    2.40    2.10
  17   5  -1    4.60    2.20
  17   5  -1    2.00    1.50
  17  -5   1    4.90    1.70
  17  -5   1    3.20    1.70
  17  -5   1    3.30    1.70
  17   5  -1    3.20    1.50
 -17   6  -1   19.70    2.90
 -17  -6   1   16.50    3.50
  17   6   1   17.10    3.40
  17  -6  -1   22.10    3.50
  17  -6  -1   15.50    2.50
  17  -6  -1   11.60    2.80
 -17  -6   1   16.00    2.90
 -17   6  -1   14.00    3.50
  17   6   1   17.30    2.90
  17  -6   1   17.60    2.80
 -17  -6  -1   16.40    3.40
 -17   6   1   17.60    2.40
  17  -6   1   16.00    3.20
  17  -6   1   15.50    3.00
  17   6  -1   15.60    3.30
 -17  -6  -1   14.90    2.90
 -17   6   1   21.30    3.00
  17   6  -1   18.80    2.90
  17  -7  -1   26.00    4.00
  17  -7  -1   33.30    4.30
 -17   7  -1   26.90    3.80
  17  -7  -1   26.70    3.40
 -17  -7   1   32.50    4.30
 -17   7  -1   25.30    4.50
  17   7   1   34.10    4.70
 -17  -7   1   35.60    4.80
 -17   7  -1   26.20    3.30
  17   7   1   31.10    3.90
 -17   7   1   29.20    3.60
  17   7  -1   31.20    4.60
  17  -7   1   26.20    4.00
 -17  -7  -1   35.00    4.10
 -17  -7  -1   32.00    4.60
  17  -7   1   27.30    4.00
  17   7  -1   29.00    3.80
  17  -7   1   24.30    3.40
 -17   7   1   27.80    3.20
 -17   8  -1    6.30    2.30
 -17   8  -1    6.80    2.70
  17  -8  -1    7.90    2.10
  17  -8  -1    5.10    2.30
  17  -8  -1    4.60    2.40
 -17   8  -1    8.60    2.00
  17   8   1   13.30    3.10
  17   8   1    5.80    2.20
 -17  -8   1    8.10    2.60
 -17  -8   1   12.40    3.10
 -17   8   1   11.40    2.60
  17  -8   1    8.30    2.50
 -17   8   1    6.60    1.80
  17  -8   1   10.10    2.40
 -17  -8  -1    7.30    2.50
 -17  -8  -1    5.50    2.50
  17   8  -1    7.70    2.30
  17   8  -1   11.50    3.10
  17  -8   1    6.70    2.60
  17  -9  -1   27.60    4.50
  17  -9  -1   29.50    3.90
  17  -9  -1   30.20    4.20
 -17  -9   1   34.70    4.70
 -17   9  -1   29.10    4.80
  17   9   1   39.20    5.20
 -17  -9   1   38.60    5.10
 -17   9  -1   34.80    4.50
  17   9   1   37.20    4.50
 -17   9  -1   25.80    3.60
 -17   9   1   33.80    4.60
  17   9  -1   33.90    4.40
  17  -9   1   34.40    4.20
 -17  -9  -1   31.30    4.70
  17  -9   1   31.10    3.80
  17  -9   1   28.80    4.50
 -17  -9  -1   36.60    4.70
  17   9  -1   32.50    4.90
 -17  10  -1    2.60    1.70
 -17 -10   1    0.20    2.10
 -17  10  -1    3.40    2.50
 -17 -10   1    2.90    2.30
 -17  10  -1   -0.50    2.10
  17  10   1    3.30    2.10
  17 -10  -1   -0.50    1.90
  17 -10  -1    3.40    2.50
  17  10   1    2.90    2.50
 -17 -10  -1    1.50    2.00
  17  10  -1    1.60    2.40
  17 -10   1    1.10    1.90
  17 -10   1    3.50    2.50
  17  10  -1    2.50    2.30
 -17 -10  -1    1.00    2.20
  17 -10   1    4.30    2.10
 -17  10   1    2.60    2.10
  17 -11  -1   35.00    5.00
 -17 -11   1   32.40    4.70
 -17  11  -1   27.80    4.80
 -17  11  -1   31.80    3.80
 -17 -11   1   34.20    4.90
  17  11   1   24.20    4.60
  17  11   1   31.60    4.50
 -17  11  -1   32.40    4.80
  17 -11   1   28.10    4.70
  17  11  -1   37.90    4.80
  17 -11   1   30.60    4.10
 -17  11   1   34.20    4.80
  17 -11   1   33.50    4.20
  17  11  -1   40.80    5.30
 -17 -11  -1   30.60    4.70
 -17 -11  -1   27.00    4.50
 -17 -12   1    5.60    2.40
 -17  12  -1   -0.10    2.30
  17  12   1    4.10    2.70
 -17 -12   1    3.30    2.80
  17  12   1    3.90    2.50
  17 -12  -1    2.90    2.60
 -17 -12  -1    3.40    2.70
 -17 -12  -1    4.70    2.30
  17  12  -1    6.80    2.80
  17  12  -1    5.00    2.70
  17 -12   1    1.90    2.40
 -17  12   1   -0.10    2.20
  17 -12   1   -0.60    2.50
  17  13   1   16.30    3.80
  17 -13  -1   25.30    4.60
 -17  13  -1   20.20    4.10
 -17 -13   1   18.60    4.00
  17  13  -1   21.60    3.90
 -17  13   1   25.60    4.60
 -17 -13  -1   22.10    4.40
  17 -13   1   20.10    4.30
  17  14   1    0.60    2.10
  17 -14  -1    2.20    2.80
 -17  14  -1    3.60    2.60
 -17 -14   1    2.10    2.80
 -17 -14  -1    3.70    2.70
  17 -14   1    4.30    2.90
  17  14  -1   -1.40    2.30
 -17  14   1    1.20    2.60
  17 -15  -1   10.50    3.70
  17  15   1   10.30    3.20
 -17 -15   1   10.80    3.50
 -17  15  -1    3.80    3.10
  17 -15   1    6.90    3.40
  17  15  -1    7.10    2.90
 -17  15   1    6.30    3.30
 -17 -15  -1    9.40    3.60
 -17  16  -1    2.20    3.00
  17  16   1    3.00    2.80
  17 -16  -1    2.10    3.20
 -17 -16   1    2.10    2.90
 -17  16   1    1.30    3.00
 -17 -16  -1    2.50    2.90
  17  16  -1    3.90    2.70
  17 -16   1    2.70    2.90
 -18   0   1    2.70    2.00
 -18   0  -1    1.10    1.40
  18   0   1    2.30    1.50
  18   0  -1    1.70    1.30
 -18   0  -1   -0.80    1.80
  18   0   1    1.40    1.90
 -18   0   1    2.80    1.20
  18   0  -1    0.40    1.70
  18   1   1    1.30    1.90
 -18  -1   1    2.10    2.00
 -18   1  -1    4.40    1.30
  18  -1  -1    4.30    2.10
 -18  -1   1    1.80    1.20
 -18   1  -1    0.60    2.00
  18  -1  -1    2.10    1.60
 -18  -1  -1    1.20    2.10
  18   1  -1    1.40    1.50
  18  -1   1    2.40    2.00
  18  -1   1    3.50    1.50
 -18   1   1    2.90    1.30
  18   1  -1    1.40    1.80
 -18   1   1    3.10    2.30
  18   2   1   58.29    6.20
 -18   2  -1   68.19    5.20
 -18   2  -1   54.59    6.50
  18  -2  -1   59.59    5.60
 -18  -2   1   63.39    5.10
 -18  -2   1   58.79    6.60
  18  -2  -1   65.59    6.30
 -18   2   1   56.49    6.60
  18  -2   1   53.19    6.10
  18  -2   1   58.69    5.40
 -18   2   1   69.19    5.30
  18   2  -1   58.89    6.20
 -18  -2  -1   68.49    6.70
  18   2  -1   60.29    5.50
 -18   3  -1   15.40    3.50
 -18  -3   1   11.20    3.10
  18   3   1    6.70    2.10
  18   3   1    9.40    2.80
  18  -3  -1    9.00    2.30
 -18   3  -1   13.80    2.20
  18  -3  -1    9.00    2.50
  18  -3   1   13.80    2.90
 -18  -3  -1   10.60    3.00
  18   3  -1   11.70    2.30
 -18   3   1   11.10    3.00
  18   3  -1   12.00    2.30
  18   3  -1   12.10    2.90
  18  -3   1   11.20    2.30
 -18   3   1    8.90    1.90
  18   4   1   67.19    6.60
 -18   4  -1   78.79    6.40
 -18   4  -1   91.89    8.00
 -18  -4   1   72.59    7.50
  18  -4  -1   72.09    6.80
  18  -4  -1   75.29    7.20
  18   4   1   69.49    7.30
  18  -4   1   89.49    7.40
  18   4  -1   84.29    6.80
  18  -4   1   81.39    6.90
 -18  -4  -1   76.99    7.60
  18   4  -1   84.69    7.50
 -18   4   1   81.09    6.50
  18  -5  -1    1.50    1.80
 -18  -5   1    4.40    1.80
 -18  -5   1    7.60    2.80
 -18   5  -1    4.80    1.70
  18  -5  -1    3.40    1.90
 -18   5  -1    1.20    2.20
  18   5   1    4.30    1.90
  18   5   1    3.90    2.50
 -18   5   1    5.60    1.80
  18  -5   1    5.20    2.20
  18   5  -1    3.80    2.40
 -18  -5  -1    5.40    2.40
  18   5  -1    6.20    1.90
  18  -5   1    4.20    1.80
 -18   6  -1   40.80    5.70
  18  -6  -1   52.79    5.40
  18  -6  -1   48.30    5.10
  18   6   1   51.99    5.00
 -18  -6   1   43.80    5.60
 -18  -6   1   44.50    5.00
 -18   6  -1   49.00    4.70
  18   6   1   58.09    5.80
  18   6  -1   42.70    4.80
 -18  -6  -1   47.00    5.10
  18  -6   1   52.49    5.10
 -18   6   1   48.10    4.70
  18  -6   1   42.70    4.70
  18   6  -1   41.90    5.50
  18  -6   1   46.80    5.20
 -18  -6  -1   55.69    5.80
 -18   6   1   51.29    4.50
 -18   7  -1   27.60    3.40
  18  -7  -1   29.30    4.20
 -18  -7   1   27.80    4.10
  18   7   1   29.10    3.90
 -18  -7   1   22.70    4.30
 -18   7  -1   27.00    3.70
  18   7   1   29.50    4.70
  18  -7  -1   24.40    4.00
 -18   7  -1   28.50    4.70
 -18   7   1   26.30    3.70
  18  -7   1   26.90    3.50
 -18  -7  -1   30.40    4.60
  18  -7   1   26.90    4.10
  18   7  -1   19.20    3.40
 -18  -7  -1   24.60    3.90
  18   7  -1   27.20    4.50
  18  -7   1   26.90    4.00
  18   8   1    9.40    3.10
 -18   8  -1   14.10    3.70
 -18   8  -1   15.70    2.50
  18  -8  -1   12.10    3.00
 -18  -8   1   13.40    3.10
 -18  -8   1   15.40    3.50
 -18   8  -1    9.60    2.70
  18   8   1   13.30    2.70
  18  -8  -1   10.70    3.00
  18  -8   1   13.70    2.70
  18   8  -1   12.30    2.70
 -18   8   1   10.50    2.60
  18  -8   1   15.20    3.40
  18   8  -1   17.00    3.60
 -18  -8  -1    8.50    2.80
  18  -8   1   17.10    3.30
 -18  -8  -1   11.20    2.90
 -18   9  -1    3.20    1.70
 -18   9  -1    0.80    2.20
  18  -9  -1    0.20    2.10
  18   9   1    2.40    1.90
 -18  -9   1    3.40    2.40
 -18   9  -1    3.90    2.20
  18  -9  -1    3.00    2.30
  18   9   1    0.80    2.40
 -18  -9   1   -2.20    2.10
 -18   9   1    1.50    2.10
 -18  -9  -1    1.10    2.30
  18   9  -1    1.90    2.10
  18   9  -1    3.30    2.70
 -18  -9  -1    2.00    2.10
  18  -9   1    3.30    2.40
  18  -9   1    5.40    2.30
  18  -9   1    1.90    1.80
 -18 -10   1    5.10    2.50
  18  10   1   12.80    3.50
  18 -10  -1   14.40    3.00
  18  10   1    9.50    2.80
 -18  10  -1   10.40    2.70
 -18 -10   1   10.00    3.10
 -18  10  -1    9.00    3.10
  18 -10  -1   10.30    3.20
 -18 -10  -1    9.50    3.10
  18 -10   1    5.00    2.50
 -18 -10  -1    8.70    2.90
  18 -10   1    7.20    2.90
  18  10  -1    7.80    3.10
  18  10  -1    7.30    2.50
  18 -10   1    8.30    2.70
 -18  10   1    8.50    2.70
  18  11   1    1.90    2.30
 -18  11  -1    2.30    2.50
 -18 -11   1    1.70    2.50
  18  11   1    5.90    2.80
  18 -11  -1    3.40    2.80
 -18  11  -1    2.00    2.40
 -18 -11   1    3.00    2.40
 -18 -11  -1    2.50    2.50
  18 -11   1    5.60    2.20
 -18  11   1    2.80    2.40
 -18 -11  -1    2.00    2.30
  18  11  -1    2.20    2.70
  18  11  -1    2.70    2.40
  18 -11   1    1.30    2.60
 -18  11   1    1.20    2.40
  18  12   1    7.40    2.70
 -18 -12   1   10.50    3.30
  18 -12  -1    4.00    2.70
 -18  12  -1    9.10    3.00
 -18 -12   1    8.90    2.80
  18  12   1    5.90    3.00
  18  12  -1    6.90    3.00
 -18 -12  -1    5.70    3.00
  18  12  -1    5.00    2.60
 -18  12   1    6.60    2.80
 -18 -12  -1    5.80    2.60
  18 -12   1    7.90    3.10
 -18 -13   1    2.10    2.50
 -18  13  -1    2.00    2.70
  18 -13  -1    2.70    2.80
  18  13   1    6.30    2.80
  18  13  -1    6.20    2.80
 -18 -13  -1    4.50    2.90
  18 -13   1    4.10    3.00
 -18  13   1    3.50    2.70
  18  14   1    1.20    2.50
  18 -14  -1    4.30    3.00
 -18  14  -1    3.90    2.80
 -18 -14   1    4.50    3.00
  18  14  -1    3.90    2.70
  18 -14   1    7.20    3.10
 -18 -14  -1    5.90    3.00
 -18  14   1    2.90    2.90
  18  15   1   12.30    3.50
 -18 -15   1   17.60    4.10
 -18  15  -1   15.00    4.00
  18 -15  -1    9.70    4.00
  18 -15   1   11.60    4.00
  18  15  -1   14.70    3.60
 -18 -15  -1   12.20    3.90
 -18  15   1   19.30    4.10
 -19   0   1    1.10    1.20
  19   0  -1    0.80    1.80
  19   0  -1    0.40    1.40
  19   0   1    1.30    2.00
 -19   0   1    3.00    2.30
 -19   0  -1    0.50    1.90
 -19  -1   1    9.50    3.30
  19  -1  -1   15.00    3.20
  19  -1  -1   13.30    2.50
 -19   1  -1   20.10    3.90
  19   1   1   11.00    3.00
 -19   1   1   12.30    3.40
 -19   1   1   14.00    2.10
  19   1  -1   12.10    2.90
 -19  -1  -1    8.50    3.00
  19  -1   1   13.50    3.10
 -19   2  -1   -0.10    1.90
 -19  -2   1    1.60    2.20
  19   2   1    3.80    2.20
  19  -2  -1    2.50    2.00
  19  -2  -1    2.30    1.70
  19  -2   1    1.40    1.80
 -19   2   1    2.60    2.40
 -19  -2  -1    0.60    2.00
  19   2  -1    0.20    1.80
  19  -2   1    2.50    1.80
 -19   2   1    0.20    1.30
  19  -3  -1   16.10    3.30
  19   3   1   13.60    3.20
  19  -3  -1   16.10    2.70
 -19  -3   1   14.40    3.60
 -19   3  -1   14.90    3.70
 -19   3  -1   19.10    2.50
 -19  -3  -1   17.10    3.60
 -19   3   1   15.40    2.40
 -19   3   1   12.50    3.40
  19   3  -1   14.60    3.30
  19  -3   1   12.40    2.60
  19  -3   1   16.80    3.30
  19   3  -1   12.70    2.60
  19  -4  -1   16.60    3.50
 -19   4  -1   26.00    4.70
  19   4   1   25.90    4.30
  19   4   1   25.70    3.60
  19  -4  -1   23.90    3.50
 -19   4  -1   25.90    3.00
 -19  -4   1   23.10    4.30
  19   4  -1   26.90    4.30
 -19   4   1   25.60    3.10
  19   4  -1   23.00    3.40
 -19   4   1   20.20    4.30
  19  -4   1   27.30    4.20
 -19  -4  -1   22.30    4.20
  19  -4   1   20.80    3.40
 -19  -5   1    7.20    2.20
 -19   5  -1    7.00    1.90
  19   5   1    8.50    2.30
  19  -5  -1    5.30    2.20
 -19  -5   1    7.50    2.90
 -19   5  -1    3.20    2.50
  19  -5  -1    4.00    2.30
  19   5   1    6.40    2.70
 -19   5   1    7.30    2.00
  19  -5   1    6.80    2.40
  19  -5   1    4.90    2.00
  19   5  -1    4.50    1.80
  19   5  -1    4.70    2.60
 -19  -5  -1   10.60    3.00
 -19   5   1    9.30    3.10
  19   6   1    0.10    1.70
  19   6   1    6.10    2.60
 -19   6  -1    0.50    2.40
 -19  -6   1    1.30    2.20
 -19  -6   1    2.10    1.90
  19  -6  -1    0.70    1.90
  19  -6  -1   -1.20    1.90
 -19   6  -1    0.00    1.60
  19  -6   1    0.60    1.90
 -19   6   1    1.60    1.70
 -19  -6  -1    4.70    2.50
 -19   6   1    1.20    2.40
  19   6  -1    1.80    1.80
  19  -6   1    2.50    2.00
 -19  -6  -1   -0.80    1.60
  19   6  -1   -0.90    2.10
  19   7   1   15.30    2.90
 -19   7  -1   11.60    3.40
 -19  -7   1   12.50    3.00
 -19  -7   1   16.10    3.70
  19   7   1   13.00    3.60
 -19   7  -1    9.70    2.30
  19  -7  -1    8.00    2.80
  19  -7  -1   13.00    3.10
 -19   7  -1   12.10    2.60
 -19   7   1    8.80    3.30
  19   7  -1   14.40    2.80
 -19   7   1   13.30    2.70
 -19  -7  -1   19.30    3.30
  19  -7   1    9.30    2.40
 -19  -7  -1   17.20    3.60
  19   7  -1   15.30    3.60
  19  -7   1   13.40    3.00
  19  -7   1   12.80    3.10
 -19  -8   1    3.10    2.40
  19   8   1    4.20    2.90
  19  -8  -1    5.70    2.50
 -19  -8   1    8.20    2.90
 -19   8  -1    8.70    3.10
  19   8   1    5.30    2.40
  19  -8  -1    4.60    2.40
 -19   8  -1    4.10    2.10
 -19  -8  -1    3.30    2.60
 -19   8   1    2.30    2.70
  19  -8   1    5.50    2.60
  19   8  -1    3.00    2.70
  19  -8   1    7.90    2.60
 -19   8   1    5.20    2.20
 -19  -8  -1    4.70    2.60
  19   8  -1    4.50    2.30
  19   9   1   33.10    5.10
 -19   9  -1   24.30    4.60
 -19  -9   1   30.30    4.40
  19  -9  -1   27.10    4.40
 -19   9  -1   27.40    4.10
  19  -9  -1   21.10    3.80
  19   9   1   25.60    4.00
 -19  -9   1   23.70    4.40
  19  -9   1   20.20    4.00
 -19  -9  -1   29.00    4.50
 -19   9   1   27.30    4.90
  19   9  -1   24.70    4.50
  19  -9   1   26.50    4.00
 -19  -9  -1   22.90    4.30
  19   9  -1   26.70    3.90
 -19   9   1   23.20    3.80
  19  10   1    2.60    2.70
  19 -10  -1    3.50    2.40
  19  10   1    4.80    2.40
  19 -10  -1    4.10    2.80
 -19 -10   1    4.00    2.70
 -19  10  -1    3.20    2.50
 -19  10  -1    1.00    2.40
 -19 -10   1    1.50    2.30
  19  10  -1    3.90    2.30
  19 -10   1   -0.40    2.40
 -19  10   1    2.90    2.40
 -19 -10  -1    4.00    2.50
  19  10  -1    3.10    2.80
 -19 -10  -1    0.90    2.40
  19 -10   1    0.60    1.90
 -19  10   1    1.90    2.60
  19 -11  -1   19.80    4.40
 -19  11  -1   15.30    4.10
 -19  11  -1   23.30    4.00
  19  11   1   27.10    4.80
 -19 -11   1   24.20    4.40
  19  11   1   26.40    4.20
 -19 -11   1   27.10    4.50
 -19  11   1   23.50    4.20
 -19  11   1   16.60    4.10
  19 -11   1   22.10    3.70
  19  11  -1   23.60    4.00
 -19 -11  -1   28.90    4.50
  19 -11   1   15.10    3.90
 -19 -11  -1   23.30    4.40
  19  11  -1   20.20    4.30
  19  12   1   11.30    3.50
  19 -12  -1    3.40    2.80
 -19 -12   1   15.00    3.30
 -19 -12   1    6.00    3.10
  19  12   1   11.40    3.10
 -19  12  -1   10.90    3.30
 -19 -12  -1    9.10    3.00
 -19 -12  -1    9.60    3.40
  19  12  -1   10.20    3.30
 -19  12   1   11.00    3.30
  19  12  -1   12.10    3.30
  19 -12   1   10.90    3.40
  19  13   1   11.80    3.20
  19 -13  -1    8.20    3.50
 -19  13  -1    8.90    3.30
 -19 -13   1   10.80    3.30
 -19  13   1    8.10    3.00
 -19 -13  -1    6.80    3.10
  19  13  -1    8.20    2.90
  19 -13   1    7.00    3.30
  19 -14  -1    2.80    2.80
 -19 -14   1   -1.40    2.60
  19  14   1    4.60    2.70
 -19  14  -1    3.60    2.80
 -19  14   1    5.20    3.00
  19 -14   1    4.10    2.50
  19  14  -1    1.40    2.50
 -19 -14  -1    5.70    3.20
  20   0  -1    0.50    1.90
 -20   0  -1   -2.40    1.90
  20   0   1   -1.00    2.00
 -20   0   1    2.10    2.50
 -20  -1   1    7.20    3.00
  20  -1  -1   16.30    3.50
 -20   1  -1    8.50    3.10
  20   1   1    9.80    3.10
  20  -1   1   11.60    3.20
  20   1  -1    3.50    2.30
 -20   1   1   15.30    3.70
 -20  -1  -1    9.60    3.40
 -20  -2   1    3.00    2.40
  20   2   1    6.00    2.70
  20  -2  -1    5.00    2.00
  20  -2  -1    4.30    2.20
 -20   2  -1    0.30    2.20
  20   2  -1    3.80    2.30
 -20  -2  -1    7.30    2.90
 -20   2   1    5.60    2.80
  20  -2   1    3.30    2.30
  20  -3  -1    8.70    2.30
  20  -3  -1    5.20    2.70
 -20   3  -1    6.40    3.00
 -20  -3   1    8.30    3.00
  20   3   1    8.20    2.90
  20   3  -1    9.30    2.90
 -20   3   1    9.20    2.10
 -20   3   1    5.40    2.90
 -20  -3  -1    2.20    2.40
  20  -3   1    8.60    2.90
 -20  -4   1    9.10    3.10
  20   4   1    5.20    2.00
  20  -4  -1    5.60    2.50
 -20   4  -1    3.10    2.80
  20  -4  -1    3.80    2.00
  20   4   1    4.70    2.60
 -20   4   1    5.10    1.70
 -20  -4  -1    4.80    2.70
  20   4  -1    8.10    2.20
  20  -4   1    5.40    2.50
 -20   4   1    3.80    2.80
  20   4  -1   10.30    3.00
  20   5   1    5.90    2.20
 -20   5  -1    3.70    2.30
  20   5   1    5.00    2.70
  20  -5  -1    4.40    2.20
 -20  -5   1    7.50    2.90
  20  -5  -1    3.70    2.40
 -20  -5   1    5.10    2.20
 -20   5  -1    4.80    2.90
 -20   5   1    4.50    1.90
  20   5  -1    4.80    2.70
  20  -5   1    5.10    2.50
  20   5  -1    6.50    2.30
 -20   5   1    3.20    2.70
  20  -5   1    6.00    2.30
 -20  -5  -1    6.70    2.80
 -20  -6   1   13.40    3.00
  20   6   1   15.80    3.00
 -20   6  -1   17.50    4.00
 -20   6  -1   11.50    2.50
  20   6   1   20.80    4.00
  20  -6  -1   16.80    3.60
 -20  -6   1   13.60    3.70
  20  -6  -1   14.80    3.20
  20   6  -1   15.50    3.10
  20  -6   1   12.80    3.30
  20  -6   1   15.00    3.10
 -20  -6  -1   16.50    3.30
 -20   6   1   19.20    4.20
 -20   6   1   15.90    2.90
  20   6  -1   13.30    3.50
 -20  -6  -1   21.10    4.10
  20  -7  -1    6.80    2.50
  20  -7  -1    3.70    2.40
  20   7   1    7.30    2.90
 -20   7  -1    4.60    2.00
 -20   7  -1    3.70    2.60
 -20  -7   1    1.60    2.60
 -20  -7   1    0.20    2.10
  20   7   1   -0.60    2.00
  20   7  -1    1.70    2.60
 -20  -7  -1    1.40    2.40
 -20   7   1    4.40    2.80
 -20  -7  -1    1.50    2.20
  20   7  -1    1.50    2.00
  20  -7   1    4.30    2.10
  20  -7   1    0.40    2.20
 -20   7   1    3.50    2.00
 -20  -8   1    2.60    2.40
  20  -8  -1    1.40    2.40
 -20   8  -1    3.70    2.80
 -20   8  -1    2.00    1.90
  20   8   1    3.70    2.10
 -20  -8   1    3.50    2.70
  20  -8  -1    3.50    2.30
  20   8   1    2.20    2.40
 -20   8   1    0.90    2.40
 -20   8   1    0.30    1.90
  20  -8   1   -0.90    2.10
 -20  -8  -1    2.60    2.40
  20   8  -1    1.50    2.00
  20  -8   1    3.00    2.40
  20   8  -1    2.20    2.70
 -20  -8  -1   -1.30    2.20
 -20   9  -1    2.40    2.20
  20   9   1    1.70    2.30
  20   9   1    1.60    2.50
  20  -9  -1    0.60    2.10
  20  -9  -1   -0.70    2.30
 -20  -9   1    5.10    2.70
 -20  -9   1    2.20    2.30
 -20   9  -1    1.30    2.60
  20   9  -1    2.60    2.80
 -20  -9  -1    1.60    2.60
  20  -9   1    1.10    2.20
  20   9  -1    0.80    2.10
  20  -9   1    2.20    2.40
 -20  -9  -1    3.10    2.50
 -20   9   1    1.10    2.00
 -20   9   1    2.50    2.70
  20 -10  -1    3.30    2.60
 -20  10  -1    2.70    2.90
 -20  10  -1    2.70    2.30
  20  10   1    0.70    2.60
  20 -10  -1    2.00    2.30
  20  10   1    5.60    2.50
 -20 -10   1    2.10    2.50
 -20 -10   1    2.90    2.40
 -20 -10  -1    4.80    2.60
 -20  10   1    3.60    3.00
  20  10  -1    0.80    2.20
 -20  10   1    4.20    2.40
  20 -10   1    1.90    2.20
  20  10  -1    3.50    2.90
 -20 -10  -1    4.20    2.60
  20 -10   1    2.00    2.50
  20 -11  -1   -0.90    2.50
 -20  11  -1    0.50    2.30
 -20 -11   1    1.00    2.30
 -20 -11   1   -0.30    2.50
  20  11   1    3.40    2.70
 -20  11  -1    3.10    2.90
  20  11   1   -0.20    2.20
  20 -11   1    1.10    2.70
  20  11  -1    3.40    2.80
 -20  11   1    3.40    2.60
  20 -11   1    2.60    2.20
 -20 -11  -1   -1.90    2.10
 -20 -11  -1    3.70    2.60
  20  11  -1    4.60    2.40
 -20  11   1    3.80    2.90
 -20 -12   1    3.40    2.90
  20 -12  -1    3.00    2.70
 -20  12  -1    2.90    2.50
  20  12   1    5.40    3.20
 -20 -12   1    4.10    2.60
  20  12   1    5.10    2.30
 -20  12   1    1.50    2.50
  20  12  -1    2.20    2.50
  20 -12   1    1.80    2.80
 -20 -12  -1    6.70    2.70
  20  12  -1    4.00    2.80
 -20 -12  -1   -0.20    2.60
 -20 -13   1    8.10    3.20
  20 -13  -1    3.40    3.00
  20  13   1    4.90    2.90
 -20  13  -1    7.00    3.10
 -20 -13  -1    7.70    3.40
  20 -13   1    3.90    3.30
  20  13  -1    6.70    2.90
 -20  13   1    3.70    2.90
  21   0  -1   -0.80    2.20
 -21   0   1    1.40    2.50
 -21   0  -1   -1.00    2.30
  21   0   1    1.90    2.40
 -21   1  -1    1.90    2.30
  21   1   1    1.70    2.30
 -21  -1   1    1.90    2.50
  21  -1  -1    0.40    2.00
  21   1  -1    2.10    2.10
 -21  -1  -1    2.70    2.60
  21  -1   1    2.20    2.30
 -21   1   1    0.70    2.40
  21   2   1    8.40    3.00
 -21   2  -1    4.20    2.80
 -21  -2   1    1.30    2.50
  21  -2  -1    4.50    2.60
 -21   2   1    3.50    2.90
  21   2  -1    2.00    2.40
 -21  -2  -1    2.60    2.50
  21  -2   1    3.00    2.40
  21   3   1    1.90    2.60
 -21   3  -1    3.60    2.70
 -21  -3   1    3.70    2.80
  21  -3  -1    4.60    2.60
 -21   3   1    1.00    2.60
 -21  -3  -1    3.30    2.60
  21  -3   1    2.80    2.30
  21   3  -1    5.40    2.60
  21   4   1    3.00    2.50
 -21  -4   1    1.80    2.40
  21  -4  -1   -1.50    1.80
 -21   4  -1    2.90    2.60
  21  -4   1    2.20    2.20
 -21  -4  -1    1.90    2.30
 -21   4   1    4.60    2.90
  21   4  -1   -1.20    2.00
 -21   5  -1   -1.30    2.20
  21  -5  -1    2.20    2.40
 -21  -5   1    4.20    2.10
  21   5   1    4.90    2.80
  21   5   1    4.00    2.20
 -21  -5   1    3.50    2.60
  21  -5  -1    0.40    2.00
  21   5  -1    5.10    2.80
 -21   5   1    5.10    2.80
 -21  -5  -1    4.10    2.60
 -21   5   1    2.40    2.40
  21  -5   1    5.00    2.50
  21   5  -1    3.60    2.10
 -21  -6   1    6.30    2.40
  21  -6  -1    3.50    2.40
 -21   6  -1    9.50    3.30
  21  -6  -1    4.10    2.40
  21   6   1    3.80    2.30
 -21  -6   1    5.00    2.80
  21   6   1    4.70    2.80
 -21   6   1   10.70    3.60
 -21  -6  -1    4.70    2.80
 -21  -6  -1    3.80    2.30
  21   6  -1    8.70    3.30
  21  -6   1    3.10    2.50
 -21   6   1    5.60    2.20
  21   6  -1    3.50    2.20
 -21   7  -1   16.50    4.20
  21   7   1   24.10    4.70
 -21  -7   1   20.00    3.70
  21  -7  -1   14.00    3.40
  21  -7  -1   21.10    3.90
  21   7   1   23.50    3.70
 -21  -7   1   20.20    4.30
  21  -7   1   15.30    3.50
  21   7  -1   18.00    4.10
 -21   7   1   22.90    4.70
  21   7  -1   15.60    3.40
 -21  -7  -1   22.90    4.00
 -21   7   1   21.20    3.40
 -21  -7  -1   18.50    4.20
  21  -8  -1    6.10    2.60
  21   8   1   -1.40    2.60
  21  -8  -1    1.50    2.50
 -21   8  -1    0.50    2.50
 -21  -8   1    4.60    2.60
  21   8   1    2.30    2.20
 -21  -8   1   -0.30    2.40
  21   8  -1   -1.60    2.10
 -21   8   1    4.00    2.90
 -21   8   1    1.80    2.10
  21  -8   1    3.80    2.60
 -21  -8  -1    4.50    2.50
  21   8  -1    3.00    2.70
  21  -8   1    2.30    2.50
 -21  -8  -1   -0.90    2.30
  21   9   1    6.70    3.30
 -21  -9   1    3.20    2.80
 -21   9  -1    4.70    2.30
  21   9   1    6.00    2.60
 -21   9  -1    4.20    2.90
  21  -9  -1    2.60    2.40
  21  -9  -1    6.00    2.90
 -21  -9   1    5.40    2.70
  21  -9   1    3.80    2.70
  21   9  -1    4.70    2.30
 -21  -9  -1    6.80    3.00
 -21   9   1    7.70    3.30
  21   9  -1    2.40    2.90
 -21  -9  -1    5.70    2.80
 -21   9   1    1.30    2.10
  21  -9   1    3.30    2.60
 -21 -10   1    2.40    2.50
 -21  10  -1    4.40    2.70
 -21 -10   1    3.50    2.60
  21 -10  -1    0.10    2.20
  21  10   1    4.20    2.60
  21 -10  -1    0.20    2.70
  21  10   1    3.70    3.00
 -21  10  -1   -1.50    2.00
 -21  10   1    1.60    2.80
  21 -10   1    0.00    2.30
  21  10  -1    2.40    3.00
 -21  10   1    0.60    2.10
 -21 -10  -1    1.30    2.40
  21  10  -1    0.60    2.30
 -21 -10  -1    2.00    2.60
  21 -10   1    0.80    2.20
 -21 -11   1   29.90    4.90
  21  11   1   27.50    5.20
 -21  11  -1   27.60    4.40
  21 -11  -1   20.70    4.60
 -21 -11   1   23.00    4.60
  21  11   1   20.80    4.00
  21  11  -1   30.10    5.10
 -21 -11  -1   33.70    5.10
 -21  11   1   23.40    4.90
  21  11  -1   24.80    4.20
 -21  11   1   27.70    4.40
  21 -11   1   23.40    4.70
  21 -11   1   24.60    4.70
 -21 -11  -1   31.40    5.00
 -21  12  -1    0.20    2.40
  21  12   1   -0.40    2.70
  21 -12  -1   -1.90    2.60
  21  12   1   -1.90    1.90
 -21 -12   1    6.00    3.00
 -21 -12   1    1.90    2.40
 -21  12   1    2.80    2.30
  21  12  -1    0.70    2.40
  21 -12   1    1.40    2.50
  21  12  -1   -2.20    2.20
 -21 -12  -1   -1.40    2.20
 -21 -12  -1   -1.40    2.60
 -22   0   1    2.40    2.60
  22   0   1    3.60    2.60
 -22   0  -1    2.90    2.80
  22   0  -1    1.50    2.40
  22  -1  -1    8.70    3.10
  22   1   1   12.20    3.30
 -22  -1   1    9.10    3.50
 -22   1  -1    9.00    3.60
 -22  -1  -1   10.50    3.60
  22  -1   1   11.60    3.40
 -22   1   1    4.20    3.00
  22   1  -1    7.80    3.10
  22   2   1    4.30    2.70
  22  -2  -1    4.30    2.60
 -22   2  -1    4.30    3.00
 -22  -2   1    2.90    2.80
 -22  -2  -1   -0.70    2.50
 -22   2   1    1.40    2.60
  22  -2   1    4.60    2.70
  22   2  -1    4.00    2.60
 -22  -3   1    1.50    2.60
  22  -3  -1    3.30    2.60
 -22   3  -1    2.10    2.70
  22   3   1    0.20    2.30
  22   3  -1    3.10    2.50
 -22  -3  -1    2.20    2.60
 -22   3   1    0.90    2.90
  22  -3   1    5.00    2.60
 -22  -4   1    8.50    3.40
  22   4   1    7.90    3.20
 -22   4  -1    8.10    3.30
 -22  -4   1    2.30    2.20
  22  -4  -1   11.40    3.20
  22  -4   1    9.50    3.20
 -22  -4  -1    7.10    3.10
  22   4  -1    9.90    3.30
 -22   4   1   12.40    3.80
 -22   5  -1    3.50    2.80
  22  -5  -1    5.90    2.90
  22   5   1    5.50    2.40
 -22  -5   1    2.80    2.20
 -22  -5   1    5.50    3.00
  22   5   1    7.90    3.30
  22  -5   1    6.00    2.80
 -22  -5  -1    4.70    2.30
 -22  -5  -1    9.90    3.40
  22   5  -1    4.30    2.30
 -22   5   1    3.40    3.10
  22   5  -1    2.70    2.50
  22   6   1   -1.70    1.90
  22   6   1    0.10    2.60
 -22  -6   1    4.30    2.20
 -22  -6   1    3.50    2.80
 -22   6  -1    1.20    2.40
  22  -6  -1    0.50    2.30
 -22  -6  -1    0.20    2.10
  22   6  -1    3.30    2.00
  22   6  -1   -0.10    2.30
  22  -6   1   -0.30    2.30
 -22  -6  -1    1.60    2.50
 -22   6   1   -0.70    2.50
  22  -7  -1    5.80    2.70
 -22  -7   1    3.80    2.90
  22   7   1    4.50    3.10
  22   7   1    0.00    2.00
 -22  -7   1    3.20    2.30
 -22   7  -1    5.90    2.80
  22  -7   1    4.30    2.40
 -22  -7  -1    4.00    2.70
  22   7  -1    0.30    2.60
 -22  -7  -1    3.80    2.20
 -22   7   1    2.00    2.80
  22   7  -1   -0.20    2.00
  22  -8  -1   14.40    3.50
 -22  -8   1    6.10    2.90
 -22   8  -1    7.20    3.00
 -22  -8   1    8.30    3.60
  22  -8  -1   12.60    3.40
  22   8   1   14.90    3.10
  22   8   1    9.80    3.50
  22   8  -1    8.50    2.70
  22   8  -1   10.10    3.40
  22  -8   1   10.50    3.10
 -22  -8  -1   17.20    4.10
 -22  -8  -1   14.00    3.30
 -22   8   1   14.60    4.10
  22   9   1    8.50    2.90
  22   9   1    3.30    3.30
  22  -9  -1    3.80    2.60
 -22  -9   1    9.80    3.30
 -22  -9   1    9.90    3.40
  22  -9  -1    8.10    3.30
 -22   9  -1    7.30    3.30
 -22  -9  -1    8.10    3.10
  22  -9   1   12.10    3.40
  22   9  -1    8.40    3.30
  22   9  -1    8.80    2.90
 -22   9   1    9.50    2.90
 -22   9   1    8.40    3.70
 -22  -9  -1   13.40    3.70
 -22 -10   1   15.20    3.80
 -22  10  -1   14.80    4.10
  22 -10  -1   10.40    3.50
 -22 -10   1   11.40    3.40
  22 -10  -1   10.30    3.10
  22  10   1   13.10    3.40
  22  10   1    8.80    3.70
 -22 -10  -1   11.20    3.30
 -22 -10  -1    7.90    3.30
 -22  10   1   14.20    4.20
 -22  10   1   11.00    3.00
  22  10  -1   14.40    3.80
  22 -10   1   13.60    3.50
  22  10  -1   13.30    3.20
 -22 -11   1   -0.70    2.60
  22  11   1    2.10    2.20
  22  11   1    0.70    2.90
 -22 -11   1    5.90    2.90
  22 -11  -1   -1.10    2.60
 -22  11   1    0.40    2.30
 -22 -11  -1    0.90    2.80
 -22 -11  -1   -0.40    2.40
  22  11  -1    1.70    2.50
 -22  11   1   -2.10    2.80
  22  11  -1   -0.80    2.70
 -23   0  -1    1.10    2.60
  23   0  -1    0.30    2.40
  23   0   1   -1.70    2.20
 -23   0   1   -1.00    2.40
  23   1   1   -0.70    2.30
  23  -1  -1    0.30    2.50
 -23  -1   1    2.80    3.00
 -23   1  -1    1.30    2.80
  23  -1   1   -1.70    2.20
 -23  -1  -1    0.90    2.80
  23   1  -1    2.10    2.50
 -23   1   1   -0.10    2.50
  23  -2  -1    1.70    2.40
  23   2   1    0.00    2.40
 -23  -2   1    0.30    2.70
 -23   2  -1   -0.70    2.50
  23  -2   1    3.90    2.60
 -23   2   1    2.60    3.00
  23   2  -1    3.20    2.60
 -23  -2  -1    3.40    2.80
  23   3   1    7.50    3.10
 -23  -3   1    1.00    2.70
 -23   3  -1    3.40    3.00
  23  -3  -1    3.30    2.60
  23   3  -1    4.40    2.90
  23  -3   1    2.40    2.70
 -23  -3  -1    4.40    2.80
 -23   3   1    0.30    2.50
  23  -4  -1    2.50    2.70
 -23   4  -1    3.70    3.00
  23   4   1    2.30    2.70
 -23  -4   1    1.00    2.70
 -23   4   1   -0.30    2.70
  23  -4   1    0.80    2.30
  23   4  -1    4.20    2.90
 -23  -4  -1    3.70    2.80
 -23  -5   1    1.20    2.40
 -23   5  -1    1.30    2.70
  23  -5  -1   -0.50    2.30
  23   5   1   -1.00    2.50
  23   5  -1   -0.50    2.40
 -23   5   1   -0.40    2.60
 -23  -5  -1    3.40    2.80
 -23  -5  -1    3.40    2.10
  23  -5   1    0.70    2.50
 -23   6  -1    0.40    2.60
 -23  -6   1    2.00    2.80
  23  -6  -1    0.60    2.40
  23   6   1   -0.20    2.00
  23   6   1    0.90    2.60
 -23   6   1    1.80    3.10
  23   6  -1    0.90    2.70
 -23  -6  -1    1.30    2.20
 -23  -6  -1    0.20    2.70
  23  -6   1    2.60    2.60
 -23   7  -1    3.70    3.10
  23   7   1    4.90    2.50
 -23  -7   1    5.60    3.30
 -23  -7   1    5.60    4.10
  23   7   1    6.20    3.10
  23  -7  -1    4.00    2.90
 -23  -7  -1    2.10    2.40
  23   7  -1    7.50    3.30
 -23  -7  -1    7.30    3.30
  23  -7   1    5.10    2.80
 -23   7   1    6.70    3.50
  23   7  -1    5.00    2.40
 -23   8  -1    2.50    2.70
  23   8   1    3.80    3.00
 -23  -8   1    1.00    2.40
  23  -8  -1   -3.50    2.30
  23   8   1   -1.70    2.10
 -23  -8   1    0.30    2.60
  23   8  -1    6.20    3.40
  23   8  -1    0.40    2.30
 -23  -8  -1    3.20    2.90
 -23  -8  -1    2.00    2.50
 -23   8   1   -0.60    2.80
  23  -8   1    0.90    2.50
 -23  -9   1   15.90    3.90
 -23  -9   1   15.00    4.10
  23   9   1   21.40    3.60
 -23   9  -1   14.60    4.10
  23   9   1   11.10    3.90
  23  -9  -1   15.90    3.80
  23   9  -1   13.50    3.30
  23   9  -1   17.30    4.30
  23  -9   1   12.80    3.60
 -23   9   1    7.00    3.80
 -23  -9  -1   17.20    4.30
 -23  -9  -1   19.20    4.10
  24   0  -1   -0.60    2.50
  24   0   1   -0.40    2.50
 -24   0   1    0.90    2.70
 -24   0  -1    2.40    3.10
 -24  -1   1    1.70    2.80
 -24   1  -1   -1.00    2.40
  24  -1  -1    3.60    2.70
  24   1   1    1.60    2.70
  24   1  -1   -0.70    2.40
 -24  -1  -1    3.20    3.10
  24  -1   1    2.10    2.50
 -24   1   1    0.00    2.60
  24  -2  -1    0.80    2.60
 -24  -2   1    3.30    2.90
  24   2   1    1.30    2.70
 -24   2  -1    0.00    2.70
 -24   2   1    0.70    2.90
  24  -2   1   -1.70    2.30
 -24  -2  -1    0.20    2.40
  24   2  -1    0.40    2.30
 -24  -3   1   -1.30    2.70
  24   3   1   -1.00    2.10
  24  -3  -1    0.50    2.80
 -24   3  -1    1.70    3.10
  24   3  -1    1.60    2.70
  24  -3   1    2.10    2.60
 -24  -3  -1    2.30    2.90
 -24   3   1    6.40    3.40
 -24  -4   1    1.20    2.80
  24  -4  -1   -1.20    2.30
 -24   4  -1    0.90    2.80
  24   4   1    2.20    2.80
 -24  -4  -1    3.40    2.90
 -24   4   1    3.60    2.90
  24   4  -1    3.30    3.00
  24  -4   1    6.10    3.10
 -24   5  -1    1.10    2.80
  24  -5  -1    5.00    3.00
 -24  -5   1    3.60    3.00
  24   5   1    1.20    2.80
  24   5  -1    4.70    3.00
  24  -5   1   -1.20    2.50
 -24   5   1    5.80    3.20
 -24  -5  -1    3.00    3.10
  24   6   1    3.10    3.00
 -24   6  -1    5.80    3.50
 -24  -6   1    3.80    3.40
  24  -6  -1    2.50    2.40
  24   6  -1    3.70    3.20
 -24   6   1    4.10    3.10
 -24  -6  -1    2.70    3.00
  24  -6   1    2.30    2.60
  24  -7  -1   -0.20    2.60
 -24  -7   1   -0.30    3.00
 -24   7  -1    0.40    3.00
  24   7   1    3.10    2.30
  24   7   1    0.90    2.90
 -24  -7  -1    4.80    3.30
 -24  -7  -1    4.00    3.00
 -24   7   1    2.30    3.00
  24  -7   1    3.20    2.70
  24   7  -1    3.70    3.10
  24   8   1    3.10    2.30
 -24   8  -1    0.60    3.10
 -24  -8   1   -0.40    2.60
  24   8   1    3.50    3.30
  24  -8  -1   -2.30    2.60
 -24  -8  -1    0.50    2.50
  24  -8   1   -0.50    2.70
  24   8  -1   -0.60    2.90
 -24  -8  -1    3.10    2.60
 -24   8   1    2.10    3.10
  25   0  -1    3.70    2.80
 -25   0   1    3.70    3.20
 -25   0  -1    2.80    2.90
  25   0   1    3.60    2.50
  25   1   1    5.00    3.00
 -25   1  -1    5.10    3.60
  25  -1  -1    3.50    3.00
 -25  -1   1    4.00    3.30
 -25  -1  -1    0.00    2.60
  25   1  -1    1.90    2.80
  25  -1   1    2.10    2.60
 -25   1   1    1.30    3.10
 -25   2  -1    0.40    2.60
  25   2   1   -0.90    2.50
  25  -2  -1    0.60    2.50
 -25  -2   1   -1.70    2.60
 -25  -2  -1    1.90    2.90
  25   2  -1    1.80    2.80
 -25   2   1    4.40    3.40
  25  -2   1    1.60    2.50
 -25   3  -1    0.10    2.70
  25   3   1    3.40    3.00
 -25  -3   1   -0.90    3.00
  25  -3  -1    1.90    3.00
  25  -3   1   -0.60    2.60
  25   3  -1    1.20    2.50
 -25  -3  -1   -2.10    2.70
 -25   3   1    1.00    2.70
  25   4   1    3.10    3.20
 -25   4  -1    1.70    3.00
  25  -4  -1    4.00    2.90
 -25  -4   1   -1.40    2.60
 -25   4   1    4.90    3.30
  25  -4   1    3.10    2.90
  25   4  -1    2.20    2.60
 -25  -4  -1    3.00    3.10
 -25  -5   1    4.40    3.40
 -25   5  -1   -1.80    2.80
  25   5   1   -0.90    2.70
  25  -5  -1    3.50    3.00
 -25  -5  -1   -0.20    2.90
  25   5  -1    2.40    2.80
  25  -5   1    4.10    3.10
 -25   5   1   -1.40    2.60
   0   1   2    0.00    0.10
   0  -1   2    0.00    0.10
   0  -1  -2    0.30    0.10
   0   1   2    0.10    0.10
   0  -1   2    0.10    0.10
   0   1  -2    0.10    0.10
   0   1  -2    0.10    0.10
   0  -1  -2   -0.10    0.10
   0   1   2    0.20    0.10
   0  -2  -2 6766.12  466.15
   0  -2  -2 6946.60  466.35
   0  -2   2 7022.80  466.55
   0   2   2 6418.86  465.95
   0   2  -2 6464.05  466.25
   0  -2   2 7215.78  466.45
   0  -3  -2    0.50    0.30
   0  -3  -2    3.00    0.50
   0  -3  -2    2.30    0.50
   0   3   2    0.60    0.30
   0   3  -2    0.20    0.30
   0   3   2    0.60    0.20
   0  -3   2    0.80    0.30
   0  -3   2    0.70    0.30
   0   4   2  944.21   64.19
   0  -4   2  957.70   64.39
   0  -4  -2  916.11   64.39
   0  -4  -2  945.21   64.39
   0   4   2  883.51   64.29
   0  -4  -2  901.11   64.19
   0  -4   2 1025.60   64.49
   0   4  -2  920.91   64.39
   0  -5   2    0.10    0.50
   0  -5  -2    1.10    0.40
   0  -5   2    1.30    0.60
   0   5   2    0.80    0.30
   0   5  -2    1.20    0.50
   0  -5  -2    0.90    0.60
   0   5   2    1.10    0.50
   0  -5  -2    1.10    0.50
   0   6  -2  561.74   39.50
   0  -6  -2  584.24   39.20
   0  -6  -2  595.84   39.60
   0  -6   2  492.85   39.50
   0  -6  -2  591.44   39.60
   0  -6   2  573.74   39.60
   0   6   2  570.84   39.20
   0   6   2  593.34   39.50
   0  -7  -2    0.60    0.70
   0  -7  -2    0.30    0.30
   0  -7   2    0.60    0.70
   0  -7   2    1.60    0.80
   0  -7  -2    0.70    0.70
   0   7   2    1.70    0.70
   0   7  -2    0.90    0.70
   0   8   2  250.37   16.40
   0  -8  -2  237.58   15.90
   0  -8  -2  269.37   16.60
   0  -8   2  202.58   16.40
   0   8  -2  196.18   16.20
   0   8   2  214.78   15.90
   0  -8  -2  237.48   16.50
   0  -9  -2    0.00    0.80
   0  -9  -2    0.30    0.40
   0   9   2    0.50    0.40
   0   9  -2    0.70    0.80
   0  -9  -2   -0.20    0.80
   0  -9   2   -0.80    0.60
   0   9   2    0.40    0.80
   0  10  -2  110.09    9.10
   0 -10  -2  116.49    9.20
   0 -10  -2  123.19    9.30
   0  10   2  119.29    9.10
   0 -10  -2  123.59    8.50
   0  10   2  119.79    8.50
   0 -10   2  125.79    9.30
   0  11   2   -0.70    0.50
   0 -11  -2   -0.20    1.00
   0 -11   2    1.10    1.10
   0 -11  -2    0.40    1.20
   0  11  -2    0.00    1.00
   0 -11  -2    0.00    0.50
   0  11   2    2.10    1.20
   0 -12   2  479.05   33.10
   0  12   2  475.65   32.30
   0 -12  -2  457.35   32.30
   0  12   2  450.85   32.90
   0 -12  -2  468.35   33.10
   0  12  -2  466.45   33.00
   0 -13   2    1.20    1.50
   0  13   2    1.00    1.40
   0  13  -2   -0.40    1.30
   0 -13  -2    1.60    1.50
   0  14  -2    5.60    2.00
   0 -14   2    3.70    2.00
   0  14   2    5.00    1.90
   0 -14  -2    2.20    1.90
   0  15  -2    0.10    1.70
   0 -15   2   -1.20    1.70
   0 -15  -2   -0.50    1.80
   0  15   2    1.90    1.80
   0  16  -2  104.59    9.20
   0  16   2  108.59    9.20
   0 -16   2  101.39    9.40
   0 -16  -2  122.49    9.70
   0 -17  -2   -1.10    2.00
   0  17  -2   -0.60    2.00
   0 -17   2    2.00    2.30
   0  17   2    0.60    2.10
   0  18   2    6.20    2.70
   0  18  -2    8.00    2.80
   0 -18  -2   11.00    3.40
   0 -18   2   13.10    3.50
   0  19  -2   -0.90    2.30
   0  19   2    0.10    2.50
   0 -19   2   -0.80    2.60
   0 -19  -2    0.00    2.60
   0 -20  -2   15.80    4.10
   0  20  -2   14.80    3.70
   0  20   2   14.40    3.70
   0  21   2    1.00    2.80
   0 -21   2    2.00    2.80
   0  21  -2   -0.40    2.50
   0 -21  -2    0.90    2.60
   1   0   2  752.52   52.09
   1   0  -2  757.42   51.99
  -1   0  -2  765.82   51.99
  -1   1  -2  208.38   15.30
   1   1   2  243.88   15.30
  -1  -1   2  234.08   15.30
   1  -1  -2  223.78   15.20
   1  -1  -2  197.78   15.30
   1   1   2  241.08   15.30
   1  -1  -2  217.38   15.30
  -1  -1   2  211.08   15.30
   1   1  -2  237.88   15.30
  -1  -1  -2  229.28   15.20
   1  -1   2  214.18   15.30
  -1  -1  -2  209.68   15.30
   1  -1   2  222.78   15.30
   1  -1   2  206.18   15.20
   1   1  -2  241.28   15.30
  -1   1   2  186.78   15.30
  -1   1   2  234.38   15.20
   1   1  -2  230.08   15.30
   1  -2  -2 2096.49  144.89
  -1   2  -2 2144.39  144.59
   1  -2  -2 2073.39  144.49
   1  -2  -2 2156.08  144.69
  -1  -2   2 1841.32  144.99
   1   2   2 2266.27  144.89
   1   2   2 2139.79  144.59
  -1  -2   2 2213.28  144.89
   1   2  -2 2236.18  144.89
  -1  -2  -2 2006.60  144.69
  -1   2   2 1985.80  144.79
  -1  -2  -2 2187.08  144.59
   1  -2   2 2037.90  144.89
   1  -2   2 2065.69  144.49
   1  -2   2 2156.28  144.79
   1   2  -2 2158.98  144.49
   1  -3  -2 2456.15  181.98
   1   3   2 2868.61  182.08
  -1   3  -2 2654.23  182.18
  -1  -3   2 2439.66  181.98
   1   3   2 2433.06  181.78
   1  -3  -2 2710.13  181.88
   1  -3  -2 2758.92  182.18
  -1  -3   2 2304.57  182.28
  -1  -3  -2 2657.33  181.78
   1   3  -2 2856.31  181.78
   1   3  -2 2751.22  181.98
  -1  -3  -2 2712.43  182.48
   1  -3   2 2808.72  182.28
  -1   3   2 2741.33  182.28
   1  -3   2 2629.34  182.08
   1  -3   2 2699.03  181.88
  -1  -3  -2 2664.93  182.08
  -1  -4   2 1137.99   70.99
   1  -4  -2  875.41   70.99
  -1  -4   2  933.31   70.99
  -1  -4   2 1036.80   70.69
   1   4   2 1115.89   70.89
   1   4   2 1099.49   70.79
  -1   4  -2 1039.90   70.89
   1  -4  -2  962.70   70.79
   1  -4  -2 1049.30   70.89
  -1  -4  -2 1099.49   70.99
   1  -4   2  953.90   70.89
  -1  -4  -2 1056.09   70.79
  -1  -4  -2  960.10   70.89
   1  -4   2 1009.20   70.99
   1  -4   2 1062.89   70.99
   1   4  -2 1096.19   70.89
   1   4  -2 1056.39   70.69
  -1   4   2 1033.70   70.89
  -1  -5   2  112.39    8.30
   1   5   2  107.79    8.00
   1  -5  -2  118.99    8.40
  -1  -5   2   97.79    8.30
   1  -5  -2  119.29    8.10
   1  -5  -2  129.99    8.40
   1   5   2  110.89    8.20
  -1  -5  -2  108.19    8.30
  -1  -5  -2  106.39    8.30
  -1   5   2  130.99    8.30
  -1  -5  -2  100.19    8.00
   1  -5   2  139.69    8.50
   1   5  -2  115.99    8.30
  -1  -6   2  623.54   41.10
  -1   6  -2  611.84   41.00
  -1  -6   2  656.83   41.20
   1   6   2  608.34   40.70
   1  -6  -2  572.84   40.70
   1  -6  -2  576.14   41.10
   1  -6  -2  523.25   41.00
   1   6   2  590.24   40.90
   1  -6   2  628.64   41.10
   1   6  -2  625.64   41.00
  -1  -6  -2  587.84   41.10
  -1   6   2  613.24   40.90
  -1  -6  -2  543.65   40.70
  -1  -6  -2  557.14   41.00
  -1   6   2  565.84   40.70
   1  -7  -2   60.39    5.30
  -1  -7   2   71.49    5.40
   1   7   2   71.29    4.90
   1   7   2   66.79    5.20
   1  -7  -2   69.19    4.90
   1  -7  -2   65.39    5.30
  -1   7  -2   81.19    5.30
  -1  -7   2   67.09    5.30
  -1   7   2   63.79    4.90
  -1   7   2   56.09    5.10
   1  -7   2   80.99    5.40
  -1  -7  -2   69.29    4.90
   1   7  -2   67.69    5.30
  -1  -7  -2   64.99    5.30
  -1  -7  -2   62.19    5.30
   1   8   2  473.15   33.10
   1  -8  -2  503.75   33.10
   1   8   2  480.95   33.40
   1  -8  -2  481.45   33.60
  -1  -8   2  453.85   33.50
  -1  -8   2  482.05   33.60
   1  -8  -2  491.95   33.50
  -1   8  -2  490.55   33.40
  -1  -8  -2  459.45   33.00
  -1   8   2  472.25   33.00
   1  -8   2  491.65   33.50
  -1  -8  -2  472.65   33.60
  -1  -8  -2  445.96   33.40
   1   8  -2  465.95   33.40
  -1   8   2  520.75   33.40
   1  -9  -2    5.80    0.80
   1  -9  -2    5.70    1.40
   1   9   2    1.90    0.70
  -1   9  -2    4.70    1.10
   1  -9  -2    4.90    1.20
  -1  -9   2    1.40    1.00
   1   9   2    1.30    0.90
  -1  -9  -2    1.50    1.00
  -1  -9  -2    0.90    0.90
   1  -9   2    3.90    1.20
  -1   9   2    4.40    0.70
  -1   9   2    4.10    1.10
   1   9  -2    1.40    0.90
   1 -10  -2  156.68   12.30
   1  10   2  170.48   11.80
  -1 -10   2  175.68   12.40
  -1  10  -2  179.78   12.30
   1  10   2  163.18   12.20
   1 -10  -2  161.18   11.70
   1 -10  -2  165.28   12.40
   1  10  -2  184.18   12.40
  -1 -10  -2  140.59   11.60
   1 -10   2  176.88   12.40
  -1 -10  -2  174.68   12.50
  -1  10   2  168.08   12.20
  -1  10   2  160.28   11.60
   1  11   2    0.20    0.60
   1  11   2   -0.20    1.00
   1 -11  -2    0.40    1.10
   1 -11  -2    0.10    0.60
   1 -11  -2   -0.10    1.20
  -1  11  -2   -0.40    1.00
  -1 -11   2   -0.40    1.00
  -1  11   2   -0.10    1.00
  -1 -11  -2    1.00    1.20
   1  11  -2   -0.30    0.90
   1 -11   2    0.80    1.10
  -1 -11  -2   -0.50    0.50
  -1  11   2    0.70    0.50
   1 -12  -2  144.19   11.10
   1 -12  -2  151.78   11.20
   1 -12  -2  140.09   10.30
   1  12   2  143.09   10.90
   1  12   2  136.79   10.30
  -1 -12   2  162.18   11.30
  -1  12  -2  148.49   11.00
  -1 -12  -2  143.59   11.20
  -1 -12  -2  134.99   10.20
   1 -12   2  159.58   11.20
  -1  12   2  124.39   10.80
  -1  12   2  138.99   10.20
   1  12  -2  155.38   11.00
  -1  13  -2    8.60    2.10
  -1 -13   2    5.90    2.10
   1  13   2   10.20    2.20
   1 -13  -2   12.50    2.50
   1 -13   2   10.30    2.30
  -1 -13  -2   10.00    2.40
   1  13  -2    7.60    2.00
  -1  13   2   11.50    2.20
   1  14   2   12.00    2.40
   1 -14  -2    6.40    2.30
  -1 -14   2    8.50    2.40
  -1  14  -2    7.10    2.10
   1 -14   2    6.20    2.20
   1  14  -2   11.70    2.50
  -1 -14  -2    7.30    2.30
  -1  14   2    9.90    2.30
  -1 -15   2    2.00    2.00
   1  15   2    6.90    2.20
  -1  15  -2    3.10    2.00
   1 -15  -2    5.90    2.20
  -1  15   2    2.70    1.90
   1  15  -2    3.20    2.00
   1 -15   2    1.10    1.90
  -1 -15  -2    4.80    2.20
   1 -16  -2   65.69    6.40
  -1  16  -2   60.69    6.10
  -1 -16   2   63.09    6.40
   1  16   2   50.39    5.90
   1  16  -2   55.89    6.00
  -1  16   2   57.29    5.90
  -1 -16  -2   61.69    6.40
   1 -16   2   65.49    6.30
  -1 -17   2    3.60    2.60
   1 -17  -2    6.00    2.70
   1  17   2    3.70    2.30
  -1  17  -2    5.30    2.60
  -1  17   2    5.40    2.40
  -1 -17  -2    3.90    2.40
   1 -17   2   10.00    2.90
   1  17  -2    0.70    2.10
   1  18   2    6.80    2.70
   1 -18  -2    3.70    2.80
  -1  18  -2    8.70    3.00
  -1 -18   2    7.50    3.20
   1  18  -2    6.80    2.90
   1 -18   2    7.20    3.10
  -1  18   2    5.10    2.60
  -1 -18  -2   11.70    3.40
  -1 -19   2    5.10    3.10
   1  19   2    8.10    2.90
   1 -19  -2    6.50    3.10
  -1  19  -2    2.00    2.70
  -1  19   2    8.40    2.90
   1 -19   2    5.80    3.00
   1  19  -2    8.50    3.00
  -1 -19  -2   10.40    3.40
  -1  20  -2   14.80    3.90
  -1 -20   2   23.80    4.50
   1  20   2   18.90    4.10
   1 -20  -2   21.60    4.50
   1  20  -2   13.70    3.80
   1 -20   2   20.10    4.30
  -1  20   2   17.20    3.90
  -1 -20  -2   19.90    4.50
   1 -21  -2    5.40    3.30
  -1 -21   2    6.60    3.50
  -1  21  -2    8.50    3.30
   1  21   2    6.20    2.90
  -1 -21  -2   -0.30    3.10
  -1  21   2    6.80    3.10
   1 -21   2    7.50    3.40
   1  21  -2    8.40    3.50
   2   0   2 5177.38  325.67
   2   0   2 4716.33  325.57
   2   0  -2 4435.36  324.87
  -2   0   2 4816.42  325.37
   2   0  -2 4470.05  325.37
   2   0   2 4878.21  325.57
  -2   1  -2   46.90    3.80
   2  -1  -2   57.49    3.80
   2   1   2   60.49    3.80
   2  -1  -2   48.50    3.80
   2  -1  -2   54.29    3.90
  -2  -1   2   55.99    3.80
   2  -1  -2   51.69    3.70
   2  -1   2   49.00    3.80
  -2  -1  -2   58.69    3.90
   2   1  -2   57.29    3.80
   2   1  -2   53.09    3.80
  -2   1   2   52.79    3.70
   2   1  -2   49.80    3.80
   2  -1   2   53.69    3.80
   2  -1   2   48.60    3.80
  -2  -1  -2   59.59    3.70
  -2   1   2   49.80    3.80
   2  -2  -2 2331.07  153.98
  -2  -2   2 2244.28  154.18
   2  -2  -2 2160.48  154.18
   2  -2  -2 2052.79  153.78
   2   2   2 2137.99  154.18
  -2   2  -2 2229.18  153.78
  -2  -2   2 1955.80  154.08
   2   2  -2 2252.17  153.88
   2   2  -2 2335.37  153.98
  -2  -2  -2 2385.36  153.78
   2  -2   2 2164.78  153.98
   2  -2   2 2298.17  153.78
   2  -2   2 2452.45  153.78
  -2   2   2 2343.67  153.98
  -2  -2  -2 2328.77  154.08
  -2  -3   2 1160.18   72.99
  -2   3  -2 1017.70   72.89
   2   3   2 1041.20   72.99
   2   3   2 1049.59   72.89
   2  -3  -2 1141.69   72.89
  -2  -3   2  980.60   72.99
   2  -3  -2 1129.79   72.99
   2  -3  -2 1076.69   73.09
  -2  -3  -2 1040.30   72.89
   2  -3   2 1038.60   72.79
  -2  -3  -2 1105.09   72.99
  -2   3   2 1141.99   72.89
   2  -3   2 1029.50   72.99
   2   3  -2 1115.49   72.99
   2  -3   2  932.31   72.99
   2   3  -2 1009.00   72.89
   2   4   2 2756.22  202.18
  -2  -4   2 2882.51  202.28
  -2   4  -2 2786.12  202.28
   2  -4  -2 2906.81  202.28
   2  -4  -2 3053.39  202.68
   2   4   2 3304.37  202.28
  -2  -4   2 2776.72  202.68
   2  -4  -2 3050.69  202.58
  -2  -4   2 2799.42  202.08
  -2  -4  -2 2981.30  202.88
  -2   4   2 3021.00  202.28
   2  -4   2 2873.91  202.28
   2  -4   2 2858.41  202.68
   2  -4   2 3083.79  202.08
  -2  -4  -2 2886.41  202.38
   2   4  -2 3191.38  202.28
   2   4  -2 2973.80  202.08
   2  -5  -2   22.80    2.10
   2   5   2   18.10    2.00
  -2  -5   2   29.40    2.20
   2  -5  -2   27.20    2.00
  -2  -5   2   28.30    2.30
   2  -5  -2   23.50    2.30
   2   5   2   20.40    2.00
  -2  -5   2   25.10    1.90
   2   5  -2   26.60    1.90
   2   5  -2   29.70    2.20
  -2  -5  -2   19.10    2.10
  -2   5   2   27.20    2.10
  -2  -5  -2   19.60    1.90
  -2  -6   2  531.55   38.00
  -2   6  -2  497.85   37.90
   2  -6  -2  533.55   38.10
   2   6   2  557.34   37.80
   2  -6  -2  589.14   38.00
   2   6   2  512.85   38.00
  -2  -6   2  524.25   38.10
   2  -6  -2  634.84   37.80
  -2  -6   2  486.05   37.70
  -2  -6  -2  571.54   37.80
   2  -6   2  525.65   38.00
  -2   6   2  597.34   37.90
   2   6  -2  559.04   38.00
   2  -6   2  583.04   38.10
   2   6  -2  519.65   37.70
  -2  -6  -2  549.54   38.10
   2   7   2   22.60    2.20
  -2   7  -2   23.00    2.20
   2  -7  -2   19.80    1.90
  -2  -7   2   27.70    2.40
   2   7   2   21.90    2.00
  -2  -7   2   27.30    1.80
   2  -7  -2   17.40    2.10
   2  -7  -2   22.00    2.40
  -2  -7  -2   24.30    1.90
   2  -7   2   19.10    2.30
  -2   7   2   19.30    2.10
   2   7  -2   25.10    2.30
  -2  -7  -2   21.40    2.30
   2  -7   2   25.90    2.30
   2   7  -2   24.40    1.90
  -2  -8   2  416.46   30.00
  -2   8  -2  412.96   29.90
   2  -8  -2  427.76   29.60
   2  -8  -2  435.66   30.00
   2   8   2  472.35   29.70
   2   8   2  458.55   30.00
  -2  -8   2  411.56   30.10
  -2  -8   2  460.55   29.40
   2  -8  -2  391.96   30.00
  -2   8   2  405.66   29.80
   2   8  -2  392.16   29.90
  -2  -8  -2  471.65   29.60
   2   8  -2  405.96   29.50
   2  -8   2  420.06   30.10
  -2  -8  -2  416.76   30.10
   2  -8   2  436.06   30.00
  -2  -9   2   13.80    1.30
   2   9   2   16.80    2.00
   2  -9  -2   13.50    2.20
  -2  -9   2   11.20    2.00
   2   9   2   17.70    1.60
   2  -9  -2   14.10    1.50
   2  -9  -2   15.10    2.00
  -2   9  -2    9.20    1.80
  -2  -9   2   12.10    2.00
  -2   9   2   14.40    1.40
  -2  -9  -2   19.70    1.60
   2   9  -2   13.30    2.00
  -2  -9  -2   17.70    2.20
   2  -9   2   11.90    2.00
  -2   9   2   15.60    2.00
   2  10   2  181.38   13.80
   2  10   2  189.08   13.40
  -2 -10   2  180.28   14.00
   2 -10  -2  214.38   14.20
  -2  10  -2  199.78   13.90
  -2 -10   2  157.88   13.90
   2 -10  -2  203.88   13.50
   2 -10  -2  209.58   14.00
   2  10  -2  177.38   13.80
  -2  10   2  178.88   13.80
   2 -10   2  203.68   14.10
  -2  10   2  204.98   13.30
  -2 -10  -2  177.28   13.30
  -2 -10  -2  178.88   14.00
   2  11   2   39.10    3.70
   2  11   2   41.50    3.20
   2 -11  -2   35.20    3.70
   2 -11  -2   31.10    3.10
  -2  11  -2   38.90    3.70
  -2 -11   2   44.10    4.00
   2 -11  -2   38.30    3.90
   2  11  -2   41.60    3.80
  -2  11   2   34.90    2.90
   2 -11   2   42.20    3.90
  -2  11   2   31.40    3.50
  -2 -11  -2   38.70    3.00
  -2 -11  -2   40.20    3.90
  -2  12  -2  132.19   10.70
   2 -12  -2  148.29   10.20
   2  12   2  136.59   10.20
   2  12   2  141.09   10.80
  -2 -12   2  132.09   10.90
   2 -12  -2  150.08   10.90
   2 -12  -2  146.29   11.00
   2  12  -2  135.59   10.80
   2 -12   2  138.29   10.90
  -2  12   2  153.58   10.00
  -2 -12  -2  126.19   11.00
  -2 -12  -2  135.19   10.00
  -2  12   2  152.28   10.80
  -2 -13   2   26.70    3.50
   2 -13  -2   26.30    3.40
   2  13   2   27.90    3.40
   2 -13  -2   22.60    3.60
  -2  13  -2   22.50    3.40
  -2 -13  -2   26.20    3.90
  -2  13   2   25.80    3.20
   2 -13   2   27.20    3.40
   2  13  -2   31.70    3.50
   2 -14  -2   65.29    5.90
   2  14   2   56.89    5.60
  -2  14  -2   53.79    5.60
  -2 -14   2   61.99    5.90
  -2 -14  -2   72.09    6.20
   2  14  -2   53.89    5.60
  -2  14   2   62.39    5.60
   2 -14   2   60.19    5.80
  -2  15  -2    2.00    1.90
   2 -15  -2    2.90    2.10
  -2 -15   2    1.00    2.00
   2  15   2    2.70    1.80
  -2  15   2    1.80    1.80
  -2 -15  -2    5.10    2.20
   2 -15   2    4.40    2.20
   2  15  -2    2.60    2.00
   2 -16  -2   13.30    3.10
   2  16   2   10.60    2.80
  -2 -16   2   18.90    3.60
  -2  16  -2   16.10    3.20
  -2 -16  -2   11.80    3.10
   2  16  -2   11.30    3.00
   2 -16   2   13.50    3.30
  -2  16   2   14.70    3.00
   2  17   2    5.70    2.40
  -2  17  -2    5.30    2.40
   2 -17  -2    5.70    2.70
  -2 -17   2    3.30    2.40
   2 -17   2    4.70    2.50
  -2 -17  -2    3.00    2.50
   2  17  -2    5.30    2.40
  -2  17   2    5.50    2.40
   2  18   2   16.40    3.50
  -2 -18   2   17.00    3.80
  -2  18  -2   16.40    3.40
   2 -18  -2   15.40    3.60
  -2  18   2   14.40    3.30
  -2 -18  -2   15.50    3.70
   2  18  -2   11.40    3.20
   2 -18   2   12.40    3.30
  -2 -19   2    8.30    3.20
   2 -19  -2    9.90    3.30
   2  19   2    8.90    3.10
  -2  19  -2    8.90    3.10
   2  19  -2    5.20    2.80
  -2 -19  -2   14.10    3.60
   2 -19   2    7.90    3.10
  -2  19   2    8.40    2.80
   2 -20  -2   11.50    3.60
  -2 -20   2   13.30    3.80
  -2  20  -2    8.10    3.40
   2  20   2    9.70    3.20
  -2 -20  -2    9.30    3.60
   2  20  -2    7.80    3.30
   2 -20   2   10.90    3.60
  -2  20   2   11.00    3.40
  -2  21  -2   -1.10    2.60
  -2 -21   2    0.00    2.60
   2 -21  -2    1.70    3.00
   2  21   2    0.40    2.70
  -2  21   2    3.70    3.00
   2  21  -2   -2.30    2.40
   2 -21   2   -0.90    2.80
  -2 -21  -2    1.50    3.20
   3   0  -2  522.65   40.50
   3   0  -2  569.64   40.40
  -3   0  -2  592.94   40.40
  -3   0   2  582.94   40.50
  -3   0  -2  635.64   40.60
   3   0   2  587.14   40.50
   3   0  -2  584.94   40.50
   3   0   2  637.84   40.50
   3  -1  -2  394.76   28.80
  -3   1  -2  465.55   29.00
   3   1   2  416.26   28.90
   3  -1  -2  369.96   28.90
  -3  -1   2  434.26   28.90
   3  -1  -2  385.96   28.90
   3  -1   2  409.96   28.90
  -3  -1  -2  436.66   28.70
  -3  -1  -2  427.76   29.00
  -3   1   2  407.66   28.90
   3  -1   2  422.46   28.90
   3   1  -2  424.76   28.80
   3   1  -2  392.16   28.80
   3  -1   2  450.65   28.90
   3   1  -2  452.85   29.00
   3  -2  -2 5936.81  396.86
   3   2   2 6324.17  397.36
  -3   2  -2 5722.83  397.26
  -3  -2   2 5351.96  397.26
   3   2   2 5592.74  397.26
   3  -2  -2 5846.21  397.26
   3  -2  -2 5705.23  397.46
  -3  -2   2 5740.03  397.06
  -3  -2  -2 5465.75  397.46
   3  -2   2 6027.00  397.06
   3  -2   2 6076.89  397.46
   3   2  -2 5791.82  396.96
  -3   2   2 5665.43  397.36
   3  -2   2 5298.17  396.96
  -3   2   2 5932.01  396.76
   3   2  -2 5809.82  397.06
  -3  -2  -2 6284.87  396.76
   3   2  -2 5713.33  397.06
   3  -3  -2   97.39    7.60
  -3  -3   2  107.29    7.50
  -3  -3   2  106.19    7.60
   3   3   2  116.69    7.60
  -3   3  -2   87.39    7.50
   3  -3  -2  112.19    7.60
   3  -3  -2  110.39    7.50
   3   3   2  106.69    7.60
  -3  -3  -2   97.39    7.60
  -3  -3  -2  113.99    7.50
  -3   3   2  111.99    7.50
   3  -3   2  103.59    7.50
   3   3  -2  106.29    7.50
   3  -3   2  104.69    7.60
   3   3  -2  111.59    7.60
  -3  -4   2 2990.00  193.38
   3   4   2 2661.23  193.38
  -3  -4   2 2675.93  193.78
   3  -4  -2 2617.84  193.48
  -3  -4   2 2889.51  193.68
  -3   4  -2 3096.29  193.68
   3  -4  -2 2921.31  193.38
   3  -4  -2 2608.04  193.58
  -3   4   2 2927.51  193.48
   3  -4   2 3167.08  193.38
  -3  -4  -2 2586.24  193.48
   3   4  -2 3077.79  193.38
   3  -4   2 2633.04  193.48
   3   4  -2 3044.50  193.48
  -3  -4  -2 2607.14  193.38
   3  -4   2 2713.13  193.68
  -3  -4  -2 2782.82  193.38
  -3  -5   2  154.88   12.20
   3   5   2  165.68   12.30
   3   5   2  172.48   12.20
  -3  -5   2  161.88   12.30
   3  -5  -2  182.88   12.50
  -3   5  -2  195.68   12.30
   3  -5  -2  178.18   12.30
   3   5  -2  162.58   12.30
   3  -5   2  204.38   12.50
  -3  -5  -2  165.28   12.40
  -3  -5  -2  168.28   12.20
  -3   5   2  192.58   12.30
  -3  -5  -2  168.48   12.30
   3  -5   2  165.28   12.30
   3   5  -2  152.68   12.10
   3  -5   2  192.98   12.10
  -3   6  -2  587.44   41.10
  -3  -6   2  588.54   41.10
   3  -6  -2  574.54   41.30
   3  -6  -2  638.54   41.00
   3  -6  -2  603.14   41.10
   3   6   2  570.44   41.00
   3   6   2  591.04   41.10
  -3  -6   2  592.84   41.20
  -3  -6   2  548.75   40.90
  -3  -6  -2  579.74   40.90
   3  -6   2  629.54   41.30
   3   6  -2  598.44   41.10
  -3   6   2  633.64   41.10
   3  -6   2  612.14   41.10
   3   6  -2  559.64   40.90
   3  -7  -2   30.90    2.90
  -3  -7   2   35.20    2.80
   3   7   2   41.50    3.20
  -3   7  -2   29.40    3.00
  -3  -7   2   44.80    3.50
  -3  -7   2   39.20    3.20
   3  -7  -2   29.50    3.20
   3   7   2   42.90    3.00
   3   7  -2   38.30    2.90
   3  -7   2   27.30    3.20
   3  -7   2   30.40    3.10
  -3   7   2   29.30    3.00
  -3  -7  -2   41.80    2.90
   3   7  -2   42.70    3.30
  -3  -7  -2   39.30    3.40
   3   8   2  132.39   10.00
  -3  -8   2  169.78   10.60
   3   8   2  120.59   10.20
  -3  -8   2  164.18   10.40
   3  -8  -2  117.59   10.20
   3  -8  -2  121.79    9.90
  -3   8  -2  165.08   10.30
  -3  -8   2  156.98    9.80
   3  -8  -2  127.49   10.40
  -3  -8  -2  115.09   10.30
  -3  -8  -2  135.69    9.90
   3   8  -2  152.98    9.90
  -3   8   2  125.79   10.10
   3  -8   2  154.28   10.50
   3  -9  -2   54.69    5.00
  -3   9  -2   62.09    4.80
   3  -9  -2   63.79    4.90
   3   9   2   64.99    4.90
  -3  -9   2   54.79    4.90
   3  -9  -2   58.09    4.50
   3   9   2   57.19    4.50
  -3  -9   2   57.99    4.20
  -3  -9   2   55.29    4.80
  -3  -9  -2   60.09    4.40
   3  -9   2   56.59    5.00
  -3  -9  -2   54.89    5.00
   3   9  -2   51.69    4.30
   3   9  -2   55.59    4.80
  -3   9   2   59.49    4.70
   3  -9   2   66.09    4.90
   3 -10  -2   99.79    7.50
   3 -10  -2  101.29    7.00
   3  10   2   88.99    7.00
  -3 -10   2   90.29    7.50
   3  10   2   96.39    7.40
  -3 -10   2   83.39    7.60
  -3 -10   2   92.29    6.70
   3 -10  -2   97.69    7.70
  -3  10  -2  102.79    7.40
   3 -10   2   96.09    7.60
  -3 -10  -2   88.29    7.60
  -3  10   2   97.19    7.40
   3 -10   2   99.69    7.50
   3  10  -2   94.29    7.40
  -3 -10  -2   96.99    6.90
   3  10  -2   89.19    6.80
   3 -11  -2    3.10    1.70
   3 -11  -2    3.30    1.40
  -3 -11   2    3.00    1.30
  -3 -11   2    3.30    0.80
  -3  11  -2    3.30    1.30
   3  11   2    2.70    1.30
   3  11   2    3.20    1.10
  -3 -11   2    2.00    1.50
  -3  11   2    1.80    0.70
   3 -11   2    2.90    1.40
  -3 -11  -2    1.80    1.50
  -3  11   2    2.60    1.30
   3  11  -2    2.70    0.80
   3  11  -2    2.30    1.30
  -3 -11  -2    1.10    0.90
   3 -12  -2  183.68   14.20
   3  12   2  190.08   14.00
  -3 -12   2  192.38   14.30
  -3  12  -2  185.18   14.00
   3 -12  -2  191.08   14.10
   3  12   2  173.88   13.50
   3  12  -2  191.18   14.10
  -3  12   2  199.58   14.00
  -3 -12  -2  192.38   14.30
  -3  12   2  179.28   13.20
  -3 -12  -2  186.28   13.30
   3 -12   2  202.38   14.20
   3  13   2   12.10    2.50
  -3  13  -2   21.70    3.00
  -3 -13   2   16.90    3.00
   3 -13  -2   18.40    2.90
   3 -13  -2   18.70    3.20
  -3 -13  -2   12.40    2.80
   3 -13   2   23.30    3.20
   3  13  -2   16.50    2.70
  -3  13   2   15.90    2.70
   3  14   2  183.58   15.00
   3 -14  -2  212.48   15.30
  -3  14  -2  204.58   15.10
  -3 -14   2  210.68   15.50
   3 -14  -2  203.08   15.40
   3 -14   2  227.88   15.40
  -3  14   2  199.98   15.00
  -3 -14  -2  177.88   15.40
   3  14  -2  188.28   15.10
   3 -15  -2    2.30    1.90
  -3  15  -2    4.50    2.10
  -3 -15   2    2.50    2.20
   3  15   2    4.20    2.10
   3  15  -2    1.00    1.90
  -3 -15  -2    2.90    2.20
  -3  15   2    3.90    1.90
   3 -15   2    2.50    2.00
  -3 -16   2    3.70    2.50
   3  16   2    1.80    2.20
   3 -16  -2    1.30    2.20
  -3  16  -2    4.20    2.40
  -3 -16  -2    4.60    2.50
  -3  16   2    4.60    2.40
   3 -16   2    1.30    2.20
   3  16  -2    2.70    2.20
   3 -17  -2    1.80    2.20
   3  17   2    1.00    2.10
  -3 -17   2    0.70    2.40
  -3  17  -2    2.60    2.20
  -3 -17  -2   -1.50    2.20
   3  17  -2    2.90    2.30
  -3  17   2    2.10    2.10
   3 -17   2    0.70    2.00
  -3 -18   2   62.09    6.70
   3  18   2   49.50    5.90
  -3  18  -2   56.59    6.00
   3 -18  -2   57.79    6.30
  -3  18   2   49.20    5.90
   3  18  -2   48.30    6.10
  -3 -18  -2   57.89    6.60
   3 -18   2   56.79    6.30
  -3  19  -2   -0.40    2.40
  -3 -19   2   -2.70    2.20
   3 -19  -2    2.80    2.50
   3  19   2   -0.10    2.30
   3 -19   2    0.40    2.40
  -3  19   2    2.30    2.30
  -3 -19  -2    0.90    2.50
   3  19  -2    1.20    2.20
  -3  20  -2   -0.90    2.60
   3  20   2    3.00    2.70
  -3 -20   2    4.50    3.20
   3 -20  -2    1.60    2.90
   3 -20   2    2.20    2.90
  -3 -20  -2    4.20    3.00
   3  20  -2    3.30    2.80
  -3  20   2    0.10    2.40
  -3  21  -2    2.20    2.70
   3  21   2    3.10    2.90
   3 -21  -2    0.00    2.80
  -3 -21   2   -1.10    2.90
  -3 -21  -2    0.30    2.90
   3 -21   2    2.00    2.90
  -3  21   2    2.50    2.70
   3  21  -2    1.90    2.90
   4   0   2 7787.32  534.35
   4   0  -2 7947.80  533.65
   4   0  -2 7184.68  534.05
  -4   0   2 7766.52  533.95
  -4   0  -2 7550.74  535.15
   4   0   2 8074.39  534.25
   4   0  -2 7917.21  534.15
   4   0   2 8113.89  533.65
  -4   0  -2 7802.72  533.65
   4  -1  -2   51.59    4.20
  -4   1  -2   58.29    4.30
   4  -1  -2   56.29    4.00
   4   1   2   63.79    4.20
  -4  -1   2   54.09    4.10
   4  -1  -2   60.79    4.30
   4   1   2   59.39    4.30
   4   1  -2   52.39    4.10
   4  -1   2   61.79    4.20
  -4  -1  -2   56.89    4.00
   4   1  -2   53.69    4.00
  -4   1   2   51.39    4.10
   4  -1   2   58.69    4.30
   4  -1   2   61.79    4.10
  -4  -1  -2   51.59    4.30
   4   1  -2   56.59    4.20
   4   2   2  841.42   55.09
  -4  -2   2  799.62   54.99
  -4  -2   2  811.62   55.09
   4  -2  -2  757.02   54.99
   4  -2  -2  788.82   55.09
   4   2   2  809.12   54.89
   4  -2  -2  769.72   55.19
   4   2   2  753.92   55.19
  -4  -2  -2  815.82   54.89
   4  -2   2  791.32   55.09
  -4  -2  -2  851.71   55.19
   4  -2   2  770.22   55.09
   4  -2   2  816.62   55.09
   4   2  -2  798.42   54.99
   4   2  -2  877.61   55.19
   4   2  -2  797.52   54.99
  -4   2   2  771.72   55.09
  -4  -3   2  423.36   28.60
   4  -3  -2  397.86   28.50
   4  -3  -2  422.66   28.60
   4   3   2  405.76   28.70
   4   3   2  417.16   28.60
  -4  -3   2  412.46   28.70
   4  -3  -2  374.86   28.70
  -4  -3  -2  442.96   28.70
   4  -3   2  386.16   28.60
   4  -3   2  402.46   28.70
  -4   3   2  395.96   28.50
   4   3  -2  429.96   28.70
   4  -3   2  409.76   28.60
   4   3  -2  452.35   28.60
  -4  -3  -2  430.96   28.50
  -4  -4   2 1027.70   80.59
   4  -4  -2 1249.77   80.59
  -4  -4   2 1156.88   80.69
   4  -4  -2 1249.77   80.49
   4  -4  -2 1200.88   80.79
   4   4   2 1180.68   80.69
  -4  -4   2 1207.98   80.59
   4   4   2 1152.78   80.59
  -4   4  -2 1141.19   80.49
   4  -4   2 1222.58   80.49
   4  -4   2 1180.38   80.69
  -4  -4  -2 1294.37   80.69
  -4   4   2 1111.99   80.49
   4   4  -2 1183.48   80.59
   4   4  -2 1114.89   80.49
  -4  -4  -2 1241.28   80.49
  -4  -4  -2 1175.68   80.69
   4  -4   2 1019.60   80.59
  -4  -5   2   20.70    2.00
  -4  -5   2   17.10    2.00
   4   5   2   29.70    2.10
   4   5   2   24.90    2.10
  -4  -5   2   18.80    1.90
  -4   5  -2   22.70    1.90
  -4  -5  -2   26.20    2.00
   4   5  -2   16.20    1.90
   4  -5   2   20.70    2.00
   4   5  -2   16.10    1.90
   4  -5   2   24.10    1.90
  -4  -5  -2   29.40    2.30
   4  -5   2   23.00    2.20
  -4  -6   2  620.14   43.50
  -4  -6   2  602.34   43.60
   4   6   2  615.34   43.60
   4  -6  -2  656.53   43.80
  -4   6  -2  647.54   43.60
  -4  -6   2  633.24   43.80
   4  -6  -2  626.74   43.60
   4   6   2  654.83   43.70
  -4  -6  -2  645.54   43.50
   4   6  -2  596.74   43.50
  -4   6   2  683.63   43.50
   4  -6   2  639.64   43.70
  -4  -6  -2  593.04   43.60
   4  -6   2  665.83   43.40
   4  -6   2  631.04   43.80
   4   6  -2  609.74   43.60
  -4  -6  -2  591.44   43.80
   4  -7  -2    5.10    1.00
   4   7   2    5.50    1.20
   4  -7  -2    1.80    1.10
  -4   7  -2    2.50    0.90
  -4  -7   2    3.40    1.00
  -4  -7   2    2.00    1.00
   4   7   2    5.80    1.10
  -4  -7   2    1.60    0.70
   4   7  -2    2.80    0.90
  -4  -7  -2    3.90    1.10
  -4  -7  -2    3.70    1.10
   4  -7   2    3.00    1.10
   4  -7   2    1.80    0.90
  -4   7   2    3.30    0.90
   4   7  -2    2.30    0.80
  -4  -7  -2    5.00    0.90
   4  -8  -2  451.85   31.10
   4  -8  -2  478.55   31.40
   4   8   2  434.96   31.10
   4   8   2  408.56   30.90
  -4  -8   2  415.16   30.80
  -4  -8   2  432.76   31.10
  -4   8  -2  467.15   31.10
  -4  -8   2  429.26   31.30
   4  -8   2  467.55   31.30
  -4  -8  -2  439.86   30.80
  -4   8   2  469.75   31.00
   4   8  -2  424.76   30.80
   4   8  -2  458.25   31.20
   4  -8   2  457.85   31.20
  -4  -8  -2  446.76   31.40
  -4  -9   2   25.30    1.80
  -4   9  -2   18.40    2.20
   4  -9  -2   18.50    2.70
  -4  -9   2   23.00    2.60
   4   9   2   18.20    2.10
  -4  -9   2   20.30    2.40
   4   9   2   19.10    2.30
   4  -9  -2   16.80    2.40
   4   9  -2   20.50    2.40
  -4  -9  -2   18.40    2.50
   4   9  -2   22.00    2.00
  -4  -9  -2   21.40    1.90
   4  -9   2   18.00    2.60
   4  -9   2   19.50    2.30
  -4   9   2   17.30    2.10
   4  10   2  281.57   21.20
   4 -10  -2  297.57   21.80
  -4  10  -2  312.97   21.50
   4  10   2  293.77   21.50
  -4 -10   2  284.27   20.90
  -4 -10   2  309.97   21.70
   4 -10  -2  293.17   21.50
  -4 -10   2  320.37   21.80
   4  10  -2  291.97   21.10
   4  10  -2  295.77   21.60
  -4 -10  -2  294.07   21.80
  -4 -10  -2  299.17   21.10
   4 -10   2  328.57   21.70
  -4  10   2  313.97   21.40
   4 -10   2  318.57   21.80
  -4  11  -2   12.60    2.20
  -4 -11   2   14.00    2.40
   4  11   2   12.70    2.20
   4 -11  -2   10.80    2.10
  -4 -11   2   14.20    1.40
  -4 -11   2   15.30    2.60
   4  11   2   12.80    1.90
   4 -11  -2    6.90    2.20
   4 -11   2    9.80    2.20
  -4 -11  -2   10.90    1.60
   4  11  -2   14.20    1.60
  -4  11   2    8.30    1.90
  -4 -11  -2    9.80    2.30
   4  11  -2   13.10    2.20
   4 -11   2   10.00    2.10
  -4 -12   2   62.59    6.50
   4 -12  -2   80.59    6.70
   4 -12  -2   72.09    6.30
   4  12   2   80.19    5.90
   4  12   2   84.99    6.50
  -4  12  -2   65.39    6.20
  -4 -12  -2   70.09    5.70
  -4  12   2   79.59    5.50
  -4 -12  -2   82.29    6.70
  -4  12   2   79.49    6.30
   4  12  -2   69.99    6.30
   4 -12   2   60.59    6.20
   4 -13  -2    3.20    1.70
   4  13   2    4.40    1.80
  -4  13  -2    3.50    1.60
  -4 -13   2    2.40    1.80
   4 -13  -2    5.40    2.10
  -4  13   2    4.00    1.60
  -4 -13  -2    5.90    2.00
   4 -13   2    3.00    1.70
   4  13  -2    2.10    1.60
   4  14   2   78.19    7.30
  -4 -14   2   75.09    7.50
  -4  14  -2   86.69    7.30
   4 -14  -2   87.69    7.70
   4 -14  -2   94.79    7.60
   4 -14   2   91.99    7.60
   4  14  -2   84.89    7.40
  -4  14   2   85.59    7.30
  -4 -14  -2   80.59    7.80
   4  15   2    5.10    2.10
  -4  15  -2   -0.80    1.70
  -4 -15   2    1.10    1.90
   4 -15  -2    2.90    2.20
   4 -15  -2    2.50    2.00
  -4  15   2    0.10    1.70
  -4 -15  -2    4.30    2.30
   4 -15   2    1.30    2.00
   4  15  -2    0.10    1.80
   4 -16  -2   36.90    4.70
   4  16   2   31.10    4.60
  -4  16  -2   40.00    4.90
  -4 -16   2   43.10    5.40
   4  16  -2   38.00    5.00
   4 -16   2   43.80    5.20
  -4  16   2   37.30    4.90
  -4 -16  -2   50.19    5.50
   4  17   2   19.30    3.50
  -4 -17   2   20.00    4.00
  -4  17  -2   18.80    3.60
   4 -17  -2   15.00    3.30
  -4 -17  -2   19.90    3.90
  -4  17   2   18.00    3.40
   4 -17   2   11.40    3.30
   4  17  -2   20.40    3.70
  -4 -18   2   15.60    3.80
   4  18   2   19.80    3.70
  -4  18  -2   15.10    3.70
   4 -18  -2   21.70    4.00
   4 -18   2   20.90    4.00
  -4 -18  -2   24.70    4.40
   4  18  -2   16.00    3.70
  -4  18   2   21.60    3.80
   4  19   2   -0.10    2.30
  -4  19  -2   -1.40    2.10
   4 -19  -2   -2.00    2.10
  -4 -19   2   -0.50    2.70
   4  19  -2   -0.20    2.40
  -4  19   2    0.70    2.20
  -4 -19  -2    0.40    2.80
   4 -19   2    0.40    2.40
   4  20   2    2.30    2.70
  -4  20  -2   -1.00    2.60
  -4 -20   2    2.80    3.00
   4 -20  -2    0.10    2.70
   4 -20   2    4.10    3.20
  -4  20   2    1.30    2.50
  -4 -20  -2    0.40    3.00
   4  20  -2    1.50    2.70
  -4  21  -2   -0.60    2.60
   4 -21  -2    0.30    2.90
  -4 -21   2   -1.10    2.80
   4  21   2    1.60    2.60
   4  21  -2    4.80    2.90
  -4 -21  -2   -0.10    3.10
   4 -21   2   -0.60    2.60
  -4  21   2    1.20    2.60
  -5   0  -2   58.39    4.40
   5   0  -2   55.49    4.10
   5   0   2   56.49    4.10
   5   0  -2   53.09    4.10
   5   0   2   57.49    4.40
   5   0  -2   49.50    4.30
  -5   0   2   60.99    4.20
   5   0   2   56.79    4.20
  -5   0  -2   59.89    4.00
   5   1   2   55.39    4.10
   5  -1  -2   58.99    4.00
  -5  -1   2   46.00    4.00
   5  -1  -2   61.89    4.30
  -5   1  -2   62.69    4.00
   5   1   2   53.89    4.20
  -5   1  -2   57.19    4.30
   5   1   2   51.79    3.90
   5  -1  -2   58.89    4.10
  -5  -1  -2   52.99    4.30
   5   1  -2   47.40    4.00
   5   1  -2   48.30    4.20
   5   1  -2   50.59    4.00
   5  -1   2   56.29    4.20
  -5   1   2   60.39    4.10
  -5  -1  -2   50.59    3.90
   5  -1   2   63.39    4.20
   5  -1   2   59.69    4.00
   5   2   2  471.85   30.60
   5  -2  -2  470.05   30.70
  -5  -2   2  415.06   30.50
   5   2   2  423.66   30.40
   5   2   2  432.66   30.70
   5  -2  -2  429.96   30.50
   5  -2  -2  416.06   30.70
   5   2  -2  427.16   30.50
  -5  -2  -2  481.05   30.40
  -5   2   2  450.25   30.70
   5   2  -2  426.96   30.50
   5  -2   2  441.26   30.70
   5  -2   2  462.95   30.60
   5   2  -2  470.05   30.70
  -5  -2  -2  419.66   30.70
   5  -2   2  442.36   30.60
   5   3   2  121.49    8.30
  -5  -3   2  112.89    8.20
  -5  -3   2  121.79    8.10
   5  -3  -2   99.99    8.20
   5   3   2  122.69    8.20
   5  -3  -2   97.59    8.00
   5  -3  -2  101.89    8.20
  -5  -3  -2  123.89    8.40
   5   3  -2  123.99    8.30
  -5   3   2  104.39    8.00
  -5   3   2  107.39    8.30
   5   3  -2  114.89    8.20
   5  -3   2  115.29    8.20
   5  -3   2  118.49    8.20
  -5  -3  -2  125.39    8.00
   5  -3   2  113.39    8.20
   5   3  -2  117.99    8.10
   5  -4  -2  542.05   40.00
   5   4   2  543.85   40.10
  -5  -4   2  552.54   40.20
  -5  -4   2  625.74   40.10
  -5   4  -2  609.44   40.10
  -5  -4   2  550.94   40.20
   5  -4  -2  576.74   40.30
   5   4   2  612.14   40.30
   5  -4  -2  569.64   40.10
  -5  -4  -2  533.95   40.00
   5   4  -2  593.94   40.20
  -5  -4  -2  591.64   40.20
   5  -4   2  607.24   40.10
  -5   4   2  519.75   39.90
   5  -4   2  615.94   40.20
   5  -4   2  621.94   40.30
   5   4  -2  608.64   40.10
   5  -5  -2  138.59   10.20
  -5   5  -2  140.59   10.20
  -5  -5   2  145.19   10.20
   5  -5  -2  140.49   10.50
  -5  -5   2  145.79   10.30
   5   5   2  127.69   10.30
  -5  -5   2  148.89   10.40
   5   5   2  139.89   10.30
   5  -5   2  145.59   10.40
   5  -5   2  145.59   10.20
   5  -5   2  154.98   10.50
  -5  -5  -2  148.09   10.30
  -5  -5  -2  144.19   10.20
   5   5  -2  136.89   10.30
   5   5  -2  154.18   10.30
  -5   5   2  136.29   10.10
  -5  -5  -2  142.69   10.40
  -5  -6   2  756.72   48.40
  -5  -6   2  707.23   48.60
   5  -6  -2  689.43   48.60
  -5  -6   2  677.13   48.30
   5   6   2  688.73   48.40
   5   6   2  689.43   48.40
   5  -6  -2  649.14   48.30
  -5   6  -2  734.33   48.40
   5  -6   2  743.23   48.30
   5   6  -2  731.93   48.50
  -5  -6  -2  740.83   48.40
   5  -6   2  731.63   48.60
  -5   6   2  675.73   48.30
   5   6  -2  710.33   48.30
  -5  -6  -2  609.34   48.50
   5  -6   2  649.04   48.40
  -5  -6  -2  713.23   48.40
  -5  -7   2  177.88   13.90
  -5  -7   2  206.78   14.10
   5  -7  -2  203.68   14.00
  -5  -7   2  202.48   14.30
   5  -7  -2  177.48   14.30
   5   7   2  189.78   14.10
   5   7   2  198.78   14.10
  -5   7  -2  207.88   14.00
  -5  -7  -2  195.48   13.90
   5   7  -2  187.88   13.90
   5  -7   2  188.08   14.20
   5  -7   2  191.38   13.80
   5   7  -2  201.78   14.10
   5  -7   2  213.58   14.20
  -5  -7  -2  204.38   14.10
  -5  -7  -2  197.88   14.30
  -5   7   2  192.98   13.90
  -5  -8   2  112.59    8.70
   5   8   2  107.19    8.40
  -5  -8   2  103.59    8.40
   5   8   2  111.89    8.50
   5  -8  -2  115.09    8.40
  -5   8  -2  111.89    8.40
   5  -8  -2  100.89    8.70
  -5  -8   2  125.69    8.30
  -5  -8  -2  104.69    8.60
   5  -8   2  121.29    8.60
   5  -8   2  116.29    8.70
   5   8  -2  121.09    8.30
   5   8  -2  109.69    8.50
  -5   8   2  110.89    8.40
  -5  -8  -2  120.79    8.50
  -5  -8  -2  109.59    8.20
   5  -9  -2   48.20    4.60
   5  -9  -2   55.09    4.40
   5   9   2   52.69    4.40
  -5  -9   2   54.39    4.40
   5   9   2   52.79    4.30
  -5  -9   2   48.90    4.60
  -5  -9   2   47.40    4.00
  -5   9  -2   39.40    4.20
   5  -9   2   52.29    4.70
  -5   9   2   55.59    4.30
  -5  -9  -2   60.99    4.10
  -5  -9  -2   56.79    4.80
   5   9  -2   47.00    4.10
   5   9  -2   51.99    4.50
   5  -9   2   46.80    4.40
   5 -10  -2  170.08   12.60
   5  10   2  182.38   12.50
   5  10   2  163.88   12.60
   5 -10  -2  162.78   12.80
  -5 -10   2  168.68   12.10
  -5 -10   2  165.48   12.70
  -5  10  -2  180.88   12.60
  -5 -10   2  157.88   12.80
   5  10  -2  168.78   12.70
  -5  10   2  174.78   12.50
   5 -10   2  182.38   12.90
  -5 -10  -2  157.78   12.80
  -5 -10  -2  175.28   12.20
   5 -10   2  178.28   12.70
   5  10  -2  167.08   12.20
   5 -11  -2    7.60    1.80
  -5  11  -2    6.40    1.70
   5  11   2    7.00    1.80
   5  11   2   11.80    1.90
  -5 -11   2    8.90    2.10
  -5 -11   2    9.00    2.00
   5 -11  -2    6.80    2.10
  -5 -11   2    7.60    1.20
   5  11  -2    6.90    1.40
  -5 -11  -2    8.10    2.20
   5 -11   2    3.80    1.80
   5 -11   2    6.00    1.80
  -5  11   2    7.90    1.70
   5  11  -2    6.40    1.90
  -5 -11  -2   13.50    1.60
   5 -12  -2  305.47   22.20
   5  12   2  280.67   21.50
  -5 -12   2  310.87   22.00
  -5 -12   2  301.17   22.20
   5 -12  -2  299.67   21.80
  -5  12  -2  322.07   21.90
   5  12   2  290.97   21.80
  -5 -12  -2  280.77   22.10
   5 -12   2  323.27   22.20
  -5 -12  -2  289.97   21.20
  -5  12   2  318.17   21.80
   5  12  -2  295.47   21.90
   5 -12   2  325.17   22.00
   5 -13  -2  112.49    9.10
   5 -13  -2  118.59    8.80
  -5 -13   2  106.59    9.10
   5  13   2  125.29    8.90
  -5  13  -2  101.59    8.60
   5  13  -2  112.59    8.80
  -5 -13  -2  102.39    9.00
   5 -13   2   98.09    8.70
  -5  13   2  108.89    8.60
   5 -13   2   90.99    8.80
  -5  14  -2   47.00    4.80
   5 -14  -2   49.30    5.00
  -5 -14   2   42.20    5.00
   5 -14  -2   48.50    5.20
   5  14   2   42.00    4.80
   5 -14   2   49.30    5.00
  -5 -14  -2   48.90    5.30
   5  14  -2   47.10    4.90
  -5  14   2   35.40    4.50
  -5 -15   2   10.30    2.80
   5  15   2    7.90    2.40
   5 -15  -2    6.90    2.70
  -5  15  -2   11.50    2.70
   5 -15  -2    9.40    2.40
  -5 -15  -2    4.00    2.40
   5  15  -2    5.20    2.40
  -5  15   2    7.40    2.30
   5 -15   2   11.60    2.80
   5 -16  -2   92.59    8.90
   5  16   2   92.69    8.50
   5 -16  -2  100.09    8.60
  -5  16  -2   94.59    8.60
  -5 -16   2  103.79    9.00
  -5 -16  -2   95.09    9.10
   5  16  -2   97.59    8.60
   5 -16   2  112.99    8.90
  -5  16   2   93.99    8.40
  -5  17  -2    6.90    2.50
   5 -17  -2    5.50    2.50
  -5 -17   2    9.30    3.20
   5  17   2    8.30    2.70
  -5 -17  -2   11.90    3.30
  -5  17   2    5.80    2.40
   5 -17   2    7.10    2.90
   5  17  -2    7.40    2.60
  -5 -18   2   20.30    4.30
   5  18   2   19.10    3.90
   5 -18  -2   21.80    4.20
  -5  18  -2   20.90    4.00
  -5 -18  -2   22.90    4.40
  -5  18   2   19.70    3.90
   5  18  -2   18.80    3.80
   5 -18   2   30.70    4.60
   5  19   2    3.00    2.30
   5 -19  -2    1.30    2.50
  -5 -19   2    1.30    2.70
  -5  19  -2    5.40    2.90
  -5 -19  -2   -2.60    2.40
  -5  19   2    5.60    2.60
   5  19  -2    5.70    2.70
   5 -19   2    3.50    2.80
  -5  20  -2    8.20    3.10
   5  20   2    3.40    2.70
  -5 -20   2    5.40    3.20
   5 -20  -2    2.10    2.90
   5  20  -2    3.00    3.00
   5 -20   2    5.00    3.10
  -5 -20  -2    5.80    3.40
  -5  20   2    4.90    2.90
   6   0  -2  569.04   40.60
   6   0   2  620.04   40.50
  -6   0   2  576.84   40.60
   6   0   2  587.64   40.60
   6   0  -2  547.65   40.50
   6   0   2  561.44   40.80
  -6   0  -2  629.04   40.90
   6   0  -2  605.14   40.80
  -6   0  -2  604.94   40.50
   6   1   2  451.85   32.40
   6  -1  -2  469.55   32.30
  -6   1  -2  496.25   32.40
   6  -1  -2  500.15   32.60
  -6   1  -2  462.55   32.70
   6   1   2  487.25   32.70
   6  -1  -2  437.16   32.40
   6   1   2  484.65   32.30
  -6   1   2  469.25   32.40
   6  -1   2  479.55   32.50
   6  -1   2  487.95   32.40
  -6  -1  -2  459.75   32.20
   6   1  -2  462.45   32.40
   6   1  -2  444.76   32.60
   6  -1   2  480.35   32.60
   6   1  -2  470.15   32.40
  -6  -1  -2  429.36   32.60
   6  -2  -2  789.42   50.69
  -6  -2   2  743.93   50.39
   6   2   2  704.03   50.49
   6   2   2  695.23   50.29
   6  -2  -2  723.13   50.59
   6   2   2  660.93   50.59
   6  -2  -2  749.33   50.39
  -6   2   2  733.03   50.49
   6  -2   2  760.22   50.69
   6  -2   2  728.43   50.49
   6   2  -2  787.32   50.39
   6   2  -2  650.93   50.39
  -6  -2  -2  676.83   50.29
  -6  -2  -2  779.32   50.79
   6  -2   2  753.72   50.49
   6   2  -2  797.82   50.69
   6   3   2   18.90    2.10
  -6  -3   2   26.60    1.90
   6  -3  -2   20.00    1.80
   6   3   2   23.50    1.70
  -6  -3   2   22.40    2.00
   6  -3  -2   16.80    2.00
   6   3   2   22.70    1.90
   6  -3  -2   18.90    2.00
  -6  -3  -2   17.60    2.10
  -6  -3  -2   19.50    1.70
  -6   3   2   21.80    2.00
   6  -3   2   19.90    2.00
   6   3  -2   24.70    2.20
   6   3  -2   20.80    1.90
   6  -3   2   21.40    2.10
   6  -3   2   22.10    1.90
   6   3  -2   20.10    1.80
  -6  -4   2   36.20    3.40
   6  -4  -2   47.60    3.40
   6   4   2   39.20    3.40
   6   4   2   45.60    3.30
   6  -4  -2   43.70    3.50
   6  -4  -2   40.30    3.20
  -6  -4   2   33.70    3.10
   6   4  -2   42.10    3.20
  -6  -4  -2   38.90    3.40
   6  -4   2   43.20    3.30
   6   4  -2   41.40    3.30
  -6  -4  -2   38.30    3.10
   6  -4   2   41.70    3.40
   6  -4   2   43.50    3.30
   6   4  -2   39.10    3.40
  -6  -5   2   14.10    1.60
   6  -5  -2   12.90    1.40
   6   5   2   12.80    1.50
   6  -5  -2   10.40    1.70
  -6  -5   2   13.00    1.40
   6   5   2   14.20    1.60
  -6  -5   2   14.30    1.60
  -6   5  -2   11.10    1.30
   6  -5  -2   10.80    1.30
  -6  -5  -2   11.60    1.50
   6   5  -2   12.70    1.50
   6  -5   2   12.20    1.40
  -6  -5  -2   11.80    1.50
  -6   5   2   10.30    1.20
   6  -5   2   10.90    1.40
   6   5  -2   15.60    1.60
   6  -5   2   14.00    1.80
  -6  -5  -2   12.70    1.30
  -6  -6   2  923.21   66.49
  -6  -6   2  980.30   66.39
  -6  -6   2  977.50   66.39
   6  -6  -2  999.80   66.69
   6   6   2  989.90   66.39
  -6   6  -2  952.10   66.29
   6   6   2  904.01   66.39
   6  -6  -2  964.30   66.29
  -6  -6  -2  971.60   66.59
  -6  -6  -2  975.60   66.39
   6  -6   2  977.90   66.59
  -6  -6  -2  997.40   66.29
   6   6  -2  925.41   66.39
   6  -6   2  892.71   66.29
   6  -6   2  945.21   66.49
   6   6  -2  931.31   66.39
  -6   6   2 1054.09   66.29
  -6   7  -2  129.69   10.90
  -6  -7   2  152.78   11.10
  -6  -7   2  156.88   11.00
   6  -7  -2  156.18   11.40
   6   7   2  156.78   11.20
  -6  -7   2  155.28   11.30
   6   7   2  159.98   11.10
   6  -7  -2  160.88   11.10
   6  -7   2  139.39   11.10
  -6  -7  -2  159.98   11.40
  -6  -7  -2  165.48   11.10
   6   7  -2  152.68   11.10
   6  -7   2  135.09   10.80
  -6  -7  -2  162.28   11.00
  -6   7   2  148.99   11.00
   6  -7   2  155.08   11.30
   6   7  -2  147.09   11.00
   6   8   2  330.27   24.80
   6  -8  -2  368.56   25.20
  -6  -8   2  346.17   25.10
   6   8   2  337.97   24.90
  -6  -8   2  321.07   24.70
  -6  -8   2  336.17   24.80
   6  -8  -2  353.36   24.80
  -6   8  -2  373.86   24.90
   6  -8   2  364.56   25.10
  -6  -8  -2  369.96   24.80
  -6   8   2  376.66   24.70
   6   8  -2  363.56   24.90
   6  -8   2  373.06   24.90
  -6  -8  -2  322.07   25.00
   6  -8   2  363.46   24.50
   6   8  -2  350.36   24.70
  -6  -8  -2  344.77   24.70
   6   9   2   12.00    2.00
   6  -9  -2   10.60    1.80
  -6  -9   2   15.20    2.10
   6   9   2    8.90    1.80
  -6   9  -2   12.30    2.00
  -6  -9   2   12.70    2.20
   6  -9  -2    7.90    1.90
  -6  -9   2   13.90    1.70
   6   9  -2   11.50    2.00
  -6   9   2    8.70    1.60
   6   9  -2   12.40    1.80
  -6  -9  -2   11.80    2.00
  -6  -9  -2   12.50    2.20
   6  -9   2   14.00    2.10
  -6  -9  -2   11.60    1.60
   6  -9   2   10.70    2.20
  -6 -10   2  124.59    9.70
  -6 -10   2  132.29   10.20
  -6 -10   2  126.69   10.40
   6 -10  -2  149.19   10.20
  -6  10  -2  148.79   10.20
   6  10   2  133.09   10.20
   6  10   2  121.79   10.00
   6 -10  -2  137.29   10.50
   6  10  -2  134.29    9.90
  -6 -10  -2  135.39    9.80
   6  10  -2  140.59   10.30
   6 -10   2  117.89   10.10
  -6 -10  -2  138.09   10.50
  -6  10   2  148.69   10.10
   6 -10   2  130.09   10.40
   6 -11  -2    4.50    2.00
  -6 -11   2    3.10    1.60
  -6 -11   2    4.20    1.60
   6  11   2    7.60    1.70
   6  11   2    5.00    1.70
  -6  11  -2    7.90    1.70
  -6 -11   2    4.20    1.00
   6 -11  -2    7.50    1.80
  -6 -11  -2    6.30    2.00
  -6  11   2    6.80    1.60
  -6 -11  -2    6.00    1.30
   6 -11   2    6.70    1.80
   6  11  -2    4.40    1.30
   6 -11   2    5.50    2.00
   6  11  -2    5.20    1.70
   6 -12  -2  334.87   24.10
  -6 -12   2  327.07   24.30
   6  12   2  356.66   24.30
   6  12   2  351.46   23.90
  -6 -12   2  330.37   24.40
   6 -12  -2  356.06   24.60
  -6  12  -2  326.07   24.10
  -6 -12  -2  323.57   23.60
   6 -12   2  339.07   24.30
  -6  12   2  345.27   24.00
  -6 -12  -2  319.57   24.50
   6 -12   2  339.47   24.50
   6  12  -2  325.17   24.20
   6  13   2    5.90    2.00
   6 -13  -2    7.20    2.30
  -6 -13   2    5.40    2.20
  -6 -13   2   10.50    2.40
  -6  13  -2    5.10    1.90
   6 -13  -2    4.30    1.90
  -6  13   2    5.30    1.90
   6 -13   2    4.10    2.00
   6  13  -2    5.50    2.00
   6 -13   2    7.30    2.30
  -6 -13  -2    7.80    2.40
   6 -14  -2   87.29    7.10
  -6  14  -2   87.19    7.00
  -6 -14   2   63.79    7.10
   6 -14  -2   76.59    7.30
   6  14   2   74.59    7.00
  -6 -14  -2   70.79    7.30
   6 -14   2   91.69    7.20
   6  14  -2   74.69    6.90
  -6  14   2   80.79    6.90
   6  15   2    7.80    2.40
   6 -15  -2    7.20    2.50
  -6 -15   2   11.40    3.00
   6 -15  -2    6.30    2.50
  -6  15  -2    7.80    2.60
   6 -15   2    7.20    2.60
   6  15  -2    9.60    2.60
  -6 -15  -2   11.50    3.00
  -6  15   2    5.40    2.10
   6 -16  -2   74.29    6.60
  -6 -16   2   57.09    6.50
   6  16   2   53.79    6.20
  -6  16  -2   60.89    6.40
   6 -16  -2   70.29    6.80
  -6  16   2   74.39    6.40
  -6 -16  -2   69.29    7.10
   6 -16   2   58.49    6.50
   6  16  -2   55.19    6.30
  -6  17  -2    7.40    2.90
  -6 -17   2    8.10    3.10
   6 -17  -2    7.30    2.60
   6  17   2    4.70    2.50
   6 -17  -2    8.40    3.20
   6 -17   2    6.30    2.90
  -6  17   2    9.10    2.60
  -6 -17  -2   10.00    3.20
   6  17  -2   13.30    3.10
   6  18   2   17.50    3.70
  -6 -18   2   16.70    4.00
  -6  18  -2   20.50    4.00
   6 -18  -2   25.80    4.30
   6 -18   2   21.70    4.20
  -6 -18  -2   25.90    4.60
   6  18  -2   17.70    3.80
  -6  18   2   21.90    3.90
   6  19   2   -0.90    2.10
  -6 -19   2   -1.10    2.70
  -6  19  -2    2.40    2.40
   6 -19  -2   -0.40    2.10
  -6 -19  -2   -0.90    2.40
  -6  19   2    0.00    2.20
   6 -19   2    2.10    2.50
   6  19  -2    4.10    2.70
  -6 -20   2    5.20    3.20
   6 -20  -2    5.10    2.90
  -6  20  -2   -1.80    2.40
   6  20   2    3.90    2.60
  -6 -20  -2    6.10    3.40
   6 -20   2    3.10    3.00
   6  20  -2    5.10    2.90
  -6  20   2   -0.20    2.40
  -7   0  -2 1738.53  119.29
   7   0   2 1800.12  118.89
   7   0  -2 1708.43  119.19
  -7   0   2 1739.23  118.89
   7   0   2 1667.23  118.99
   7   0  -2 1773.02  118.89
   7   0   2 1814.52  119.29
  -7   0  -2 1693.93  118.79
   7   0  -2 1674.33  118.99
  -7   1  -2    9.70    1.60
   7   1   2   11.80    1.60
   7   1   2    9.60    1.00
   7  -1  -2   12.00    1.60
   7   1   2    9.80    1.20
  -7   1  -2    7.90    1.00
  -7  -1   2   11.00    1.00
   7  -1  -2   11.30    1.40
   7   1  -2    8.50    1.10
   7   1  -2   10.50    1.10
  -7  -1  -2   12.20    1.70
   7  -1   2    8.80    1.40
   7  -1   2    9.90    1.20
   7  -1   2    9.10    1.10
  -7   1   2    8.30    1.10
   7   1  -2   11.10    1.60
  -7   2  -2  478.15   33.90
   7   2   2  465.85   33.90
   7  -2  -2  439.36   33.80
   7   2   2  466.85   34.10
   7   2   2  488.45   33.70
   7  -2  -2  461.35   34.10
   7  -2  -2  455.05   34.00
  -7  -2   2  473.25   33.80
   7  -2   2  534.65   34.00
   7   2  -2  534.45   34.20
  -7  -2  -2  531.75   34.30
   7  -2   2  500.95   33.90
  -7  -2  -2  517.55   33.70
   7   2  -2  468.55   33.80
   7   2  -2  526.85   33.90
   7  -2   2  533.65   34.20
  -7   2   2  459.65   33.90
   7   3   2  265.27   18.20
   7  -3  -2  247.28   18.20
   7   3   2  258.77   17.90
  -7  -3   2  262.37   18.20
   7  -3  -2  260.57   18.30
   7   3   2  280.47   18.40
   7  -3  -2  223.78   18.00
  -7  -3   2  262.07   18.10
  -7   3   2  250.97   18.20
   7  -3   2  253.67   18.30
   7   3  -2  261.17   18.30
   7   3  -2  276.07   18.10
   7  -3   2  245.08   18.20
  -7  -3  -2  284.57   17.90
  -7  -3  -2  278.17   18.50
   7  -3   2  234.48   18.10
   7   3  -2  254.77   18.00
   7   4   2  215.18   15.20
  -7  -4   2  190.58   15.00
   7  -4  -2  206.78   15.10
   7   4   2  219.28   15.00
  -7  -4   2  226.38   15.30
  -7  -4   2  207.38   14.90
   7   4   2  213.08   14.70
   7  -4  -2  200.48   15.00
   7  -4  -2  209.48   14.80
  -7  -4  -2  224.98   15.20
   7  -4   2  203.88   15.00
   7   4  -2  207.78   14.80
   7  -4   2  207.58   15.00
   7   4  -2  200.58   15.10
   7   4  -2  216.18   14.90
   7  -4   2  215.38   15.00
  -7   4   2  211.68   14.80
  -7  -4  -2  222.48   14.80
  -7   4   2  214.98   15.10
  -7  -5   2  519.15   36.40
   7  -5  -2  573.14   36.20
   7  -5  -2  486.25   36.10
   7  -5  -2  506.55   36.40
  -7   5  -2  506.15   36.10
   7   5   2  541.35   36.20
   7   5   2  539.55   36.40
  -7  -5   2  491.55   36.30
  -7  -5   2  516.55   36.10
   7   5  -2  512.45   36.20
   7   5  -2  526.35   36.30
   7  -5   2  518.05   36.20
  -7  -5  -2  534.35   36.00
  -7   5   2  562.84   36.00
  -7  -5  -2  508.35   36.30
   7  -5   2  508.55   36.30
   7   5  -2  541.05   36.10
   7  -5   2  485.95   36.20
  -7  -6   2  674.13   50.39
   7  -6  -2  706.73   50.19
  -7  -6   2  740.23   50.39
   7   6   2  695.83   50.39
   7  -6  -2  717.03   50.19
  -7  -6   2  741.13   50.19
   7   6   2  716.93   50.29
  -7   6  -2  762.62   50.19
   7  -6  -2  707.53   50.59
   7  -6   2  676.73   50.39
   7   6  -2  761.72   50.29
   7  -6   2  754.92   50.29
  -7  -6  -2  730.03   50.09
   7  -6   2  809.62   50.39
   7   6  -2  696.73   50.29
  -7  -6  -2  743.63   50.49
  -7   6   2  729.63   50.09
  -7  -6  -2  710.53   50.39
  -7  -7   2  238.18   16.80
  -7   7  -2  256.97   16.80
   7   7   2  226.48   16.90
  -7  -7   2  214.48   16.80
  -7  -7   2  231.08   17.00
   7  -7  -2  241.58   16.80
   7  -7  -2  230.38   17.10
   7   7   2  243.98   16.90
   7   7  -2  234.28   16.90
   7   7  -2  242.88   16.90
  -7  -7  -2  221.88   17.00
   7  -7   2  256.47   17.00
  -7  -7  -2  246.78   16.70
  -7  -7  -2  223.58   16.80
  -7   7   2  218.68   16.70
   7  -7   2  243.88   16.70
   7  -7   2  241.58   17.10
  -7  -8   2  132.89   10.40
   7  -8  -2  158.38   10.50
   7   8   2  134.69   10.50
  -7  -8   2  135.89   10.70
  -7   8  -2  148.09   10.40
  -7  -8   2  123.39   10.40
   7  -8  -2  133.09   10.80
   7   8   2  139.99   10.50
   7   8  -2  138.39   10.50
  -7  -8  -2  137.59   10.70
   7   8  -2  135.49   10.40
   7  -8   2  140.39   10.60
   7  -8   2  153.98   10.30
  -7  -8  -2  146.99   10.50
   7  -8   2  144.89   10.80
  -7  -8  -2  144.09   10.40
  -7   8   2  160.28   10.40
  -7  -9   2  250.17   17.00
  -7  -9   2  232.98   16.80
  -7  -9   2  246.38   17.20
   7   9   2  242.88   17.00
   7  -9  -2  230.18   16.90
   7  -9  -2  219.98   17.20
  -7   9  -2  218.88   16.80
   7   9   2  247.58   17.00
  -7   9   2  231.68   16.70
   7   9  -2  230.78   16.80
   7  -9   2  213.08   16.90
  -7  -9  -2  244.18   17.30
   7  -9   2  207.18   17.10
   7   9  -2  246.28   17.00
  -7  -9  -2  233.18   16.90
  -7  -9  -2  255.77   16.80
  -7  10  -2  155.78   10.10
  -7 -10   2  126.09   10.30
   7 -10  -2  134.39   10.40
  -7 -10   2  133.69   10.00
   7  10   2  137.99   10.00
   7  10   2  115.79   10.00
  -7 -10   2  130.49    9.70
   7 -10  -2  134.59   10.10
   7  10  -2  146.59   10.20
   7 -10   2  153.78   10.20
  -7  10   2  131.39    9.90
  -7 -10  -2  112.69    9.90
   7  10  -2  130.09    9.80
   7 -10   2  136.39   10.40
  -7 -10  -2  116.19   10.20
  -7 -10  -2  123.79    9.70
  -7 -11   2   30.00    3.40
  -7 -11   2   25.00    3.80
   7  11   2   33.50    3.60
   7  11   2   29.40    3.30
   7 -11  -2   35.60    3.60
  -7 -11   2   28.80    2.90
  -7  11  -2   29.40    3.30
   7 -11  -2   35.70    4.00
  -7  11   2   34.70    3.30
  -7 -11  -2   38.60    3.90
   7  11  -2   25.50    3.00
   7 -11   2   31.30    3.80
   7 -11   2   26.10    3.50
   7  11  -2   28.00    3.50
  -7 -11  -2   33.40    3.00
   7 -12  -2  143.59   11.30
  -7  12  -2  159.98   11.30
   7 -12  -2  139.39   11.60
   7  12   2  144.49   11.10
   7  12   2  147.99   11.30
  -7 -12   2  144.89   11.40
  -7 -12   2  142.39   11.60
  -7 -12  -2  145.99   11.70
  -7 -12  -2  141.79   10.70
  -7  12   2  137.09   11.10
   7  12  -2  143.49   11.30
   7 -12   2  180.38   11.90
   7 -13  -2   15.60    2.90
  -7 -13   2   17.30    3.10
   7 -13  -2   20.00    3.50
  -7  13  -2   13.90    2.80
  -7 -13   2   20.30    3.20
   7  13   2   16.30    2.90
   7  13  -2   13.90    2.80
   7 -13   2   12.50    2.80
  -7  13   2   18.10    2.70
  -7 -13  -2   15.50    3.10
   7 -13   2   14.40    3.10
   7 -14  -2   36.80    4.80
  -7  14  -2   31.00    4.10
  -7 -14   2   30.40    4.50
   7 -14  -2   33.20    4.10
   7  14   2   25.30    3.90
   7 -14   2   35.20    4.70
   7 -14   2   33.50    4.40
  -7  14   2   34.30    3.90
  -7 -14  -2   25.90    4.20
   7  14  -2   27.60    4.00
   7 -15  -2    4.10    2.50
   7  15   2   11.20    2.60
   7 -15  -2    5.50    2.30
  -7 -15   2    4.70    2.50
  -7  15  -2    3.40    2.20
   7 -15   2    6.00    2.50
  -7 -15  -2    8.20    2.70
  -7  15   2    4.40    2.20
   7  15  -2    4.70    2.30
   7 -16  -2   56.59    6.40
  -7  16  -2   64.09    6.00
   7 -16  -2   51.79    5.90
  -7 -16   2   62.59    6.50
   7  16   2   46.90    5.70
   7 -16   2   63.99    6.20
  -7 -16  -2   55.29    6.50
   7  16  -2   54.09    5.90
  -7  16   2   60.89    5.90
   7 -17  -2    1.50    2.30
   7  17   2    1.90    1.90
   7 -17  -2    1.20    2.70
  -7 -17   2    2.00    2.50
  -7  17  -2   -1.10    2.20
  -7  17   2    2.90    2.00
   7 -17   2    0.90    2.20
   7  17  -2   -0.20    2.00
  -7 -17  -2    1.60    2.40
  -7  18  -2   14.00    3.40
   7 -18  -2   11.00    3.30
  -7 -18   2   14.00    3.80
   7  18   2    6.30    2.80
  -7  18   2    8.40    2.80
   7  18  -2   11.70    3.20
   7 -18   2   18.20    3.80
  -7 -18  -2   11.10    3.70
  -7 -19   2   -1.40    2.60
   7  19   2    0.10    2.10
   7 -19  -2   -0.30    2.40
  -7  19  -2    0.20    2.40
   7  19  -2   -0.70    2.20
   7 -19   2   -1.60    2.50
  -7  19   2   -2.20    2.00
  -7 -19  -2   -0.90    2.60
   7  20   2    7.60    3.10
   7 -20  -2   15.00    3.80
  -7  20  -2   11.40    3.60
  -7 -20   2    8.20    3.50
   7 -20   2   12.20    3.70
  -7  20   2    9.20    3.20
   7  20  -2    9.60    3.10
  -7 -20  -2    9.40    3.70
   8   0  -2  232.78   16.00
   8   0   2  221.88   16.00
  -8   0  -2  219.08   15.50
  -8   0   2  234.58   15.70
   8   0   2  224.08   15.60
  -8   0  -2  220.68   16.10
   8   0  -2  213.88   15.70
   8   0  -2  221.88   15.60
  -8   1  -2  192.28   13.40
   8  -1  -2  166.38   13.50
   8   1   2  200.48   13.60
   8  -1  -2  204.18   13.80
  -8   1  -2  173.48   13.90
  -8  -1   2  203.78   13.40
   8   1   2  192.38   13.40
   8   1   2  205.98   13.90
   8  -1   2  194.98   13.80
   8   1  -2  185.68   13.50
  -8  -1  -2  185.18   13.30
  -8   1   2  189.58   13.50
   8   1  -2  176.98   13.80
  -8  -1  -2  201.48   14.00
   8   1  -2  206.78   13.50
   8  -1   2  188.18   13.60
   8  -1   2  186.78   13.50
   8   2   2  341.87   25.20
  -8  -2   2  364.36   24.80
   8   2   2  349.87   24.90
   8  -2  -2  378.56   24.80
   8  -2  -2  373.86   25.00
   8   2   2  337.67   24.70
   8  -2  -2  402.66   25.20
  -8   2  -2  361.76   24.90
   8  -2   2  367.56   24.90
   8  -2   2  351.56   24.90
  -8   2   2  375.26   25.00
   8   2  -2  363.16   25.10
   8   2  -2  339.17   24.80
   8   2  -2  314.67   24.70
   8  -2   2  374.06   25.20
  -8  -2  -2  337.17   25.20
  -8  -2  -2  344.47   24.70
   8   3   2  352.56   24.30
   8   3   2  381.36   24.60
   8  -3  -2  340.97   24.10
  -8   3  -2  345.07   24.30
   8  -3  -2  359.36   24.40
   8  -3  -2  378.86   24.50
   8   3   2  329.97   24.00
  -8  -3   2  352.86   24.10
   8   3  -2  317.37   24.10
   8  -3   2  325.17   24.40
   8  -3   2  345.47   24.30
   8   3  -2  325.87   24.40
   8   3  -2  337.47   24.20
  -8   3   2  361.96   24.40
  -8  -3  -2  348.07   24.60
  -8  -3  -2  363.66   24.00
   8  -3   2  339.87   24.30
   8  -4  -2  437.56   29.60
   8  -4  -2  431.46   29.90
  -8  -4   2  415.76   29.60
  -8  -4   2  423.46   29.80
   8   4   2  415.66   29.40
   8   4   2  441.86   30.00
   8  -4  -2  440.96   29.90
   8   4   2  404.16   29.70
  -8  -4   2  414.56   30.10
  -8  -4  -2  447.96   29.50
   8   4  -2  414.66   29.50
   8  -4   2  397.76   29.80
   8   4  -2  429.96   29.90
   8   4  -2  404.36   29.70
   8  -4   2  413.46   29.70
  -8   4   2  464.65   29.50
  -8  -4  -2  429.26   30.00
  -8   4   2  431.36   29.90
   8  -4   2  444.26   29.80
   8  -5  -2  173.28   13.20
  -8  -5   2  195.78   13.20
  -8   5  -2  184.88   13.20
   8  -5  -2  167.28   13.40
   8   5   2  192.98   13.00
   8  -5  -2  162.58   13.30
   8   5   2  199.38   13.60
  -8  -5   2  194.58   13.50
  -8  -5   2  198.48   13.60
   8   5   2  190.78   13.30
   8   5  -2  183.28   13.30
   8   5  -2  191.38   13.20
  -8  -5  -2  205.58   13.10
  -8   5   2  174.18   13.10
   8  -5   2  182.48   13.50
   8  -5   2  191.28   13.40
   8   5  -2  186.78   13.50
   8  -5   2  171.68   13.30
  -8  -5  -2  197.58   13.60
  -8   5   2  167.98   13.40
   8  -6  -2  472.25   32.50
   8  -6  -2  487.15   32.20
  -8  -6   2  421.56   32.30
  -8  -6   2  398.96   32.20
  -8  -6   2  454.65   32.00
   8  -6  -2  460.85   32.10
   8   6   2  481.45   32.20
   8   6   2  484.45   32.40
  -8   6  -2  497.75   32.10
   8   6  -2  414.86   32.20
   8  -6   2  474.35   32.20
   8  -6   2  446.26   32.20
   8   6  -2  425.36   32.10
  -8   6   2  498.75   32.00
   8  -6   2  488.25   32.40
  -8  -6  -2  469.75   32.40
   8   6  -2  460.05   32.00
  -8  -6  -2  477.65   32.40
  -8  -6  -2  439.86   32.00
  -8  -7   2   16.50    2.10
  -8   7  -2   15.60    1.90
   8  -7  -2   18.30    2.00
   8   7   2   19.10    2.30
  -8  -7   2   19.00    2.00
   8   7   2   18.50    2.10
  -8  -7   2   17.90    2.40
   8  -7  -2   20.20    2.10
   8  -7  -2   15.50    2.50
  -8  -7  -2   19.80    2.40
  -8  -7  -2   18.10    2.20
  -8   7   2   21.00    2.00
   8  -7   2   15.60    2.10
   8   7  -2   19.60    2.40
  -8  -7  -2   18.60    1.90
   8  -7   2   18.10    2.50
   8  -7   2   15.80    2.00
   8   7  -2   18.20    2.30
  -8   8  -2  158.88   11.90
  -8  -8   2  155.78   12.20
  -8  -8   2  168.28   12.10
   8   8   2  170.18   12.20
  -8  -8   2  173.08   12.00
   8   8   2  161.28   12.10
   8  -8  -2  172.18   12.10
   8  -8  -2  171.98   12.40
   8  -8   2  166.68   11.90
  -8  -8  -2  151.38   12.00
  -8  -8  -2  158.08   12.30
   8  -8   2  157.08   12.30
  -8   8   2  164.28   11.90
   8  -8   2  160.28   12.10
   8   8  -2  174.68   12.10
  -8  -8  -2  161.28   11.90
   8   8  -2  160.88   12.00
  -8  -9   2   36.30    3.90
  -8  -9   2   35.30    3.50
  -8  -9   2   39.00    3.60
   8  -9  -2   41.50    3.70
  -8   9  -2   32.30    3.50
   8   9   2   44.10    3.90
   8  -9  -2   31.70    4.00
   8   9   2   40.30    3.80
  -8  -9  -2   43.50    3.60
   8  -9   2   38.70    4.00
   8  -9   2   32.20    3.70
  -8  -9  -2   35.10    3.50
  -8  -9  -2   38.00    4.00
  -8   9   2   39.60    3.50
   8  -9   2   35.90    3.30
   8   9  -2   43.40    3.70
   8   9  -2   41.50    3.70
   8  10   2  459.75   33.40
  -8 -10   2  466.75   33.80
   8 -10  -2  497.05   33.40
  -8  10  -2  425.86   33.30
   8 -10  -2  473.25   33.80
  -8 -10   2  437.96   33.20
  -8 -10   2  482.05   33.40
   8  10   2  501.95   33.50
   8  10  -2  456.45   33.30
  -8 -10  -2  508.65   33.50
   8 -10   2  512.95   33.80
  -8  10   2  516.85   33.40
   8 -10   2  471.15   33.60
   8  10  -2  442.36   33.40
  -8 -10  -2  487.55   33.80
  -8 -10  -2  463.25   33.20
   8  11   2   54.19    4.90
  -8  11  -2   47.50    4.80
   8 -11  -2   42.20    4.70
  -8 -11   2   58.19    4.90
   8  11   2   44.30    4.70
  -8 -11   2   55.59    4.50
  -8 -11   2   63.19    5.30
   8 -11  -2   44.40    5.10
   8  11  -2   65.19    5.10
  -8 -11  -2   54.09    4.40
  -8 -11  -2   57.39    5.40
  -8 -11  -2   46.50    4.70
  -8  11   2   45.90    4.60
   8  11  -2   59.09    4.70
   8 -11   2   47.20    5.10
   8 -11   2   46.80    4.90
   8 -12  -2  133.69    9.80
  -8 -12   2  117.29   10.00
   8  12   2  127.09    9.70
  -8 -12   2  116.89    9.70
   8  12   2  118.79    9.70
  -8 -12   2  114.09    9.20
  -8  12  -2  127.69    9.70
   8 -12  -2  138.79   10.30
   8 -12   2  136.69    9.90
   8  12  -2  122.49    9.80
   8 -12   2  118.69   10.00
  -8  12   2  133.79    9.70
  -8 -12  -2  120.79    9.20
  -8 -12  -2  113.59   10.00
   8 -13  -2   33.00    3.90
  -8  13  -2   34.90    4.00
   8  13   2   35.20    4.00
  -8 -13   2   31.40    4.40
   8 -13  -2   28.20    4.40
  -8 -13   2   37.60    4.10
  -8  13   2   31.90    3.70
   8 -13   2   27.70    4.20
   8 -13   2   28.90    4.00
  -8 -13  -2   35.60    4.30
   8  13  -2   38.60    4.10
   8 -14  -2   60.89    6.60
  -8 -14   2   70.79    6.60
  -8 -14   2   53.89    6.10
   8 -14  -2   73.69    6.30
  -8  14  -2   67.69    6.20
   8  14   2   67.39    6.30
  -8 -14  -2   68.59    6.80
   8  14  -2   60.09    6.20
   8 -14   2   69.59    6.70
   8 -14   2   67.09    6.30
  -8  14   2   76.39    6.20
  -8 -15   2    4.80    2.50
  -8  15  -2    3.30    2.20
   8  15   2    4.20    2.20
   8 -15  -2    3.40    2.50
   8 -15  -2    4.80    2.30
  -8 -15  -2    5.40    2.50
  -8  15   2   -1.10    1.60
   8 -15   2    5.10    2.50
   8  15  -2   10.00    2.70
   8 -15   2    2.20    2.10
   8 -16  -2   30.30    4.70
   8 -16  -2   33.00    4.40
   8  16   2   21.70    3.80
  -8  16  -2   30.20    4.20
  -8 -16   2   18.40    3.90
  -8 -16  -2   23.30    4.30
   8  16  -2   22.40    3.90
  -8  16   2   25.60    3.90
   8 -16   2   28.00    4.20
  -8  17  -2   -0.30    2.20
   8  17   2    2.00    2.20
   8 -17  -2   -1.20    2.00
   8 -17  -2    0.60    2.60
  -8 -17   2    0.20    2.50
   8 -17   2    0.10    2.30
  -8 -17  -2    1.10    2.60
   8  17  -2    2.80    2.20
  -8  17   2    1.70    2.00
  -8 -18   2   11.30    3.50
   8 -18  -2   11.30    3.60
   8 -18  -2   13.00    3.30
   8  18   2    6.50    2.80
  -8  18  -2   10.90    3.20
   8 -18   2   11.40    3.30
  -8  18   2   10.60    3.10
  -8 -18  -2   10.10    3.50
   8  18  -2    7.00    2.90
   8  19   2    4.50    2.70
  -8  19  -2   -1.00    2.20
  -8 -19   2    2.90    3.00
   8 -19  -2   -2.00    2.50
  -8 -19  -2   -0.90    2.80
   8  19  -2   -1.40    2.30
   8 -19   2   -1.00    2.50
  -8  19   2    2.00    2.20
   8  20   2    0.00    2.50
   8 -20  -2   -0.40    2.90
  -8 -20   2   -1.90    2.80
  -8  20  -2    4.40    2.70
   8 -20   2    0.30    2.90
  -8  20   2   -0.70    2.60
   8  20  -2   -2.50    2.20
  -8 -20  -2   -1.20    2.90
   9   0   2  450.25   32.10
   9   0  -2  469.25   32.10
  -9   0  -2  473.85   32.70
   9   0   2  478.35   32.50
   9   0  -2  469.95   32.50
   9   0  -2  425.66   32.10
  -9   0   2  472.25   32.10
  -9   0  -2  467.85   32.00
   9   1   2   35.40    3.00
   9   1   2   35.10    3.60
  -9  -1   2   38.80    3.00
   9   1   2   40.60    3.30
   9  -1  -2   41.20    3.30
  -9   1  -2   37.70    3.70
   9  -1  -2   40.40    3.50
  -9   1  -2   39.20    3.00
   9   1  -2   38.20    3.10
   9  -1   2   37.00    3.50
  -9  -1  -2   43.00    3.80
   9   1  -2   39.20    3.10
   9   1  -2   35.60    3.50
  -9  -1  -2   40.20    2.90
  -9   1   2   38.40    3.10
   9  -1   2   36.50    3.20
   9  -1   2   35.60    3.10
   9   2   2 1826.42  113.49
   9  -2  -2 1620.54  113.09
   9  -2  -2 1667.33  112.89
   9   2   2 1555.44  112.79
   9   2   2 1722.63  113.09
  -9   2  -2 1657.83  112.99
  -9  -2   2 1678.03  112.89
   9  -2  -2 1710.13  113.29
   9  -2   2 1579.84  112.99
   9  -2   2 1564.44  113.29
   9  -2   2 1631.04  113.09
  -9  -2  -2 1683.23  113.49
   9   2  -2 1686.63  112.99
  -9  -2  -2 1737.43  112.79
   9   2  -2 1387.16  112.89
   9   2  -2 1629.44  113.29
  -9   2   2 1638.04  112.99
   9   3   2   80.89    6.80
   9  -3  -2   95.59    6.80
   9  -3  -2   85.89    6.30
   9   3   2   82.69    6.10
  -9   3  -2   84.59    6.40
   9   3   2   88.19    6.50
   9  -3  -2   88.79    6.60
  -9  -3   2   89.69    6.30
  -9  -3  -2   92.49    6.90
  -9  -3  -2   90.99    6.20
   9   3  -2   77.29    6.40
   9  -3   2   84.79    6.50
   9   3  -2   77.39    6.30
   9   3  -2   80.69    6.70
   9  -3   2   89.29    6.70
   9  -3   2   81.49    6.50
  -9   3   2   88.29    6.50
   9   4   2 1317.77   89.09
   9  -4  -2 1285.87   88.89
   9  -4  -2 1309.77   88.99
   9  -4  -2 1316.87   88.69
  -9  -4   2 1352.86   88.69
  -9  -4   2 1133.39   88.79
   9   4   2 1321.17   88.89
   9   4   2 1229.58   88.49
  -9  -4   2 1159.88   89.09
   9   4  -2 1338.67   88.69
   9  -4   2 1359.56   88.79
  -9  -4  -2 1320.37   88.49
   9   4  -2 1231.38   88.99
   9  -4   2 1270.67   88.89
  -9   4   2 1247.78   88.89
   9   4  -2 1242.58   88.59
   9  -4   2 1422.06   88.89
  -9  -4  -2 1352.36   89.19
   9   5   2  135.59   10.30
  -9  -5   2  142.39    9.90
   9  -5  -2  126.19   10.20
  -9  -5   2  147.49   10.20
   9   5   2  139.19   10.00
   9  -5  -2  129.29   10.10
   9   5   2  134.79    9.70
  -9  -5   2  138.09   10.40
   9  -5  -2  123.49    9.80
   9   5  -2  136.89    9.80
   9  -5   2  146.99   10.10
   9   5  -2  146.99   10.30
   9  -5   2  145.49   10.20
  -9   5   2  127.09    9.80
  -9  -5  -2  142.89   10.40
   9   5  -2  131.19   10.00
  -9   5   2  132.49   10.20
  -9  -5  -2  131.39    9.70
   9  -5   2  146.99   10.20
   9   6   2  536.25   35.30
  -9  -6   2  483.25   35.20
   9   6   2  480.85   34.60
   9  -6  -2  477.75   35.20
  -9  -6   2  489.35   34.80
   9  -6  -2  532.55   34.90
   9   6   2  487.75   35.00
   9  -6  -2  546.45   35.00
  -9   6  -2  510.35   34.80
  -9  -6   2  490.75   35.10
  -9   6   2  511.25   35.20
   9  -6   2  537.65   35.20
  -9   6   2  535.85   34.80
  -9  -6  -2  461.25   35.10
   9   6  -2  474.15   34.80
   9   6  -2  493.85   35.00
  -9  -6  -2  474.65   34.70
  -9  -6  -2  446.46   35.10
   9   6  -2  481.85   35.10
   9  -6   2  530.85   35.00
   9  -6   2  541.65   35.10
  -9  -7   2  204.88   14.30
   9  -7  -2  205.48   14.70
  -9  -7   2  186.68   14.50
   9   7   2  203.08   14.40
   9   7   2  211.88   14.70
   9  -7  -2  195.08   14.30
  -9  -7   2  185.58   14.50
   9  -7  -2  208.68   14.30
  -9   7  -2  180.68   14.20
   9  -7   2  175.48   14.50
   9   7  -2  200.38   14.40
   9   7  -2  195.28   14.50
   9   7  -2  211.68   14.20
  -9  -7  -2  191.88   14.60
  -9   7   2  217.98   14.20
   9  -7   2  202.58   14.40
   9  -7   2  179.68   14.30
  -9  -7  -2  206.58   14.60
  -9  -7  -2  206.68   14.20
   9  -8  -2  225.38   15.60
  -9  -8   2  211.78   15.90
  -9   8  -2  218.68   15.50
   9   8   2  225.38   15.90
  -9  -8   2  207.28   15.60
   9  -8  -2  220.58   16.00
   9   8   2  210.78   15.70
  -9  -8   2  215.78   15.80
   9  -8   2  228.68   16.00
  -9  -8  -2  207.48   15.90
   9   8  -2  191.38   15.60
  -9  -8  -2  217.08   15.50
   9  -8   2  211.58   15.60
  -9   8   2  224.58   15.50
   9   8  -2  224.98   15.70
   9   8  -2  214.98   15.50
   9  -8   2  220.48   15.80
  -9  -8  -2  220.18   15.80
  -9  -9   2  162.18   12.30
   9   9   2  172.28   12.60
  -9  -9   2  158.78   12.30
   9   9   2  165.48   12.40
  -9   9  -2  172.08   12.20
   9  -9  -2  172.28   12.40
  -9  -9   2  143.49   12.50
   9  -9  -2  165.18   12.80
   9   9  -2  151.38   12.30
   9  -9   2  170.28   12.70
  -9   9   2  190.98   12.30
   9   9  -2  148.59   12.30
   9  -9   2  158.58   12.10
   9  -9   2  174.68   12.40
  -9  -9  -2  172.78   12.70
  -9  -9  -2  174.98   12.40
  -9  -9  -2  178.08   12.30
   9  10   2  156.78   12.40
   9  10   2  141.59   12.30
  -9 -10   2  165.08   12.30
  -9 -10   2  167.88   12.30
  -9  10  -2  189.48   12.40
   9 -10  -2  177.58   12.80
  -9 -10   2  164.88   12.70
   9 -10  -2  170.38   12.40
   9 -10   2  183.68   12.80
  -9  10   2  169.48   12.20
   9 -10   2  199.68   12.60
  -9 -10  -2  150.08   12.20
  -9 -10  -2  145.79   12.20
   9  10  -2  163.68   12.30
   9  10  -2  149.39   12.30
  -9 -10  -2  154.48   12.60
  -9 -11   2   19.90    2.90
  -9 -11   2   19.50    3.20
  -9  11  -2   20.90    2.90
   9 -11  -2   17.40    2.80
   9 -11  -2   20.00    3.40
   9  11   2   21.70    3.10
   9  11   2   19.30    2.90
  -9 -11   2   20.40    2.70
  -9 -11  -2   20.70    2.50
  -9 -11  -2   24.00    3.00
   9  11  -2   15.90    2.80
  -9 -11  -2   20.80    3.30
   9  11  -2   20.60    2.90
  -9  11   2   19.20    2.80
   9 -11   2   18.20    3.20
   9 -11   2   17.20    2.90
   9 -12  -2   20.60    3.00
  -9 -12   2   15.90    2.40
  -9 -12   2   17.70    3.20
  -9  12  -2   21.60    2.90
  -9 -12   2   14.20    2.70
   9  12   2   13.30    2.70
   9 -12  -2   22.30    3.40
   9  12   2   18.40    2.90
   9  12  -2   14.40    2.70
   9 -12   2   18.10    3.00
  -9 -12  -2   17.40    3.20
  -9  12   2   21.20    2.80
  -9 -12  -2   15.20    2.30
   9  12  -2   18.00    3.00
   9 -12   2   17.10    3.20
   9  13   2   13.00    2.60
  -9  13  -2    9.90    2.50
  -9 -13   2    9.00    2.60
   9 -13  -2   11.20    2.50
   9 -13  -2   13.20    3.00
  -9 -13   2   10.60    2.50
  -9 -13  -2   15.70    3.10
  -9 -13  -2   14.00    2.60
   9 -13   2   11.20    2.70
   9 -13   2    8.50    2.70
  -9  13   2   11.20    2.40
   9  13  -2   11.40    2.60
  -9 -14   2   28.70    4.20
   9 -14  -2   32.90    4.00
  -9 -14   2   28.80    4.40
   9 -14  -2   31.00    4.70
  -9  14  -2   35.50    4.10
   9  14   2   24.20    3.90
   9 -14   2   43.30    4.80
  -9 -14  -2   20.70    4.00
   9 -14   2   34.90    4.30
  -9  14   2   31.90    3.90
   9  14  -2   30.10    4.20
   9 -15  -2   12.90    3.40
  -9 -15   2    6.40    2.70
   9 -15  -2   12.10    2.80
   9  15   2    8.20    2.50
  -9  15  -2    9.40    2.60
  -9  15   2    8.60    2.50
   9  15  -2    6.70    2.50
   9 -15   2    4.00    2.40
   9 -15   2    6.70    2.80
  -9 -15  -2   10.70    2.90
   9 -16  -2    5.60    2.50
   9  16   2    4.90    2.20
   9 -16  -2    3.90    2.80
  -9 -16   2    5.60    2.80
  -9  16  -2   10.20    2.60
  -9  16   2    6.10    2.30
  -9 -16  -2    5.60    2.80
   9  16  -2    7.00    2.50
   9 -16   2    7.50    2.70
  -9  17  -2   -3.40    1.90
   9  17   2   -3.70    1.80
   9 -17  -2   -3.80    2.30
  -9 -17   2   -1.20    2.40
   9 -17  -2   -1.00    2.00
  -9  17   2    1.30    2.10
   9 -17   2    1.00    2.10
   9  17  -2   -1.80    1.70
  -9 -17  -2   -3.40    2.30
  -9 -18   2   10.00    3.50
   9 -18  -2    9.50    3.10
   9  18   2    2.80    2.50
  -9  18  -2   12.40    3.20
   9 -18  -2    8.40    3.80
   9 -18   2   11.40    3.20
  -9  18   2   11.30    2.80
   9  18  -2    4.70    2.70
  -9 -18  -2    8.60    3.40
   9  19   2    1.90    2.50
  -9 -19   2    1.50    2.90
  -9  19  -2   -2.60    2.30
   9 -19  -2    1.00    2.70
   9 -19   2    0.70    2.40
  -9 -19  -2    1.50    2.90
   9  19  -2    0.20    2.40
  -9  19   2    1.00    2.20
 -10   0  -2  338.77   25.40
  10   0   2  354.16   25.20
  10   0  -2  336.97   24.80
  10   0  -2  370.76   24.90
  10   0  -2  361.76   25.20
 -10   0  -2  342.87   24.60
 -10   0   2  387.06   24.80
  10   0   2  351.06   24.80
 -10  -1   2  334.77   22.40
 -10   1  -2  325.17   22.40
  10   1   2  303.07   22.90
 -10   1  -2  283.97   23.00
  10  -1  -2  329.67   22.90
  10   1   2  291.27   22.30
  10  -1  -2  325.07   22.60
  10   1   2  317.87   22.60
  10   1  -2  324.67   22.90
 -10   1   2  326.07   22.50
 -10  -1  -2  334.17   23.10
  10  -1   2  315.77   22.50
  10  -1   2  326.87   22.90
  10   1  -2  337.57   22.50
  10   1  -2  335.57   22.50
 -10  -1  -2  325.97   22.30
  10   2   2  362.06   24.40
  10  -2  -2  372.56   24.70
 -10  -2   2  340.67   24.10
 -10   2  -2  358.56   24.30
 -10   2  -2  346.37   24.90
  10   2   2  331.47   24.10
  10  -2  -2  358.06   24.50
  10   2   2  353.26   24.80
  10   2  -2  335.37   24.20
 -10  -2  -2  340.97   24.00
  10  -2   2  360.56   24.70
  10   2  -2  338.17   24.60
  10  -2   2  336.97   24.30
  10   2  -2  342.47   24.20
 -10  -2  -2  352.86   24.80
 -10   2   2  342.77   24.30
  10  -2   2  333.17   24.30
  10  -3  -2  332.47   26.90
  10   3   2  350.76   26.40
  10   3   2  359.76   27.10
  10  -3  -2  378.86   26.60
  10  -3  -2  372.96   26.80
 -10   3  -2  405.76   26.70
  10   3   2  377.16   26.70
 -10  -3   2  406.66   26.60
  10   3  -2  419.06   27.10
 -10  -3  -2  378.36   26.40
 -10   3   2  381.56   26.80
 -10  -3  -2  404.46   27.20
  10   3  -2  390.46   26.60
  10  -3   2  398.36   27.00
  10  -3   2  400.26   26.80
  10   3  -2  375.16   26.70
  10  -3   2  359.06   26.70
  10   4   2  423.26   29.70
  10  -4  -2  431.66   29.10
 -10   4  -2  438.56   29.30
  10   4   2  397.56   28.90
 -10  -4   2  406.76   29.70
 -10  -4   2  432.06   29.10
  10  -4  -2  438.26   29.50
  10  -4  -2  452.75   29.50
 -10  -4   2  394.86   29.30
  10   4   2  432.46   29.30
  10   4  -2  420.26   29.50
  10   4  -2  410.86   29.00
 -10  -4  -2  405.66   29.60
 -10  -4  -2  429.16   29.00
  10  -4   2  414.26   29.50
  10  -4   2  400.66   29.20
  10   4  -2  419.06   29.20
  10  -4   2  394.16   29.30
 -10   4   2  401.56   29.30
  10   5   2   67.79    5.10
  10  -5  -2   72.79    5.30
  10   5   2   75.89    5.60
  10  -5  -2   63.99    5.60
 -10  -5   2   66.79    5.60
  10   5   2   58.89    5.70
 -10  -5   2   67.99    5.80
  10  -5  -2   71.69    5.70
 -10  -5   2   69.19    5.30
 -10   5   2   73.09    5.20
  10   5  -2   73.49    5.40
  10   5  -2   61.09    5.60
  10   5  -2   65.19    5.20
  10  -5   2   65.39    5.50
  10  -5   2   69.89    5.60
  10  -5   2   62.69    5.40
 -10  -5  -2   64.29    5.10
 -10   5   2   73.49    5.60
 -10  -5  -2   72.39    5.80
  10   6   2  332.67   23.00
  10   6   2  344.97   23.40
  10  -6  -2  342.47   23.20
 -10  -6   2  317.67   23.70
 -10  -6   2  296.97   23.50
 -10   6  -2  346.87   23.20
  10   6   2  302.77   23.60
 -10  -6   2  331.47   23.20
  10  -6  -2  315.07   23.60
  10  -6  -2  349.87   23.50
  10  -6   2  358.76   23.50
  10  -6   2  302.17   23.50
 -10   6   2  339.07   23.60
 -10  -6  -2  349.17   23.70
 -10   6   2  322.37   23.10
  10   6  -2  312.77   23.30
 -10  -6  -2  314.37   23.60
  10  -6   2  353.46   23.40
 -10  -6  -2  342.07   23.10
  10   6  -2  328.77   23.60
  10   6  -2  327.37   23.10
  10  -7  -2  241.38   18.80
 -10  -7   2  289.87   18.80
  10  -7  -2  230.88   19.10
 -10  -7   2  278.97   19.20
  10   7   2  270.87   19.00
  10   7   2  274.57   19.30
 -10   7  -2  255.47   18.80
 -10  -7   2  276.17   19.20
  10   7   2  273.87   18.60
  10  -7  -2  263.67   18.80
 -10   7   2  259.97   19.10
  10   7  -2  282.37   19.00
 -10   7   2  261.17   18.60
 -10  -7  -2  266.57   18.70
 -10  -7  -2  240.68   19.10
  10   7  -2  291.97   19.20
  10   7  -2  275.07   18.70
  10  -7   2  249.58   18.90
 -10  -7  -2  277.97   19.20
  10  -7   2  245.08   19.10
[truncated: 3,770,594 more chars]
