# Supplementary material for: Oxidative Fluorination of Selenium and Tellurium Compounds using a Thermally Stable Phosphonium SF5 − Salt Accessible from SF6
Source: Angew Chem Int Ed Engl. 2022 Sep 12;61(42):e202209067. doi: 10.1002/anie.202209067 (PMC9826459; doi:10.1002/anie.202209067)
Supplement: Supplementary file 4 — Supporting Information [file ANIE-61-0-s004.cif]

data_6
_audit_creation_date               2020-01-26
_audit_creation_method
;
Olex2 1.2
(compiled 2018.05.29 svn.r3508 for OlexSys, GUI svn.r5506)
;
_shelxl_version_number             2013-4
_audit_contact_author_address      ?
_audit_contact_author_email        ?
_audit_contact_author_name         ''
_audit_contact_author_phone        ?
_publ_contact_author_id_orcid      ?
_publ_section_references
;
Dolomanov, O.V., Bourhis, L.J., Gildea, R.J, Howard, J.A.K. & Puschmann, H.
 (2009), J. Appl. Cryst. 42, 339-341.

Sheldrick, G.M. (2015). Acta Cryst. A71, 3-8.

Sheldrick, G.M. (2015). Acta Cryst. C71, 3-8.
;
_chemical_name_common              ?
_chemical_name_systematic
;
 ?
;
_chemical_formula_moiety           'C6 H5 F4 Se, C33 H66 F N9 P'
_chemical_formula_sum              'C39 H71 F5 N9 P Se'
_chemical_formula_weight           870.97
_chemical_melting_point            ?
loop_
  _atom_type_symbol
  _atom_type_description
  _atom_type_scat_dispersion_real
  _atom_type_scat_dispersion_imag
  _atom_type_scat_source
 'C' 'C' 0.0033 0.0016 'International Tables Vol C Tables 4.2.6.8 and 6.1.1.4'
 'H' 'H' 0.0000 0.0000 'International Tables Vol C Tables 4.2.6.8 and 6.1.1.4'
 'F' 'F' 0.0171 0.0103 'International Tables Vol C Tables 4.2.6.8 and 6.1.1.4'
 'N' 'N' 0.0061 0.0033 'International Tables Vol C Tables 4.2.6.8 and 6.1.1.4'
 'P' 'P' 0.1023 0.0942 'International Tables Vol C Tables 4.2.6.8 and 6.1.1.4'
 'Se' 'Se' -0.0929 2.2259
 'International Tables Vol C Tables 4.2.6.8 and 6.1.1.4'

_shelx_space_group_comment
;
The symmetry employed for this shelxl refinement is uniquely defined
by the following loop, which should always be used as a source of
symmetry information in preference to the above space-group names.
They are only intended as comments.
;
_space_group_crystal_system        'orthorhombic'
_space_group_IT_number             61
_space_group_name_H-M_alt          'P b c a'
_space_group_name_Hall             '-P 2ac 2ab'
loop_
  _space_group_symop_operation_xyz
 'x, y, z'
 '-x+1/2, -y, z+1/2'
 '-x, y+1/2, -z+1/2'
 'x+1/2, -y+1/2, -z'
 '-x, -y, -z'
 'x-1/2, y, -z-1/2'
 'x, -y-1/2, z-1/2'
 '-x-1/2, y-1/2, z'

_cell_length_a                     19.3957(18)
_cell_length_b                     15.9132(15)
_cell_length_c                     28.865(3)
_cell_angle_alpha                  90
_cell_angle_beta                   90
_cell_angle_gamma                  90
_cell_volume                       8909.1(14)
_cell_formula_units_Z              8
_cell_measurement_reflns_used      9550
_cell_measurement_temperature      100(2)
_cell_measurement_theta_max        25.74
_cell_measurement_theta_min        2.18
_shelx_estimated_absorpt_T_max     0.787
_shelx_estimated_absorpt_T_min     0.688
_exptl_absorpt_coefficient_mu      0.938
_exptl_absorpt_correction_T_max    1.0000
_exptl_absorpt_correction_T_min    0.7766
_exptl_absorpt_correction_type     multi-scan
_exptl_absorpt_process_details    
 'SADABS-2016/2 (Bruker,2016/2) was used for absorption correction. wR2(int) was 0.1386 before and 0.0867 after correction. The Ratio of minimum to maximum transmission is 0.7766. The \l/2 correction factor is Not present.'
_exptl_crystal_colour              colourless
_exptl_crystal_colour_primary      colourless
_exptl_crystal_density_diffrn      1.299
_exptl_crystal_density_meas        ?
_exptl_crystal_density_method      ?
_exptl_crystal_description         block
_exptl_crystal_F_000               3696
_exptl_crystal_size_max            0.43
_exptl_crystal_size_mid            0.319
_exptl_crystal_size_min            0.268
_exptl_special_details
;
 ?
;
_exptl_transmission_factor_max     ?
_exptl_transmission_factor_min     ?
_diffrn_reflns_av_R_equivalents    0.0580
_diffrn_reflns_av_unetI/netI       0.0328
_diffrn_reflns_Laue_measured_fraction_full  0.995
_diffrn_reflns_Laue_measured_fraction_max  0.990
_diffrn_reflns_limit_h_max         23
_diffrn_reflns_limit_h_min         -23
_diffrn_reflns_limit_k_max         19
_diffrn_reflns_limit_k_min         -19
_diffrn_reflns_limit_l_max         35
_diffrn_reflns_limit_l_min         -35
_diffrn_reflns_number              85465
_diffrn_reflns_point_group_measured_fraction_full  0.995
_diffrn_reflns_point_group_measured_fraction_max  0.990
_diffrn_reflns_theta_full          25.242
_diffrn_reflns_theta_max           25.817
_diffrn_reflns_theta_min           2.175
_diffrn_ambient_temperature        100.0
_diffrn_detector_area_resol_mean   ?
_diffrn_measured_fraction_theta_full  0.995
_diffrn_measured_fraction_theta_max  0.990
_diffrn_measurement_device_type    'Bruker APEX-II CCD'
_diffrn_measurement_method         '\f and \w scans'
_diffrn_radiation_type             MoK\a
_diffrn_radiation_wavelength       0.71073
_diffrn_source                     ?
_diffrn_standards_number           0
_reflns_Friedel_coverage           0.000
_reflns_Friedel_fraction_full      .
_reflns_Friedel_fraction_max       .
_reflns_number_gt                  7751
_reflns_number_total               8501
_reflns_special_details
;
 Reflections were merged by SHELXL according to the crystal
 class for the calculation of statistics and refinement.
 
 _reflns_Friedel_fraction is defined as the number of unique
 Friedel pairs measured divided by the number that would be
 possible theoretically, ignoring centric projections and
 systematic absences.
;
_reflns_threshold_expression       'I > 2\s(I)'
_computing_cell_refinement         'SAINT v8.37A (Bruker, 2015)'
_computing_data_collection         ?
_computing_data_reduction          'SAINT v8.37A (Bruker, 2015)'
_computing_molecular_graphics      'Olex2 (Dolomanov et al., 2009)'
_computing_publication_material    'Olex2 (Dolomanov et al., 2009)'
_computing_structure_refinement    'ShelXL (Sheldrick, 2015)'
_computing_structure_solution      'ShelXT (Sheldrick, 2015)'
_refine_diff_density_max           0.631
_refine_diff_density_min           -0.907
_refine_diff_density_rms           0.077
_refine_ls_extinction_coef         .
_refine_ls_extinction_method       none
_refine_ls_goodness_of_fit_ref     1.260
_refine_ls_hydrogen_treatment      constr
_refine_ls_matrix_type             full
_refine_ls_number_parameters       633
_refine_ls_number_reflns           8501
_refine_ls_number_restraints       0
_refine_ls_R_factor_all            0.1033
_refine_ls_R_factor_gt             0.0969
_refine_ls_restrained_S_all        1.260
_refine_ls_shift/su_max            0.001
_refine_ls_shift/su_mean           0.000
_refine_ls_structure_factor_coef   Fsqd
_refine_ls_weighting_details      
 'w=1/[\s^2^(Fo^2^)+40.1328P] where P=(Fo^2^+2Fc^2^)/3'
_refine_ls_weighting_scheme        calc
_refine_ls_wR_factor_gt            0.1844
_refine_ls_wR_factor_ref           0.1870
_refine_special_details
;
 ?
;
_olex2_refinement_description
;
1. Fixed Uiso
 At 1.2 times of:
  All C(H) groups, All C(H,H) groups
 At 1.5 times of:
  All C(H,H,H) groups
2. Others
 Sof(P1B)=Sof(F1B)=1-FVAR(1)
 Sof(P1A)=Sof(F1A)=FVAR(1)
 Sof(C26B)=Sof(H26D)=Sof(H26E)=Sof(H26F)=Sof(C28B)=Sof(H28D)=Sof(H28E)=
 Sof(H28F)=Sof(C27B)=Sof(H27D)=Sof(H27E)=Sof(H27F)=1-FVAR(2)
 Sof(C26A)=Sof(H26A)=Sof(H26B)=Sof(H26C)=Sof(C27A)=Sof(H27A)=Sof(H27B)=
 Sof(H27C)=Sof(C28A)=Sof(H28A)=Sof(H28B)=Sof(H28C)=FVAR(2)
 Sof(N9B)=Sof(C35A)=Sof(H35C)=Sof(H35D)=Sof(C34A)=Sof(H34C)=Sof(H34D)=
 Sof(C39B)=Sof(H39A)=Sof(H39B)=Sof(H39C)=Sof(C38B)=Sof(H38D)=Sof(H38E)=
 Sof(H38F)=1-FVAR(3)
 Sof(N9A)=Sof(C34B)=Sof(H34A)=Sof(H34B)=Sof(C35B)=Sof(H35A)=Sof(H35B)=
 Sof(C38A)=Sof(H38A)=Sof(H38B)=Sof(H38C)=Sof(C39A)=Sof(H39D)=Sof(H39E)=
 Sof(H39F)=FVAR(3)
 Sof(C22B)=Sof(H22A)=Sof(H22B)=Sof(H22C)=Sof(C24A)=Sof(H24D)=Sof(H24E)=
 Sof(H24F)=1-FVAR(4)
 Sof(C24B)=Sof(H24A)=Sof(H24B)=Sof(H24C)=Sof(C22A)=Sof(H22D)=Sof(H22E)=
 Sof(H22F)=FVAR(4)
3.a Secondary CH2 refined with riding coordinates:
 C8(H8A,H8B), C9(H9A,H9B), C19(H19A,H19B), C20(H20A,H20B), C34B(H34A,H34B),
 C35B(H35A,H35B), C35A(H35C,H35D), C34A(H34C,H34D)
3.b Aromatic/amide H refined with riding coordinates:
 C6(H6), C2(H2), C3(H3), C4(H4), C5(H5)
3.c Idealised Me refined as rotating group:
 C31(H31A,H31B,H31C), C17(H17A,H17B,H17C), C16(H16A,H16B,H16C), C12(H12A,H12B,
 H12C), C33(H33A,H33B,H33C), C23B(H23A,H23B,H23C), C26A(H26A,H26B,H26C),
 C32(H32A,H32B,H32C), C15(H15A,H15B,H15C), C13(H13A,H13B,H13C), C11(H11A,H11B,
 H11C), C24B(H24A,H24B,H24C), C22B(H22A,H22B,H22C), C27A(H27A,H27B,H27C),
 C28A(H28A,H28B,H28C), C26B(H26D,H26E,H26F), C28B(H28D,H28E,H28F), C27B(H27D,
 H27E,H27F), C39B(H39A,H39B,H39C), C38A(H38A,H38B,H38C), C38B(H38D,H38E,H38F),
 C39A(H39D,H39E,H39F), C37(H37A,H37B,H37C), C22A(H22D,H22E,H22F), C24A(H24D,
 H24E,H24F)
;
_atom_sites_solution_hydrogens     geom
_atom_sites_solution_primary       dual
_atom_sites_solution_secondary     ?
loop_
  _atom_site_label
  _atom_site_type_symbol
  _atom_site_fract_x
  _atom_site_fract_y
  _atom_site_fract_z
  _atom_site_U_iso_or_equiv
  _atom_site_adp_type
  _atom_site_occupancy
  _atom_site_site_symmetry_order
  _atom_site_calc_flag
  _atom_site_refinement_flags_posn
  _atom_site_refinement_flags_adp
  _atom_site_refinement_flags_occupancy
  _atom_site_disorder_assembly
  _atom_site_disorder_group
 Se1 Se 0.76112(3) 0.24730(4) 0.43916(2) 0.04568(18) Uani 1 1 d . . . . .
 P1A P 0.59208(8) 0.46113(11) 0.69185(6) 0.0266(5) Uani 0.737(4) 1 d . . P A 1
 F2 F 0.79136(18) 0.1985(2) 0.49479(10) 0.0496(8) Uani 1 1 d . . . . .
 F4 F 0.84455(19) 0.2169(2) 0.41116(11) 0.0521(9) Uani 1 1 d . . . . .
 F3 F 0.68080(17) 0.2875(2) 0.46941(12) 0.0566(9) Uani 1 1 d . . . . .
 F5 F 0.7355(2) 0.3090(2) 0.38611(11) 0.0624(10) Uani 1 1 d . . . . .
 F1A F 0.53428(17) 0.4013(2) 0.71069(12) 0.0280(9) Uani 0.737(4) 1 d . . P A 1
 N7 N 0.5559(2) 0.5281(3) 0.65670(14) 0.0336(9) Uani 1 1 d . . . . .
 N4 N 0.6241(2) 0.5114(3) 0.73344(15) 0.0486(13) Uani 1 1 d . . . . .
 N1 N 0.6466(2) 0.4083(3) 0.66712(14) 0.0393(11) Uani 1 1 d . . . . .
 N2 N 0.7445(2) 0.3786(3) 0.62256(15) 0.0421(11) Uani 1 1 d . . . . .
 N8 N 0.5021(2) 0.5645(3) 0.58723(16) 0.0453(12) Uani 1 1 d . . . . .
 N3 N 0.6478(2) 0.3084(3) 0.60638(14) 0.0420(11) Uani 1 1 d . . . . .
 C7 C 0.6768(3) 0.3689(3) 0.63373(15) 0.0346(12) Uani 1 1 d . . . . .
 C1 C 0.8068(3) 0.3502(3) 0.46003(17) 0.0390(12) Uani 1 1 d . . . . .
 C18 C 0.6205(3) 0.5406(4) 0.77515(19) 0.0424(13) Uani 1 1 d . . . . .
 P1B P 0.6208(2) 0.5132(3) 0.67828(14) 0.0251(14) Uani 0.263(4) 1 d . . P A 2
 C31 C 0.6146(3) 0.5208(4) 0.55508(17) 0.0428(13) Uani 1 1 d . . . . .
 H31A H 0.6269 0.4990 0.5857 0.064 Uiso 1 1 calc GR . . . .
 H31B H 0.6563 0.5407 0.5393 0.064 Uiso 1 1 calc GR . . . .
 H31C H 0.5932 0.4761 0.5367 0.064 Uiso 1 1 calc GR . . . .
 C10 C 0.7917(3) 0.4438(4) 0.6394(2) 0.0507(15) Uani 1 1 d . . . . .
 N6 N 0.6174(4) 0.4950(3) 0.81404(17) 0.0709(19) Uani 1 1 d . . . . .
 C29 C 0.5016(3) 0.5400(4) 0.63188(19) 0.0481(15) Uani 1 1 d . . . . .
 C17 C 0.5838(4) 0.2218(4) 0.6634(2) 0.0553(16) Uani 1 1 d . . . . .
 H17A H 0.6271 0.1909 0.6670 0.083 Uiso 1 1 calc GR . . . .
 H17B H 0.5449 0.1829 0.6664 0.083 Uiso 1 1 calc GR . . . .
 H17C H 0.5806 0.2652 0.6874 0.083 Uiso 1 1 calc GR . . . .
 C6 C 0.8749(3) 0.3463(4) 0.47223(17) 0.0436(13) Uani 1 1 d . . . . .
 H6 H 0.8993 0.2945 0.4709 0.052 Uiso 1 1 calc R . . . .
 C2 C 0.7705(3) 0.4241(4) 0.46094(18) 0.0481(14) Uani 1 1 d . . . . .
 H2 H 0.7236 0.4258 0.4516 0.058 Uiso 1 1 calc R . . . .
 C16 C 0.5218(3) 0.3219(4) 0.6094(2) 0.0536(16) Uani 1 1 d . . . . .
 H16A H 0.5212 0.3630 0.6346 0.080 Uiso 1 1 calc GR . . . .
 H16B H 0.4787 0.2896 0.6097 0.080 Uiso 1 1 calc GR . . . .
 H16C H 0.5261 0.3513 0.5797 0.080 Uiso 1 1 calc GR . . . .
 C3 C 0.8042(4) 0.4973(4) 0.4759(2) 0.0582(18) Uani 1 1 d . . . . .
 H3 H 0.7798 0.5489 0.4774 0.070 Uiso 1 1 calc R . . . .
 C4 C 0.8721(4) 0.4941(4) 0.4883(2) 0.0614(18) Uani 1 1 d . . . . .
 H4 H 0.8947 0.5440 0.4982 0.074 Uiso 1 1 calc R . . . .
 C30 C 0.5641(3) 0.5933(4) 0.56047(19) 0.0461(14) Uani 1 1 d . . . . .
 C14 C 0.5819(3) 0.2631(4) 0.61559(19) 0.0464(14) Uani 1 1 d . . . . .
 C5 C 0.9079(4) 0.4199(4) 0.4867(2) 0.0573(17) Uani 1 1 d . . . . .
 H5 H 0.9552 0.4185 0.4955 0.069 Uiso 1 1 calc R . . . .
 C8 C 0.7023(4) 0.2687(4) 0.5788(2) 0.0587(18) Uani 1 1 d . . . . .
 H8A H 0.6860 0.2552 0.5471 0.070 Uiso 1 1 calc R . . . .
 H8B H 0.7195 0.2168 0.5938 0.070 Uiso 1 1 calc R . . . .
 C9 C 0.7557(4) 0.3351(4) 0.5781(2) 0.0601(18) Uani 1 1 d . . . . .
 H9A H 0.8026 0.3106 0.5764 0.072 Uiso 1 1 calc R . . . .
 H9B H 0.7490 0.3738 0.5516 0.072 Uiso 1 1 calc R . . . .
 C12 C 0.7925(3) 0.4468(5) 0.6913(2) 0.067(2) Uani 1 1 d . . . . .
 H12A H 0.7477 0.4663 0.7026 0.100 Uiso 1 1 calc GR . . . .
 H12B H 0.8287 0.4855 0.7017 0.100 Uiso 1 1 calc GR . . . .
 H12C H 0.8018 0.3904 0.7035 0.100 Uiso 1 1 calc GR . . . .
 C25 C 0.6201(3) 0.4034(4) 0.8206(2) 0.0557(16) Uani 1 1 d . . . . .
 C19 C 0.6065(5) 0.5494(4) 0.8537(2) 0.076(3) Uani 1 1 d . . . . .
 H19A H 0.6373 0.5337 0.8797 0.091 Uiso 1 1 calc R . . . .
 H19B H 0.5581 0.5466 0.8644 0.091 Uiso 1 1 calc R . . . .
 C33 C 0.5422(4) 0.6208(4) 0.5118(2) 0.0641(19) Uani 1 1 d . . . . .
 H33A H 0.5216 0.5730 0.4955 0.096 Uiso 1 1 calc GR . . . .
 H33B H 0.5827 0.6406 0.4946 0.096 Uiso 1 1 calc GR . . . .
 H33C H 0.5084 0.6663 0.5141 0.096 Uiso 1 1 calc GR . . . .
 N9A N 0.4354(5) 0.5661(8) 0.6424(4) 0.035(3) Uani 0.416(8) 1 d . . P B 1
 C23B C 0.5850(4) 0.7103(4) 0.7209(3) 0.075(2) Uani 1 1 d . . . . .
 H23A H 0.5969 0.7606 0.7030 0.112 Uiso 1 1 calc GR . . . .
 H23B H 0.5404 0.7188 0.7362 0.112 Uiso 1 1 calc GR . . . .
 H23C H 0.5820 0.6619 0.7000 0.112 Uiso 1 1 calc GR . . . .
 C21B C 0.6393(4) 0.6946(5) 0.7565(2) 0.0659(19) Uani 1 1 d . . . . .
 C20 C 0.6233(5) 0.6334(4) 0.8360(2) 0.080(3) Uani 1 1 d . . . . .
 H20A H 0.5893 0.6755 0.8468 0.096 Uiso 1 1 calc R . . . .
 H20B H 0.6699 0.6510 0.8460 0.096 Uiso 1 1 calc R . . . .
 C26A C 0.6693(4) 0.3634(5) 0.7848(3) 0.043(2) Uani 0.763(10) 1 d . . P C 1
 H26A H 0.7144 0.3911 0.7865 0.064 Uiso 0.763(10) 1 calc GR . P C 1
 H26B H 0.6502 0.3703 0.7536 0.064 Uiso 0.763(10) 1 calc GR . P C 1
 H26C H 0.6747 0.3034 0.7916 0.064 Uiso 0.763(10) 1 calc GR . P C 1
 C32 C 0.5967(4) 0.6680(5) 0.5848(2) 0.069(2) Uani 1 1 d . . . . .
 H32A H 0.5629 0.7135 0.5873 0.103 Uiso 1 1 calc GR . . . .
 H32B H 0.6366 0.6875 0.5670 0.103 Uiso 1 1 calc GR . . . .
 H32C H 0.6117 0.6511 0.6159 0.103 Uiso 1 1 calc GR . . . .
 C15 C 0.5736(4) 0.1928(5) 0.5788(2) 0.071(2) Uani 1 1 d . . . . .
 H15A H 0.5723 0.2178 0.5478 0.107 Uiso 1 1 calc GR . . . .
 H15B H 0.5306 0.1621 0.5845 0.107 Uiso 1 1 calc GR . . . .
 H15C H 0.6127 0.1539 0.5809 0.107 Uiso 1 1 calc GR . . . .
 C13 C 0.8643(3) 0.4229(8) 0.6242(3) 0.108(4) Uani 1 1 d . . . . .
 H13A H 0.8741 0.3639 0.6311 0.162 Uiso 1 1 calc GR . . . .
 H13B H 0.8971 0.4588 0.6408 0.162 Uiso 1 1 calc GR . . . .
 H13C H 0.8687 0.4326 0.5908 0.162 Uiso 1 1 calc GR . . . .
 C11 C 0.7676(5) 0.5288(5) 0.6210(3) 0.107(4) Uani 1 1 d . . . . .
 H11A H 0.7818 0.5348 0.5886 0.161 Uiso 1 1 calc GR . . . .
 H11B H 0.7882 0.5739 0.6395 0.161 Uiso 1 1 calc GR . . . .
 H11C H 0.7172 0.5322 0.6230 0.161 Uiso 1 1 calc GR . . . .
 C24B C 0.6959(10) 0.6502(15) 0.7148(7) 0.045(6) Uani 0.291(15) 1 d . . P D 1
 H24A H 0.7358 0.6255 0.7305 0.068 Uiso 0.291(15) 1 calc GR . P D 1
 H24B H 0.7116 0.6943 0.6935 0.068 Uiso 0.291(15) 1 calc GR . P D 1
 H24C H 0.6716 0.6066 0.6973 0.068 Uiso 0.291(15) 1 calc GR . P D 1
 C34B C 0.4417(7) 0.6179(11) 0.5684(5) 0.040(3) Uani 0.416(8) 1 d . . P B 1
 H34A H 0.4482 0.6790 0.5731 0.049 Uiso 0.416(8) 1 calc R . P B 1
 H34B H 0.4303 0.6057 0.5357 0.049 Uiso 0.416(8) 1 calc R . P B 1
 C22B C 0.6308(6) 0.7815(6) 0.7853(4) 0.068(3) Uani 0.709(15) 1 d . . P D 2
 H22A H 0.6404 0.8293 0.7649 0.102 Uiso 0.709(15) 1 calc GR . P D 2
 H22B H 0.6634 0.7820 0.8113 0.102 Uiso 0.709(15) 1 calc GR . P D 2
 H22C H 0.5836 0.7859 0.7972 0.102 Uiso 0.709(15) 1 calc GR . P D 2
 C35B C 0.3924(6) 0.5798(11) 0.6017(5) 0.046(4) Uani 0.416(8) 1 d . . P B 1
 H35A H 0.3538 0.6185 0.6086 0.056 Uiso 0.416(8) 1 calc R . P B 1
 H35B H 0.3736 0.5262 0.5897 0.056 Uiso 0.416(8) 1 calc R . P B 1
 F1B F 0.6755(5) 0.5788(8) 0.6595(3) 0.040(3) Uani 0.263(4) 1 d . . P A 2
 C27A C 0.6466(9) 0.3831(7) 0.8666(4) 0.109(6) Uani 0.763(10) 1 d . . P C 1
 H27A H 0.6914 0.4103 0.8710 0.164 Uiso 0.763(10) 1 calc GR . P C 1
 H27B H 0.6518 0.3221 0.8695 0.164 Uiso 0.763(10) 1 calc GR . P C 1
 H27C H 0.6142 0.4034 0.8901 0.164 Uiso 0.763(10) 1 calc GR . P C 1
 C28A C 0.5466(5) 0.3790(8) 0.8107(6) 0.131(7) Uani 0.763(10) 1 d . . P C 1
 H28A H 0.5387 0.3211 0.8209 0.196 Uiso 0.763(10) 1 calc GR . P C 1
 H28B H 0.5378 0.3832 0.7773 0.196 Uiso 0.763(10) 1 calc GR . P C 1
 H28C H 0.5154 0.4168 0.8273 0.196 Uiso 0.763(10) 1 calc GR . P C 1
 N9B N 0.4345(3) 0.5072(5) 0.6511(2) 0.0296(18) Uani 0.584(8) 1 d . . P B 2
 C35A C 0.3925(5) 0.5034(7) 0.6087(3) 0.044(3) Uani 0.584(8) 1 d . . P B 2
 H35C H 0.3449 0.5229 0.6149 0.052 Uiso 0.584(8) 1 calc R . P B 2
 H35D H 0.3906 0.4453 0.5965 0.052 Uiso 0.584(8) 1 calc R . P B 2
 C34A C 0.4277(5) 0.5609(8) 0.5745(3) 0.040(2) Uani 0.584(8) 1 d . . P B 2
 H34C H 0.4223 0.5390 0.5426 0.048 Uiso 0.584(8) 1 calc R . P B 2
 H34D H 0.4072 0.6178 0.5759 0.048 Uiso 0.584(8) 1 calc R . P B 2
 C26B C 0.7010(11) 0.3941(15) 0.8338(9) 0.045(7) Uani 0.237(10) 1 d . . P C 2
 H26D H 0.7096 0.4211 0.8638 0.067 Uiso 0.237(10) 1 calc GR . P C 2
 H26E H 0.7291 0.4212 0.8099 0.067 Uiso 0.237(10) 1 calc GR . P C 2
 H26F H 0.7130 0.3344 0.8358 0.067 Uiso 0.237(10) 1 calc GR . P C 2
 C28B C 0.604(2) 0.3298(15) 0.7921(9) 0.075(13) Uani 0.237(10) 1 d . . P C 2
 H28D H 0.6057 0.2791 0.8113 0.112 Uiso 0.237(10) 1 calc GR . P C 2
 H28E H 0.6371 0.3253 0.7668 0.112 Uiso 0.237(10) 1 calc GR . P C 2
 H28F H 0.5572 0.3360 0.7793 0.112 Uiso 0.237(10) 1 calc GR . P C 2
 C27B C 0.5894(12) 0.3721(17) 0.8721(10) 0.048(7) Uani 0.237(10) 1 d . . P C 2
 H27D H 0.5973 0.3116 0.8759 0.072 Uiso 0.237(10) 1 calc GR . P C 2
 H27E H 0.5398 0.3836 0.8737 0.072 Uiso 0.237(10) 1 calc GR . P C 2
 H27F H 0.6131 0.4027 0.8969 0.072 Uiso 0.237(10) 1 calc GR . P C 2
 C36 C 0.4038(3) 0.5487(4) 0.6888(2) 0.0447(14) Uani 1 1 d . . . . .
 C39B C 0.3299(9) 0.5235(9) 0.6962(7) 0.058(4) Uani 0.584(8) 1 d . . P B 2
 H39A H 0.3014 0.5464 0.6712 0.086 Uiso 0.584(8) 1 calc GR . P B 2
 H39B H 0.3138 0.5457 0.7260 0.086 Uiso 0.584(8) 1 calc GR . P B 2
 H39C H 0.3263 0.4621 0.6963 0.086 Uiso 0.584(8) 1 calc GR . P B 2
 C38A C 0.4009(13) 0.4432(11) 0.6843(8) 0.111(10) Uani 0.416(8) 1 d . . P B 1
 H38A H 0.3892 0.4276 0.6524 0.167 Uiso 0.416(8) 1 calc GR . P B 1
 H38B H 0.3657 0.4211 0.7054 0.167 Uiso 0.416(8) 1 calc GR . P B 1
 H38C H 0.4459 0.4196 0.6924 0.167 Uiso 0.416(8) 1 calc GR . P B 1
 C38B C 0.4043(5) 0.6505(6) 0.6807(4) 0.052(3) Uani 0.584(8) 1 d . . P B 2
 H38D H 0.4511 0.6689 0.6729 0.079 Uiso 0.584(8) 1 calc GR . P B 2
 H38E H 0.3892 0.6788 0.7091 0.079 Uiso 0.584(8) 1 calc GR . P B 2
 H38F H 0.3730 0.6649 0.6553 0.079 Uiso 0.584(8) 1 calc GR . P B 2
 C39A C 0.3284(13) 0.5658(16) 0.6900(9) 0.068(7) Uani 0.416(8) 1 d . . P B 1
 H39D H 0.3204 0.6264 0.6874 0.102 Uiso 0.416(8) 1 calc GR . P B 1
 H39E H 0.3092 0.5453 0.7193 0.102 Uiso 0.416(8) 1 calc GR . P B 1
 H39F H 0.3060 0.5369 0.6641 0.102 Uiso 0.416(8) 1 calc GR . P B 1
 C37 C 0.4421(3) 0.5479(5) 0.7327(2) 0.070(2) Uani 1 1 d . . . . .
 H37A H 0.4340 0.4944 0.7487 0.105 Uiso 1 1 calc GR . . . .
 H37B H 0.4264 0.5944 0.7523 0.105 Uiso 1 1 calc GR . . . .
 H37C H 0.4915 0.5542 0.7264 0.105 Uiso 1 1 calc GR . . . .
 C22A C 0.6899(15) 0.7426(13) 0.7823(8) 0.065(9) Uani 0.291(15) 1 d . . P D 1
 H22D H 0.6664 0.7774 0.8054 0.098 Uiso 0.291(15) 1 calc GR . P D 1
 H22E H 0.7157 0.7789 0.7610 0.098 Uiso 0.291(15) 1 calc GR . P D 1
 H22F H 0.7218 0.7042 0.7978 0.098 Uiso 0.291(15) 1 calc GR . P D 1
 C24A C 0.7092(5) 0.6902(7) 0.7411(5) 0.075(4) Uani 0.709(15) 1 d . . P D 2
 H24D H 0.7163 0.6379 0.7238 0.113 Uiso 0.709(15) 1 calc GR . P D 2
 H24E H 0.7401 0.6913 0.7680 0.113 Uiso 0.709(15) 1 calc GR . P D 2
 H24F H 0.7192 0.7383 0.7210 0.113 Uiso 0.709(15) 1 calc GR . P D 2
 N5A N 0.6202(3) 0.6236(3) 0.78665(17) 0.0570(14) Uani 1 1 d . . . . .

loop_
  _atom_site_aniso_label
  _atom_site_aniso_U_11
  _atom_site_aniso_U_22
  _atom_site_aniso_U_33
  _atom_site_aniso_U_23
  _atom_site_aniso_U_13
  _atom_site_aniso_U_12
 Se1 0.0576(4) 0.0465(3) 0.0329(3) 0.0001(3) 0.0016(3) -0.0056(3)
 P1A 0.0189(8) 0.0336(10) 0.0272(8) -0.0060(8) -0.0019(7) -0.0008(7)
 F2 0.062(2) 0.0491(19) 0.0375(17) 0.0096(15) 0.0080(15) 0.0013(17)
 F4 0.071(2) 0.0464(18) 0.0393(17) -0.0032(15) 0.0123(16) 0.0004(17)
 F3 0.0436(19) 0.074(2) 0.053(2) 0.0023(18) 0.0023(16) 0.0014(18)
 F5 0.078(3) 0.071(2) 0.0380(17) 0.0068(17) -0.0158(17) -0.014(2)
 F1A 0.0274(19) 0.0252(18) 0.0316(19) 0.0061(15) -0.0018(15) 0.0022(15)
 N7 0.024(2) 0.044(2) 0.032(2) 0.0076(19) 0.0044(17) -0.0090(19)
 N4 0.026(2) 0.079(4) 0.040(3) -0.024(2) 0.0008(19) -0.011(2)
 N1 0.024(2) 0.066(3) 0.028(2) -0.018(2) -0.0064(17) 0.006(2)
 N2 0.032(2) 0.054(3) 0.041(2) -0.003(2) 0.010(2) 0.010(2)
 N8 0.026(2) 0.065(3) 0.045(3) -0.020(2) -0.014(2) 0.014(2)
 N3 0.046(3) 0.053(3) 0.027(2) -0.007(2) 0.0009(19) 0.004(2)
 C7 0.030(3) 0.054(3) 0.020(2) 0.000(2) -0.0054(19) 0.014(2)
 C1 0.051(3) 0.041(3) 0.025(2) 0.005(2) 0.001(2) -0.002(3)
 C18 0.024(3) 0.065(4) 0.038(3) -0.017(3) -0.009(2) 0.008(3)
 P1B 0.017(2) 0.042(3) 0.017(2) -0.0028(19) 0.0002(16) -0.008(2)
 C31 0.035(3) 0.068(4) 0.025(2) 0.010(2) 0.001(2) 0.004(3)
 C10 0.037(3) 0.072(4) 0.044(3) 0.010(3) -0.014(3) -0.002(3)
 N6 0.123(5) 0.054(3) 0.036(3) -0.021(2) -0.028(3) 0.045(3)
 C29 0.025(3) 0.078(4) 0.042(3) -0.030(3) -0.002(2) -0.003(3)
 C17 0.066(4) 0.057(4) 0.043(3) 0.015(3) -0.008(3) 0.002(3)
 C6 0.056(4) 0.045(3) 0.029(3) 0.000(2) 0.005(2) 0.000(3)
 C2 0.065(4) 0.046(3) 0.033(3) 0.004(3) -0.001(3) 0.013(3)
 C16 0.039(3) 0.070(4) 0.051(3) 0.016(3) -0.017(3) -0.005(3)
 C3 0.094(6) 0.043(3) 0.038(3) -0.002(3) 0.007(3) 0.003(4)
 C4 0.092(6) 0.049(4) 0.043(3) -0.011(3) 0.007(4) -0.017(4)
 C30 0.051(3) 0.052(3) 0.035(3) 0.004(3) -0.018(3) 0.002(3)
 C14 0.055(4) 0.049(3) 0.035(3) 0.007(3) -0.008(3) -0.008(3)
 C5 0.064(4) 0.071(4) 0.037(3) -0.006(3) -0.001(3) -0.020(4)
 C8 0.090(5) 0.046(4) 0.041(3) -0.007(3) 0.020(3) 0.004(3)
 C9 0.072(4) 0.063(4) 0.046(3) -0.007(3) 0.029(3) 0.015(4)
 C12 0.035(3) 0.111(6) 0.054(4) 0.001(4) -0.017(3) 0.001(4)
 C25 0.052(4) 0.043(3) 0.072(4) -0.019(3) 0.006(3) 0.003(3)
 C19 0.137(7) 0.059(4) 0.032(3) -0.016(3) -0.011(4) 0.045(5)
 C33 0.087(5) 0.060(4) 0.046(4) 0.011(3) -0.034(3) 0.004(4)
 N9A 0.021(5) 0.050(8) 0.035(6) 0.018(5) -0.002(4) 0.001(5)
 C23B 0.063(5) 0.054(4) 0.107(6) 0.022(4) 0.003(4) 0.008(4)
 C21B 0.058(4) 0.082(5) 0.057(4) 0.002(4) -0.009(3) -0.030(4)
 C20 0.133(7) 0.059(4) 0.047(4) -0.026(3) -0.022(4) 0.048(5)
 C26A 0.034(4) 0.037(4) 0.057(5) -0.010(3) -0.005(3) 0.008(3)
 C32 0.080(5) 0.072(5) 0.054(4) -0.011(4) -0.020(4) -0.019(4)
 C15 0.097(6) 0.064(4) 0.053(4) -0.003(3) -0.022(4) -0.017(4)
 C13 0.030(4) 0.224(12) 0.069(5) 0.005(6) 0.013(3) -0.016(5)
 C11 0.129(8) 0.079(6) 0.113(7) 0.022(5) -0.077(6) -0.041(6)
 C24B 0.039(11) 0.057(14) 0.039(11) 0.004(10) -0.002(9) -0.015(10)
 C34B 0.034(7) 0.052(9) 0.035(7) 0.004(7) -0.008(6) 0.006(7)
 C22B 0.060(7) 0.042(5) 0.102(9) -0.016(5) 0.000(6) -0.004(5)
 C35B 0.013(6) 0.089(13) 0.037(7) 0.010(7) -0.006(5) 0.013(7)
 F1B 0.025(5) 0.069(8) 0.025(5) 0.000(5) -0.005(4) -0.018(5)
 C27A 0.203(18) 0.072(8) 0.053(6) 0.000(6) 0.003(9) 0.050(10)
 C28A 0.030(5) 0.076(8) 0.29(2) -0.024(11) 0.021(8) -0.002(5)
 N9B 0.020(4) 0.035(5) 0.033(4) 0.000(3) -0.001(3) -0.004(3)
 C35A 0.023(5) 0.064(7) 0.043(5) 0.006(5) -0.003(4) -0.008(4)
 C34A 0.022(5) 0.058(7) 0.040(5) 0.001(5) -0.007(4) -0.002(5)
 C26B 0.036(13) 0.045(14) 0.053(15) 0.038(12) 0.018(11) 0.006(10)
 C28B 0.16(4) 0.032(13) 0.033(13) 0.004(11) -0.051(18) -0.008(17)
 C27B 0.025(12) 0.049(15) 0.069(18) 0.018(13) -0.016(12) -0.001(11)
 C36 0.025(3) 0.057(4) 0.052(3) 0.019(3) 0.010(2) 0.004(2)
 C39B 0.025(6) 0.065(10) 0.084(9) 0.018(9) 0.003(6) 0.009(7)
 C38A 0.14(2) 0.051(11) 0.14(2) 0.029(12) 0.107(17) 0.010(12)
 C38B 0.046(6) 0.029(5) 0.082(8) -0.010(5) -0.019(5) 0.016(4)
 C39A 0.040(10) 0.099(19) 0.064(14) -0.015(15) 0.016(9) 0.025(15)
 C37 0.050(4) 0.101(6) 0.058(4) -0.016(4) 0.014(3) 0.003(4)
 C22A 0.10(2) 0.031(11) 0.065(15) 0.006(11) -0.038(14) -0.013(13)
 C24A 0.049(6) 0.053(6) 0.125(12) -0.009(7) 0.004(6) -0.006(5)
 N5A 0.069(4) 0.066(3) 0.036(3) -0.014(2) -0.012(2) -0.018(3)

_geom_special_details
;
 All esds (except the esd in the dihedral angle between two l.s. planes)
 are estimated using the full covariance matrix.  The cell esds are taken
 into account individually in the estimation of esds in distances, angles
 and torsion angles; correlations between esds in cell parameters are only
 used when they are defined by crystal symmetry.  An approximate (isotropic)
 treatment of cell esds is used for estimating esds involving l.s. planes.
;
loop_
  _geom_bond_atom_site_label_1
  _geom_bond_atom_site_label_2
  _geom_bond_distance
  _geom_bond_site_symmetry_2
  _geom_bond_publ_flag
 Se1 F2 1.878(3) . ?
 Se1 F4 1.872(3) . ?
 Se1 F3 1.897(3) . ?
 Se1 F5 1.886(3) . ?
 Se1 C1 1.956(6) . ?
 P1A F1A 1.568(4) . ?
 P1A N7 1.631(4) . ?
 P1A N4 1.571(4) . ?
 P1A N1 1.528(4) . ?
 N7 P1B 1.424(6) . ?
 N7 C29 1.287(7) . ?
 N4 C18 1.292(6) . ?
 N4 P1B 1.594(6) . ?
 N1 C7 1.291(6) . ?
 N1 P1B 1.773(7) . ?
 N2 C7 1.361(6) . ?
 N2 C10 1.467(8) . ?
 N2 C9 1.474(7) . ?
 N8 C29 1.347(7) . ?
 N8 C30 1.502(8) . ?
 N8 C34B 1.546(13) . ?
 N8 C34A 1.489(10) . ?
 N3 C7 1.366(7) . ?
 N3 C14 1.490(7) . ?
 N3 C8 1.466(7) . ?
 C1 C6 1.368(8) . ?
 C1 C2 1.371(8) . ?
 C18 N6 1.338(8) . ?
 C18 N5A 1.361(8) . ?
 P1B F1B 1.584(11) . ?
 C31 H31A 0.9800 . ?
 C31 H31B 0.9800 . ?
 C31 H31C 0.9800 . ?
 C31 C30 1.521(8) . ?
 C10 C12 1.500(8) . ?
 C10 C13 1.511(9) . ?
 C10 C11 1.526(10) . ?
 N6 C25 1.472(8) . ?
 N6 C19 1.451(7) . ?
 C29 N9A 1.384(11) . ?
 C29 N9B 1.509(9) . ?
 C17 H17A 0.9800 . ?
 C17 H17B 0.9800 . ?
 C17 H17C 0.9800 . ?
 C17 C14 1.528(7) . ?
 C6 H6 0.9500 . ?
 C6 C5 1.400(8) . ?
 C2 H2 0.9500 . ?
 C2 C3 1.403(9) . ?
 C16 H16A 0.9800 . ?
 C16 H16B 0.9800 . ?
 C16 H16C 0.9800 . ?
 C16 C14 1.506(8) . ?
 C3 H3 0.9500 . ?
 C3 C4 1.365(10) . ?
 C4 H4 0.9500 . ?
 C4 C5 1.372(10) . ?
 C30 C33 1.531(7) . ?
 C30 C32 1.518(8) . ?
 C14 C15 1.551(8) . ?
 C5 H5 0.9500 . ?
 C8 H8A 0.9900 . ?
 C8 H8B 0.9900 . ?
 C8 C9 1.481(9) . ?
 C9 H9A 0.9900 . ?
 C9 H9B 0.9900 . ?
 C12 H12A 0.9800 . ?
 C12 H12B 0.9800 . ?
 C12 H12C 0.9800 . ?
 C25 C26A 1.543(9) . ?
 C25 C27A 1.460(13) . ?
 C25 C28A 1.504(12) . ?
 C25 C26B 1.62(2) . ?
 C25 C28B 1.46(2) . ?
 C25 C27B 1.68(3) . ?
 C19 H19A 0.9900 . ?
 C19 H19B 0.9900 . ?
 C19 C20 1.469(10) . ?
 C33 H33A 0.9800 . ?
 C33 H33B 0.9800 . ?
 C33 H33C 0.9800 . ?
 N9A C35B 1.458(15) . ?
 N9A C36 1.498(11) . ?
 C23B H23A 0.9800 . ?
 C23B H23B 0.9800 . ?
 C23B H23C 0.9800 . ?
 C23B C21B 1.494(10) . ?
 C21B C24B 1.78(2) . ?
 C21B C22B 1.623(12) . ?
 C21B C22A 1.45(2) . ?
 C21B C24A 1.429(12) . ?
 C21B N5A 1.474(9) . ?
 C20 H20A 0.9900 . ?
 C20 H20B 0.9900 . ?
 C20 N5A 1.435(8) . ?
 C26A H26A 0.9800 . ?
 C26A H26B 0.9800 . ?
 C26A H26C 0.9800 . ?
 C32 H32A 0.9800 . ?
 C32 H32B 0.9800 . ?
 C32 H32C 0.9800 . ?
 C15 H15A 0.9800 . ?
 C15 H15B 0.9800 . ?
 C15 H15C 0.9800 . ?
 C13 H13A 0.9800 . ?
 C13 H13B 0.9800 . ?
 C13 H13C 0.9800 . ?
 C11 H11A 0.9800 . ?
 C11 H11B 0.9800 . ?
 C11 H11C 0.9800 . ?
 C24B H24A 0.9800 . ?
 C24B H24B 0.9800 . ?
 C24B H24C 0.9800 . ?
 C34B H34A 0.9900 . ?
 C34B H34B 0.9900 . ?
 C34B C35B 1.484(19) . ?
 C22B H22A 0.9800 . ?
 C22B H22B 0.9800 . ?
 C22B H22C 0.9800 . ?
 C35B H35A 0.9900 . ?
 C35B H35B 0.9900 . ?
 C27A H27A 0.9800 . ?
 C27A H27B 0.9800 . ?
 C27A H27C 0.9800 . ?
 C28A H28A 0.9800 . ?
 C28A H28B 0.9800 . ?
 C28A H28C 0.9800 . ?
 N9B C35A 1.473(11) . ?
 N9B C36 1.404(9) . ?
 C35A H35C 0.9900 . ?
 C35A H35D 0.9900 . ?
 C35A C34A 1.509(14) . ?
 C34A H34C 0.9900 . ?
 C34A H34D 0.9900 . ?
 C26B H26D 0.9800 . ?
 C26B H26E 0.9800 . ?
 C26B H26F 0.9800 . ?
 C28B H28D 0.9800 . ?
 C28B H28E 0.9800 . ?
 C28B H28F 0.9800 . ?
 C27B H27D 0.9800 . ?
 C27B H27E 0.9800 . ?
 C27B H27F 0.9800 . ?
 C36 C39B 1.504(18) . ?
 C36 C38A 1.684(19) . ?
 C36 C38B 1.637(11) . ?
 C36 C39A 1.49(2) . ?
 C36 C37 1.469(9) . ?
 C39B H39A 0.9800 . ?
 C39B H39B 0.9800 . ?
 C39B H39C 0.9800 . ?
 C38A H38A 0.9800 . ?
 C38A H38B 0.9800 . ?
 C38A H38C 0.9800 . ?
 C38B H38D 0.9800 . ?
 C38B H38E 0.9800 . ?
 C38B H38F 0.9800 . ?
 C39A H39D 0.9800 . ?
 C39A H39E 0.9800 . ?
 C39A H39F 0.9800 . ?
 C37 H37A 0.9800 . ?
 C37 H37B 0.9800 . ?
 C37 H37C 0.9800 . ?
 C22A H22D 0.9800 . ?
 C22A H22E 0.9800 . ?
 C22A H22F 0.9800 . ?
 C24A H24D 0.9800 . ?
 C24A H24E 0.9800 . ?
 C24A H24F 0.9800 . ?

loop_
  _geom_angle_atom_site_label_1
  _geom_angle_atom_site_label_2
  _geom_angle_atom_site_label_3
  _geom_angle
  _geom_angle_site_symmetry_1
  _geom_angle_site_symmetry_3
  _geom_angle_publ_flag
 F2 Se1 F3 90.15(15) . . ?
 F2 Se1 F5 172.81(16) . . ?
 F2 Se1 C1 86.65(18) . . ?
 F4 Se1 F2 89.57(15) . . ?
 F4 Se1 F3 174.57(16) . . ?
 F4 Se1 F5 90.63(16) . . ?
 F4 Se1 C1 87.55(19) . . ?
 F3 Se1 C1 87.0(2) . . ?
 F5 Se1 F3 88.97(16) . . ?
 F5 Se1 C1 86.18(18) . . ?
 F1A P1A N7 107.7(2) . . ?
 F1A P1A N4 109.1(2) . . ?
 N4 P1A N7 108.2(3) . . ?
 N1 P1A F1A 108.8(2) . . ?
 N1 P1A N7 111.5(2) . . ?
 N1 P1A N4 111.3(2) . . ?
 C29 N7 P1A 142.6(4) . . ?
 C29 N7 P1B 172.1(4) . . ?
 C18 N4 P1A 150.9(4) . . ?
 C18 N4 P1B 157.2(6) . . ?
 C7 N1 P1A 158.5(4) . . ?
 C7 N1 P1B 136.2(4) . . ?
 C7 N2 C10 127.2(5) . . ?
 C7 N2 C9 107.2(5) . . ?
 C10 N2 C9 121.9(5) . . ?
 C29 N8 C30 125.8(4) . . ?
 C29 N8 C34B 119.4(6) . . ?
 C29 N8 C34A 102.6(6) . . ?
 C30 N8 C34B 105.0(7) . . ?
 C34A N8 C30 131.4(6) . . ?
 C7 N3 C14 126.2(4) . . ?
 C7 N3 C8 108.7(5) . . ?
 C8 N3 C14 120.4(5) . . ?
 N1 C7 N2 124.0(5) . . ?
 N1 C7 N3 125.9(5) . . ?
 N2 C7 N3 109.9(4) . . ?
 C6 C1 Se1 118.6(4) . . ?
 C6 C1 C2 121.9(6) . . ?
 C2 C1 Se1 119.4(4) . . ?
 N4 C18 N6 126.1(6) . . ?
 N4 C18 N5A 125.2(6) . . ?
 N6 C18 N5A 108.7(5) . . ?
 N7 P1B N4 118.4(4) . . ?
 N7 P1B N1 109.1(3) . . ?
 N7 P1B F1B 109.5(5) . . ?
 N4 P1B N1 98.8(4) . . ?
 F1B P1B N4 109.0(5) . . ?
 F1B P1B N1 111.6(5) . . ?
 H31A C31 H31B 109.5 . . ?
 H31A C31 H31C 109.5 . . ?
 H31B C31 H31C 109.5 . . ?
 C30 C31 H31A 109.5 . . ?
 C30 C31 H31B 109.5 . . ?
 C30 C31 H31C 109.5 . . ?
 N2 C10 C12 111.1(5) . . ?
 N2 C10 C13 109.2(6) . . ?
 N2 C10 C11 108.7(5) . . ?
 C12 C10 C13 106.7(5) . . ?
 C12 C10 C11 108.9(7) . . ?
 C13 C10 C11 112.3(7) . . ?
 C18 N6 C25 130.1(5) . . ?
 C18 N6 C19 110.2(5) . . ?
 C19 N6 C25 119.6(6) . . ?
 N7 C29 N8 124.8(5) . . ?
 N7 C29 N9A 132.9(6) . . ?
 N7 C29 N9B 116.7(6) . . ?
 N8 C29 N9A 97.4(6) . . ?
 N8 C29 N9B 117.2(5) . . ?
 H17A C17 H17B 109.5 . . ?
 H17A C17 H17C 109.5 . . ?
 H17B C17 H17C 109.5 . . ?
 C14 C17 H17A 109.5 . . ?
 C14 C17 H17B 109.5 . . ?
 C14 C17 H17C 109.5 . . ?
 C1 C6 H6 120.6 . . ?
 C1 C6 C5 118.7(6) . . ?
 C5 C6 H6 120.6 . . ?
 C1 C2 H2 120.7 . . ?
 C1 C2 C3 118.6(6) . . ?
 C3 C2 H2 120.7 . . ?
 H16A C16 H16B 109.5 . . ?
 H16A C16 H16C 109.5 . . ?
 H16B C16 H16C 109.5 . . ?
 C14 C16 H16A 109.5 . . ?
 C14 C16 H16B 109.5 . . ?
 C14 C16 H16C 109.5 . . ?
 C2 C3 H3 120.0 . . ?
 C4 C3 C2 120.0(6) . . ?
 C4 C3 H3 120.0 . . ?
 C3 C4 H4 119.6 . . ?
 C3 C4 C5 120.8(6) . . ?
 C5 C4 H4 119.6 . . ?
 N8 C30 C31 109.7(5) . . ?
 N8 C30 C33 109.7(5) . . ?
 N8 C30 C32 109.6(5) . . ?
 C31 C30 C33 107.5(5) . . ?
 C32 C30 C31 111.9(5) . . ?
 C32 C30 C33 108.5(5) . . ?
 N3 C14 C17 110.4(5) . . ?
 N3 C14 C16 110.1(5) . . ?
 N3 C14 C15 108.4(5) . . ?
 C17 C14 C15 108.0(5) . . ?
 C16 C14 C17 113.1(5) . . ?
 C16 C14 C15 106.6(5) . . ?
 C6 C5 H5 120.0 . . ?
 C4 C5 C6 119.9(6) . . ?
 C4 C5 H5 120.0 . . ?
 N3 C8 H8A 111.4 . . ?
 N3 C8 H8B 111.4 . . ?
 N3 C8 C9 101.8(5) . . ?
 H8A C8 H8B 109.3 . . ?
 C9 C8 H8A 111.4 . . ?
 C9 C8 H8B 111.4 . . ?
 N2 C9 C8 102.6(5) . . ?
 N2 C9 H9A 111.2 . . ?
 N2 C9 H9B 111.2 . . ?
 C8 C9 H9A 111.2 . . ?
 C8 C9 H9B 111.2 . . ?
 H9A C9 H9B 109.2 . . ?
 C10 C12 H12A 109.5 . . ?
 C10 C12 H12B 109.5 . . ?
 C10 C12 H12C 109.5 . . ?
 H12A C12 H12B 109.5 . . ?
 H12A C12 H12C 109.5 . . ?
 H12B C12 H12C 109.5 . . ?
 N6 C25 C26A 110.1(6) . . ?
 N6 C25 C28A 101.4(7) . . ?
 N6 C25 C26B 98.9(9) . . ?
 N6 C25 C27B 113.3(11) . . ?
 C27A C25 N6 110.3(7) . . ?
 C27A C25 C26A 107.4(7) . . ?
 C27A C25 C28A 116.7(11) . . ?
 C28A C25 C26A 110.7(8) . . ?
 C26B C25 C27B 96.1(12) . . ?
 C28B C25 N6 135.4(11) . . ?
 C28B C25 C26B 105.7(19) . . ?
 C28B C25 C27B 100.5(16) . . ?
 N6 C19 H19A 111.0 . . ?
 N6 C19 H19B 111.0 . . ?
 N6 C19 C20 103.6(6) . . ?
 H19A C19 H19B 109.0 . . ?
 C20 C19 H19A 111.0 . . ?
 C20 C19 H19B 111.0 . . ?
 C30 C33 H33A 109.5 . . ?
 C30 C33 H33B 109.5 . . ?
 C30 C33 H33C 109.5 . . ?
 H33A C33 H33B 109.5 . . ?
 H33A C33 H33C 109.5 . . ?
 H33B C33 H33C 109.5 . . ?
 C29 N9A C35B 113.5(9) . . ?
 C29 N9A C36 121.3(8) . . ?
 C35B N9A C36 120.9(9) . . ?
 H23A C23B H23B 109.5 . . ?
 H23A C23B H23C 109.5 . . ?
 H23B C23B H23C 109.5 . . ?
 C21B C23B H23A 109.5 . . ?
 C21B C23B H23B 109.5 . . ?
 C21B C23B H23C 109.5 . . ?
 C23B C21B C24B 92.0(8) . . ?
 C23B C21B C22B 98.0(7) . . ?
 C22A C21B C23B 137.9(11) . . ?
 C22A C21B C24B 98.0(14) . . ?
 C22A C21B N5A 105.8(10) . . ?
 C24A C21B C23B 117.6(8) . . ?
 C24A C21B C22B 107.3(7) . . ?
 C24A C21B N5A 112.6(8) . . ?
 N5A C21B C23B 111.0(5) . . ?
 N5A C21B C24B 104.6(9) . . ?
 N5A C21B C22B 109.0(6) . . ?
 C19 C20 H20A 111.0 . . ?
 C19 C20 H20B 111.0 . . ?
 H20A C20 H20B 109.0 . . ?
 N5A C20 C19 103.7(5) . . ?
 N5A C20 H20A 111.0 . . ?
 N5A C20 H20B 111.0 . . ?
 C25 C26A H26A 109.5 . . ?
 C25 C26A H26B 109.5 . . ?
 C25 C26A H26C 109.5 . . ?
 H26A C26A H26B 109.5 . . ?
 H26A C26A H26C 109.5 . . ?
 H26B C26A H26C 109.5 . . ?
 C30 C32 H32A 109.5 . . ?
 C30 C32 H32B 109.5 . . ?
 C30 C32 H32C 109.5 . . ?
 H32A C32 H32B 109.5 . . ?
 H32A C32 H32C 109.5 . . ?
 H32B C32 H32C 109.5 . . ?
 C14 C15 H15A 109.5 . . ?
 C14 C15 H15B 109.5 . . ?
 C14 C15 H15C 109.5 . . ?
 H15A C15 H15B 109.5 . . ?
 H15A C15 H15C 109.5 . . ?
 H15B C15 H15C 109.5 . . ?
 C10 C13 H13A 109.5 . . ?
 C10 C13 H13B 109.5 . . ?
 C10 C13 H13C 109.5 . . ?
 H13A C13 H13B 109.5 . . ?
 H13A C13 H13C 109.5 . . ?
 H13B C13 H13C 109.5 . . ?
 C10 C11 H11A 109.5 . . ?
 C10 C11 H11B 109.5 . . ?
 C10 C11 H11C 109.5 . . ?
 H11A C11 H11B 109.5 . . ?
 H11A C11 H11C 109.5 . . ?
 H11B C11 H11C 109.5 . . ?
 C21B C24B H24A 109.5 . . ?
 C21B C24B H24B 109.5 . . ?
 C21B C24B H24C 109.5 . . ?
 H24A C24B H24B 109.5 . . ?
 H24A C24B H24C 109.5 . . ?
 H24B C24B H24C 109.5 . . ?
 N8 C34B H34A 113.3 . . ?
 N8 C34B H34B 113.3 . . ?
 H34A C34B H34B 110.6 . . ?
 C35B C34B N8 92.1(10) . . ?
 C35B C34B H34A 113.3 . . ?
 C35B C34B H34B 113.3 . . ?
 C21B C22B H22A 109.5 . . ?
 C21B C22B H22B 109.5 . . ?
 C21B C22B H22C 109.5 . . ?
 H22A C22B H22B 109.5 . . ?
 H22A C22B H22C 109.5 . . ?
 H22B C22B H22C 109.5 . . ?
 N9A C35B C34B 102.4(10) . . ?
 N9A C35B H35A 111.3 . . ?
 N9A C35B H35B 111.3 . . ?
 C34B C35B H35A 111.3 . . ?
 C34B C35B H35B 111.3 . . ?
 H35A C35B H35B 109.2 . . ?
 C25 C27A H27A 109.5 . . ?
 C25 C27A H27B 109.5 . . ?
 C25 C27A H27C 109.5 . . ?
 H27A C27A H27B 109.5 . . ?
 H27A C27A H27C 109.5 . . ?
 H27B C27A H27C 109.5 . . ?
 C25 C28A H28A 109.5 . . ?
 C25 C28A H28B 109.5 . . ?
 C25 C28A H28C 109.5 . . ?
 H28A C28A H28B 109.5 . . ?
 H28A C28A H28C 109.5 . . ?
 H28B C28A H28C 109.5 . . ?
 C35A N9B C29 100.7(6) . . ?
 C36 N9B C29 119.2(6) . . ?
 C36 N9B C35A 115.4(7) . . ?
 N9B C35A H35C 110.6 . . ?
 N9B C35A H35D 110.6 . . ?
 N9B C35A C34A 105.5(7) . . ?
 H35C C35A H35D 108.8 . . ?
 C34A C35A H35C 110.6 . . ?
 C34A C35A H35D 110.6 . . ?
 N8 C34A C35A 107.5(7) . . ?
 N8 C34A H34C 110.2 . . ?
 N8 C34A H34D 110.2 . . ?
 C35A C34A H34C 110.2 . . ?
 C35A C34A H34D 110.2 . . ?
 H34C C34A H34D 108.5 . . ?
 C25 C26B H26D 109.5 . . ?
 C25 C26B H26E 109.5 . . ?
 C25 C26B H26F 109.5 . . ?
 H26D C26B H26E 109.5 . . ?
 H26D C26B H26F 109.5 . . ?
 H26E C26B H26F 109.5 . . ?
 C25 C28B H28D 109.5 . . ?
 C25 C28B H28E 109.5 . . ?
 C25 C28B H28F 109.5 . . ?
 H28D C28B H28E 109.5 . . ?
 H28D C28B H28F 109.5 . . ?
 H28E C28B H28F 109.5 . . ?
 C25 C27B H27D 109.5 . . ?
 C25 C27B H27E 109.5 . . ?
 C25 C27B H27F 109.5 . . ?
 H27D C27B H27E 109.5 . . ?
 H27D C27B H27F 109.5 . . ?
 H27E C27B H27F 109.5 . . ?
 N9A C36 C38A 97.4(9) . . ?
 N9B C36 C39B 112.9(10) . . ?
 N9B C36 C38B 110.7(6) . . ?
 N9B C36 C37 116.7(5) . . ?
 C39B C36 C38B 106.8(7) . . ?
 C39A C36 N9A 112.9(12) . . ?
 C39A C36 C38A 98.6(13) . . ?
 C37 C36 N9A 124.5(6) . . ?
 C37 C36 C39B 110.9(9) . . ?
 C37 C36 C38A 94.3(11) . . ?
 C37 C36 C38B 97.4(6) . . ?
 C37 C36 C39A 118.6(12) . . ?
 C36 C39B H39A 109.5 . . ?
 C36 C39B H39B 109.5 . . ?
 C36 C39B H39C 109.5 . . ?
 H39A C39B H39B 109.5 . . ?
 H39A C39B H39C 109.5 . . ?
 H39B C39B H39C 109.5 . . ?
 C36 C38A H38A 109.5 . . ?
 C36 C38A H38B 109.5 . . ?
 C36 C38A H38C 109.5 . . ?
 H38A C38A H38B 109.5 . . ?
 H38A C38A H38C 109.5 . . ?
 H38B C38A H38C 109.5 . . ?
 C36 C38B H38D 109.5 . . ?
 C36 C38B H38E 109.5 . . ?
 C36 C38B H38F 109.5 . . ?
 H38D C38B H38E 109.5 . . ?
 H38D C38B H38F 109.5 . . ?
 H38E C38B H38F 109.5 . . ?
 C36 C39A H39D 109.5 . . ?
 C36 C39A H39E 109.5 . . ?
 C36 C39A H39F 109.5 . . ?
 H39D C39A H39E 109.5 . . ?
 H39D C39A H39F 109.5 . . ?
 H39E C39A H39F 109.5 . . ?
 C36 C37 H37A 109.5 . . ?
 C36 C37 H37B 109.5 . . ?
 C36 C37 H37C 109.5 . . ?
 H37A C37 H37B 109.5 . . ?
 H37A C37 H37C 109.5 . . ?
 H37B C37 H37C 109.5 . . ?
 C21B C22A H22D 109.5 . . ?
 C21B C22A H22E 109.5 . . ?
 C21B C22A H22F 109.5 . . ?
 H22D C22A H22E 109.5 . . ?
 H22D C22A H22F 109.5 . . ?
 H22E C22A H22F 109.5 . . ?
 C21B C24A H24D 109.5 . . ?
 C21B C24A H24E 109.5 . . ?
 C21B C24A H24F 109.5 . . ?
 H24D C24A H24E 109.5 . . ?
 H24D C24A H24F 109.5 . . ?
 H24E C24A H24F 109.5 . . ?
 C18 N5A C21B 126.8(5) . . ?
 C18 N5A C20 110.4(5) . . ?
 C20 N5A C21B 119.5(6) . . ?

_shelx_res_file
;
TITL Pbca_a.res in Pbca
REM Old TITL Pbca in Pbca
REM SHELXT solution in Pbca
REM R1 0.272, Rweak 0.034, Alpha 0.072, Orientation a'=b, b'=a, c'=-c
REM Formula found by SHELXT: C46 F N8 P Se
CELL 0.71073 19.3957 15.9132 28.865 90 90 90
ZERR 8 0.0018 0.0015 0.0026 0 0 0
LATT 1
SYMM 0.5-X,-Y,0.5+Z
SYMM -X,0.5+Y,0.5-Z
SYMM 0.5+X,0.5-Y,-Z
SFAC C H F N P Se
UNIT 312 568 40 72 8 8

L.S. 10
PLAN  20
SIZE 0.43 0.319 0.268
TEMP -173.15
BOND $H
LIST 6
fmap 2
ACTA
REM <olex2.extras>
REM <HklSrc "%.\\Pbca_a.hkl">
REM </olex2.extras>

WGHT    0.000000   40.132797
FVAR       0.37409   0.73741   0.76332   0.41602   0.29095
SE1   6    0.761121    0.247298    0.439163    11.00000    0.05765    0.04654 =
         0.03286    0.00010    0.00159   -0.00557
PART 1
P1A   5    0.592085    0.461125    0.691851    21.00000    0.01891    0.03365 =
         0.02724   -0.00599   -0.00187   -0.00085

PART 0
F2    3    0.791358    0.198461    0.494792    11.00000    0.06235    0.04908 =
         0.03746    0.00962    0.00799    0.00130
F4    3    0.844550    0.216944    0.411156    11.00000    0.07054    0.04639 =
         0.03930   -0.00317    0.01233    0.00044
F3    3    0.680804    0.287512    0.469409    11.00000    0.04359    0.07380 =
         0.05252    0.00230    0.00234    0.00136
F5    3    0.735544    0.309014    0.386105    11.00000    0.07825    0.07100 =
         0.03798    0.00680   -0.01578   -0.01404

PART 1
F1A   3    0.534276    0.401284    0.710691    21.00000    0.02737    0.02520 =
         0.03157    0.00609   -0.00176    0.00216
PART 0
N7    4    0.555864    0.528089    0.656698    11.00000    0.02395    0.04450 =
         0.03249    0.00759    0.00439   -0.00905
N4    4    0.624115    0.511424    0.733445    11.00000    0.02617    0.07930 =
         0.04022   -0.02371    0.00075   -0.01141
N1    4    0.646630    0.408281    0.667124    11.00000    0.02384    0.06605 =
         0.02791   -0.01831   -0.00642    0.00640
N2    4    0.744527    0.378558    0.622558    11.00000    0.03180    0.05357 =
         0.04105   -0.00343    0.00958    0.00989
N8    4    0.502070    0.564497    0.587230    11.00000    0.02572    0.06523 =
         0.04509   -0.01987   -0.01430    0.01400
N3    4    0.647796    0.308384    0.606381    11.00000    0.04603    0.05281 =
         0.02713   -0.00736    0.00094    0.00436
C7    1    0.676825    0.368868    0.633730    11.00000    0.03013    0.05406 =
         0.01962   -0.00020   -0.00539    0.01357

C1    1    0.806812    0.350162    0.460026    11.00000    0.05113    0.04136 =
         0.02451    0.00470    0.00119   -0.00200
C18   1    0.620493    0.540624    0.775152    11.00000    0.02380    0.06511 =
         0.03822   -0.01736   -0.00920    0.00847
PART 2
P1B   5    0.620764    0.513219    0.678275   -21.00000    0.01706    0.04163 =
         0.01662   -0.00282    0.00017   -0.00804
PART 0
C31   1    0.614618    0.520837    0.555077    11.00000    0.03537    0.06755 =
         0.02546    0.01002    0.00080    0.00387
AFIX 137
H31A  2    0.626920    0.498993    0.585725    11.00000   -1.50000
H31B  2    0.656277    0.540715    0.539296    11.00000   -1.50000
H31C  2    0.593173    0.476090    0.536733    11.00000   -1.50000
AFIX   0
C10   1    0.791733    0.443820    0.639372    11.00000    0.03658    0.07191 =
         0.04360    0.01046   -0.01412   -0.00173
N6    4    0.617443    0.495026    0.814040    11.00000    0.12298    0.05424 =
         0.03555   -0.02063   -0.02800    0.04474
C29   1    0.501637    0.539987    0.631881    11.00000    0.02485    0.07753 =
         0.04181   -0.02981   -0.00233   -0.00333
C17   1    0.583811    0.221834    0.663356    11.00000    0.06558    0.05706 =
         0.04315    0.01465   -0.00841    0.00216
AFIX 137
H17A  2    0.627144    0.190855    0.666989    11.00000   -1.50000
H17B  2    0.544895    0.182937    0.666366    11.00000   -1.50000
H17C  2    0.580596    0.265222    0.687353    11.00000   -1.50000
AFIX   0

C6    1    0.874896    0.346258    0.472231    11.00000    0.05630    0.04531 =
         0.02925    0.00034    0.00458    0.00017
AFIX  43
H6    2    0.899285    0.294543    0.470886    11.00000   -1.20000
AFIX   0
C2    1    0.770541    0.424116    0.460943    11.00000    0.06523    0.04623 =
         0.03285    0.00422   -0.00083    0.01256
AFIX  43
H2    2    0.723579    0.425776    0.451638    11.00000   -1.20000
AFIX   0

C16   1    0.521761    0.321854    0.609361    11.00000    0.03946    0.07042 =
         0.05099    0.01586   -0.01736   -0.00466
AFIX 137
H16A  2    0.521241    0.362960    0.634640    11.00000   -1.50000
H16B  2    0.478738    0.289567    0.609718    11.00000   -1.50000
H16C  2    0.526145    0.351250    0.579673    11.00000   -1.50000
AFIX   0

C3    1    0.804199    0.497253    0.475900    11.00000    0.09399    0.04268 =
         0.03808   -0.00166    0.00684    0.00330
AFIX  43
H3    2    0.779786    0.548938    0.477375    11.00000   -1.20000
AFIX   0
C4    1    0.872050    0.494139    0.488336    11.00000    0.09175    0.04921 =
         0.04312   -0.01137    0.00672   -0.01674
AFIX  43
H4    2    0.894684    0.543957    0.498214    11.00000   -1.20000
AFIX   0

C30   1    0.564148    0.593346    0.560471    11.00000    0.05097    0.05209 =
         0.03515    0.00386   -0.01848    0.00216
C14   1    0.581937    0.263128    0.615587    11.00000    0.05512    0.04949 =
         0.03468    0.00721   -0.00811   -0.00795
C5    1    0.907945    0.419902    0.486737    11.00000    0.06385    0.07108 =
         0.03690   -0.00595   -0.00053   -0.02016
AFIX  43
H5    2    0.955158    0.418479    0.495462    11.00000   -1.20000
AFIX   0

C8    1    0.702264    0.268685    0.578788    11.00000    0.08985    0.04558 =
         0.04076   -0.00661    0.02009    0.00415
AFIX  23
H8A   2    0.685996    0.255196    0.547141    11.00000   -1.20000
H8B   2    0.719485    0.216812    0.593775    11.00000   -1.20000
AFIX   0
C9    1    0.755748    0.335133    0.578070    11.00000    0.07162    0.06310 =
         0.04570   -0.00695    0.02874    0.01460
AFIX  23
H9A   2    0.802598    0.310625    0.576412    11.00000   -1.20000
H9B   2    0.749039    0.373784    0.551575    11.00000   -1.20000
AFIX   0
C12   1    0.792547    0.446773    0.691302    11.00000    0.03495    0.11136 =
         0.05382    0.00108   -0.01714    0.00104
AFIX 137
H12A  2    0.747690    0.466348    0.702604    11.00000   -1.50000
H12B  2    0.828685    0.485460    0.701701    11.00000   -1.50000
H12C  2    0.801796    0.390442    0.703534    11.00000   -1.50000
AFIX   0
C25   1    0.620061    0.403362    0.820579    11.00000    0.05235    0.04323 =
         0.07162   -0.01941    0.00580    0.00339
C19   1    0.606509    0.549353    0.853726    11.00000    0.13672    0.05925 =
         0.03193   -0.01598   -0.01100    0.04540
AFIX  23
H19A  2    0.637321    0.533684    0.879669    11.00000   -1.20000
H19B  2    0.558066    0.546624    0.864426    11.00000   -1.20000
AFIX   0
C33   1    0.542235    0.620783    0.511796    11.00000    0.08654    0.05993 =
         0.04573    0.01116   -0.03425    0.00406
AFIX 137
H33A  2    0.521574    0.573012    0.495476    11.00000   -1.50000
H33B  2    0.582692    0.640554    0.494624    11.00000   -1.50000
H33C  2    0.508417    0.666341    0.514139    11.00000   -1.50000
AFIX   0
PART 1
N9A   4    0.435430    0.566141    0.642411    41.00000    0.02114    0.04988 =
         0.03490    0.01808   -0.00180    0.00079
PART 0
C23B  1    0.584978    0.710322    0.720862    11.00000    0.06264    0.05384 =
         0.10725    0.02239    0.00260    0.00816
AFIX 137
H23A  2    0.596885    0.760633    0.702991    11.00000   -1.50000
H23B  2    0.540446    0.718787    0.736209    11.00000   -1.50000
H23C  2    0.581966    0.661873    0.700002    11.00000   -1.50000
AFIX   0
C21B  1    0.639298    0.694582    0.756507    11.00000    0.05816    0.08237 =
         0.05719    0.00166   -0.00869   -0.03044
C20   1    0.623298    0.633434    0.836008    11.00000    0.13326    0.05944 =
         0.04681   -0.02571   -0.02175    0.04755
AFIX  23
H20A  2    0.589308    0.675506    0.846811    11.00000   -1.20000
H20B  2    0.669947    0.651022    0.845996    11.00000   -1.20000
AFIX   0
PART 1
C26A  1    0.669314    0.363387    0.784825    31.00000    0.03356    0.03666 =
         0.05738   -0.01009   -0.00473    0.00825
AFIX 137
H26A  2    0.714375    0.391078    0.786517    31.00000   -1.50000
H26B  2    0.650163    0.370297    0.753639    31.00000   -1.50000
H26C  2    0.674678    0.303403    0.791619    31.00000   -1.50000
AFIX   0
PART 0
C32   1    0.596736    0.667969    0.584817    11.00000    0.07982    0.07234 =
         0.05359   -0.01050   -0.02008   -0.01874
AFIX 137
H32A  2    0.562903    0.713485    0.587304    11.00000   -1.50000
H32B  2    0.636640    0.687466    0.566979    11.00000   -1.50000
H32C  2    0.611708    0.651140    0.615888    11.00000   -1.50000
AFIX   0
C15   1    0.573627    0.192756    0.578820    11.00000    0.09670    0.06441 =
         0.05302   -0.00326   -0.02207   -0.01716
AFIX 137
H15A  2    0.572282    0.217837    0.547825    11.00000   -1.50000
H15B  2    0.530645    0.162074    0.584512    11.00000   -1.50000
H15C  2    0.612705    0.153899    0.580894    11.00000   -1.50000
AFIX   0
C13   1    0.864292    0.422940    0.624153    11.00000    0.03000    0.22409 =
         0.06918    0.00485    0.01318   -0.01639
AFIX 137
H13A  2    0.874141    0.363851    0.631060    11.00000   -1.50000
H13B  2    0.897054    0.458841    0.640776    11.00000   -1.50000
H13C  2    0.868732    0.432589    0.590754    11.00000   -1.50000
AFIX   0
C11   1    0.767600    0.528773    0.620960    11.00000    0.12916    0.07905 =
         0.11290    0.02249   -0.07682   -0.04085
AFIX 137
H11A  2    0.781811    0.534833    0.588551    11.00000   -1.50000
H11B  2    0.788247    0.573856    0.639466    11.00000   -1.50000
H11C  2    0.717246    0.532180    0.623040    11.00000   -1.50000
AFIX   0
PART 1
C24B  1    0.695932    0.650247    0.714759    51.00000    0.03927    0.05687 =
         0.03910    0.00395   -0.00202   -0.01482
AFIX 137
H24A  2    0.735816    0.625467    0.730501    51.00000   -1.50000
H24B  2    0.711609    0.694254    0.693472    51.00000   -1.50000
H24C  2    0.671611    0.606565    0.697275    51.00000   -1.50000
AFIX   0
C34B  1    0.441657    0.617915    0.568423    41.00000    0.03424    0.05230 =
         0.03490    0.00361   -0.00784    0.00631
AFIX  23
H34A  2    0.448188    0.679028    0.573108    41.00000   -1.20000
H34B  2    0.430343    0.605675    0.535667    41.00000   -1.20000
AFIX   0
PART 0
PART 2
C22B  1    0.630845    0.781541    0.785316   -51.00000    0.05988    0.04242 =
         0.10222   -0.01571   -0.00001   -0.00408
AFIX 137
H22A  2    0.640424    0.829291    0.764865   -51.00000   -1.50000
H22B  2    0.663368    0.781989    0.811298   -51.00000   -1.50000
H22C  2    0.583639    0.785860    0.797185   -51.00000   -1.50000
AFIX   0
PART 0
PART 1
C35B  1    0.392415    0.579824    0.601700    41.00000    0.01325    0.08917 =
         0.03680    0.01005   -0.00621    0.01275
AFIX  23
H35A  2    0.353817    0.618547    0.608624    41.00000   -1.20000
H35B  2    0.373633    0.526201    0.589737    41.00000   -1.20000
AFIX   0
PART 0
PART 2
F1B   3    0.675495    0.578782    0.659502   -21.00000    0.02523    0.06882 =
         0.02453    0.00039   -0.00487   -0.01775
PART 0
PART 1
C27A  1    0.646556    0.383127    0.866581    31.00000    0.20311    0.07165 =
         0.05339    0.00018    0.00310    0.04978
AFIX 137
H27A  2    0.691441    0.410258    0.870977    31.00000   -1.50000
H27B  2    0.651792    0.322104    0.869502    31.00000   -1.50000
H27C  2    0.614222    0.403434    0.890146    31.00000   -1.50000
AFIX   0
C28A  1    0.546587    0.378992    0.810666    31.00000    0.03032    0.07606 =
         0.28532   -0.02425    0.02092   -0.00189
AFIX 137
H28A  2    0.538684    0.321066    0.820897    31.00000   -1.50000
H28B  2    0.537834    0.383206    0.777309    31.00000   -1.50000
H28C  2    0.515379    0.416828    0.827335    31.00000   -1.50000
AFIX   0
PART 0
PART 2
N9B   4    0.434491    0.507177    0.651111   -41.00000    0.02044    0.03533 =
         0.03315   -0.00039   -0.00097   -0.00395
C35A  1    0.392458    0.503444    0.608652   -41.00000    0.02324    0.06419 =
         0.04339    0.00587   -0.00305   -0.00843
AFIX  23
H35C  2    0.344860    0.522859    0.614881   -41.00000   -1.20000
H35D  2    0.390579    0.445300    0.596518   -41.00000   -1.20000
AFIX   0
C34A  1    0.427741    0.560929    0.574520   -41.00000    0.02231    0.05777 =
         0.04029    0.00102   -0.00728   -0.00156
AFIX  23
H34C  2    0.422325    0.538999    0.542631   -41.00000   -1.20000
H34D  2    0.407178    0.617814    0.575906   -41.00000   -1.20000
AFIX   0
C26B  1    0.700951    0.394087    0.833844   -31.00000    0.03636    0.04512 =
         0.05303    0.03805    0.01814    0.00635
AFIX 137
H26D  2    0.709561    0.421081    0.863806   -31.00000   -1.50000
H26E  2    0.729130    0.421177    0.809946   -31.00000   -1.50000
H26F  2    0.713044    0.334397    0.835795   -31.00000   -1.50000
AFIX   0
C28B  1    0.603638    0.329848    0.792129   -31.00000    0.15900    0.03196 =
         0.03276    0.00442   -0.05066   -0.00774
AFIX 137
H28D  2    0.605701    0.279071    0.811290   -31.00000   -1.50000
H28E  2    0.637073    0.325312    0.766798   -31.00000   -1.50000
H28F  2    0.557151    0.335964    0.779262   -31.00000   -1.50000
AFIX   0
C27B  1    0.589393    0.372056    0.872136   -31.00000    0.02475    0.04914 =
         0.06949    0.01816   -0.01627   -0.00115
AFIX 137
H27D  2    0.597335    0.311618    0.875878   -31.00000   -1.50000
H27E  2    0.539820    0.383618    0.873719   -31.00000   -1.50000
H27F  2    0.613115    0.402653    0.896917   -31.00000   -1.50000
AFIX   0
PART 0
C36   1    0.403836    0.548677    0.688787    11.00000    0.02507    0.05718 =
         0.05199    0.01885    0.00973    0.00396
PART 2
C39B  1    0.329906    0.523539    0.696204   -41.00000    0.02479    0.06461 =
         0.08357    0.01820    0.00289    0.00908
AFIX 137
H39A  2    0.301436    0.546422    0.671153   -41.00000   -1.50000
H39B  2    0.313781    0.545705    0.725969   -41.00000   -1.50000
H39C  2    0.326327    0.462110    0.696324   -41.00000   -1.50000
AFIX   0
PART 0
PART 1
C38A  1    0.400859    0.443223    0.684266    41.00000    0.13842    0.05100 =
         0.14362    0.02945    0.10697    0.01026
AFIX 137
H38A  2    0.389200    0.427608    0.652372    41.00000   -1.50000
H38B  2    0.365724    0.421113    0.705402    41.00000   -1.50000
H38C  2    0.445920    0.419585    0.692393    41.00000   -1.50000
AFIX   0
PART 0
PART 2
C38B  1    0.404328    0.650518    0.680726   -41.00000    0.04618    0.02902 =
         0.08203   -0.00979   -0.01940    0.01601
AFIX 137
H38D  2    0.451137    0.668891    0.672932   -41.00000   -1.50000
H38E  2    0.389158    0.678761    0.709122   -41.00000   -1.50000
H38F  2    0.372982    0.664860    0.655299   -41.00000   -1.50000
AFIX   0
PART 0
PART 1
C39A  1    0.328427    0.565762    0.689993    41.00000    0.04028    0.09925 =
         0.06374   -0.01495    0.01599    0.02478
AFIX 137
H39D  2    0.320447    0.626391    0.687400    41.00000   -1.50000
H39E  2    0.309205    0.545274    0.719289    41.00000   -1.50000
H39F  2    0.305968    0.536872    0.664084    41.00000   -1.50000
AFIX   0
PART 0
C37   1    0.442113    0.547868    0.732694    11.00000    0.05010    0.10115 =
         0.05791   -0.01639    0.01387    0.00330
AFIX 137
H37A  2    0.434033    0.494450    0.748691    11.00000   -1.50000
H37B  2    0.426354    0.594369    0.752273    11.00000   -1.50000
H37C  2    0.491490    0.554246    0.726410    11.00000   -1.50000
AFIX   0
PART 1
C22A  1    0.689913    0.742641    0.782275    51.00000    0.09999    0.03081 =
         0.06476    0.00578   -0.03829   -0.01349
AFIX 137
H22D  2    0.666444    0.777400    0.805444    51.00000   -1.50000
H22E  2    0.715673    0.778859    0.760959    51.00000   -1.50000
H22F  2    0.721835    0.704150    0.797842    51.00000   -1.50000
AFIX   0
PART 0
PART 2
C24A  1    0.709218    0.690175    0.741100   -51.00000    0.04903    0.05259 =
         0.12456   -0.00889    0.00375   -0.00590
AFIX 137
H24D  2    0.716285    0.637935    0.723759   -51.00000   -1.50000
H24E  2    0.740116    0.691251    0.767956   -51.00000   -1.50000
H24F  2    0.719206    0.738315    0.721018   -51.00000   -1.50000
AFIX   0
PART 0
N5A   4    0.620178    0.623574    0.786653    11.00000    0.06914    0.06568 =
         0.03622   -0.01361   -0.01178   -0.01762
HKLF 4

REM  Pbca_a.res in Pbca
REM R1 =  0.0969 for    7751 Fo > 4sig(Fo)  and  0.1033 for all    8501 data
REM    633 parameters refined using      0 restraints

END

WGHT      0.0000     40.1470

REM Highest difference peak  0.631,  deepest hole -0.907,  1-sigma level  0.077
Q1    1   0.8149  0.5173  0.6065  11.00000  0.05    0.63
Q2    1   0.4482  0.4842  0.7187  11.00000  0.05    0.51
Q3    1   0.5596  0.3932  0.8201  11.00000  0.05    0.50
Q4    1   0.3402  0.4822  0.6710  11.00000  0.05    0.47
Q5    1   0.7879  0.3039  0.4401  11.00000  0.05    0.45
Q6    1   0.5297  0.3960  0.7839  11.00000  0.05    0.44
Q7    1   0.7446  0.2821  0.4617  11.00000  0.05    0.43
Q8    1   0.7312  0.7514  0.7019  11.00000  0.05    0.42
Q9    1   0.7622  0.2822  0.4112  11.00000  0.05    0.41
Q10   1   0.6232  0.4636  0.7397  11.00000  0.05    0.41
Q11   1   0.5412  0.5768  0.6589  11.00000  0.05    0.38
Q12   1   0.5931  0.5143  0.7191  11.00000  0.05    0.38
Q13   1   0.7741  0.2133  0.4700  11.00000  0.05    0.35
Q14   1   0.6249  0.4599  0.6603  11.00000  0.05    0.35
Q15   1   0.8033  0.2011  0.4101  11.00000  0.05    0.35
Q16   1   0.7586  0.1798  0.4303  11.00000  0.05    0.34
Q17   1   0.7439  0.1921  0.4195  11.00000  0.05    0.34
Q18   1   0.6958  0.7040  0.7126  11.00000  0.05    0.33
Q19   1   0.4392  0.6148  0.7295  11.00000  0.05    0.32
Q20   1   0.3797  0.6211  0.7015  11.00000  0.05    0.31
;
_shelx_res_checksum                81883
_shelx_hkl_file
;
   0  -2   0 1007.20   67.99
   0   2   0  877.21   67.69
   0   2   0  919.91   67.89
   0   2   0 1014.20   67.99
   0  -2   0  953.80   67.89
   0  -3   0    6.10    2.10
   0  -3   0    8.20    2.00
   0   3   0    4.90    2.00
   0   3   0   10.70    1.70
   0   3   0    7.80    2.70
   0  -3   0    8.20    1.60
   0   5   0    7.40    5.40
   0  -5   0   15.80    3.10
   0  -5   0   12.50    3.10
   0  -5   0    9.40    3.60
   0   5   0   13.50    3.60
   0  -5   0   15.10    3.90
   0  -6   0 1116.69   79.89
   0  -6   0 1050.29   79.89
   0   6   0 1078.29   79.79
   0   6   0 1074.49   80.39
   0   6   0 1175.98   79.29
   0  -6   0 1185.98   79.19
   0  -6   0 1093.49   79.69
   0   7   0   -4.30    6.70
   0  -7   0    7.60    3.10
   0  -7   0    6.60    3.70
   0  -7   0    5.90    4.80
   0   7   0    2.70    3.50
   0  -7   0    5.80    3.40
   0  -8   0 1102.79   79.79
   0  -8   0 1070.19   78.89
   0   8   0 1124.59   79.19
   0   8   0 1146.09   80.89
   0  -8   0 1134.59   79.89
   0  -8   0 1044.50   79.49
   0  -9   0    4.40    4.00
   0  -9   0    0.30    3.40
   0  -9   0    0.80    3.40
   0   9   0    2.50    4.60
   0 -10   0  289.07   23.90
   0 -10   0  281.87   22.70
   0  10   0  316.57   23.10
   0 -10   0  326.67   22.50
   0  10   0  260.27   26.70
   0 -10   0  272.77   22.90
   0  11   0   14.70   12.10
   0  11   0   11.00    6.80
   0 -11   0   24.40    6.00
   0 -11   0   38.20    8.00
   0 -12   0   51.99   10.90
   0  12   0   75.09   16.10
   0 -12   0   68.79    9.60
   0 -13   0    7.80    6.60
   0 -13   0    8.20    9.60
   0  13   0   -5.40    7.30
   0  13   0  -14.90   14.50
   0 -14   0  418.36   33.70
   0  14   0  389.76   38.70
   0 -14   0  402.86   31.30
   0  15   0    4.20   16.90
   0 -15   0   12.20    8.10
   0 -15   0   10.70   11.00
   0  16   0  336.97   37.40
   0 -16   0  369.36   28.30
   0 -16   0  314.57   31.20
   0 -17   0   -4.70    7.90
   0 -18   0  222.08   20.30
   0 -18   0  241.88   26.10
   0  18   0  223.18   33.50
   0 -19   0    5.50   13.30
   0  19   0  -10.70   21.30
   1   2   0    3.80    1.30
   1  -2   0    5.50    1.30
  -1   2   0    7.10    1.40
  -1  -2   0    6.80    1.80
  -1   2   0    6.10    1.30
   1   2   0    6.60    1.70
   1  -2   0    7.70    1.50
  -1   2   0    9.60    1.90
   1   2   0    4.60    1.70
  -1  -2   0    6.60    1.60
   1  -2   0    9.10    2.00
   1   3   0   17.90    3.20
  -1  -3   0   16.60    3.00
   1  -3   0   17.40    2.30
  -1  -3   0   11.30    2.60
   1  -3   0   16.00    2.80
  -1  -3   0   10.50    2.30
   1  -3   0   12.30    2.60
   1   3   0   12.40    3.30
   1  -3   0   14.40    3.10
  -1   3   0   13.00    2.80
   1   4   0   48.10    5.00
   1  -4   0   43.80    4.00
   1  -4   0   41.80    5.00
   1  -4   0   35.70    5.20
  -1  -4   0   47.00    4.20
  -1  -4   0   33.60    4.80
  -1  -4   0   32.50    5.60
   1   4   0   31.60    5.10
   1   4   0   34.20    7.40
   1  -4   0   35.40    4.50
  -1   4   0   27.80    6.00
  -1  -5   0   43.30    6.30
   1  -5   0   40.90    6.00
   1   5   0   32.10    6.30
   1  -5   0   39.10    5.80
   1  -5   0   35.50    5.30
  -1   5   0   37.60    7.70
   1   5   0   56.49    9.20
   1  -6   0    7.30    2.80
   1  -6   0   -1.80    3.70
   1   6   0    3.60    4.40
   1   6   0    4.70    6.20
  -1   6   0   -7.20    5.30
   1  -6   0   -4.60    3.40
  -1  -6   0   -2.40    3.40
  -1   6   0    7.40    2.30
  -1  -6   0    6.30    2.60
  -1  -6   0   -1.80    3.10
   1  -6   0    1.80    3.00
  -1   7   0   50.79   10.60
   1  -7   0   35.50    6.40
  -1  -7   0   40.80    7.00
  -1  -7   0   54.59    5.60
   1  -7   0   51.39    7.10
   1   7   0   57.59    6.80
   1  -7   0   39.10    7.70
   1   7   0   35.30    8.70
  -1   7   0   59.49    5.50
   1  -7   0   57.19    6.10
   1   8   0   15.50    5.90
  -1   8   0   24.30    4.10
  -1  -8   0    8.30    6.10
   1   8   0   25.50    9.00
  -1  -8   0   29.30    5.00
   1  -8   0   28.20    5.50
   1  -8   0   15.30    5.00
  -1  -8   0   19.60    4.90
   1  -8   0   15.60    5.80
   1  -8   0   19.10    4.50
  -1   8   0   12.50    8.00
  -1  -8   0    7.60    4.30
   1   8   0   30.00    5.50
   1  -9   0    0.70    3.50
  -1  -9   0    5.20    3.80
  -1  -9   0   -0.10    3.50
  -1  -9   0    2.60    3.30
  -1  -9   0   -2.80    5.40
  -1   9   0   -9.10    7.90
   1  -9   0    1.80    4.20
   1   9   0   -7.40    9.20
   1  -9   0    3.00    3.60
   1  -9   0   -1.70    5.50
   1   9   0    5.00    4.90
  -1   9   0    4.20    3.80
   1  10   0    6.10    5.40
  -1  10   0   -9.00    9.60
  -1 -10   0   -0.90    4.00
   1 -10   0   -3.30    5.80
  -1 -10   0   -7.30    6.40
  -1  10   0   -3.00    4.50
   1  10   0    2.30   10.20
  -1 -10   0    8.50    4.60
   1 -10   0    1.90    5.00
   1 -10   0   -3.10    3.70
   1  11   0    7.70    6.20
   1  11   0   -8.80   11.70
   1 -11   0    4.50    5.70
  -1 -11   0   -0.20    7.30
  -1  11   0    2.40    5.80
   1 -11   0   -1.60    6.60
  -1  11   0   -3.60   11.60
  -1 -11   0    7.10    5.20
  -1  12   0  -12.20   13.50
   1 -12   0   17.20    6.50
  -1 -12   0  -12.70    9.00
   1  12   0   17.30    7.30
  -1  12   0   18.90    7.00
   1 -12   0    3.00    8.20
   1  12   0    7.00   13.60
  -1 -13   0   10.70    9.60
   1 -13   0   24.90    7.40
   1 -13   0    6.20    8.70
  -1 -13   0   26.50    6.80
  -1  13   0   22.30   15.90
   1  13   0   11.10   14.70
   1  13   0   31.90    8.20
   1  14   0  -10.30   15.40
   1 -14   0   -3.80    7.00
  -1 -14   0   -8.80   10.60
  -1 -14   0   -4.90    6.50
  -1  14   0   -9.30   16.30
   1 -14   0    1.00    9.50
  -1  15   0  -14.40   16.30
  -1 -15   0    1.30   11.00
   1 -15   0  -11.40   10.10
  -1 -15   0    6.50    7.60
   1 -15   0    4.10    8.20
   1  15   0   -1.20   16.30
  -1 -16   0    8.60    8.50
   1  16   0    1.90   18.00
   1 -16   0   11.00   11.90
   1 -16   0   -3.80    8.80
  -1 -16   0    6.70   11.50
  -1  16   0    4.40   15.50
  -1 -17   0   -7.70    7.80
   1 -17   0    1.20    8.20
   1 -18   0  -12.00    7.20
  -1  18   0  -24.60   21.00
   1  18   0    4.90   20.20
  -1 -18   0   -1.80   13.90
   1 -18   0    4.80   12.80
  -1  19   0   -9.30   23.00
   1  19   0  -10.70   21.40
   1 -19   0    5.10   12.90
   1 -19   0  -13.00    7.10
  -1 -19   0    0.10    7.10
  -1 -19   0    9.30   17.30
  -2  -1   0  486.15   39.00
  -2  -1   0  571.64   39.00
  -2   1   0  594.24   39.20
  -2   1   0  548.55   39.00
   2   1   0  542.85   39.00
   2   1   0  522.25   38.90
   2  -1   0  516.95   39.00
   2  -1   0  588.24   39.20
   2   3   0  210.38   17.30
   2  -3   0  260.87   16.90
   2   3   0  187.08   17.40
  -2   3   0  252.67   17.00
  -2  -3   0  214.28   17.20
  -2  -3   0  192.98   17.30
  -2   3   0  247.78   17.60
  -2   3   0  248.58   17.00
   2  -3   0  244.08   17.10
   2  -3   0  257.37   17.50
  -2  -4   0 8504.25  592.54
   2  -4   0 8213.18  592.24
  -2  -5   0   74.89    6.80
  -2  -5   0   53.79    6.40
  -2  -5   0   60.49    7.60
   2   5   0   48.20    7.00
   2   5   0   72.79    9.50
   2   5   0   56.19    7.00
   2  -6   0 1446.46  100.89
   2   6   0 1332.77  100.89
   2  -6   0 1531.25  101.69
  -2  -6   0 1381.16  101.29
   2  -6   0 1474.15  100.99
   2  -6   0 1475.95  100.99
   2   6   0 1348.47  101.69
  -2   6   0 1475.35  100.69
  -2  -6   0 1372.56  101.39
  -2   6   0 1461.05  101.79
  -2  -6   0 1287.67  100.69
   2   6   0 1380.86  101.39
  -2  -7   0  577.34   42.20
   2  -7   0  568.24   42.00
   2  -7   0  544.05   41.80
   2  -7   0  598.24   42.60
  -2  -7   0  595.04   41.40
  -2  -7   0  608.54   42.40
   2   7   0  544.35   42.60
  -2   7   0  572.24   43.20
  -2   7   0  539.75   41.30
   2   7   0  611.14   43.40
   2  -7   0  538.65   41.70
   2   7   0  590.94   41.90
   2   8   0 2661.33  172.28
  -2  -8   0 2587.94  172.68
  -2   8   0 2283.87  173.18
  -2  -8   0 2467.45  171.68
   2  -8   0 2261.07  172.18
   2  -8   0 2271.47  172.18
   2  -8   0 2317.47  172.88
  -2  -8   0 2596.74  172.78
   2  -8   0 2254.57  171.98
   2   8   0 2534.65  172.88
  -2   8   0 2163.18  171.68
   2   8   0 2604.44  173.38
  -2  -9   0  167.28   12.20
   2  -9   0  158.38   12.90
   2  -9   0  134.69   13.70
  -2  -9   0  134.79   14.40
  -2   9   0  146.69   11.90
  -2  -9   0  139.89   13.20
   2  -9   0  141.19   13.10
   2   9   0  159.88   17.80
  -2   9   0  125.79   16.40
   2   9   0  132.39   14.00
   2  -9   0  151.18   12.60
  -2  -9   0  133.89   12.70
   2   9   0  164.18   13.30
  -2  10   0 1090.19   71.79
   2 -10   0 1047.70   72.39
  -2 -10   0  984.90   71.59
   2 -10   0  989.60   72.49
   2 -10   0 1076.09   72.19
  -2 -10   0  959.80   73.09
  -2  10   0 1024.70   74.49
   2  10   0  963.20   72.29
  -2 -10   0  908.01   72.59
   2  10   0  932.41   74.19
  -2 -11   0   28.70    9.00
  -2  11   0   39.20    7.00
   2  11   0   30.20   12.40
  -2  11   0   41.30   12.90
   2  11   0   55.89    9.30
   2 -11   0   55.49   10.20
  -2 -11   0   41.70    7.40
   2 -11   0   37.40    8.20
  -2 -12   0  966.80   72.79
  -2  12   0  950.90   74.89
   2  12   0 1024.90   71.69
   2 -12   0 1044.40   71.49
   2  12   0  924.41   74.49
   2 -12   0  964.50   71.89
  -2  12   0  989.50   71.19
  -2 -13   0    5.90   10.40
  -2  13   0    3.00   15.00
   2  13   0   20.90    7.80
   2 -13   0   16.20    7.20
   2 -13   0    4.60    8.60
  -2 -13   0   14.00    6.40
   2  13   0    8.80   14.40
  -2  14   0  109.89   21.00
  -2 -14   0  120.79   12.50
   2  14   0  119.29   23.80
   2 -14   0  116.19   13.80
   2 -14   0  106.79   14.60
  -2 -14   0  108.59   16.20
  -2 -15   0  219.18   24.00
   2 -15   0  221.88   20.00
   2  15   0  187.18   29.00
   2 -15   0  190.48   21.80
  -2 -15   0  228.78   18.90
  -2  15   0  221.88   30.60
  -2 -16   0  713.83   52.29
   2 -16   0  716.03   52.79
   2  16   0  662.63   58.69
   2 -16   0  703.73   53.89
   2 -17   0   81.39   13.10
  -2  17   0   90.69   23.90
   2 -17   0   89.59   16.00
  -2 -17   0   97.59   16.60
  -2 -17   0   68.39   12.10
   2 -18   0  307.97   25.20
  -2 -18   0  311.47   31.10
   2 -18   0  287.37   30.00
  -2 -18   0  319.17   24.90
   2  18   0  243.98   35.70
  -2  18   0  268.97   38.50
   2 -19   0   37.70   13.80
   2  19   0   32.30   21.40
   2 -19   0   22.90    8.30
  -2 -19   0   45.20   18.50
  -3   0   0    5.70    1.50
   3   0   0    6.40    1.70
   3   0   0    6.80    1.40
  -3   0   0    7.30    1.20
  -3   0   0    7.10    1.60
   3   0   0    8.10    1.50
  -3  -1   0   13.70    2.20
   3   1   0   13.70    2.20
  -3   1   0   14.50    2.30
   3  -1   0   12.20    2.60
   3  -1   0   11.70    2.30
  -3  -1   0   12.70    1.90
   3   1   0   15.10    2.30
  -3   1   0   11.70    2.60
   3   1   0   12.50    2.50
  -3  -2   0   17.70    2.70
  -3  -2   0   12.30    2.60
  -3  -2   0   12.30    2.50
   3   2   0   16.40    2.60
   3   2   0   12.40    2.80
  -3  -2   0   10.40    2.20
  -3  -3   0   14.80    3.00
  -3   3   0    9.20    2.30
   3   3   0    8.50    2.80
  -3  -3   0   16.70    3.40
   3  -3   0   12.40    2.90
  -3  -3   0   12.60    3.50
   3   3   0    9.60    3.00
   3  -3   0   10.80    1.80
  -3   4   0   14.70    2.60
   3  -4   0   11.20    2.40
   3  -4   0    9.30    3.30
  -3   4   0   10.10    4.00
   3   4   0    6.80    3.70
  -3   4   0   12.60    2.40
   3   4   0    5.50    3.40
  -3  -4   0    5.60    3.00
  -3  -4   0    9.80    4.50
  -3  -4   0   10.30    4.60
  -3   5   0   -1.60    4.30
  -3  -5   0    5.00    4.70
   3   5   0   -4.20    4.30
   3  -5   0    4.90    3.10
   3   5   0   10.70    5.50
  -3  -5   0   12.10    4.50
   3   5   0   13.70    4.10
  -3   5   0    3.40    2.40
   3  -5   0    2.80    2.60
   3  -5   0    0.50    2.70
   3  -5   0    5.50    3.50
  -3  -5   0   -2.70    3.00
   3   6   0   37.60    7.50
   3  -6   0   45.20    6.00
   3  -6   0   32.50    5.40
  -3  -6   0   49.10    6.70
  -3   6   0   38.90    8.20
  -3   6   0   45.60    4.90
   3   6   0   49.20    6.50
  -3  -6   0   30.80    6.10
   3   6   0   26.40    6.30
   3  -6   0   54.39    6.60
   3  -6   0   33.30    5.70
  -3  -6   0   35.00    6.10
   3   7   0   30.50    5.50
  -3   7   0   28.60    4.40
   3   7   0   26.00    7.90
  -3  -7   0   28.70    5.70
   3  -7   0   32.30    5.90
  -3   7   0   22.80    7.40
   3   7   0   18.90    6.60
   3  -7   0   23.80    4.60
  -3  -7   0   17.90    4.60
   3  -7   0   22.60    4.90
   3  -7   0   21.60    5.20
   3   8   0   10.40    5.20
   3  -8   0   -1.40    4.60
  -3  -8   0    2.20    4.10
  -3  -8   0    9.20    4.70
   3   8   0   11.10    8.20
   3  -8   0    7.10    4.60
   3  -8   0    3.10    4.20
   3  -8   0    0.30    3.60
   3   8   0    0.20    5.60
  -3   8   0    3.90    3.10
  -3  -9   0    9.50    4.80
   3  -9   0    7.80    3.90
   3  -9   0    3.70    3.70
   3  -9   0    2.40    5.50
  -3   9   0    2.90    7.90
   3   9   0   -8.40    6.20
  -3   9   0    8.80    3.70
   3   9   0   14.80    9.90
   3  -9   0   12.90    5.50
   3 -10   0   14.60    4.30
   3 -10   0   11.40    6.00
  -3  10   0    6.50    3.90
   3  10   0   18.20   10.50
  -3 -10   0   13.00    5.00
  -3 -10   0    7.60    7.10
  -3 -10   0   20.10    5.00
   3  10   0   26.80    6.80
   3 -10   0    7.80    7.00
   3  10   0   12.20    7.30
  -3  10   0    5.10    9.80
   3 -11   0   15.50    6.30
  -3  11   0   11.80    4.60
   3  11   0    7.00   11.70
   3 -11   0    8.20    6.30
  -3  11   0    5.10   12.10
   3  11   0   24.60    7.20
  -3 -11   0    6.60    8.30
   3 -11   0   11.90    4.70
   3  12   0    1.90   13.10
   3 -12   0    5.90    7.50
  -3 -12   0    9.00    6.70
   3 -12   0   12.70    6.90
  -3 -12   0   -6.40    8.80
  -3  12   0    6.50    5.20
  -3  12   0   -8.40   13.10
  -3 -13   0    2.80   10.20
  -3 -13   0   13.90    6.20
  -3  13   0    8.30   15.50
   3  13   0   10.10   14.50
   3 -13   0    7.80    8.20
   3 -13   0   10.70    7.40
   3 -14   0   12.70    8.50
  -3 -14   0    1.20   11.50
  -3 -14   0   24.90    6.80
   3  14   0    5.80   14.70
   3 -14   0   14.70    9.40
  -3  14   0   15.00   17.30
   3 -15   0   26.70    9.60
   3  15   0   18.50   16.10
  -3 -15   0   23.50    7.60
   3 -15   0   16.50   10.40
  -3 -15   0   22.50   12.50
  -3  15   0   18.30   18.40
  -3 -16   0   -2.50    7.70
   3 -16   0    8.40   10.90
   3 -16   0   -0.90    8.70
   3  16   0   -1.20   16.80
   3 -17   0  -13.50   11.10
  -3 -17   0    4.90    7.90
   3 -17   0    1.30    9.00
  -3 -17   0   -9.30   14.00
  -3  17   0   12.20   21.50
   3  18   0  -20.40   18.60
  -3 -18   0   -7.20    7.10
  -3 -18   0    3.00   14.80
   3 -18   0    9.60    8.60
  -3  18   0  -12.00   22.20
  -3 -19   0   -7.40   15.50
   3  19   0  -16.70   18.80
  -3  19   0   -1.90   22.30
   3 -19   0   16.50   12.80
   3 -19   0   -7.90    7.60
  -3 -19   0   -3.10    6.20
  -4   3   0  225.88   18.70
   4   3   0  274.57   18.60
   4  -3   0  202.98   18.20
  -4  -3   0  269.47   18.30
  -4  -3   0  235.68   18.40
   4   3   0  281.37   18.20
  -4   3   0  212.18   18.00
  -4  -3   0  263.97   18.40
  -4  -3   0  246.28   18.10
   4  -3   0  227.48   18.50
   4   4   0  173.48   15.40
  -4   4   0  205.98   15.00
   4   4   0  176.18   15.50
   4  -4   0  232.38   14.50
  -4  -4   0  202.98   15.30
  -4   4   0  178.88   15.80
  -4   4   0  198.68   14.50
  -4  -4   0  207.88   15.90
  -4  -4   0  188.58   15.60
   4   5   0 1973.10  139.59
  -4  -5   0 2045.30  139.69
  -4   5   0 2044.80  139.09
  -4   5   0 1872.11  139.19
   4   5   0 1979.40  139.69
   4  -5   0 1884.71  138.89
  -4   5   0 1949.70  139.99
   4   5   0 1901.81  139.29
  -4  -5   0 2058.39  139.69
   4  -5   0 1817.72  139.39
  -4  -5   0 1840.52  139.39
   4  -5   0 2108.09  140.09
   4  -6   0 8746.03  617.04
  -4  -6   0 9019.50  617.64
  -4  -6   0 8816.32  617.64
   4   6   0 8356.36  617.14
   4   6   0 8620.84  617.64
  -4   6   0 8337.67  617.84
   4  -6   0 9046.50  618.04
   4   7   0  281.27   22.20
   4   7   0  265.67   23.30
  -4   7   0  279.87   24.00
   4  -7   0  305.97   22.40
  -4   7   0  305.77   21.70
  -4  -7   0  270.97   22.40
  -4  -7   0  263.97   22.40
  -4  -7   0  283.07   22.90
   4  -7   0  301.27   21.90
   4  -7   0  313.17   21.90
   4   7   0  279.47   23.80
   4  -7   0  321.27   23.10
  -4  -8   0  139.79   14.20
   4   8   0  138.79   15.40
   4  -8   0  189.88   15.20
  -4  -8   0  150.28   14.90
   4  -8   0  198.18   14.00
  -4   8   0  192.68   13.60
   4  -8   0  178.38   14.30
   4   8   0  180.18   14.60
   4   8   0  157.18   17.30
  -4  -8   0  176.68   14.70
  -4   8   0  150.98   16.70
  -4  -9   0   74.69    8.90
   4   9   0   87.39    9.50
   4  -9   0   73.89    8.00
   4   9   0   72.09   14.40
   4  -9   0   68.39    9.40
   4  -9   0   85.39    9.70
   4   9   0   59.79   10.80
  -4   9   0   66.89   12.50
  -4  -9   0   77.39    9.70
  -4   9   0   77.99    7.60
  -4 -10   0 2289.77  157.18
   4 -10   0 2193.88  157.58
  -4  10   0 2074.89  159.18
  -4 -10   0 2163.58  158.18
   4  10   0 2335.87  157.78
   4 -10   0 2181.58  157.68
  -4  10   0 2174.68  157.18
   4  10   0 2157.58  158.48
   4  10   0 2284.57  159.08
  -4  11   0  584.74   42.80
   4  11   0  577.84   45.00
   4 -11   0  607.54   43.90
  -4  11   0  578.64   47.00
   4  11   0  587.44   46.60
  -4 -11   0  614.14   43.00
   4 -11   0  585.44   43.60
   4  11   0  602.74   43.80
  -4 -11   0  528.55   45.00
   4 -11   0  589.14   43.30
   4 -12   0 1301.37   95.59
  -4  12   0 1287.77   98.49
  -4 -12   0 1332.47   94.59
   4 -12   0 1252.77   95.29
  -4 -12   0 1372.26   96.89
   4  12   0 1327.27   97.79
   4  12   0 1367.56   95.49
  -4 -13   0    3.60   10.10
   4 -13   0   17.30    8.20
   4  13   0    8.30   13.50
  -4 -13   0    9.40    6.00
  -4  13   0   11.70   14.90
   4 -13   0    9.00    8.20
  -4 -14   0 1310.77   95.69
   4 -14   0 1278.17   93.99
  -4 -14   0 1280.07   92.99
  -4  14   0 1309.47   98.29
   4  14   0 1201.08   96.69
   4 -14   0 1377.36   94.29
  -4 -15   0  131.49   19.70
   4 -15   0  143.69   16.90
  -4  15   0  193.68   26.50
   4  15   0  126.99   24.50
   4 -15   0  138.59   17.40
  -4 -15   0  146.09   14.60
   4 -16   0  704.33   50.59
   4 -16   0  630.34   50.49
   4  16   0  665.63   54.79
  -4 -16   0  679.83   49.00
  -4 -16   0  593.64   55.49
   4 -17   0   11.20    9.50
  -4 -17   0   14.00   15.30
  -4  17   0   21.30   21.40
   4  17   0   -9.10   14.00
  -4 -17   0    0.20    7.60
   4 -17   0   15.70   11.60
  -4  18   0  264.17   36.80
   4  18   0  180.38   36.80
  -4 -18   0  246.98   30.50
   4 -18   0  270.27   22.80
  -4 -18   0  237.88   21.10
   4  19   0   40.60   20.20
  -4 -19   0   43.10    8.10
  -4  19   0   96.29   26.80
  -4 -19   0   71.89   17.80
   4 -19   0   69.19   11.10
  -5   0   0   34.30    3.50
   5   0   0   31.20    4.10
   5   0   0   42.20    4.20
  -5   0   0   40.70    4.90
   5   0   0   38.00    4.70
  -5   0   0   36.70    4.30
  -5   1   0   41.60    4.60
   5   1   0   42.20    5.10
   5  -1   0   42.40    4.00
   5   1   0   38.00    5.00
  -5  -1   0   35.60    4.30
   5  -1   0   41.70    4.80
  -5  -1   0   46.00    4.80
  -5  -1   0   43.10    4.70
   5  -1   0   38.50    5.10
  -5  -1   0   41.60    4.30
  -5   1   0   40.20    3.60
  -5   1   0   39.20    5.20
  -5   2   0   17.20    3.20
  -5  -2   0   11.80    2.70
  -5  -2   0    9.30    2.60
   5  -2   0   16.60    3.60
   5   2   0   12.00    3.30
   5   2   0   13.00    2.70
   5   2   0   10.70    3.30
   5  -3   0   -1.40    3.00
   5   3   0   -2.70    3.30
   5   3   0    2.40    2.80
  -5   3   0    2.20    2.20
   5  -3   0    0.60    2.40
  -5  -3   0   -2.80    2.60
  -5   3   0   -0.70    3.40
  -5  -3   0    0.50    2.30
  -5  -4   0   12.20    4.00
  -5   4   0    8.40    4.20
  -5  -4   0    7.50    3.10
  -5  -4   0    3.50    4.30
   5  -4   0    8.80    3.60
   5  -4   0   14.80    3.60
  -5   4   0    9.10    2.80
   5   4   0   10.50    3.30
   5   4   0    4.50    4.00
  -5  -4   0    7.40    2.80
   5  -5   0   78.09    7.60
  -5   5   0   65.19    6.50
   5   5   0   48.70    7.70
   5  -5   0   69.49    7.60
  -5  -5   0   58.99    7.00
  -5   5   0   68.09    8.80
  -5   5   0   70.09    5.90
   5   5   0   49.80    6.70
   5   5   0   67.69    8.30
   5  -5   0   65.59    5.90
  -5  -6   0   18.90    5.60
  -5   6   0   26.90    4.40
  -5   6   0   17.20    6.20
  -5  -6   0   17.60    6.10
   5  -6   0   26.80    4.50
  -5   6   0   29.00    4.40
   5   6   0   13.30    5.80
   5  -6   0   27.10    5.40
   5   6   0   15.40    4.40
   5   6   0   21.90    5.60
   5  -6   0   24.50    5.30
   5  -7   0    7.40    5.20
   5   7   0    8.00    4.30
  -5   7   0    2.30    3.50
   5   7   0   -9.50    8.20
   5   7   0   15.80    6.50
   5  -7   0   -2.90    3.50
  -5  -7   0   13.20    6.20
   5  -7   0   -2.40    3.70
  -5  -7   0    2.90    5.40
   5  -7   0    4.90    4.40
  -5  -7   0   -5.20    3.60
   5   8   0   14.40    6.30
   5  -8   0   28.50    5.20
  -5  -8   0   21.20    6.20
   5   8   0   27.70    8.20
   5  -8   0   28.40    6.20
  -5   8   0   25.40    5.10
   5   8   0   31.90    6.60
  -5   8   0   14.80    7.40
  -5  -8   0   26.70    7.00
   5  -8   0   24.50    5.10
  -5  -9   0   23.90    6.40
   5  -9   0   22.20    7.00
   5   9   0   12.60    8.90
   5  -9   0   17.60    5.60
   5   9   0   18.50    7.30
  -5  -9   0   24.80    7.00
   5   9   0   19.50    5.60
   5  -9   0   16.90    4.40
  -5   9   0   15.50    8.30
  -5   9   0   18.50    4.30
   5 -10   0   27.50    5.20
   5 -10   0   26.20    7.00
   5 -10   0   28.10    6.60
   5  10   0   34.50   10.50
  -5  10   0   23.30    5.10
   5  10   0   25.70    6.50
   5  10   0   24.10    8.90
  -5 -10   0   43.80    8.20
  -5  10   0   19.70   10.30
   5  11   0    4.30    8.40
   5  11   0   17.30    6.00
   5 -11   0    2.60    4.10
   5  11   0   -0.20   10.40
   5 -11   0    7.00    7.00
   5 -11   0   -1.40    5.80
  -5  11   0    2.90   11.10
   5  12   0   -5.40    9.80
   5 -12   0   -5.60    7.00
  -5  12   0    2.00   13.20
   5  12   0    1.40   11.50
  -5 -12   0    6.70    5.90
   5 -12   0    6.50    7.80
   5  12   0   20.30    6.20
   5 -13   0   -3.80    8.40
  -5 -13   0  -10.10   10.50
   5 -13   0  -13.70    7.60
  -5 -13   0    6.50    6.10
   5  13   0   -8.60   12.20
  -5  13   0  -12.00   15.20
   5  14   0   12.10   13.60
  -5  14   0   18.60   17.40
  -5 -14   0   21.70    7.20
  -5 -14   0   -0.70   12.30
   5 -14   0   23.80   10.20
   5 -14   0   20.80    9.80
  -5 -15   0   28.60    7.90
  -5  15   0   49.90   14.10
   5  15   0   21.10   15.20
   5 -15   0   30.00   10.50
   5 -15   0   37.90   10.70
   5 -16   0    5.30    9.90
  -5 -16   0  -13.00   14.00
   5  16   0    4.80   15.10
  -5 -16   0    0.60    8.00
  -5  16   0    5.80   19.80
   5 -16   0   -0.80   10.30
  -5 -17   0   -1.80    7.60
   5 -17   0    3.40    9.40
   5 -17   0   14.50   10.70
   5  17   0  -17.70   15.10
  -5 -17   0    0.60   15.90
  -5  17   0    4.00   21.10
   5 -18   0   13.20    9.30
  -5 -18   0   -6.20   18.10
   5 -18   0   21.40    8.90
   5  19   0  -25.00   17.30
  -5  19   0   23.70   22.90
  -6   1   0  380.76   28.40
  -6   1   0  381.66   27.70
   6  -1   0  362.36   27.80
  -6   1   0  384.56   28.60
  -6  -1   0  391.16   28.30
  -6  -1   0  402.36   28.20
  -6  -1   0  396.46   28.00
   6   1   0  402.76   28.50
  -6  -1   0  397.46   28.40
   6  -1   0  353.96   28.40
   6  -1   0  347.87   28.50
   6   1   0  424.66   28.30
  -6  -2   0  707.03   48.10
   6   2   0  675.83   48.30
  -6   2   0  683.03   48.40
   6   2   0  646.94   48.20
  -6   2   0  641.94   48.60
   6  -2   0  596.84   48.50
   6   2   0  692.73   48.40
   6  -2   0  629.14   48.50
  -6  -2   0  698.93   48.20
  -6  -2   0  707.13   48.40
  -6  -3   0  725.03   50.29
   6  -3   0  624.24   50.29
  -6   3   0  613.04   50.09
  -6  -3   0  776.82   50.19
   6   3   0  696.43   49.99
  -6  -3   0  721.13   49.90
  -6   3   0  589.64   50.49
   6  -3   0  622.04   50.39
  -6  -3   0  779.82   50.19
   6   3   0  784.02   50.39
   6  -4   0 6798.92  518.75
  -6   4   0 7079.99  518.65
  -6  -4   0 7217.78  518.65
  -6   4   0 7315.07  519.15
  -6  -4   0 7623.94  518.75
   6   4   0 7423.56  518.85
   6  -4   0 7728.13  519.25
  -6  -5   0  633.24   45.40
   6   5   0  636.74   45.10
  -6  -5   0  613.74   45.10
  -6   5   0  606.44   46.10
  -6   5   0  603.74   45.10
  -6  -5   0  645.44   45.40
   6   5   0  622.64   45.70
   6  -5   0  613.34   45.80
  -6  -5   0  611.44   45.40
   6  -5   0  614.24   45.50
   6  -6   0 1920.51  135.69
  -6  -6   0 1919.01  135.19
   6  -6   0 1884.61  135.09
  -6  -6   0 1850.51  134.79
  -6   6   0 1954.20  134.29
   6   6   0 1772.72  134.79
   6   6   0 1848.12  134.69
  -6  -6   0 1997.20  135.19
  -6   6   0 1917.31  134.79
   6   6   0 1964.10  135.29
   6  -6   0 1839.92  134.09
  -6   6   0 1859.11  135.59
  -6  -6   0 1812.92  134.89
  -6  -7   0  359.36   26.00
  -6   7   0  296.17   27.00
   6  -7   0  341.67   25.10
   6  -7   0  336.97   24.90
   6  -7   0  330.87   26.50
  -6  -7   0  364.66   26.70
   6   7   0  347.17   25.60
  -6   7   0  336.77   25.40
   6   7   0  327.97   26.50
   6  -7   0  325.07   26.20
  -6  -7   0  334.17   26.30
   6   7   0  357.16   26.40
  -6   8   0 1614.44  106.29
   6  -8   0 1553.14  105.79
   6   8   0 1471.95  106.89
  -6   8   0 1406.36  107.49
  -6  -8   0 1430.56  106.89
   6  -8   0 1524.65  106.99
   6  -8   0 1585.74  106.09
  -6  -8   0 1432.26  106.49
   6   8   0 1391.26  107.09
   6   8   0 1415.36  106.29
   6   9   0   20.50    7.80
   6  -9   0   24.60    4.40
  -6  -9   0   28.40    8.20
  -6   9   0   15.00    4.30
   6  -9   0   16.90    6.50
  -6   9   0   15.80    8.80
   6  -9   0   26.40    5.30
  -6  -9   0   18.30    6.50
  -6  10   0 2249.57  177.88
  -6  10   0 2396.16  176.48
   6 -10   0 2416.06  176.18
   6  10   0 2509.15  177.38
   6 -10   0 2424.36  176.88
   6  10   0 2483.55  177.48
   6 -10   0 2420.56  175.98
  -6 -10   0 2590.64  176.58
  -6 -10   0 2603.14  177.18
   6  10   0 2613.54  176.58
   6  11   0  654.33   51.19
   6  11   0  625.34   51.09
   6 -11   0  702.83   49.00
   6  11   0  677.43   49.20
  -6 -11   0  657.33   49.20
   6 -11   0  684.43   50.09
  -6  11   0  663.53   52.39
   6 -12   0  437.76   36.90
   6  12   0  566.44   37.20
   6 -12   0  525.25   38.40
  -6  12   0  418.86   42.10
  -6 -12   0  466.55   39.90
  -6 -12   0  540.45   36.90
   6  12   0  467.25   39.90
   6  12   0  516.25   39.90
   6 -12   0  454.75   36.60
   6 -13   0  153.18   15.60
  -6  13   0  172.58   24.50
  -6 -13   0  138.29   20.00
  -6 -13   0  138.09   14.30
   6 -13   0  180.28   17.40
   6  13   0  137.19   20.50
  -6  14   0 1434.56  105.89
   6 -14   0 1429.36  102.19
   6 -14   0 1356.06  100.99
   6  14   0 1337.97  103.29
  -6 -14   0 1396.76  100.49
  -6 -14   0 1434.26  103.49
  -6 -15   0  126.29   14.30
   6 -15   0  151.28   17.90
   6 -15   0  153.28   16.60
   6  15   0  133.19   22.00
   6 -16   0  168.28   18.30
  -6 -16   0  157.58   15.80
   6  16   0  117.79   23.50
  -6  16   0  161.38   32.10
   6 -16   0  190.48   19.00
  -6 -16   0  143.39   21.70
  -6 -17   0   42.60   16.60
   6 -17   0   71.69   13.50
  -6 -17   0   45.80    9.40
   6 -17   0   54.59   11.70
   6  17   0   14.60   15.80
  -6  17   0   49.00   23.20
   6 -18   0  168.08   18.40
  -6  18   0  151.48   29.20
   6 -18   0  160.28   17.70
  -6 -18   0  201.48   27.80
  -6 -18   0  136.69   15.60
  -7   0   0   37.00    4.10
   7   0   0   37.40    4.90
  -7   0   0   31.40    4.90
   7   0   0   46.50    6.20
  -7   0   0   47.90    6.00
   7  -1   0   90.39    8.90
  -7   1   0   92.69    7.00
  -7  -1   0   89.99    7.80
  -7  -1   0   85.79    8.10
   7   1   0   74.19    8.60
  -7  -1   0   82.79    7.50
   7  -1   0   96.19    7.70
  -7   1   0   84.29    8.10
   7   1   0   77.99    8.30
  -7  -1   0   86.89    8.50
   7  -1   0   95.89    8.30
  -7   1   0   89.49    9.00
  -7  -2   0  114.19    8.40
   7  -2   0   97.69    9.60
  -7   2   0   97.89    8.80
   7   2   0   89.09    9.50
   7   2   0   95.39    9.40
   7  -2   0   81.29    8.90
  -7   2   0   74.79    9.70
  -7  -2   0   99.69    9.00
  -7  -2   0   90.39    8.40
  -7  -2   0  105.29    8.80
  -7   3   0   23.10    4.60
   7  -3   0   24.20    5.10
  -7  -3   0   21.60    4.00
   7   3   0   32.90    5.80
   7  -3   0   25.00    5.50
  -7  -3   0   23.80    4.60
   7   3   0   28.80    5.30
  -7   3   0   35.30    6.90
  -7  -3   0   22.80    5.40
  -7  -3   0   31.40    4.50
   7   3   0   25.60    5.30
   7  -4   0   18.40    4.50
   7   4   0   11.10    3.60
  -7  -4   0    3.70    4.50
  -7  -4   0    5.00    3.40
  -7  -4   0    7.60    3.00
  -7  -4   0    8.20    3.50
   7  -4   0   13.40    5.10
  -7   4   0   11.30    5.10
  -7   4   0   13.30    3.60
   7   4   0    7.00    5.10
   7   5   0   26.10    6.60
  -7  -5   0   30.20    6.50
  -7   5   0   35.20    5.40
  -7  -5   0   42.40    5.20
   7  -5   0   26.90    5.90
   7  -5   0   40.70    7.50
   7   5   0   41.30    6.60
  -7  -5   0   28.80    5.60
  -7  -5   0   41.40    6.80
   7   6   0   11.80    6.90
  -7   6   0   20.10    4.20
   7  -6   0   16.10    4.50
  -7  -6   0   17.40    4.70
  -7  -6   0   22.80    6.60
   7  -6   0   24.00    6.30
  -7   6   0   14.80    6.10
  -7  -6   0   25.50    6.00
  -7  -7   0   33.10    5.30
  -7   7   0   26.10    5.20
  -7  -7   0   20.00    4.30
   7   7   0   22.60    5.90
  -7  -7   0   10.00    7.30
  -7  -7   0   19.90    6.20
   7  -8   0   19.10    6.50
  -7  -8   0   21.40    8.10
  -7  -8   0   12.30    4.20
  -7  -8   0   15.50    6.60
  -7   8   0   12.40    7.80
  -7   8   0   12.10    4.20
   7  -8   0   15.00    4.10
   7  -8   0   21.70    4.30
   7   8   0   12.70    7.00
   7   8   0   18.20    6.90
   7   9   0    3.60    7.50
  -7   9   0   15.20    4.60
  -7   9   0    7.70    8.90
   7  -9   0   21.60    7.30
  -7  -9   0   15.50    8.30
   7   9   0   14.20    7.90
  -7  -9   0   13.90    6.60
   7  -9   0   19.40    5.00
   7  -9   0   19.30    4.20
   7  10   0    1.80    8.30
   7 -10   0   14.70    4.30
   7 -10   0   15.50    5.70
   7  10   0   19.80    8.30
  -7 -10   0    9.40    5.70
  -7  10   0   11.80   10.10
  -7 -10   0   16.00    8.70
   7 -10   0   15.80    7.50
   7 -11   0   10.10    4.60
   7  11   0   13.10    9.00
   7  11   0    2.40   10.30
   7 -11   0    8.80    6.40
  -7 -11   0   11.10    8.20
  -7  11   0    2.90   11.00
   7 -11   0   14.50    7.80
   7 -12   0   28.00    7.20
   7  12   0   27.70   10.60
   7 -12   0   39.20   10.00
   7  12   0   16.60   11.10
  -7 -12   0   25.70    8.50
  -7  12   0   17.30   14.10
  -7  13   0   10.70   14.80
   7  13   0    1.80   10.80
   7 -13   0   23.80    9.80
   7 -13   0   14.60    7.40
   7  13   0   23.00   12.20
  -7 -13   0   11.20   11.60
  -7 -13   0   10.20    7.40
  -7  14   0   39.50   12.70
   7 -14   0   21.10   10.00
   7  14   0    1.10   11.50
  -7 -14   0    2.50    7.50
   7 -14   0   15.00    8.50
  -7 -15   0    2.80   12.50
   7 -15   0   18.60   10.40
  -7  15   0   20.60   21.60
   7 -15   0   13.60    8.70
  -7 -15   0    5.70    7.50
   7  15   0    5.40   12.70
  -7 -16   0   -6.70   15.00
   7  16   0   -9.20   13.10
   7 -16   0    5.80   10.10
  -7  16   0   29.70   22.00
   7 -16   0   15.40    9.70
  -7 -16   0   -7.20    7.50
   7 -17   0   25.90   10.30
  -7 -17   0   -8.00   23.90
   7 -17   0    6.50   10.20
   7  17   0  -10.60   13.30
  -7 -17   0   -6.90    7.40
  -7  17   0   26.40   23.40
  -7  18   0   31.40   23.30
  -7 -18   0   20.20   17.10
   7 -18   0   37.00   11.10
  -8   0   0 7524.25  533.95
  -8  -1   0 3494.85  250.07
   8   1   0 3145.19  250.47
   8  -1   0 3291.27  250.57
  -8   1   0 3783.12  250.77
  -8  -1   0 3485.25  250.27
  -8   1   0 3573.04  249.78
   8  -1   0 3836.72  250.67
   8   1   0 3466.05  250.17
  -8   1   0 3586.84  250.67
  -8  -1   0 3554.74  250.47
  -8  -1   0 3426.96  250.57
   8  -1   0 3613.44  249.88
  -8  -2   0   33.80    4.70
   8   2   0   29.40    6.30
   8  -2   0   42.50    6.90
  -8  -2   0   33.70    4.70
  -8  -2   0   37.80    5.20
   8   2   0   34.70    5.70
  -8  -2   0   38.50    6.10
  -8  -3   0   32.80    5.90
  -8  -3   0   30.00    4.50
  -8  -3   0   26.30    6.10
  -8  -3   0   30.00    4.60
   8  -3   0   33.00    5.80
  -8  -3   0   23.10    4.70
   8  -3   0   34.00    6.30
  -8  -4   0 1405.86   99.89
  -8   4   0 1347.37  100.19
   8   4   0 1463.55  100.39
   8   4   0 1347.77   99.89
  -8  -4   0 1499.55  100.29
  -8  -4   0 1479.65  100.19
   8  -4   0 1322.87  100.39
  -8   4   0 1308.47  100.79
   8  -4   0 1393.26  100.69
  -8  -4   0 1389.76  100.29
   8   5   0  188.38   14.80
  -8  -5   0  178.58   14.90
  -8  -5   0  151.58   15.60
   8  -5   0  196.48   15.90
  -8  -5   0  166.78   14.60
  -8  -5   0  156.38   14.20
  -8   5   0  194.48   14.70
  -8   5   0  200.98   17.80
   8   5   0  175.28   15.90
  -8   6   0  121.09   11.10
  -8  -6   0  119.89   12.30
   8   6   0  109.49   12.80
   8  -6   0  122.69   12.70
   8  -6   0  140.59   12.30
  -8  -6   0  149.88   11.20
  -8   6   0  117.89   13.50
  -8  -6   0  124.69   11.40
   8   6   0  145.69   12.30
  -8  -6   0  117.29   13.20
   8   7   0  804.42   62.99
  -8  -7   0  836.12   62.79
  -8   7   0  870.21   63.69
  -8  -7   0  861.61   62.19
  -8   7   0  919.31   62.29
   8   7   0  811.02   62.29
   8  -7   0  895.21   62.89
  -8  -7   0  858.11   62.79
  -8   8   0 1223.88  102.79
  -8  -8   0 1470.45  101.69
   8   8   0 1467.15  101.89
  -8  -8   0 1547.75  102.39
   8  -8   0 1280.77  102.09
  -8  -8   0 1469.15  102.39
   8   8   0 1433.86  102.59
  -8   9   0   65.89   15.10
   8  -9   0   75.99   12.00
  -8  -9   0  100.09   13.50
   8   9   0   93.69   12.80
   8   9   0   78.29   13.40
  -8  -9   0   96.99    8.60
  -8  -9   0  120.79   12.50
   8  10   0  738.93   55.49
   8  10   0  700.53   54.49
  -8 -10   0  724.03   54.39
   8 -10   0  713.73   54.59
  -8 -10   0  714.13   53.29
  -8 -10   0  766.22   54.49
   8 -10   0  735.13   53.09
   8  10   0  778.72   53.69
  -8  10   0  670.83   56.39
   8 -10   0  753.52   52.89
   8  11   0  289.07   26.40
   8 -11   0  346.87   24.00
  -8 -11   0  300.17   26.30
   8 -11   0  315.77   26.50
  -8  11   0  301.67   30.30
   8 -11   0  323.87   24.10
   8  11   0  276.77   27.80
   8  12   0 1000.00   72.29
   8 -12   0  969.10   69.59
   8 -12   0 1003.90   71.29
  -8 -12   0 1019.50   70.49
  -8  12   0  872.91   73.59
   8  12   0  907.61   71.29
   8 -12   0  940.11   69.29
  -8 -13   0  238.28   20.30
  -8  13   0  216.78   28.90
   8 -13   0  233.38   22.30
   8  13   0  233.88   23.30
   8 -13   0  221.48   19.40
   8 -14   0  354.86   31.70
  -8 -14   0  407.86   29.80
   8 -14   0  346.07   29.40
   8  14   0  391.96   32.90
  -8  15   0   61.39   20.90
  -8 -15   0   52.19   16.10
  -8 -15   0   58.79   10.00
   8 -15   0   85.39   14.80
   8  15   0   49.60   14.20
   8 -15   0   65.69   11.80
   8  16   0  226.38   27.60
  -8 -16   0  261.37   30.20
   8 -16   0  267.27   23.40
  -8 -16   0  257.47   22.50
   8 -16   0  313.77   25.40
  -8  16   0  292.97   37.20
   8  17   0  215.48   26.30
  -8 -17   0  211.68   20.50
   8 -17   0  244.68   21.80
   8 -17   0  264.87   23.10
  -8  17   0  258.37   44.90
  -8 -17   0  245.88   29.60
   8 -18   0   72.99   13.00
  -8  18   0   84.09   26.60
  -8 -18   0   66.79   18.70
  -8 -18   0   49.10    9.90
   8 -18   0   65.09   11.00
  -9   0   0  103.49   10.70
  -9   0   0   92.19    8.30
   9   0   0  105.59   10.80
  -9   0   0   93.29    9.30
   9   0   0  106.49    9.60
   9   0   0  102.79    9.30
   9  -1   0   23.70    5.80
  -9  -1   0   25.50    4.50
  -9   1   0   24.70    4.70
  -9  -1   0   18.20    5.10
   9  -1   0   26.20    4.30
   9   1   0   18.80    5.00
  -9  -1   0   21.70    4.00
  -9   1   0   22.40    3.50
  -9  -1   0   22.70    4.70
   9   1   0   17.60    5.30
   9  -1   0   26.20    5.10
  -9   1   0   21.60    5.70
  -9   2   0    5.10    3.10
  -9  -2   0    7.30    4.30
   9   2   0    3.50    4.70
  -9  -2   0    2.30    2.80
   9  -2   0    3.40    4.90
   9  -2   0    5.20    3.40
   9   2   0    8.80    4.90
  -9   2   0    7.20    5.20
  -9  -2   0    5.20    3.20
  -9  -2   0    6.80    2.90
  -9   3   0   85.59   11.20
   9  -3   0   91.59    9.70
  -9  -3   0   84.39    8.70
  -9  -3   0  100.99    9.30
  -9   3   0   87.29    9.10
  -9  -3   0   99.99   10.00
   9   3   0   93.09   10.40
   9   3   0   87.19   10.80
  -9  -3   0  111.79    8.90
   9  -3   0   90.79   11.00
  -9  -4   0   14.30    3.60
  -9  -4   0    8.60    3.80
  -9  -4   0   14.20    3.80
   9  -4   0   15.50    5.60
   9  -4   0   15.00    4.70
   9   4   0    8.50    5.90
  -9  -4   0   10.50    6.30
  -9   4   0    7.70    3.90
   9   4   0   13.20    4.80
   9   5   0   24.40    5.40
  -9   5   0   14.10    4.10
   9  -5   0   14.00    4.60
  -9  -5   0   17.70    7.10
   9   5   0   10.40    5.80
   9  -5   0   12.30    5.90
  -9   5   0    9.80    6.20
  -9  -5   0   19.20    4.80
  -9  -5   0    5.40    3.70
   9   6   0   48.70    8.40
   9   6   0   31.60    7.70
   9  -6   0   64.89    9.70
  -9   6   0   57.49   10.80
  -9  -6   0   29.70    6.80
  -9   6   0   48.80    6.50
  -9  -6   0   37.70    8.80
  -9  -7   0   65.49   10.70
  -9  -7   0   89.59    7.90
   9   7   0   75.29   11.60
  -9   7   0   64.89   12.40
   9   7   0   71.99   10.20
  -9  -7   0   53.29   11.70
   9  -7   0   87.99   11.30
  -9  -8   0    3.80    6.40
   9   8   0    5.40    6.40
   9  -8   0    5.50    7.00
  -9  -8   0    0.90    8.10
   9   8   0   -1.80    7.40
  -9   8   0    2.00    8.30
   9  -9   0    5.50    7.50
  -9  -9   0    2.70    6.40
  -9  -9   0   10.00    8.90
  -9   9   0   -2.10    9.20
   9   9   0   -4.90    8.00
  -9 -10   0  148.39   16.30
  -9 -10   0  110.99   13.70
   9  10   0  127.69   14.70
  -9  11   0   22.30   13.00
  -9 -11   0   32.20   10.60
   9  11   0   39.90   11.80
   9  11   0   28.00    8.60
   9 -11   0   38.90   10.20
   9  12   0   21.10    9.80
  -9  12   0   34.30   12.30
   9 -12   0   29.60   10.40
  -9 -12   0   29.60   10.60
   9 -13   0   24.90    5.50
   9  13   0    1.00    9.50
  -9  13   0   19.10    7.80
   9 -13   0    7.80    9.60
   9 -13   0   11.30    6.60
  -9 -13   0    3.30    9.50
  -9  14   0   17.00   23.90
   9  14   0  -10.80    9.70
   9 -14   0    4.60   10.10
  -9 -14   0  -10.70    8.10
   9 -14   0    6.60    7.10
   9 -15   0    0.80    7.10
  -9  15   0   12.40   18.50
   9 -15   0   -4.80   10.00
   9  15   0   -7.60   10.50
  -9 -15   0   10.30   12.10
  -9 -16   0    0.90   16.00
   9 -16   0   37.40    8.50
  -9  16   0   60.89   23.10
   9 -16   0   30.60   11.60
  -9  17   0    7.60   23.30
  -9 -17   0   -8.50   15.20
   9 -17   0    6.60   10.20
   9 -17   0   12.40    8.10
   9  17   0   -1.40   11.50
  10   0   0   33.80    8.00
  10   0   0   34.80    7.00
 -10   0   0   52.39    5.10
 -10   0   0   49.70    6.30
 -10   0   0   52.59    8.70
 -10  -1   0 5984.30  424.96
 -10   1   0 6103.69  425.46
 -10  -1   0 5757.72  424.46
 -10   1   0 6049.39  424.26
 -10  -1   0 5949.00  425.26
  10  -1   0 6154.08  424.46
  10  -1   0 6363.96  425.26
 -10   1   0 6005.10  425.26
 -10  -1   0 5989.30  425.16
  10  -1   0 5650.53  425.36
  10   1   0 5820.72  424.76
  10  -2   0 4641.84  350.46
 -10  -2   0 4917.61  349.77
 -10   2   0 4901.61  350.36
 -10  -2   0 4942.51  350.26
 -10   2   0 4835.82  350.66
 -10  -2   0 5014.10  350.46
 -10  -2   0 5070.59  349.96
  10  -2   0 5102.89  350.56
  10   2   0 4906.71  349.96
 -10  -3   0  415.26   28.70
  10  -3   0  381.76   28.60
 -10   3   0  366.46   28.30
  10   3   0  314.17   29.90
 -10  -3   0  356.46   28.20
  10   3   0  414.76   28.80
 -10  -3   0  393.06   27.90
  10  -3   0  319.97   28.70
 -10  -3   0  383.46   27.80
 -10  -4   0   76.39    8.00
  10  -4   0   77.39    9.10
  10   4   0   68.39   12.90
 -10  -4   0   88.39    8.10
  10   4   0   67.59   10.00
 -10  -4   0   66.69   10.70
 -10   4   0   97.09   11.10
 -10  -4   0   94.69    8.40
 -10   4   0   72.09    8.10
 -10  -5   0 3919.91  275.27
 -10  -5   0 3779.02  275.27
 -10  -5   0 4009.00  275.17
 -10   5   0 3917.91  276.07
  10  -5   0 3664.23  275.47
 -10  -5   0 3940.11  274.87
  10   5   0 3819.12  274.97
  10   5   0 3867.21  275.37
 -10   6   0 1420.66  111.29
 -10  -6   0 1517.65  110.59
  10   6   0 1581.44  110.29
  10   6   0 1561.74  110.89
  10  -6   0 1485.45  110.89
 -10  -6   0 1561.04  110.39
 -10  -6   0 1608.84  110.49
  10  -7   0   11.60    7.40
 -10  -7   0   24.10    7.00
 -10  -7   0   27.70    5.00
  10   7   0   39.80    8.90
 -10   7   0   22.40    8.70
 -10  -7   0   21.00    8.70
 -10   8   0 1756.62  137.69
  10  -8   0 1886.01  137.09
 -10  -8   0 1952.70  136.79
  10   8   0 1925.41  136.39
  10   8   0 1881.91  137.09
 -10  -8   0 1993.90  136.79
 -10  -9   0 2517.85  176.88
 -10   9   0 2582.44  178.18
  10  -9   0 2527.15  177.18
 -10  -9   0 2369.76  176.68
  10   9   0 2319.17  176.38
  10   9   0 2479.75  177.38
  10  10   0  116.59   13.10
 -10 -10   0   76.99   15.40
 -10 -10   0  105.39   12.30
  10 -10   0   85.79   14.60
 -10  10   0  116.59   19.10
  10  10   0   89.29   16.10
 -10 -11   0  140.99   17.40
  10  11   0  131.99   15.60
  10  11   0  121.89   19.00
  10 -11   0  147.19   17.50
 -10  11   0  138.19   18.80
  10  12   0  590.14   45.30
 -10 -12   0  621.64   45.50
  10 -12   0  549.35   46.20
  10  13   0   34.40   10.30
  10 -13   0   31.50    5.80
 -10 -13   0   29.00   10.70
  10 -13   0   24.40   11.40
 -10 -14   0  230.08   21.90
  10 -14   0  252.57   23.90
 -10  14   0  238.78   30.90
  10 -14   0  228.28   19.60
  10  14   0  215.28   22.80
 -10 -15   0   54.19   15.20
 -10  15   0   75.09   22.00
  10 -15   0   72.79   14.20
 -10 -15   0   54.39   11.20
  10  15   0   39.10   12.00
  10 -15   0   55.99   10.60
 -10  16   0  132.89   39.80
  10 -16   0  109.59   17.40
  10 -16   0  117.69   14.50
 -10 -16   0  103.79   14.50
  10  16   0  107.09   17.50
 -10 -16   0  119.69   20.80
  10 -17   0  179.88   19.30
  10  17   0  124.29   19.60
  10 -17   0  155.78   16.10
 -10  17   0  221.68   34.90
 -10 -17   0  143.99   16.20
 -10 -17   0  155.48   23.80
 -11   0   0   72.19    8.40
  11   0   0  104.89    9.80
 -11   0   0  105.29   11.00
  11   0   0   78.79    8.80
 -11   0   0   83.69    8.80
  11   0   0   88.69   10.50
 -11  -1   0   55.99    7.00
 -11  -1   0   50.39    6.20
 -11   1   0   64.59    5.90
  11  -1   0   60.69    9.40
 -11   1   0   51.99   10.00
  11  -1   0   59.39    7.90
  11   1   0   63.49    9.10
  11  -1   0   55.49    7.60
 -11  -1   0   65.49    9.50
 -11  -1   0   69.59    7.20
  11   1   0   64.79    9.40
 -11   2   0   63.09    9.80
  11  -2   0   61.89    7.10
 -11  -2   0   38.50    6.00
 -11  -2   0   43.90    9.00
  11   2   0   34.00    7.60
  11  -2   0   59.39    9.20
  11   2   0   50.69    8.90
 -11  -2   0   50.29    6.60
 -11  -2   0   49.40    6.30
 -11  -3   0   17.90    4.40
  11  -3   0   18.50    6.60
  11   3   0   19.30    6.50
  11   3   0   15.40    6.10
 -11  -3   0   20.20    6.10
 -11   3   0   15.70    6.60
  11  -3   0   19.20    4.80
 -11  -3   0   20.30    4.30
  11   4   0    3.90    5.70
 -11  -4   0   14.60    5.90
 -11  -4   0   12.90    6.90
 -11   4   0    9.30    6.80
  11  -4   0   16.00    6.90
 -11  -4   0   15.30    3.80
 -11  -4   0   11.70    4.00
 -11  -4   0    9.20    3.50
  11   5   0   60.09   10.40
  11   5   0   59.59   10.10
 -11  -5   0   40.60    9.20
 -11   5   0   58.59   11.80
  11  -5   0   66.69   10.70
 -11  -5   0   72.49    9.80
 -11  -5   0   60.69    7.90
 -11  -6   0   72.09   12.60
 -11  -6   0   57.89    9.60
 -11   6   0   87.59   13.50
  11   6   0   73.29   10.80
  11   6   0   77.99   12.10
  11  -6   0   78.39   11.90
  11   7   0   41.30    9.20
  11   7   0   51.09    9.80
 -11  -7   0   29.40    7.20
 -11   7   0   35.30   10.10
 -11  -7   0   37.60   10.00
 -11  -8   0   30.30    7.30
  11  -8   0   40.70   10.00
  11   8   0   40.50    9.90
 -11   8   0   29.40   10.50
 -11  -8   0   36.40   10.90
  11  -9   0   22.70    9.50
 -11   9   0    5.50   11.00
 -11  -9   0   21.10    7.50
 -11  -9   0    9.70   10.00
  11   9   0   11.50    9.90
  11   9   0   11.00    6.50
  11  10   0   -1.70    9.30
  11 -10   0   12.90    9.20
 -11  10   0   -2.60   11.80
 -11 -10   0    4.20   10.30
  11  10   0   -3.30    6.40
 -11 -11   0   93.09   16.00
  11 -11   0  115.19   16.60
  11  11   0   73.99   13.50
  11  11   0  108.39   17.90
 -11 -12   0   10.30   10.50
  11 -12   0   24.40   10.70
  11  12   0    9.10    8.10
 -11 -13   0   -0.30   10.70
  11 -13   0   21.80   11.00
  11  13   0   14.30    8.80
 -11 -14   0    7.70   10.80
 -11  14   0   39.30   17.20
  11  14   0   11.20    9.60
  11 -14   0   23.80   11.70
  11  15   0    5.20    9.80
  11 -15   0   26.30   12.10
 -11 -15   0   12.50   14.10
 -11 -15   0   16.70    9.90
 -11  15   0   54.79   21.80
 -11 -16   0   -4.00    8.90
 -11 -16   0    7.20   14.60
  11  16   0   -9.90    9.40
  11 -16   0    1.30   10.40
 -11 -17   0    3.80   15.70
 -11  17   0   37.30   24.60
 -12   0   0  365.06   27.60
  12   0   0  327.17   27.50
  12   0   0  371.96   28.60
 -12   0   0  353.46   26.60
  12   0   0  392.36   27.60
  12  -1   0 1696.03  112.69
 -12   1   0 1562.84  113.69
  12   1   0 1426.46  113.49
  12   1   0 1561.34  112.99
 -12  -1   0 1558.04  112.49
 -12   1   0 1636.34  112.29
 -12  -1   0 1588.44  113.59
  12  -1   0 1499.65  113.69
  12  -1   0 1609.64  113.39
 -12  -1   0 1600.84  113.09
  12   2   0 2781.52  195.18
 -12  -2   0 2848.62  194.28
  12   2   0 2872.71  194.68
 -12   2   0 2528.55  195.18
  12  -2   0 2519.15  195.08
 -12  -2   0 2817.42  194.98
 -12  -2   0 2917.11  194.58
  12  -2   0 2522.35  194.88
  12  -3   0 1296.17  105.69
 -12  -3   0 1565.04  104.99
 -12  -3   0 1630.24  105.69
 -12  -3   0 1567.34  104.99
 -12   3   0 1344.07  105.99
  12   3   0 1487.25  105.79
  12   3   0 1333.67  105.89
 -12  -4   0  938.51   68.99
 -12   4   0  955.60   70.69
 -12  -4   0  942.71   70.19
 -12  -4   0  935.31   69.09
  12   4   0  947.01   69.69
 -12  -4   0  995.30   69.79
  12  -4   0  963.70   70.39
 -12  -5   0 1402.96  105.39
 -12  -5   0 1398.36  104.59
  12  -5   0 1500.55  105.79
 -12  -5   0 1519.45  105.09
 -12   5   0 1467.55  106.19
  12   5   0 1442.96  105.29
 -12   6   0 1558.74  126.29
  12  -6   0 1665.13  126.09
  12   6   0 1865.01  125.59
  12   6   0 1799.42  125.89
 -12  -6   0 1814.12  125.19
 -12  -6   0 1746.63  125.79
  12   7   0  662.63   48.50
  12  -7   0  606.94   48.60
 -12  -7   0  670.33   47.50
 -12  -7   0  678.63   48.80
 -12   7   0  556.34   49.30
 -12  -8   0    1.90    6.50
  12  -8   0    7.80    9.00
  12   8   0   24.60    9.30
 -12  -8   0    9.30   10.30
 -12   8   0   20.10   10.60
 -12  -9   0  494.15   38.30
  12   9   0  535.15   40.20
  12   9   0  494.35   38.00
 -12  -9   0  527.95   39.90
  12  -9   0  478.05   39.80
 -12   9   0  457.35   41.70
  12  10   0 1521.05  109.19
  12  10   0 1442.26  107.69
 -12 -10   0 1435.76  108.49
 -12  10   0 1484.65  110.39
  12 -10   0 1566.14  109.29
  12  11   0   99.59   14.40
  12  11   0  111.89   19.00
 -12 -11   0  120.69   17.20
  12 -11   0  136.39   17.90
  12  12   0    8.70    7.80
  12 -12   0   29.40   12.00
 -12 -12   0   16.50   11.30
  12 -13   0  180.48   20.40
 -12 -13   0  144.89   19.30
  12  13   0  142.69   17.30
  12  13   0  155.58   21.20
 -12 -14   0  204.58   22.50
  12 -14   0  228.28   24.30
 -12 -14   0  214.68   26.10
 -12  14   0  268.17   32.10
  12  14   0  183.48   21.50
  12  14   0  251.17   26.80
 -12  15   0   73.19   24.00
  12  15   0   39.80   11.10
 -12 -15   0   36.40   12.10
 -12 -15   0   52.39   17.90
 -12 -16   0   16.40   15.40
  12  16   0    2.00    9.00
  12 -16   0    9.70   11.40
 -12  16   0   22.20   22.10
 -13   0   0   19.70    4.60
 -13   0   0   28.40    6.90
 -13   0   0   15.00    3.30
  13   0   0   25.10    7.50
  13  -1   0   34.10    8.40
  13   1   0   29.80    7.30
 -13   1   0   32.00    4.30
 -13  -1   0   26.90    7.10
  13  -1   0   30.20    6.10
 -13   1   0   24.60    7.30
  13   1   0   21.40    7.90
 -13  -1   0   27.20    5.30
 -13  -1   0   28.40    4.50
 -13  -2   0   50.19    6.20
  13  -2   0   75.69   11.20
 -13  -2   0   60.19   10.10
 -13  -2   0   61.99    7.20
  13   2   0   55.29   10.70
 -13   2   0   78.99   11.60
  13   2   0   56.79   10.20
  13  -3   0    7.40    7.60
 -13  -3   0    8.00    3.30
  13   3   0    6.60    6.10
 -13   3   0    0.90    6.80
 -13  -3   0    5.30    3.40
  13   3   0    7.90    6.80
 -13  -4   0   17.90    4.40
 -13  -4   0    7.50    9.00
  13  -4   0   25.40    8.90
 -13   4   0   29.50    8.80
  13   4   0   12.30    7.20
  13  -5   0   70.69   12.40
 -13   5   0   40.60   10.30
 -13  -5   0   43.90   10.70
  13   5   0   51.69    9.70
 -13  -5   0   63.49    7.70
  13   6   0  127.89   16.40
 -13  -6   0  143.99   17.00
 -13   6   0  136.59   17.90
 -13  -6   0  141.29   14.40
  13  -6   0  147.89   17.10
 -13  -7   0   -3.10   10.20
 -13  -7   0   -9.00    5.40
  13   7   0    6.00    8.50
  13  -7   0    0.00    9.10
 -13   7   0    1.70   10.00
  13   7   0    4.50    6.30
 -13   8   0   37.60   12.20
  13   8   0   37.30   10.80
  13  -8   0   50.89   11.10
  13   8   0   29.20    7.90
 -13  -8   0   36.30   11.60
 -13  -9   0   32.20   11.80
  13   9   0   37.50   11.10
 -13   9   0   25.90   12.60
  13  -9   0   32.90   10.60
  13   9   0   17.70    7.40
 -13  10   0   22.40   14.10
  13  10   0   17.80    7.50
 -13 -10   0   16.40   11.60
  13 -10   0   24.80   11.30
  13  10   0   23.30   10.80
  13  11   0    3.10    7.10
  13 -11   0   -2.80   10.40
 -13 -11   0    3.90   11.20
  13 -12   0  116.79   18.40
 -13 -12   0   98.69   17.20
  13  12   0   70.29   13.50
  13  12   0  127.19   19.80
 -13  13   0   13.10   14.80
  13  13   0   -4.50    7.90
  13 -13   0   -5.20   11.60
  13  13   0    8.00   14.20
 -13 -13   0    3.40   11.40
  13 -14   0   11.50   12.00
 -13 -14   0    4.20   13.60
  13  14   0   24.20   15.20
 -13 -14   0   11.50   11.70
  13  14   0   -0.30    8.50
 -13  14   0   50.09   20.90
  13  15   0  -12.50    8.00
 -13 -15   0  -18.40   13.50
 -13  15   0   52.09   22.00
  13 -15   0   -3.90   11.20
  13  16   0   -5.10    7.90
  13 -16   0    4.00   11.70
 -13 -16   0  -15.20    9.80
 -13  16   0   61.89   24.00
 -13 -16   0    8.70   14.80
  14   0   0  512.95   37.10
 -14   0   0  475.35   38.10
 -14   0   0  515.05   35.90
  14   0   0  457.35   38.10
 -14   1   0   20.50    7.80
 -14   1   0   23.20    3.70
  14   1   0   32.30    7.30
 -14  -1   0   16.90    6.70
  14  -1   0   18.80    6.10
  14   1   0   23.20    8.20
  14  -2   0  119.99   14.20
 -14  -2   0  105.39    9.10
 -14  -2   0  100.79    9.80
 -14   2   0  111.49   14.10
  14   2   0  107.39   11.80
  14   2   0  107.09   13.50
 -14  -2   0  100.49   12.60
  14   3   0 2447.26  178.78
 -14  -3   0 2480.95  177.88
 -14   3   0 2454.65  179.18
  14   3   0 2565.44  178.28
  14  -3   0 2426.56  178.98
 -14  -3   0 2560.24  178.58
 -14  -4   0    1.50    3.40
  14   4   0    6.90    7.20
 -14  -4   0   -0.50   10.00
 -14   4   0   10.00    8.60
  14  -4   0    4.80    8.30
 -14  -4   0    6.00    6.10
 -14  -5   0  234.68   19.80
 -14  -5   0  237.38   22.50
 -14  -5   0  230.68   18.20
  14   5   0  233.08   21.00
 -14   5   0  184.48   22.40
  14  -5   0  217.98   21.80
 -14   6   0   14.70   10.00
 -14  -6   0   24.00   11.00
  14   6   0    1.30    8.80
 -14  -6   0   13.00    4.90
  14  -6   0   -6.50    9.20
 -14  -6   0   23.00    7.10
 -14   7   0 3075.29  219.18
 -14  -7   0 3081.59  217.48
  14   7   0 3106.29  218.08
 -14  -7   0 2967.60  217.98
  14  -7   0 2970.80  218.48
  14  -8   0 1673.83  120.59
 -14  -8   0 1631.84  119.99
 -14   8   0 1634.74  121.39
  14   8   0 1599.74  119.19
  14   8   0 1705.53  120.19
  14  -9   0   97.99   17.10
  14   9   0   94.99   13.20
  14   9   0  109.09   17.80
 -14  -9   0  103.49   17.80
 -14   9   0  116.29   20.80
 -14 -10   0  271.37   25.80
  14  10   0  281.47   25.80
 -14  10   0  249.97   29.60
  14  10   0  244.68   22.80
  14 -10   0  269.27   26.30
  14  11   0  649.83   51.69
 -14  11   0  701.83   56.79
 -14 -11   0  674.13   53.29
  14 -11   0  716.33   53.99
 -14  12   0   67.39   18.30
  14  12   0   37.30   14.20
  14  12   0   31.10    9.20
  14 -12   0   39.30   13.20
 -14 -12   0   44.90   13.20
  14 -13   0  116.29   18.70
 -14 -13   0   94.89   17.70
  14  13   0  146.59   22.00
  14  13   0   92.49   14.30
 -14  13   0  125.09   25.70
 -14 -14   0  126.19   20.00
 -14 -14   0  104.59   18.30
  14  14   0   84.39   14.90
  14 -14   0  120.69   18.90
  14  14   0  136.39   22.50
 -14  14   0  149.39   27.20
 -14  15   0   98.59   24.40
 -14 -15   0   52.29   16.70
  14  15   0   46.60   10.90
 -14 -15   0   62.69   14.00
  14 -15   0   87.39   16.10
 -15   0   0   90.59   12.90
 -15   0   0   64.69    7.50
  15   0   0  101.89   11.50
  15   0   0  104.79   13.70
 -15   1   0   41.50    4.60
  15   1   0   37.40    9.00
 -15  -1   0   31.10    4.50
  15  -1   0   36.30    9.80
  15   1   0   31.60    7.10
 -15  -1   0   28.50    8.20
 -15   1   0   27.30    8.50
  15  -1   0   38.30    7.20
 -15   2   0   13.40    8.60
  15   2   0   12.70    6.00
  15   2   0   15.40    7.80
 -15  -2   0   14.10    7.10
  15  -2   0   23.70    9.30
 -15  -2   0   13.50    3.20
 -15   3   0   21.80    9.40
 -15  -3   0   25.20    7.30
  15  -3   0   23.90    9.40
  15   3   0   26.20    8.80
  15   3   0   19.30    7.40
 -15  -4   0   22.80    7.40
  15   4   0   22.00    8.10
  15  -4   0   20.20    9.60
 -15   4   0   18.20    9.70
 -15  -4   0   15.80   11.10
 -15  -5   0    2.20   10.30
 -15   5   0    3.20    9.60
  15  -5   0   14.10    9.90
  15   5   0   -2.10    7.70
 -15  -5   0    5.30    6.60
 -15  -6   0  136.99   18.50
  15   6   0  134.29   16.70
 -15  -6   0   99.89   14.10
 -15   6   0  122.89   19.00
  15  -6   0  131.39   17.70
 -15  -7   0   15.80   12.00
  15  -7   0   28.20   11.10
 -15  -7   0   21.50    7.50
 -15   7   0   17.40   12.10
  15   7   0   25.10   10.60
 -15   8   0   37.10   14.10
 -15  -8   0   39.80   11.60
 -15  -8   0   32.30    7.90
  15   8   0   37.80   11.60
  15  -8   0   26.80   11.60
  15   9   0   -1.80   10.80
 -15  -9   0    7.50   12.20
  15   9   0    4.10    7.60
 -15   9   0   12.50   13.70
  15  -9   0   15.90   11.50
 -15  -9   0   10.20    7.00
 -15 -10   0   30.00   12.60
  15 -10   0   40.90   13.30
  15  10   0   17.00    8.30
 -15  10   0   54.19   15.80
  15  11   0   -3.30   12.50
 -15  11   0   19.10   16.60
  15 -11   0    8.20   12.40
  15  11   0   -3.50    7.30
 -15 -11   0    3.10   12.00
 -15 -12   0   10.50   12.40
 -15  12   0   -2.80   17.60
  15  12   0  -13.20   14.10
  15 -12   0  -11.40   12.30
  15  12   0   -3.40    7.50
  15  13   0   -1.10    8.00
 -15 -13   0    9.50   12.80
  15 -13   0   -1.60   12.10
 -15  13   0    2.00   23.20
  15  13   0   11.40   16.90
 -15 -14   0   34.30   14.40
  15 -14   0   51.99   14.20
  15  14   0   31.40   15.80
  15  14   0   17.10    8.80
 -15 -14   0   29.40   12.90
 -15  15   0   43.50   22.20
 -15 -15   0   12.90   16.30
  16   0   0  871.11   64.69
 -16   0   0  844.62   64.49
 -16   0   0  867.71   62.09
 -16   1   0  141.79   12.50
 -16  -1   0  188.08   13.10
  16   1   0  169.78   18.10
  16  -1   0  129.49   17.50
  16  -1   0  147.09   15.20
  16   1   0  183.78   15.40
  16  -2   0   58.59   12.30
 -16  -2   0   68.19   11.80
  16   2   0   84.99   13.30
  16   2   0   73.29   10.00
 -16   2   0   67.99   12.20
 -16  -3   0  657.43   50.69
 -16   3   0  617.34   51.79
  16   3   0  718.63   51.49
  16  -3   0  673.73   51.69
  16   3   0  677.83   50.29
 -16  -4   0  264.67   22.70
 -16  -4   0  240.58   26.20
  16  -4   0  266.07   24.60
 -16   4   0  247.08   25.00
  16   4   0  251.57   22.70
  16   5   0  924.81   67.09
 -16   5   0  885.41   68.59
 -16  -5   0  912.51   66.79
 -16  -5   0  930.71   68.19
  16  -5   0  845.32   67.99
  16   6   0   19.00    9.80
 -16  -6   0   22.80    7.70
  16  -6   0   12.10   10.60
 -16  -6   0   19.60   12.50
 -16   6   0   20.40   11.60
 -16   7   0  322.97   33.30
  16  -7   0  377.36   32.00
 -16  -7   0  328.57   28.50
  16   7   0  363.66   30.60
 -16  -7   0  360.16   31.60
  16  -8   0  714.33   58.59
 -16  -8   0  790.72   58.49
 -16  -8   0  783.02   56.59
  16   8   0  800.72   58.29
 -16   8   0  678.23   59.99
 -16   9   0  469.45   42.40
  16  -9   0  493.05   40.00
 -16  -9   0  461.35   39.40
 -16  -9   0  450.75   36.60
  16  10   0   10.90    7.90
 -16  10   0   26.60   16.60
  16  10   0   15.90   16.20
 -16 -10   0    6.50   12.00
 -16 -10   0    3.20    6.50
  16 -10   0   15.10   13.30
  16 -11   0  303.77   29.70
 -16  11   0  278.37   34.10
  16  11   0  313.57   30.20
 -16 -11   0  287.07   28.50
  16  11   0  266.27   25.20
  16  12   0  136.79   21.60
 -16 -12   0  151.98   20.20
  16  12   0  120.89   15.70
  16 -12   0  123.09   21.70
 -16  12   0  186.98   42.20
  16  13   0  349.67   32.60
  16 -13   0  420.06   36.70
  16  13   0  456.25   39.00
 -16 -13   0  376.06   35.30
 -16  13   0  455.55   43.10
 -16 -14   0   45.30   16.30
  16  14   0   45.70   17.50
  16  14   0   30.00    9.10
 -16 -14   0   35.00   13.70
  17   0   0   38.00   10.50
  17   0   0   58.39    8.50
 -17   0   0   37.30    9.70
 -17   1   0   13.70    8.80
  17   1   0    4.30    9.20
 -17  -1   0   10.80    7.80
  17   1   0   13.70    6.00
  17  -1   0    9.50    8.10
  17  -1   0   12.90    6.70
 -17   2   0    0.20    8.80
  17   2   0    2.10    8.70
  17   2   0    5.80    6.30
 -17  -2   0    5.70    7.30
  17   3   0   11.80    7.50
 -17   3   0   19.60   10.00
  17   3   0   21.50    9.50
 -17  -3   0   25.70    8.50
  17   4   0   28.00    8.40
 -17  -4   0   23.50   13.30
 -17   4   0    3.30   10.00
 -17  -4   0   18.70    7.50
 -17   5   0   28.10   12.00
  17   5   0   32.30    9.70
 -17  -5   0   54.49   11.50
 -17  -5   0   48.70   13.70
  17  -5   0   41.80   12.30
 -17  -6   0   56.89   13.60
  17  -6   0   49.30   12.40
 -17   6   0   42.90   13.20
  17   6   0   42.00   10.40
 -17  -6   0   29.70    8.20
 -17   7   0    4.70   13.10
  17  -7   0   -0.50   11.30
 -17  -7   0    9.80   11.90
  17   7   0    0.80    9.70
 -17  -7   0   11.90    6.90
 -17  -8   0   32.10    7.90
 -17   8   0   21.60   14.70
  17   8   0   30.70   11.40
  17  -8   0   25.30   12.20
 -17  -8   0   33.20   13.70
 -17   9   0   29.20   15.90
 -17  -9   0   14.40    7.50
 -17  -9   0   18.10   13.40
  17  -9   0   31.50   13.90
 -17  10   0   73.09   19.40
  17 -10   0   59.39   15.50
  17  10   0   44.50   14.20
 -17 -10   0   49.10   10.50
 -17 -10   0   53.59   15.00
 -17 -11   0   14.80   13.20
  17  11   0  -15.60   13.50
  17 -11   0    3.10   12.90
 -17  11   0   -4.00   18.30
 -17 -11   0    0.20    5.20
 -17 -12   0   15.60    6.20
 -17  12   0   51.59   21.50
  17  12   0    8.30    8.00
  17 -12   0   17.40   13.80
 -17 -12   0   26.80   13.60
 -17 -13   0   15.90   13.60
 -17  13   0   43.20   22.20
 -17 -13   0    0.00   12.30
  17  13   0    3.90    7.50
  17  13   0   16.40   16.10
  17 -13   0    5.70   14.40
  18   0   0   56.79   11.90
  18   0   0   69.39    9.50
 -18   0   0   64.69   13.70
 -18   1   0  204.78   21.40
  18   1   0  196.18   17.90
  18   1   0  187.68   21.40
 -18  -1   0  213.48   20.50
  18   2   0  898.71   66.09
  18   2   0  925.41   67.99
 -18  -2   0  901.11   67.39
 -18   2   0  864.31   68.09
 -18  -3   0   17.50   12.60
 -18  -3   0    9.80    7.80
  18   3   0   32.60    8.40
  18   3   0   29.00   10.30
 -18   3   0   23.20   11.20
 -18   4   0    3.90   10.50
 -18  -4   0    8.80   12.60
 -18  -4   0    6.70    7.50
  18   4   0   -1.90    7.80
  18  -5   0  538.05   46.20
 -18  -5   0  574.64   44.40
  18   5   0  607.04   44.90
 -18  -5   0  653.03   48.00
 -18   5   0  497.65   46.90
 -18   6   0   95.49   20.10
 -18  -6   0  126.39   20.90
  18  -6   0   85.79   18.00
 -18  -6   0   84.69   12.90
  18   6   0  101.69   16.20
 -18  -7   0  187.48   19.10
  18   7   0  196.98   22.40
 -18   7   0  206.48   27.10
  18  -7   0  194.38   24.00
 -18  -7   0  254.57   25.10
 -18   8   0   11.90   14.90
  18  -8   0   20.00   13.70
 -18  -8   0    5.50    6.40
 -18  -8   0   31.40   14.70
 -18   9   0  521.15   48.20
  18  -9   0  539.35   45.40
  18   9   0  569.34   44.80
 -18  -9   0  492.95   41.40
 -18  -9   0  586.94   45.40
 -18 -10   0    6.50    6.00
  18 -10   0   -5.00   13.20
 -18  10   0   21.70   18.60
  18  10   0   -0.10   13.60
 -18 -10   0   14.00   13.40
 -18  11   0  127.99   23.90
 -18 -11   0  110.99   20.40
  18 -11   0  127.49   25.20
  18  11   0  108.89   20.00
 -18 -11   0   85.79   11.80
 -18 -12   0   44.90    8.80
 -18  12   0   68.99   22.80
 -18 -12   0   36.50   14.50
  18 -12   0   27.30   15.00
  18  12   0   39.30   16.10
 -19   0   0   31.00    9.90
  19   0   0   39.80    7.20
 -19   1   0   14.50    9.60
 -19  -1   0    3.90    8.10
  19   1   0   -1.60    6.00
  19   2   0    9.30    7.00
 -19  -2   0    8.10    8.20
 -19   2   0   16.90   10.00
 -19  -3   0   -5.00    7.40
 -19   3   0    7.20   10.60
 -19  -3   0    5.20   12.40
  19   3   0    4.00    7.50
 -19   4   0   20.10   12.10
  19   4   0   28.40    8.70
 -19  -4   0   34.80   14.80
 -19  -4   0   22.00    7.80
 -19  -5   0   27.50   15.10
 -19   5   0   12.50   13.00
 -19  -5   0    8.60    7.10
  19   5   0    4.20    9.00
  19  -5   0    6.60   12.00
 -19   6   0   24.10   13.70
 -19  -6   0   55.19   10.90
  19   6   0   40.70   10.60
 -19  -6   0   47.50   14.70
  19  -6   0   36.30   13.50
 -19   7   0   22.30   15.20
  19  -7   0   10.90   12.60
 -19  -7   0   26.90   14.20
 -19  -7   0    2.60    6.60
 -19  -8   0   48.50   15.30
 -19  -8   0   18.40    6.50
  19   8   0   24.50   13.80
 -19   8   0   35.60   16.90
  19  -8   0   37.40   14.50
  19   9   0   -1.40   11.80
 -19  -9   0   23.80   14.30
  19  -9   0    7.10   13.10
 -19  -9   0    1.60    5.30
 -19   9   0   16.10   16.90
 -19  10   0   57.39   19.50
  19  10   0   17.60   13.30
 -19 -10   0   31.20   14.40
  19 -10   0   24.80   14.50
 -19 -10   0   17.80    5.90
  19 -11   0   14.00   13.70
 -19 -11   0   13.80   14.00
 -19  11   0   58.19   21.10
 -19 -11   0    9.10    5.60
  19  11   0   13.60   14.30
  20   0   0  104.69   17.60
  20   0   0   94.79   11.10
 -20   0   0   94.19   15.70
  20  -1   0   55.69   12.70
 -20   1   0   53.99   12.00
 -20  -1   0   35.50   10.60
  20   1   0   64.49    9.30
  20   1   0   52.69   13.00
 -20   2   0   25.30   11.00
 -20  -2   0   18.30    8.60
  20   2   0   18.20    7.00
  20   2   0   19.80   11.60
 -20   3   0  440.26   40.30
 -20  -3   0  527.05   43.10
 -20  -3   0  462.45   38.70
  20   3   0  498.65   37.80
  20   3   0  477.85   40.30
  20   4   0    9.80    8.60
  20  -4   0    2.30   10.80
 -20  -4   0   23.90   15.70
 -20   4   0    0.20   10.90
 -20  -4   0   11.30    8.10
 -20  -5   0   14.50   14.60
 -20  -5   0   16.80    7.30
  20   5   0    2.10    9.10
  20  -5   0    5.30   11.80
 -20   5   0    8.80   13.30
 -20   6   0   47.20   15.60
 -20  -6   0   68.69   17.00
 -20  -6   0   49.60    9.50
  20   6   0   55.19   11.00
  20  -6   0   57.09   15.00
 -20  -7   0  535.85   42.80
 -20  -7   0  425.86   37.00
  20  -7   0  496.75   46.80
 -20   7   0  462.65   43.70
 -20  -8   0   52.99    8.90
 -20   8   0   62.99   20.60
  20   8   0   59.59   14.40
  20  -8   0   58.99   16.60
 -20  -8   0   80.39   18.00
  20  -9   0   -7.50   12.20
 -20   9   0   14.40   17.50
 -20  -9   0   11.80   13.50
  20   9   0   -1.30   11.90
 -20  -9   0    6.50    5.30
  20  10   0  113.69   21.50
 -20  10   0  152.38   27.80
  20 -10   0  106.29   21.30
 -20 -10   0   87.79   10.80
 -21   0   0   37.00   10.90
  21   0   0   27.40   13.00
  21   0   0   30.40    6.50
 -21   1   0    1.30    9.50
  21   1   0    9.40   12.20
 -21  -1   0    4.90    8.80
  21  -1   0   -2.60   11.20
  21   1   0    1.50    5.80
  21   2   0   16.60   11.90
  21   2   0   10.90    6.80
  21  -2   0   16.50   12.70
 -21  -2   0    3.50    7.80
 -21   2   0   18.60   10.80
  21  -3   0    7.90   11.30
  21   3   0    1.50    7.20
 -21  -3   0    9.10    7.90
 -21  -3   0   18.20   16.30
 -21   3   0    2.40   10.60
  21   4   0   23.20    8.90
 -21  -4   0   25.60    8.00
 -21   4   0   32.20   13.00
  21  -4   0   45.00   15.30
 -21  -4   0   56.19   17.60
  21  -5   0   -4.00   15.00
 -21  -5   0    6.70    7.10
 -21   5   0   -1.60   12.30
 -21  -5   0    3.30   15.70
  21   5   0   10.20    8.20
 -21  -6   0   55.79   16.50
  21  -6   0   36.20   14.60
  21   7   0    6.10   10.70
 -21   7   0   28.60   23.30
 -21  -7   0   35.50   15.60
 -21  -7   0   11.50    6.20
  21  -7   0    4.60   12.20
 -21  -8   0   71.79   20.00
 -21   8   0   51.59   18.30
  21  -8   0   58.89   15.90
  21   8   0   36.90   12.70
 -21  -8   0   70.19   10.00
 -21  -9   0   46.50   25.00
 -22   0   0   33.70   10.80
  22   0   0   39.40   14.10
  22   1   0   60.29   10.40
  22   1   0   73.39   23.30
 -22   1   0   61.89   13.30
  22  -1   0   62.49   15.30
 -22  -1   0   62.49   12.20
 -22   2   0    9.40   10.00
  22   2   0   13.50   16.30
  22  -2   0   -1.20   11.30
  22   2   0   -1.80    6.30
 -22  -2   0   17.00   25.50
 -22  -2   0    6.10    8.20
 -22  -3   0  164.98   18.80
 -22   3   0  183.28   23.20
  22  -3   0  186.98   23.30
  22   3   0  188.18   18.00
 -22  -3   0  230.28   37.50
 -22   4   0   -2.60   12.10
  22   4   0    2.50    7.70
 -22  -4   0    2.80    6.50
  22  -4   0    2.20   11.80
 -22  -4   0   43.10   19.90
 -22   5   0   31.90   14.20
 -22  -5   0   32.20    7.70
  22  -5   0   16.90   13.90
 -22  -5   0   54.29   18.30
  22  -6   0   43.60   14.60
 -22  -6   0   44.50   17.50
 -22  -6   0   22.20    7.10
  22   6   0   31.90   10.50
 -22   6   0   54.29   24.70
 -22  -7   0  213.98   19.70
 -22   7   0  217.28   30.00
  22   7   0  267.57   24.40
  22  -7   0  224.88   27.40
  23   0   0   37.20   13.50
 -23   1   0   13.10   10.00
  23   1   0   -6.10   12.90
 -23  -1   0   -2.70    7.90
  23   1   0    6.60    5.60
  23  -1   0   -3.40   11.50
 -23   2   0    5.10   11.00
  23  -2   0   19.80   13.60
 -23  -2   0   37.00   18.50
  23   2   0   10.30    5.90
 -23  -2   0    5.40    7.50
  23   2   0    8.50   13.70
  23   3   0   11.30    7.00
 -23  -3   0    2.80    7.10
 -23  -3   0   32.00   17.40
  23  -3   0   -4.40   11.40
 -23   3   0    4.80   10.70
  23  -4   0   33.10   14.10
 -23   4   0   18.40   14.60
 -23  -4   0   29.80    7.40
   0  -2   1  205.68   13.90
   0  -2  -1  180.98   13.50
   0   2   1  181.78   13.50
   0  -2   1  193.18   13.60
   0  -2  -1  179.88   14.00
   0  -2  -1  179.58   13.80
   0   2  -1  197.98   13.70
   0  -2   1  202.08   13.80
   0   2   1  182.48   13.80
   0   2  -1  199.58   13.90
   0   2   1  180.18   14.00
   0  -3  -1    3.10    2.10
   0  -3   1    9.10    1.60
   0  -3   1    6.70    1.70
   0  -3  -1    2.20    1.80
   0   3  -1    5.70    2.20
   0   3  -1   10.30    1.70
   0   3   1    7.70    1.20
   0  -3  -1    4.40    2.00
   0   3  -1    4.30    2.00
   0  -3   1    7.70    2.00
   0  -3  -1    5.60    1.20
   0   3   1    4.10    2.90
   0  -4   1   35.30    4.20
   0  -4  -1   27.30    3.00
   0  -4  -1   22.10    4.80
   0   4   1   30.10    5.60
   0   4  -1   25.40    3.50
   0   4  -1   26.40    4.10
   0  -4  -1   20.20    4.10
   0  -4   1   33.90    4.20
   0  -4  -1   27.30    4.50
   0  -4   1   27.50    3.30
   0   4  -1   36.00    5.40
   0  -5   1   -2.20    2.90
   0  -5  -1    6.20    2.60
   0  -5  -1    1.30    3.40
   0   5   1   -1.70    5.70
   0  -5  -1    4.20    3.20
   0  -5  -1    7.00    2.10
   0  -5   1    0.40    2.80
   0   5  -1    1.80    3.30
   0  -5   1    4.10    2.30
   0   5  -1    9.30    2.90
   0  -6   1 6906.41  501.85
   0  -6  -1 7366.26  501.95
   0   6  -1 6961.60  502.25
   0   6   1 7335.37  502.45
   0  -6  -1 7158.88  501.85
   0   6  -1 6809.92  501.85
   0  -6   1 6833.22  501.95
   0  -6  -1 7233.28  502.15
   0   7  -1   -2.00    4.30
   0  -7  -1   -4.20    3.50
   0  -7  -1    1.30    2.80
   0   7  -1   -2.60    3.50
   0   7  -1   -7.70    6.30
   0  -7   1   -5.10    3.20
   0  -7   1    1.10    3.20
   0   7   1   -4.10    3.20
   0  -7   1   -0.60    3.10
   0  -7  -1    2.60    3.20
   0   7   1   -5.60    6.50
   0  -7  -1    1.20    4.50
   0  -8   1 3323.07  246.48
   0  -8  -1 3521.25  247.18
   0  -8  -1 3282.97  246.38
   0   8   1 3491.95  247.98
   0   8   1 3453.25  246.58
   0  -8  -1 3370.76  247.38
   0   8  -1 3579.74  247.78
   0   8  -1 3423.46  247.08
   0  -8   1 3519.55  247.08
   0  -8   1 3576.54  247.38
   0  -8   1 3633.74  247.28
   0  -8  -1 3422.86  247.08
   0   8  -1 3529.85  246.78
   0   9   1    3.40    4.40
   0   9  -1   -1.60    4.70
   0  -9   1    7.10    4.10
   0  -9  -1    0.00    3.40
   0  -9   1   -1.40    6.80
   0   9  -1    3.90    9.20
   0  -9  -1   -2.60    3.30
   0  -9  -1    1.80    3.80
   0   9   1   -1.30    9.10
   0  -9   1    1.80    3.50
   0  -9   1    3.40    3.70
   0  -9  -1   -5.20    8.30
   0 -10   1   17.40    4.90
   0 -10   1   23.60    5.30
   0  10  -1   23.20   10.40
   0  10   1   15.00   11.30
   0  10  -1   33.20    6.70
   0 -10  -1   26.90    5.30
   0 -10   1   19.50    7.10
   0 -10  -1   22.00    5.00
   0  10   1   27.60    6.40
   0 -10   1   26.00    5.60
   0 -10  -1   20.60    7.40
   0  11   1   -2.90   12.00
   0 -11  -1    0.50    5.10
   0 -11   1    1.20    6.20
   0  11   1    6.70    6.20
   0 -11  -1   -8.90    7.20
   0  11  -1    0.40    6.40
   0 -11   1   -3.70    6.80
   0  11  -1  -10.00   11.20
   0 -12   1    4.30    8.50
   0  12   1   22.20    7.30
   0  12   1    5.60   14.30
   0  12  -1   17.10    7.20
   0  12  -1    0.30   13.10
   0 -12  -1   -1.00    8.50
   0 -13   1   -6.20    6.40
   0  13   1    0.20    6.90
   0 -13  -1  -12.00    8.70
   0  13  -1    7.00   15.00
   0  13   1   -4.80   14.90
   0 -13   1   -5.40    8.90
   0 -13  -1    1.00    6.00
   0 -14   1   21.70   10.90
   0 -14  -1   32.70    7.90
   0  14   1   20.30   17.40
   0 -14   1   41.70    8.50
   0  14  -1   22.90   16.50
   0 -14  -1    7.90   10.60
   0 -15   1   -1.30    8.00
   0  15   1   -5.20   17.50
   0  15  -1  -22.50   15.80
   0 -15  -1   -2.00    7.10
   0 -15   1  -17.80   10.20
   0 -15  -1   -6.60   10.80
   0 -16   1  345.07   31.90
   0 -16  -1  358.06   28.90
   0  16  -1  360.86   38.50
   0 -16  -1  375.36   32.30
   0 -16   1  374.66   29.50
   0  16   1  330.07   36.60
   0 -17  -1   -6.70    7.10
   0 -17   1   -4.30    8.40
   0  18   1   23.60   22.00
   0 -18   1   24.30   13.50
   0 -18   1   21.60    8.90
   0 -18  -1   17.20    7.10
   0  18  -1    4.00   19.50
   0 -18  -1   20.70   13.80
   0 -19   1   -4.70   13.10
   0 -19  -1    6.60   13.90
   0  19   1  -11.30   21.70
   0  19  -1  -29.70   21.00
  -1   3  -1   12.00    2.90
   1  -3  -1   16.20    3.00
  -1   3  -1   15.80    2.40
   1   3   1   23.60    4.50
   1  -3  -1   14.50    2.40
  -1  -3   1   21.60    3.10
   1   3   1   23.50    3.40
   1  -3   1   16.10    2.40
  -1  -3  -1   18.10    3.10
  -1   3   1   14.90    3.30
  -1   3   1   17.60    2.30
   1  -3   1   14.90    3.20
   1   3  -1   23.20    3.90
  -1   3   1   16.00    2.10
  -1  -4   1  466.35   34.00
  -1   4  -1  532.75   34.40
   1   4   1  394.86   34.60
   1  -4  -1  478.35   33.60
  -1  -4   1  459.95   33.70
   1  -4  -1  474.05   33.90
   1  -4  -1  441.76   34.20
  -1  -4   1  463.05   34.00
   1  -4  -1  470.35   33.90
   1   4  -1  475.65   34.40
   1   4  -1  469.75   33.90
  -1   4   1  467.55   34.50
  -1  -4  -1  394.56   34.00
  -1   4   1  490.15   33.50
  -1   4   1  474.75   33.90
   1   4  -1  464.45   34.10
   1  -4   1  537.85   33.70
   1  -5  -1  784.02   56.39
   1  -5  -1  790.32   56.39
   1  -5  -1  790.62   55.99
  -1   5  -1  800.42   56.39
   1  -5  -1  757.72   56.69
   1   5   1  748.83   56.59
  -1   5  -1  781.12   55.99
  -1  -5   1  753.02   55.99
   1   5   1  778.62   57.29
   1   5   1  759.12   56.19
  -1  -5   1  798.82   56.59
  -1  -5   1  804.52   56.49
  -1   5  -1  804.02   56.89
   1  -5   1  821.72   56.79
   1   5  -1  794.32   56.59
  -1  -5  -1  743.53   56.39
   1  -5   1  809.42   56.09
  -1   5   1  801.12   55.89
   1   5  -1  797.12   56.39
   1  -5   1  796.62   56.39
  -1  -5  -1  805.02   56.59
  -1   5   1  774.62   57.19
  -1  -5  -1  748.43   55.89
  -1  -5  -1  758.52   56.79
   1   5  -1  799.42   57.09
   1  -6  -1  174.88   12.60
  -1   6  -1  151.48   12.40
  -1  -6   1  180.28   13.40
   1  -6  -1  158.08   13.10
   1  -6  -1  159.08   13.50
   1  -6  -1  157.88   13.60
  -1  -6   1  171.58   13.40
   1   6  -1  186.78   15.30
  -1   6   1  174.18   12.30
   1   6  -1  181.18   13.90
   1  -6   1  154.08   12.60
   1  -6   1  144.59   13.40
  -1   6   1  158.98   15.50
   1  -6   1  136.69   12.90
  -1   7  -1  897.61   73.49
   1  -7  -1 1075.99   73.39
   1   7   1 1101.39   74.19
   1  -7  -1 1068.09   72.99
  -1  -7   1  937.11   72.89
   1   7   1 1139.29   72.69
  -1  -7   1  898.41   72.89
  -1   7  -1  951.30   72.29
  -1  -7   1  973.50   72.29
   1  -7  -1 1045.10   72.89
   1  -7  -1 1065.29   72.39
  -1  -7  -1 1085.99   73.09
  -1  -7  -1 1134.79   73.39
   1   7  -1 1015.40   72.69
   1  -7   1  925.51   72.89
   1  -7   1  910.91   73.09
  -1  -7  -1 1086.99   72.19
   1   7  -1  941.11   73.59
  -1   7   1 1052.29   72.29
   1  -7   1  964.50   72.49
  -1  -7  -1 1085.09   73.29
   1  -7   1  906.41   72.69
  -1   7   1 1086.29   74.09
   1   7  -1  941.81   73.09
   1  -8  -1  355.06   23.80
   1  -8  -1  328.27   24.80
  -1  -8   1  278.37   24.30
  -1  -8   1  285.97   24.20
  -1  -8   1  307.07   23.60
   1   8   1  321.57   27.20
  -1   8  -1  302.17   26.30
  -1   8  -1  333.37   23.70
   1  -8  -1  339.77   24.30
   1  -8  -1  344.27   24.80
   1   8   1  321.47   24.10
  -1  -8  -1  323.07   24.70
   1   8  -1  314.67   24.30
  -1   8   1  353.36   23.50
   1  -8   1  315.97   24.70
   1  -8   1  330.07   23.90
   1  -8   1  320.47   24.80
   1   8  -1  299.17   25.00
   1   8  -1  281.37   26.60
  -1  -8  -1  302.07   24.40
  -1   8   1  326.17   27.10
  -1  -8  -1  323.77   23.50
   1  -8   1  303.97   24.20
  -1  -8  -1  304.17   25.10
  -1  -9   1   18.50    4.30
   1  -9  -1   13.00    4.00
  -1   9  -1   14.40    4.40
  -1  -9   1   18.80    4.40
   1  -9  -1   13.60    4.40
   1  -9  -1   14.60    4.50
   1   9   1   21.60    5.10
  -1  -9   1   15.20    4.00
   1  -9  -1    5.60    6.00
  -1   9  -1    4.20    9.50
  -1  -9  -1   19.10    4.20
   1   9  -1   15.90    5.70
  -1   9   1    9.30    9.10
   1   9  -1   17.60    5.40
   1  -9   1   16.20    4.70
  -1  -9  -1    5.80    5.80
  -1   9   1   13.20    4.10
   1  -9   1   15.40    6.30
  -1  -9  -1   16.70    4.80
   1  -9   1   14.30    4.20
   1  -9   1   14.80    4.20
  -1  -9  -1   11.90    3.80
   1   9  -1   12.50    9.40
  -1  10  -1  268.77   20.40
  -1  10  -1  236.38   24.50
   1  10   1  307.87   20.90
   1  10   1  269.47   25.50
  -1 -10   1  219.48   20.70
   1 -10  -1  264.37   21.60
  -1 -10   1  227.88   21.70
   1 -10  -1  285.77   20.70
  -1 -10   1  268.47   20.20
   1  10  -1  281.37   21.10
   1  10  -1  233.88   21.60
  -1  10   1  302.77   20.30
  -1 -10  -1  307.37   20.10
  -1 -10  -1  258.47   20.80
   1 -10   1  233.98   21.50
   1 -10   1  237.18   20.40
  -1  10   1  261.27   25.20
   1 -10   1  271.77   20.60
   1 -10   1  227.58   21.30
   1  10  -1  211.68   24.60
  -1 -10  -1  250.97   21.90
   1 -11  -1   35.80    8.20
   1 -11  -1   43.30    8.30
  -1  11  -1   43.60    7.70
  -1 -11   1   45.30    7.90
   1  11   1   43.70   13.70
  -1  11  -1   33.70   12.90
   1  11   1   61.39    9.20
  -1 -11   1   34.00    8.80
  -1  11   1   40.00   13.10
  -1 -11  -1   47.00    7.50
   1  11  -1   34.50   12.80
   1  11  -1   53.59    9.10
  -1  11   1   45.20    7.30
   1 -11   1   32.40    8.30
  -1 -11  -1   35.40    8.90
  -1 -12   1  115.79   16.30
   1  12   1  107.59   21.90
   1 -12  -1  114.89   15.10
  -1 -12   1  155.48   12.40
  -1  12  -1  130.99   21.60
  -1  12  -1  138.49   13.40
   1 -12  -1   90.39   15.00
   1  12   1  130.39   13.60
   1 -12   1  140.59   15.30
  -1 -12  -1   95.19   16.10
  -1  12   1  117.09   12.90
   1  12  -1  155.08   14.10
   1  12  -1  128.09   21.80
  -1  12   1   97.99   19.10
  -1 -12  -1  118.59   12.40
  -1 -13   1   67.79    9.60
   1 -13  -1   49.60    9.80
  -1  13  -1   62.89   17.10
  -1 -13   1   54.99   11.80
   1  13   1   33.20   16.10
   1  13   1   67.09   10.90
  -1 -13  -1   53.99    8.90
  -1  13   1   29.90   16.80
   1 -13   1   54.39   11.00
   1 -13   1   69.09   10.30
   1  13  -1   52.69   16.30
   1 -14  -1   29.80   10.70
  -1  14  -1   17.00   16.90
   1 -14  -1   37.80    8.40
   1  14   1   40.50    9.30
  -1 -14   1   21.30   11.20
   1  14   1   57.89   17.30
  -1 -14   1   29.30    8.00
  -1  14   1   31.10   17.40
   1 -14   1   29.60    8.70
   1  14  -1   28.40   15.90
  -1 -14  -1   45.80   12.10
   1 -14   1   21.30   10.50
  -1 -14  -1   44.70    9.20
  -1 -15   1   53.59    9.70
  -1  15  -1   36.40   18.00
   1 -15  -1   35.30    9.00
   1 -15  -1   35.50   12.00
  -1 -15   1   39.10   13.00
   1  15   1   41.10   18.30
  -1 -15  -1   49.10   12.70
  -1 -15  -1   46.40    8.80
  -1  15   1   52.49   19.80
   1 -15   1   48.50   10.00
   1  15  -1   42.10   17.40
   1 -15   1   36.10   12.00
  -1  16  -1   12.60   18.10
  -1 -16   1    7.50   12.50
  -1 -16   1   17.90    8.80
   1 -16  -1   21.90    8.10
   1  16   1   11.40   18.10
   1 -16  -1   15.00   11.50
   1 -16   1    4.00    9.30
  -1  16   1    3.70   10.40
   1  16  -1    0.00   17.30
  -1 -16  -1   10.20    8.20
   1 -16   1   -7.40   11.50
  -1 -16  -1   17.30   10.50
   1 -17  -1   -0.80    7.20
  -1 -17   1   -0.70    8.30
  -1 -17  -1    1.90    7.80
   1 -17   1   -0.60    8.60
  -1  17   1    0.80   20.40
  -1 -17  -1   -2.10   12.90
  -1 -18   1    5.10   14.30
   1  18   1   -7.20   20.50
  -1 -18   1   -5.40    7.80
   1 -18  -1   -3.40    6.50
   1 -18  -1   11.90   13.20
  -1  18  -1    1.30   19.90
   1 -18   1    0.00    8.50
  -1  18   1    0.10   21.20
  -1 -18  -1   12.50    7.20
   1  18  -1  -23.40   19.50
   1 -18   1    3.10   12.60
  -1 -18  -1    5.60   14.40
   1 -19  -1   22.20    7.00
  -1 -19   1   14.60   14.50
   1  19   1   -0.40   20.70
  -1 -19   1    8.20    7.80
  -1  19  -1   25.90   21.70
   1 -19  -1   26.00   14.10
   1 -19   1   16.90   13.10
   1 -19   1    7.90    7.40
   1  19  -1   23.50   21.20
   2   0  -1    4.60    0.90
   2   0   1    4.30    1.00
   2   0   1    4.00    0.90
  -2   0  -1    1.40    0.60
  -2   0   1    2.30    0.80
  -2   0  -1    2.90    0.70
   2   0  -1    5.00    0.90
   2   0  -1    2.70    0.90
  -2   0  -1    2.90    0.90
   2  -2  -1 1473.45   97.29
  -2   2  -1 1425.56   97.29
  -2  -2   1 1281.77   96.99
   2   2   1 1349.36   97.09
  -2  -2   1 1381.76   96.99
   2   2   1 1357.26   96.89
  -2  -2   1 1431.56   97.09
   2  -2  -1 1352.46   96.79
   2  -2  -1 1298.47   96.99
  -2   2  -1 1332.87   96.99
   2   2   1 1399.26   97.09
  -2   2   1 1304.07   96.99
   2   2  -1 1356.56   96.89
  -2  -2  -1 1190.18   97.29
   2   2  -1 1413.96   97.09
  -2   2   1 1429.46   97.29
  -2  -2  -1 1333.77   96.89
  -2  -2  -1 1297.77   96.89
  -2  -2  -1 1430.76   97.09
   2  -2   1 1318.77   96.99
   2  -2   1 1461.85   97.29
  -2   2   1 1402.36   96.79
   2  -3  -1 1500.55  108.59
  -2   3  -1 1506.75  108.99
  -2  -3   1 1532.95  108.79
  -2  -3   1 1363.06  108.69
   2   3   1 1569.14  108.89
   2   3   1 1481.75  108.49
   2   3   1 1551.44  108.79
   2  -3  -1 1604.54  108.49
   2  -3  -1 1662.73  108.99
  -2   3  -1 1438.26  108.59
  -2   3   1 1683.73  108.59
  -2   3   1 1534.95  108.59
  -2  -3  -1 1591.54  108.79
   2   3  -1 1523.85  108.89
  -2  -3  -1 1428.16  108.49
   2   3  -1 1390.16  108.69
   2   3  -1 1491.95  108.69
  -2   3   1 1628.94  109.09
   2  -3   1 1543.25  108.49
   2  -3   1 1504.05  108.49
   2  -3   1 1596.54  108.99
  -2  -3  -1 1615.74  108.99
   2  -3   1 1395.46  108.59
   2  -4  -1 1423.36  107.69
  -2  -4   1 1607.24  107.99
   2   4   1 1588.54  107.69
   2  -4  -1 1432.46  107.59
  -2   4  -1 1347.97  108.09
  -2  -4   1 1562.44  107.79
   2  -4  -1 1478.15  108.19
  -2   4  -1 1353.66  107.59
   2   4   1 1616.04  108.09
   2   4   1 1651.83  108.29
  -2  -4   1 1588.54  107.99
   2  -4   1 1331.77  107.69
  -2   4   1 1497.35  107.69
   2  -4   1 1465.85  108.09
  -2  -4  -1 1635.64  107.99
  -2   4   1 1464.25  108.19
   2   4  -1 1584.04  108.09
  -2  -4  -1 1607.94  107.69
   2   4  -1 1598.04  108.09
   2  -4   1 1389.26  107.59
  -2  -4  -1 1692.53  108.29
  -2   4   1 1441.26  107.59
   2   4  -1 1548.45  107.89
   2  -4   1 1419.26  107.59
  -2   5  -1   68.29    5.80
   2   5   1   50.19    7.00
  -2  -5   1   72.39    6.80
  -2   5  -1   53.39    8.00
   2   5   1   54.99   10.20
  -2  -5   1   66.79    7.50
   2  -5   1   64.99    7.00
  -2  -5  -1   72.99    6.70
   2  -5   1   69.29    6.20
  -2   5   1   51.29    5.60
   2   5  -1   70.99    7.40
   2   5  -1   81.79    9.50
   2  -5   1   70.99    6.50
  -2   6  -1  315.27   23.20
  -2  -6   1  317.57   23.90
   2  -6  -1  295.07   23.40
  -2   6  -1  313.47   24.60
  -2  -6   1  329.47   23.90
   2   6   1  330.67   25.40
   2   6   1  337.27   23.70
   2  -6  -1  299.27   23.60
  -2  -6   1  349.17   23.50
   2   6   1  318.67   24.30
   2  -6  -1  295.57   23.60
   2  -6  -1  292.57   24.10
   2  -6   1  329.27   24.30
   2   6  -1  316.57   24.20
   2   6  -1  340.17   25.10
   2  -6   1  318.37   23.70
   2  -6   1  309.37   23.50
  -2   6   1  307.37   23.10
   2  -6   1  303.77   23.50
  -2  -6  -1  339.17   23.20
   2   6  -1  332.47   23.90
  -2  -6  -1  303.47   23.90
  -2  -6  -1  324.07   24.40
  -2   6   1  286.47   25.00
   2  -7  -1 2684.83  193.88
   2  -7  -1 2697.13  194.48
  -2  -7   1 2643.54  193.48
  -2   7  -1 2876.61  194.68
   2   7   1 2620.94  193.68
   2   7   1 2631.74  194.68
  -2   7  -1 2751.82  193.58
   2   7   1 2556.94  194.18
   2  -7  -1 2628.34  193.78
  -2  -7   1 2808.42  194.18
  -2  -7   1 2834.12  194.18
   2  -7  -1 2547.25  193.68
  -2   7   1 2605.24  193.48
   2  -7   1 2870.81  193.98
   2  -7   1 2907.11  193.98
  -2  -7  -1 2755.62  194.38
  -2   7   1 2669.83  194.78
   2   7  -1 2771.22  193.98
  -2  -7  -1 2512.65  193.38
   2   7  -1 2826.22  194.68
   2   7  -1 2797.02  194.38
   2  -7   1 2708.83  193.78
   2  -7   1 3045.10  194.68
  -2  -7  -1 2656.83  194.18
  -2  -7  -1 2710.33  194.38
   2  -8  -1   37.40    6.40
   2   8   1   43.80   10.00
   2   8   1   53.99    7.20
  -2  -8   1   28.60    5.80
   2  -8  -1   32.60    6.50
   2  -8  -1   34.80    6.40
  -2  -8   1   42.00    6.40
   2  -8  -1   33.60    5.80
  -2   8  -1   35.50    8.90
  -2   8  -1   44.20    5.10
   2  -8   1   31.90    6.50
   2  -8   1   27.60    5.50
  -2   8   1   33.10    9.60
   2  -8   1   29.30    6.70
  -2  -8  -1   36.40    6.50
  -2  -8  -1   39.90    7.20
   2   8  -1   49.80    7.50
  -2  -8  -1   39.40    7.70
   2   8  -1   44.00    9.80
   2   8  -1   18.60    7.20
   2  -8   1   44.00    6.50
  -2   8   1   39.50    4.90
   2   9   1  591.24   44.20
  -2  -9   1  513.65   41.50
   2  -9  -1  588.14   41.70
   2  -9  -1  598.74   41.20
  -2   9  -1  526.75   43.00
  -2  -9   1  558.24   40.80
   2  -9  -1  561.64   42.00
  -2   9  -1  561.14   40.80
   2  -9  -1  576.34   41.40
  -2  -9   1  532.35   41.60
   2   9   1  615.34   41.40
  -2  -9  -1  549.25   41.60
   2   9  -1  574.64   41.60
   2  -9   1  540.15   41.70
   2   9  -1  527.45   42.10
  -2   9   1  573.94   40.70
  -2  -9  -1  593.74   42.00
  -2   9   1  559.04   43.60
   2  -9   1  538.35   41.90
  -2  -9  -1  599.94   40.70
   2   9  -1  559.14   43.60
  -2  -9  -1  572.54   42.30
   2  -9   1  525.95   41.30
   2  -9   1  539.15   41.20
   2 -10  -1  173.08   15.20
   2  10   1  217.08   16.20
   2 -10  -1  155.28   16.20
  -2 -10   1  212.98   15.20
  -2 -10   1  189.28   15.80
  -2  10  -1  174.08   20.10
  -2  10  -1  185.88   15.00
   2 -10  -1  185.08   15.70
   2  10   1  179.08   21.10
  -2  10   1  145.39   20.80
  -2 -10  -1  167.28   17.50
  -2 -10  -1  184.08   16.10
   2 -10   1  166.18   15.30
   2  10  -1  222.68   16.60
  -2 -10  -1  199.18   14.90
   2 -10   1  192.98   15.90
   2  10  -1  183.48   20.60
   2  10  -1  163.48   17.30
  -2  10   1  176.88   14.70
  -2 -11   1   56.69   10.10
  -2  11  -1   63.09   13.90
   2  11   1   79.49   10.00
   2 -11  -1   40.90    8.70
   2 -11  -1   59.69    9.40
  -2 -11   1   68.39    8.40
   2  11   1   49.00   13.80
  -2  11  -1   56.09    8.00
   2 -11   1   54.19   10.40
  -2  11   1   45.10   14.20
  -2 -11  -1   50.89   10.20
  -2  11   1   50.39    7.60
   2 -11   1   71.79    8.20
   2  11  -1   71.09   14.20
  -2 -11  -1   69.99    8.10
   2 -11   1   65.69    9.20
   2  11  -1   53.09    9.60
   2  12   1  351.66   25.30
  -2 -12   1  315.47   24.10
  -2  12  -1  291.87   30.90
   2 -12  -1  299.67   25.80
   2  12   1  311.97   30.90
  -2 -12   1  276.07   26.80
  -2  12  -1  308.37   25.00
   2 -12  -1  326.37   25.10
   2 -12   1  327.67   24.90
   2  12  -1  324.87   25.40
  -2 -12  -1  312.77   23.90
  -2  12   1  315.97   24.20
  -2  12   1  308.47   31.30
   2  12  -1  287.27   30.20
  -2 -12  -1  286.67   27.00
   2 -12   1  283.97   25.60
   2  13   1  303.67   23.70
  -2  13  -1  312.67   31.20
   2 -13  -1  287.87   23.30
   2 -13  -1  290.97   25.00
   2  13   1  285.87   30.90
  -2 -13   1  274.17   22.70
  -2 -13   1  288.37   26.30
   2 -13   1  286.57   23.50
  -2 -13  -1  274.97   22.50
   2 -13   1  311.27   24.80
  -2  13   1  238.48   23.10
   2  13  -1  286.87   30.30
  -2 -13  -1  281.67   26.30
  -2  13   1  298.27   32.00
   2  14   1   24.90    8.30
   2 -14  -1   18.40    7.90
   2 -14  -1   22.00   10.10
  -2  14  -1    5.90   16.30
   2  14   1   17.70   16.80
  -2 -14   1   16.20    7.10
  -2 -14   1    1.50   11.30
  -2 -14  -1   11.10    6.50
   2 -14   1   26.60    8.60
   2 -14   1   -5.20    9.00
   2  14  -1   -6.00   14.80
  -2  14   1   25.80   17.80
  -2 -14  -1    1.40   11.50
  -2 -15   1   69.29   11.40
   2  15   1   53.89   18.30
   2 -15  -1   73.89   12.60
  -2  15  -1   53.29   19.40
  -2 -15   1   34.90   12.80
   2 -15  -1   71.59   11.50
   2 -15   1   56.09   11.00
  -2  15   1   50.29   19.90
  -2 -15  -1   62.69   14.20
  -2 -15  -1   69.39   10.40
   2 -15   1   38.50   11.90
   2  15  -1   41.50   18.20
   2 -16  -1   19.50   11.70
  -2 -16   1   14.10    8.50
   2 -16  -1   26.40    8.80
  -2  16  -1   24.50   11.60
   2  16   1    3.90   17.70
   2 -16   1    8.40   11.10
   2 -16   1   19.80    9.40
  -2 -16  -1   17.20    8.10
   2  16  -1   -2.00   17.20
  -2  17  -1   25.00   22.40
  -2 -17   1   45.10    9.80
   2 -17  -1   30.00    9.00
   2 -17  -1   36.60   12.00
  -2 -17   1   32.90   14.50
  -2  17   1   37.00   21.70
   2  17  -1   12.50   14.30
  -2 -17  -1   37.00   15.20
   2 -17   1   31.10   10.20
   2 -17   1   32.10   12.40
  -2 -17  -1   33.30    8.60
  -2 -18   1   28.10   14.80
  -2  18  -1   20.00   22.40
   2  18   1   14.40   19.30
  -2 -18   1   14.70    8.80
   2 -18  -1   32.00   13.40
   2 -18  -1   17.10    8.10
  -2 -18  -1   19.30    7.20
   2 -18   1   26.60    9.30
  -2  18   1   14.60   22.10
   2  18  -1   12.60   19.60
  -2 -18  -1   35.50   15.30
   2 -19  -1   33.50    8.30
  -2 -19   1   33.20   21.70
   2  19   1   15.40   21.30
  -2 -19   1   24.50    8.50
   2 -19   1   52.69   13.80
  -2  19   1   24.60   24.10
  -2 -19  -1   63.69   17.30
   2  19  -1   21.10   19.90
   2 -19   1   29.50    8.70
  -2 -19  -1   19.00    6.60
  -3   0   1    1.80    1.20
   3   0  -1    0.80    1.20
  -3   0   1    0.50    0.90
  -3   0  -1    0.00    1.40
  -3   0   1    0.60    1.20
  -3   0  -1    0.50    1.30
  -3   0  -1    0.10    1.00
   3   0  -1    0.70    1.10
   3   0  -1    1.60    1.60
   3   0   1    0.30    1.40
   3   0   1    0.50    1.20
   3   2   1 1417.66   99.59
  -3  -2   1 1465.05   99.69
  -3  -2   1 1595.04   99.79
   3  -2  -1 1374.06   99.89
  -3  -2   1 1533.45   99.49
   3  -2  -1 1215.88   99.59
   3   2   1 1467.05   99.69
   3  -2  -1 1235.88   99.29
   3   2   1 1382.16   99.59
  -3   2  -1 1348.07   99.59
  -3   2   1 1311.37   99.79
  -3   2   1 1212.78   99.59
  -3  -2  -1 1565.34   99.69
  -3   2   1 1251.57   99.29
   3  -2   1 1311.77   99.69
  -3  -2  -1 1457.45   99.59
   3   2  -1 1382.16   99.39
   3   2  -1 1488.05   99.69
   3   2  -1 1546.85   99.79
   3  -2   1 1429.96   99.89
  -3  -2  -1 1407.56   99.59
  -3  -2  -1 1403.16   99.59
   3   3   1 2538.25  180.68
   3   3   1 2625.34  180.88
  -3  -3   1 2392.26  180.78
   3  -3  -1 2464.95  180.78
  -3   3  -1 2502.05  180.68
   3   3   1 2567.84  180.88
  -3  -3   1 2738.43  180.98
  -3   3  -1 2467.85  181.08
   3  -3  -1 2630.84  181.18
  -3  -3  -1 2683.23  180.88
   3  -3   1 2597.14  181.08
  -3  -3  -1 2579.34  180.88
  -3   3   1 2516.65  181.08
   3  -3   1 2452.75  180.78
  -3  -3  -1 2451.95  180.68
   3   3  -1 2613.74  180.98
   3   3  -1 2444.26  180.78
  -3   3   1 2498.65  180.68
  -3  -3  -1 2593.74  180.68
  -3  -4   1 2547.55  168.38
   3   4   1 2339.97  168.38
   3  -4  -1 2424.16  168.58
   3  -4  -1 2249.97  167.78
  -3  -4   1 2267.37  168.08
   3   4   1 2270.67  167.98
  -3  -4   1 2518.95  168.28
  -3   4  -1 2349.96  167.98
   3   4   1 2401.66  168.38
   3  -4  -1 2177.58  168.08
  -3   4  -1 2424.66  168.58
   3  -4   1 2395.16  167.78
  -3   4   1 2377.66  167.88
  -3  -4  -1 2353.36  168.38
   3   4  -1 2335.57  168.08
   3   4  -1 2432.76  168.18
  -3  -4  -1 2234.48  167.98
  -3   4   1 2228.98  167.98
   3  -4   1 2302.97  168.08
  -3   4   1 2277.37  168.48
   3  -4   1 2575.44  168.68
   3   4  -1 2452.25  168.38
  -3  -4  -1 2401.46  168.28
   3  -4   1 2417.06  167.88
  -3   5  -1 4021.00  290.17
  -3   5  -1 3928.61  290.77
   3  -5  -1 4099.49  290.87
   3  -5  -1 3831.42  289.97
  -3  -5   1 4439.86  290.67
   3   5   1 4103.79  290.67
   3   5   1 4207.08  290.67
  -3  -5   1 4307.97  290.57
   3   5   1 4102.19  290.17
   3  -5  -1 3827.32  290.27
   3   5  -1 4108.59  290.37
   3  -5   1 4031.80  290.07
  -3   5   1 3853.01  290.77
   3  -5   1 4339.77  290.97
   3   5  -1 4195.38  290.67
  -3   5   1 4131.59  290.17
   3  -5   1 3874.91  290.27
  -3  -5  -1 4227.78  290.77
   3   5  -1 4183.78  290.57
   3  -5   1 3926.31  290.07
  -3  -5  -1 4387.26  290.67
  -3   5   1 3853.51  290.07
  -3  -6   1  307.37   21.60
   3  -6  -1  276.87   22.00
   3  -6  -1  275.77   21.20
  -3   6  -1  292.47   22.50
   3   6   1  259.17   22.10
   3  -6  -1  266.67   21.10
  -3  -6   1  291.87   21.60
  -3  -6   1  287.67   21.80
   3  -6  -1  271.57   21.10
   3   6   1  275.37   22.90
  -3   6  -1  300.67   21.00
   3   6   1  264.27   21.20
   3   6  -1  301.67   22.80
  -3   6   1  237.28   22.50
  -3  -6  -1  281.37   21.30
   3   6  -1  286.97   22.10
   3   6  -1  294.97   21.60
  -3   6   1  282.67   21.10
  -3   6   1  284.17   20.90
  -3  -6  -1  268.87   21.60
   3  -6   1  307.27   21.50
   3  -6   1  286.77   21.10
   3  -6   1  278.17   21.20
   3  -6   1  308.57   22.00
  -3  -6  -1  268.47   22.10
  -3   7  -1 2397.26  184.18
  -3   7  -1 2377.06  185.18
   3   7   1 2811.22  185.18
   3  -7  -1 2813.22  184.68
  -3  -7   1 2401.36  184.38
   3   7   1 2721.23  185.38
  -3  -7   1 2494.65  184.88
   3   7   1 2785.62  184.48
   3  -7  -1 2715.53  184.38
  -3  -7   1 2414.16  184.78
   3  -7  -1 2868.71  185.48
   3  -7  -1 2705.53  184.58
   3  -7   1 2437.76  184.38
   3   7  -1 2413.36  185.08
  -3  -7  -1 2701.33  184.28
   3  -7   1 2366.16  184.48
   3  -7   1 2394.46  184.38
   3  -7   1 2566.74  185.28
   3   7  -1 2460.75  184.58
  -3  -7  -1 2814.82  185.08
  -3  -7  -1 2720.33  185.18
  -3   7   1 2688.33  184.18
   3   7  -1 2465.35  184.98
  -3   7   1 2688.43  185.48
   3   8   1   86.59    8.70
   3  -8  -1   64.69    8.40
   3  -8  -1   59.29    8.60
  -3  -8   1   79.69    8.20
   3  -8  -1   55.49    7.90
   3   8   1   72.89   13.30
  -3   8  -1   66.59    7.00
  -3  -8   1   84.09    8.90
   3  -8  -1   50.59    8.70
   3   8   1   54.39    9.80
  -3  -8  -1   60.59   10.20
   3  -8   1   82.99    8.90
   3   8  -1   91.59    9.30
   3  -8   1   71.99    7.90
  -3   8   1   58.79   10.80
   3  -8   1   65.29    8.80
   3   8  -1   66.19   11.00
   3  -8   1   83.49    8.70
  -3   8   1   58.19    6.80
   3   8  -1   95.69   13.20
  -3  -8  -1   63.49    8.20
  -3  -8  -1   75.39    9.70
  -3  -8  -1   77.19    7.60
  -3   9  -1  774.82   60.69
   3   9   1  760.42   59.99
   3   9   1  838.22   59.39
  -3  -9   1  853.51   58.89
   3  -9  -1  803.52   59.29
   3  -9  -1  769.62   59.29
  -3  -9   1  845.92   60.29
   3   9   1  836.92   61.39
   3  -9  -1  788.92   59.29
  -3   9  -1  826.02   58.89
  -3  -9   1  862.41   59.79
   3  -9   1  811.02   60.09
   3   9  -1  893.41   61.29
   3   9  -1  871.41   59.59
  -3  -9  -1  796.32   60.19
  -3   9   1  735.83   60.99
   3  -9   1  828.62   59.49
   3  -9   1  841.02   59.39
   3   9  -1  809.92   60.09
  -3  -9  -1  817.42   59.99
  -3  -9  -1  827.62   58.69
  -3   9   1  787.72   58.69
   3  -9   1  811.72   59.29
  -3 -10   1   22.90    5.20
  -3  10  -1    7.70    9.60
   3 -10  -1   20.00    4.50
  -3  10  -1   14.70    4.20
   3  10   1   22.50    6.40
   3  10   1   10.10   10.60
  -3 -10   1   10.70    5.00
   3 -10  -1   17.90    6.10
   3 -10  -1    8.20    6.80
  -3 -10  -1    3.00    7.20
  -3 -10  -1   13.00    5.30
   3 -10   1   17.10    4.40
   3  10  -1    5.00   11.80
   3 -10   1   15.30    7.20
  -3  10   1   14.80    4.10
   3  10  -1   29.20    7.00
  -3  10   1    3.30   10.30
   3  10  -1    4.60    7.30
   3 -10   1    9.90    6.30
  -3 -10  -1   23.00    5.00
   3  11   1   75.39   14.00
   3 -11  -1   64.79    8.20
  -3  11  -1   42.60   12.50
  -3 -11   1   51.89    7.80
   3 -11  -1   56.89    9.90
  -3 -11   1   51.59    9.70
  -3  11   1   59.29    7.20
   3  11  -1   33.70   12.60
   3  11  -1   44.90    9.90
   3 -11   1   53.19    8.50
  -3 -11  -1   72.39    7.80
   3 -11   1   38.70    8.30
  -3  11   1   66.99   14.30
  -3 -11  -1   67.79   11.00
   3  11  -1   68.89   10.30
   3 -11   1   45.90    7.50
  -3 -12   1   83.79   15.90
  -3  12  -1   98.09   17.90
   3 -12  -1  114.29   14.00
   3  12   1  143.89   21.20
   3 -12  -1  150.18   13.10
  -3 -12   1  122.39   11.70
   3  12  -1   97.79   15.80
  -3 -12  -1   97.49   16.40
   3  12  -1  131.29   13.90
   3 -12   1  103.29   13.20
  -3  12   1  126.59   11.40
   3 -12   1   92.99   13.80
  -3  12   1  111.49   22.30
   3  12  -1  107.79   20.40
  -3 -12  -1  140.39   11.70
  -3  13  -1   39.60   16.50
  -3 -13   1   48.90    7.70
   3  13   1   21.50   14.90
   3  13   1   53.29    9.90
  -3 -13   1   26.30   11.50
   3 -13  -1   39.50    8.70
  -3  13   1   20.40   16.30
   3 -13   1   47.80    9.50
  -3 -13  -1   39.60    8.20
   3 -13   1   57.69   10.60
   3  13  -1   50.59   15.70
   3  14   1   19.20   15.00
   3 -14  -1   21.60    8.40
  -3  14  -1   27.90   16.70
   3 -14  -1   17.80   10.00
  -3 -14   1   10.10   11.90
  -3 -14  -1   43.40    8.60
   3  14  -1   14.80   15.40
  -3 -14  -1   28.20   11.90
   3 -14   1   25.90    8.90
   3 -14   1    3.50    9.70
  -3  14   1   21.50   17.60
   3 -15  -1   10.20   10.40
   3  15   1    6.70   16.00
   3 -15  -1   13.10    8.50
  -3 -15   1   19.70    7.80
  -3  15  -1   14.80   17.90
  -3 -15   1   -5.10   12.50
  -3 -15  -1   20.30    7.10
  -3  15   1   15.90   18.60
  -3 -15  -1   -4.80   12.80
   3  15  -1    0.00   15.60
   3 -15   1   -5.30    9.50
   3 -15   1    4.70    9.00
   3 -16  -1   53.69   12.40
   3  16   1   42.00   18.70
   3 -16  -1   65.69   11.30
  -3 -16   1   50.79    9.90
   3 -16   1   49.70   11.30
  -3 -16  -1   54.09    9.30
   3 -16   1   39.70   12.30
   3  16  -1   34.50   17.90
  -3 -17   1    2.50   14.70
   3 -17  -1   21.50   12.00
  -3 -17   1   18.00    8.40
  -3  17  -1   12.20   21.10
   3 -17  -1    8.50    8.90
   3 -17   1   22.90   10.20
   3 -17   1   10.30   11.50
   3  17  -1   -4.70   16.80
  -3 -17  -1   19.90    7.80
  -3  17   1    9.70   21.60
  -3 -17  -1   10.90   14.60
  -3 -18   1   19.20    8.50
  -3  18  -1   22.60   22.60
   3  18   1   15.20   19.00
   3 -18  -1   17.00    8.00
  -3 -18   1    4.60   15.50
  -3 -18  -1    2.90    7.00
   3 -18   1   34.20    9.80
  -3  18   1   35.60   24.10
  -3 -18  -1   34.70   15.90
   3 -19  -1   19.30   13.30
  -3  19  -1   13.10   23.30
   3 -19  -1   10.60    7.70
   3  19   1  -10.20   18.50
  -3 -19   1   10.50   15.10
   3 -19   1   26.70   12.20
   3  19  -1   -8.30   19.00
   3 -19   1    7.70    8.80
  -3  19   1    5.00   23.70
  -3 -19  -1   13.90   16.10
   4   0  -1   14.70    2.70
   4   0  -1   19.60    2.40
  -4   0  -1   18.20    2.80
   4   0  -1   18.80    3.40
  -4   0   1   17.10    2.60
  -4   0   1   16.30    2.60
   4   0   1   15.30    3.00
  -4   0  -1   15.20    2.10
   4   0   1   13.50    2.80
  -4   0  -1   15.40    3.20
   4   0   1   15.80    2.40
   4  -1  -1  984.70   69.79
  -4  -1   1 1002.80   70.19
   4   1   1  863.81   70.09
   4  -1  -1 1073.09   70.29
   4   1   1  908.71   70.09
   4   1   1  962.80   70.09
  -4  -1   1  939.91   69.99
   4  -1  -1  917.91   70.19
  -4   1  -1 1051.09   70.19
  -4  -1   1 1076.49   70.09
  -4   1   1 1013.10   69.79
  -4   1   1  958.20   70.19
  -4  -1  -1  901.81   70.09
   4  -1   1 1030.40   70.29
   4   1  -1 1030.30   70.09
  -4  -1  -1  924.61   69.99
  -4   1   1 1063.69   70.29
   4   1  -1  961.20   70.19
  -4  -1  -1  994.70   69.99
  -4  -2   1  829.22   55.29
   4  -2  -1  799.72   55.49
   4   2   1  743.23   55.19
  -4   2  -1  801.42   55.59
  -4  -2   1  790.22   55.29
  -4  -2   1  715.83   55.09
   4  -2  -1  707.63   55.29
  -4   2  -1  754.32   55.29
  -4  -2   1  771.42   55.29
   4   2   1  817.72   55.39
   4  -2  -1  735.93   54.89
   4   2   1  738.03   55.19
   4   2  -1  817.82   55.39
   4  -2   1  823.12   55.59
  -4   2   1  732.73   54.79
  -4   2   1  788.22   55.59
  -4  -2  -1  762.52   55.19
  -4  -2  -1  778.32   55.19
   4   2  -1  775.72   54.99
  -4   2   1  728.33   55.29
   4  -2   1  727.53   55.39
  -4  -2  -1  829.12   55.29
   4   3   1 1811.62  121.19
   4  -3  -1 1732.83  120.59
  -4  -3   1 1476.05  120.99
   4  -3  -1 1762.22  121.09
  -4   3  -1 1680.63  121.39
  -4  -3   1 1599.54  120.89
  -4   3  -1 1573.24  120.99
  -4  -3   1 1737.03  121.09
   4   3   1 1676.33  120.99
   4  -3   1 1748.03  121.39
  -4  -3  -1 1787.72  121.09
   4   3  -1 1657.33  121.19
   4   3  -1 1514.85  120.99
  -4  -3  -1 1764.22  120.99
  -4  -3  -1 1874.91  121.19
  -4  -3  -1 1708.83  120.99
  -4   3   1 1927.31  121.49
  -4   3   1 1811.22  121.09
  -4   3   1 1791.42  120.69
   4  -3   1 1537.45  121.09
   4   3  -1 1516.65  120.79
  -4   4  -1   69.79    6.50
   4  -4  -1   68.79    7.40
   4   4   1   77.09    7.90
  -4  -4   1   78.09    8.20
  -4  -4   1   57.29    8.20
   4  -4  -1   75.29    6.10
  -4   4  -1   58.99    7.80
   4  -4  -1   70.99    7.10
  -4  -4   1   81.19    7.10
   4   4   1   81.49    6.80
  -4  -4  -1   78.29    7.70
   4  -4   1   71.89    7.10
  -4  -4  -1   86.19    7.30
  -4   4   1   68.39    6.50
  -4   4   1   61.69    8.20
   4   4  -1   58.59    7.20
   4  -4   1   70.19    7.30
   4   4  -1   76.99    7.80
  -4  -4  -1   85.39    6.60
  -4   4   1   76.99    6.20
  -4  -5   1  324.97   25.50
   4  -5  -1  347.17   25.20
  -4  -5   1  340.27   25.60
   4   5   1  305.27   25.70
   4  -5  -1  373.56   25.90
   4  -5  -1  356.96   24.70
  -4  -5   1  337.07   25.40
  -4   5   1  354.36   25.00
  -4  -5  -1  285.97   25.70
  -4   5   1  367.96   24.80
   4  -5   1  398.76   24.80
   4   5  -1  365.26   25.70
  -4   5   1  334.57   26.10
   4   5  -1  333.37   25.20
  -4  -5  -1  288.97   25.20
  -4  -5  -1  296.97   25.30
   4   5  -1  335.77   25.70
   4  -6  -1  787.42   57.79
   4   6   1  862.91   58.09
   4  -6  -1  820.82   58.99
   4   6   1  865.41   58.89
  -4   6  -1  709.33   57.89
   4  -6  -1  767.32   58.29
  -4  -6   1  852.31   58.59
  -4   6  -1  709.03   58.99
  -4  -6   1  839.52   58.59
  -4  -6   1  835.12   58.39
   4   6   1  905.51   59.09
  -4   6   1  773.32   57.99
   4  -6   1  758.62   58.89
   4   6  -1  845.02   58.29
  -4  -6  -1  867.01   58.29
   4   6  -1  874.51   58.79
   4  -6   1  709.23   58.29
  -4  -6  -1  890.61   58.69
  -4  -6  -1  911.61   58.99
   4   6  -1  828.32   58.89
  -4   6   1  808.42   57.99
   4  -6   1  683.73   57.79
   4  -6   1  710.83   57.79
  -4   6   1  760.72   59.09
  -4   7  -1  258.27   23.00
  -4   7  -1  272.77   20.80
   4   7   1  245.68   22.50
   4   7   1  280.27   23.30
   4   7   1  277.17   21.30
  -4  -7  -1  293.47   21.60
   4  -7   1  286.97   21.00
   4   7  -1  322.07   22.80
   4  -7   1  300.37   21.70
   4  -7   1  301.47   22.40
  -4  -7  -1  252.47   22.20
  -4  -7  -1  250.87   21.60
   4  -7   1  269.27   21.00
  -4   8  -1  356.06   27.80
   4  -8  -1  338.27   25.90
  -4  -8   1  346.17   26.60
  -4  -8   1  334.47   26.30
  -4   8  -1  385.96   25.60
   4   8   1  315.77   26.00
   4   8   1  309.57   28.10
  -4  -8   1  306.47   26.20
   4  -8  -1  356.66   26.00
   4  -8  -1  352.36   26.30
   4  -8  -1  339.77   26.90
   4  -8   1  367.56   26.00
  -4  -8  -1  328.67   26.00
   4  -8   1  396.06   27.20
   4   8  -1  340.97   26.40
   4  -8   1  373.56   25.80
  -4   8   1  311.87   27.90
   4  -8   1  384.46   26.50
   4   8  -1  342.27   28.10
  -4  -8  -1  309.07   26.80
   4   8  -1  304.27   27.00
  -4   8   1  356.26   25.50
   4  -9  -1   20.40    4.70
   4   9   1   21.00    9.50
  -4  -9   1   27.80    6.00
   4   9   1   25.20    5.90
   4  -9  -1   15.10    5.90
  -4  -9   1   31.90    6.20
  -4   9  -1   29.20    5.10
  -4   9  -1   31.70    8.60
   4   9   1   14.30    6.90
   4  -9  -1   11.60    5.60
   4  -9   1   39.10    6.90
  -4   9   1   17.00    4.20
   4   9  -1   31.80    9.90
  -4  -9  -1   30.60    5.70
   4   9  -1   41.10    7.80
   4  -9   1   36.30    6.10
   4   9  -1   18.50    6.70
  -4  -9  -1   12.40    5.80
  -4   9   1    7.30    8.70
   4  10   1  154.48   12.70
   4 -10  -1  131.89   13.00
  -4  10  -1  131.99   10.90
   4  10   1  144.99   17.90
  -4  10  -1  103.99   16.50
   4  10   1  108.39   14.60
   4 -10  -1  107.79   11.30
  -4 -10   1  152.28   12.60
   4 -10  -1  115.89   13.00
  -4  10   1  127.79   10.90
   4 -10   1  136.59   12.70
   4  10  -1   99.69   15.10
  -4 -10  -1  103.29   15.00
   4 -10   1  116.49   11.40
  -4 -10  -1  115.59   12.90
   4 -10   1  116.89   12.80
  -4  10   1  102.29   17.80
   4 -11  -1   45.50    8.60
  -4  11  -1   63.59    8.00
  -4 -11   1   84.09   10.40
  -4  11  -1   67.29   13.70
   4 -11  -1   58.89    8.10
   4 -11  -1   65.99    9.90
   4  11   1   79.09   17.20
   4 -11   1   61.79   10.00
  -4  11   1   38.90   13.90
   4  11  -1   89.09   13.30
   4 -11   1   76.99   10.40
   4 -11   1   72.99    8.00
  -4 -11  -1   53.79   11.10
  -4 -12   1   -5.10    9.10
   4 -12  -1    1.10    7.00
  -4 -12   1   15.90    5.90
   4  12   1   10.00   12.80
  -4  12  -1   -5.30   12.60
   4 -12  -1   -9.00    7.00
   4 -12   1   12.50    7.40
   4  12  -1   -3.70    9.10
  -4  12   1  -14.20   13.70
   4 -12   1   -8.20    6.80
   4  12  -1    3.20   12.10
  -4  12   1   -1.70    4.50
  -4 -12  -1   13.90    6.10
   4 -13  -1  172.98   16.60
  -4 -13   1  167.68   14.90
   4 -13  -1  159.18   16.90
  -4  13  -1  164.68   25.90
  -4 -13   1  152.28   19.70
   4  13   1  161.78   23.70
  -4  13   1  155.28   25.90
  -4 -13  -1  162.18   20.20
  -4 -13  -1  181.18   14.80
   4 -13   1  148.29   16.60
   4 -13   1  167.98   16.90
   4  13  -1  180.68   23.50
   4 -14  -1   10.50    9.40
  -4 -14   1   14.60   12.50
  -4  14  -1   38.30   18.10
   4  14   1   20.00   14.80
  -4 -14  -1    5.10   11.70
   4 -14   1   10.50    9.40
  -4  14   1   27.10   17.80
   4  14  -1   23.90   14.90
  -4 -15   1  295.47   28.60
   4  15   1  285.37   31.70
   4 -15  -1  287.47   26.20
  -4 -15   1  308.27   24.10
   4 -15  -1  285.07   25.50
  -4  15  -1  336.37   34.00
  -4 -15  -1  290.87   23.50
   4  15  -1  284.27   31.80
   4 -15   1  283.87   25.80
   4 -15   1  269.57   25.70
  -4 -15  -1  309.17   28.40
  -4  15   1  316.77   32.10
   4 -16  -1   26.50    9.90
  -4 -16   1   24.20    8.70
   4  16   1   13.70   16.90
   4 -16  -1   23.60   11.80
   4 -16   1   15.50   10.70
  -4 -16  -1   27.30   13.90
   4  16  -1   13.90   16.60
   4 -16   1   33.00   10.60
  -4 -17   1   31.60   15.60
  -4 -17   1   26.50    9.20
  -4  17  -1   42.50   21.30
   4 -17  -1   42.30   12.80
   4 -17  -1   57.59   10.60
   4 -17   1   51.29   11.60
  -4  17   1   45.60   22.60
   4  17  -1   17.70   17.20
   4 -17   1   37.40   11.70
  -4 -17  -1   28.90   16.10
  -4 -17  -1   32.00    8.40
  -4 -18   1   26.70    8.90
  -4  18  -1   53.29   23.40
  -4 -18   1   37.70   17.50
   4  18   1   28.50   19.10
   4 -18  -1   33.80    9.50
  -4 -18  -1   27.80    7.90
  -4  18   1   48.60   25.50
  -4 -18  -1   27.40   20.60
   4 -18   1   54.69   11.50
   4  19   1  -24.10   18.30
  -4  19  -1    9.70   23.00
  -4 -19   1   10.20   15.20
   4 -19  -1    6.10    7.60
   4 -19  -1   14.20   12.50
   4  19  -1  -22.90   17.00
  -4 -19  -1   21.60   16.20
   4 -19   1   13.40   12.10
  -4  19   1   13.10   23.80
   4 -19   1   -5.30    8.40
   5   0  -1   55.39    6.10
  -5   0  -1   61.59    6.10
   5   0  -1   64.29    5.40
  -5   0   1   66.39    5.10
  -5   0   1   57.29    5.70
  -5   0  -1   52.59    5.70
  -5   0   1   60.29    5.90
   5   0  -1   59.99    5.50
   5   0   1   60.59    5.60
   5   0   1   49.30    5.40
   5   0   1   58.59    6.10
   5  -1  -1   21.80    3.10
   5  -1  -1   20.10    4.20
  -5   1  -1   27.60    3.70
   5   1   1   16.60    3.70
   5  -1  -1   20.70    3.70
   5   1   1   21.80    3.50
  -5  -1   1   29.00    3.70
  -5  -1   1   28.00    3.30
  -5  -1   1   29.00    3.20
  -5  -1  -1   16.50    3.50
   5   1  -1   25.20    4.30
  -5  -1  -1   19.50    3.30
   5   1  -1   22.30    4.30
  -5  -1  -1   24.20    4.20
  -5   1   1   23.10    2.90
  -5   1   1   18.40    3.60
   5  -1   1   27.30    4.30
  -5   1   1   17.40    3.50
   5   2   1  126.49   10.80
  -5  -2   1  123.69   11.20
   5  -2  -1  149.39   11.10
  -5  -2   1  134.69   10.80
  -5  -2   1  136.49   10.40
   5  -2  -1  138.59   11.10
   5   2   1  120.49   11.00
   5   2   1  120.99   10.80
   5  -2  -1  152.58   10.20
  -5  -2   1  133.49   10.60
  -5  -2  -1  144.79   10.80
  -5  -2  -1  129.79   10.60
   5   2  -1  129.19   10.50
  -5   2   1  144.19   10.80
  -5  -2  -1  115.59   10.60
   5  -2   1  160.48   11.20
   5   2  -1  137.79   11.10
   5   2  -1  137.99   11.00
  -5   2   1  144.29   11.40
  -5  -3   1 5970.80  410.56
  -5   3  -1 5621.24  410.46
  -5   3  -1 5585.04  410.86
   5  -3  -1 6004.30  410.86
   5   3   1 5804.72  410.56
   5  -3  -1 5501.85  410.56
   5   3  -1 5825.12  410.66
  -5   3   1 5748.92  410.86
  -5  -3  -1 6019.30  410.56
  -5   3   1 5656.73  410.56
   5  -3   1 5965.50  410.96
  -5  -3  -1 5742.83  410.46
  -5   4  -1   94.99    7.90
   5  -4  -1   98.19    8.70
  -5   4  -1  104.49    9.60
   5  -4  -1  104.29    7.30
  -5  -4   1   78.39    8.70
   5   4   1   86.19    8.50
  -5  -4   1   79.69    8.10
   5  -4   1  110.59    8.90
  -5  -4  -1   74.49    8.20
  -5   4   1  103.59    9.70
   5   4  -1   71.69    9.00
   5  -4   1   95.99    8.70
   5   4  -1   82.79    8.20
  -5  -4  -1   75.59    7.70
  -5   4   1  105.29    8.10
  -5  -4  -1   86.49    8.80
  -5  -5   1  236.18   18.60
  -5  -5   1  230.38   18.80
   5   5   1  265.87   18.90
   5  -5  -1  255.17   17.70
   5   5   1  266.97   19.30
  -5   5  -1  208.88   18.10
   5  -5  -1  244.38   18.70
   5  -5  -1  248.78   19.10
  -5  -5   1  224.58   19.00
  -5  -5  -1  268.97   18.80
  -5  -5  -1  262.07   18.80
   5  -5   1  198.48   18.70
   5   5  -1  235.58   18.60
  -5   5   1  257.07   17.90
   5   5  -1  234.88   19.10
  -5   5   1  240.18   18.20
   5   5  -1  215.68   18.30
  -5  -5  -1  277.67   18.30
   5  -5   1  198.38   18.60
  -5   5   1  236.58   19.70
   5  -6  -1   14.30    3.30
   5   6   1    3.10    3.60
   5  -6  -1    9.70    4.80
  -5   6  -1   13.50    3.60
   5   6   1   15.80    5.40
  -5  -6   1    7.40    3.90
   5   6   1   -2.40    5.20
  -5   6  -1    5.90    5.80
  -5  -6   1    9.10    5.00
   5  -6  -1   11.00    4.60
  -5  -6   1    8.40    5.60
  -5   6   1    3.20    5.60
   5  -6   1   15.60    3.20
   5  -6   1   13.40    3.20
  -5  -6  -1   10.90    5.30
   5   6  -1   11.80    5.10
   5  -6   1   13.50    4.50
   5   6  -1    2.90    5.20
  -5   6   1    9.50    2.90
   5   6  -1    7.60    3.90
   5  -6   1   13.20    4.60
  -5  -6  -1    4.30    5.20
  -5   6   1   10.60    3.40
   5  -7  -1 1975.30  140.09
  -5   7  -1 2047.20  139.09
  -5  -7   1 2052.79  139.69
   5   7   1 1921.01  139.09
   5  -7  -1 1862.91  139.29
   5   7   1 1888.41  139.69
   5   7   1 1732.53  140.39
  -5  -7   1 2024.50  139.49
  -5  -7   1 1957.90  139.29
   5  -7  -1 1892.81  138.69
  -5   7   1 1945.41  138.99
  -5   7   1 1909.61  138.99
  -5  -7  -1 1984.60  139.79
   5   7  -1 2011.30  139.59
   5  -7   1 1980.10  139.49
  -5  -7  -1 1931.21  139.59
   5  -7   1 1982.80  138.89
   5   7  -1 2043.80  139.29
  -5  -7  -1 1870.51  139.09
   5  -7   1 2105.19  140.19
   5  -7   1 1962.30  138.69
   5   7  -1 1801.62  140.49
  -5  -8   1   11.20    6.60
  -5   8  -1    9.50    3.70
   5   8   1   12.50    7.70
   5  -8  -1    3.50    3.90
   5   8   1    3.90    5.80
   5  -8  -1    6.70    4.40
   5  -8  -1    8.80    5.60
  -5  -8   1    2.80    5.00
   5  -8  -1    3.00    3.50
  -5   8  -1   -0.70    6.70
   5   8   1   13.30    4.50
   5  -8   1    4.10    3.30
   5  -8   1   11.90    5.50
  -5   8   1    7.80    3.70
   5  -8   1   10.70    4.40
   5   8  -1    7.40    6.00
   5   8  -1    9.10    4.70
  -5  -8  -1    6.90    3.70
  -5  -8  -1   16.40    6.30
  -5   8   1    4.50    7.10
   5   8  -1   11.70    7.40
  -5  -8  -1   13.70    6.00
   5  -8   1    5.70    4.20
   5   9   1  283.07   21.90
  -5  -9   1  258.07   20.80
   5  -9  -1  291.27   20.10
   5  -9  -1  297.57   21.10
   5  -9  -1  288.47   19.80
  -5  -9   1  245.08   20.70
  -5   9  -1  220.18   19.40
   5  -9   1  218.58   19.40
  -5   9   1  260.57   19.40
   5   9  -1  242.68   23.00
   5   9  -1  225.88   21.50
  -5   9   1  251.57   23.10
   5  -9   1  214.78   19.80
   5   9  -1  252.07   20.40
   5 -10  -1  138.09   10.90
   5 -10  -1  138.19   12.20
   5  10   1  142.39   16.90
  -5  10  -1   98.49   10.40
  -5 -10   1  104.29   11.70
  -5 -10   1  131.79   12.50
   5 -10  -1  135.29   13.00
  -5  10  -1   87.29   16.00
   5  10   1  110.99   14.60
   5 -10   1  105.69   12.60
  -5 -10  -1  101.19   14.70
  -5  10   1  101.29   17.20
   5 -10   1  100.19   10.60
   5  10  -1  107.49   14.30
   5 -10   1   93.59   12.00
  -5  10   1  132.29   10.50
  -5 -10  -1  124.09   12.90
   5 -11  -1   33.30    5.50
   5  11   1   29.40    9.70
  -5 -11   1   38.40    6.60
  -5  11  -1   20.50   11.20
   5 -11  -1   33.60    8.10
   5  11   1   37.40   11.50
  -5 -11   1   42.00    7.20
   5 -11  -1   30.50    7.20
   5  11  -1   36.00   11.30
  -5  11   1   23.00   12.40
  -5 -11  -1   44.20    7.00
  -5 -11  -1   19.90    9.60
  -5  11   1   26.80    5.30
   5 -11   1   27.10    8.10
   5  11  -1   25.40    9.30
   5 -11   1   22.00    5.10
   5 -12  -1    7.30    8.00
  -5  12  -1    1.40   12.80
   5 -12  -1   -5.10    7.10
   5  12   1   18.90   12.60
   5  12  -1    6.80    9.90
  -5  12   1   -0.40   14.40
   5 -12   1    5.60    4.70
   5  12  -1   11.70   11.40
   5 -12   1    7.10    6.80
  -5 -12  -1   -5.80   10.10
  -5 -12  -1   13.80    7.10
   5 -12   1   10.30    8.20
   5  13   1   40.70   14.20
  -5 -13   1   20.10   11.50
   5 -13  -1   36.10    9.20
   5 -13  -1   48.80   10.40
  -5 -13   1   57.09    9.20
  -5  13  -1   34.40   15.30
  -5  13   1   45.80   16.80
   5  13  -1   39.90   13.50
   5  13  -1   32.70   11.70
   5 -13   1   29.00    8.80
  -5 -13  -1   51.49    8.40
   5 -13   1   45.10   10.30
   5 -14  -1   22.70    9.30
  -5 -14   1    5.40   12.70
  -5 -14   1   20.30    7.40
   5 -14  -1   18.30    9.40
  -5  14  -1   23.50   17.10
   5  14   1   -4.80   14.10
  -5 -14  -1   20.10    6.70
   5 -14   1   18.00   10.10
  -5  14   1   11.10   16.80
   5  14  -1   13.70   13.20
   5 -14   1   12.20    8.90
  -5  15  -1   47.10   13.90
  -5 -15   1   35.00    8.40
   5  15   1   18.90   15.50
   5 -15  -1   23.30   10.30
   5 -15  -1   28.50   10.00
  -5 -15  -1   28.20    7.70
   5 -15   1   34.60   10.80
   5 -15   1   26.70   10.10
   5  15  -1   11.70   14.40
   5  16   1   21.50   16.60
   5 -16  -1   35.70   11.30
  -5 -16   1   10.10   14.80
  -5  16  -1   42.90   20.70
   5 -16  -1   44.90   11.40
  -5 -16  -1   21.30   15.00
  -5 -16  -1   29.20    7.80
   5  16  -1   30.10   16.00
  -5  16   1   42.10   22.20
   5 -16   1   49.30   11.90
   5 -17  -1   17.10    9.20
  -5 -17   1    4.90   14.90
  -5  17  -1   37.10   22.20
   5 -17  -1   12.70   10.90
  -5 -17   1   16.30    8.50
   5 -17   1   27.70   11.10
  -5  17   1   49.60   22.80
  -5 -17  -1    9.10   15.60
  -5 -17  -1   13.00    7.70
   5 -17   1   29.30   11.20
   5  17  -1    3.00   16.20
  -5  18  -1   36.70   26.70
  -5 -18   1   14.20   21.00
  -5 -18   1    7.00    8.20
   5 -18  -1    0.80    7.80
   5 -18   1   15.60   10.00
  -5  18   1   24.50   34.70
  -5 -18  -1   -1.60    7.10
  -5 -18  -1   11.70   16.60
   5 -18   1   15.70   10.00
   5  19   1   11.10   18.40
  -5  19  -1   63.89   24.60
   5  19  -1    8.60   17.40
  -5  19   1   28.40   25.50
  -6   0   1   13.10    2.40
   6   0  -1    8.50    3.40
  -6   0  -1   11.10    3.10
   6   0   1   10.00    3.50
   6   0   1   12.90    3.00
   6   0  -1   14.90    2.80
  -6   0  -1   10.60    2.20
  -6   0   1   12.50    3.20
  -6   0  -1    7.90    3.20
   6   0  -1   11.30    3.80
   6   0   1   12.20    2.90
  -6   0   1   13.70    3.40
  -6   1  -1 5836.92  401.66
   6  -1  -1 5718.63  401.66
  -6   1   1 5425.96  401.66
   6   2   1 2921.11  204.78
  -6  -2   1 2817.52  204.88
  -6   2  -1 2827.32  204.88
   6  -2  -1 2668.63  204.98
  -6   2  -1 2951.50  205.18
   6  -2  -1 2872.31  204.28
  -6  -2   1 3021.80  204.68
   6   2   1 2953.00  204.78
   6   2   1 2680.93  204.78
  -6  -2   1 2992.30  204.78
   6  -2  -1 3110.89  205.18
  -6  -2  -1 2847.22  204.68
  -6   2   1 2993.50  205.18
   6   2  -1 2734.63  204.88
   6  -2   1 2627.94  204.98
  -6   2   1 2703.13  204.88
  -6  -2  -1 3051.99  204.78
  -6  -2  -1 2822.72  204.88
   6   2  -1 2950.30  204.88
   6  -2   1 3066.79  205.18
  -6  -3   1 2901.31  206.88
   6  -3  -1 2918.41  207.08
  -6  -3   1 2669.73  206.88
   6   3   1 2851.61  206.78
   6  -3  -1 3024.70  206.38
   6  -3  -1 3206.78  207.38
  -6  -3   1 2777.22  206.58
  -6   3  -1 2717.83  206.98
   6   3   1 2894.91  206.98
   6   3   1 3063.19  207.08
  -6  -3   1 2672.43  206.98
  -6   3  -1 2880.71  207.38
   6  -3   1 2640.24  207.08
   6   3  -1 2871.81  206.98
   6  -3   1 2949.30  207.28
   6   3  -1 2806.72  206.68
  -6  -3  -1 2974.70  206.98
  -6   3   1 3078.49  207.08
  -6  -3  -1 3152.38  206.98
  -6  -3  -1 2952.20  206.98
  -6   3   1 3088.59  207.38
  -6  -3  -1 2920.01  206.78
   6  -4  -1 1265.87   95.49
  -6   4  -1 1374.46   95.99
   6   4   1 1234.08   95.19
  -6  -4   1 1362.66   95.39
  -6  -4   1 1318.37   95.49
   6   4   1 1278.07   95.49
  -6  -4   1 1457.05   95.59
  -6  -4   1 1392.86   95.19
   6  -4  -1 1368.16   95.89
  -6   4  -1 1355.56   95.39
   6   4  -1 1296.27   95.09
  -6   4   1 1284.07   95.39
   6   4  -1 1426.76   95.69
  -6   4   1 1294.67   95.89
  -6  -4  -1 1328.77   95.39
   6  -4   1 1313.37   95.59
  -6  -4  -1 1221.68   95.29
   6  -4   1 1422.86   95.99
  -6  -4  -1 1353.16   95.49
  -6  -4  -1 1293.37   95.29
  -6  -5   1 1330.97   88.29
  -6  -5   1 1329.97   88.09
   6  -5  -1 1119.29   87.19
   6   5   1 1221.58   87.99
   6  -5  -1 1158.58   88.59
  -6   5  -1 1247.48   88.69
   6  -5  -1 1090.99   88.09
   6   5   1 1210.58   88.29
  -6   5  -1 1257.57   87.99
   6   5  -1 1309.77   87.79
  -6  -5  -1 1238.68   88.19
  -6   5   1 1115.09   87.29
  -6   5   1 1087.59   87.79
   6   5  -1 1363.36   88.09
  -6  -5  -1 1225.08   88.19
  -6   5   1 1055.39   88.49
  -6  -5  -1 1163.68   87.99
   6  -5   1 1303.97   88.39
  -6  -5  -1 1185.68   87.89
   6   5  -1 1402.76   88.59
   6  -5   1 1347.27   88.79
  -6  -6   1   29.70    5.10
   6  -6  -1   28.10    4.90
  -6  -6   1   37.30    7.50
  -6   6  -1   27.20    5.10
   6   6   1   30.90    7.20
  -6   6  -1   17.00    6.50
   6  -6  -1   31.40    6.30
   6  -6  -1   27.60    5.40
  -6  -6  -1   40.50    5.00
  -6  -6  -1   32.90    5.50
   6  -6   1   29.10    6.00
   6   6  -1   36.70    6.80
  -6   6   1   28.00    4.10
  -6   6   1   32.30    4.90
   6   6  -1   38.20    5.80
  -6   6   1   21.80    7.20
   6  -6   1   21.90    5.30
   6   7   1  177.18   15.90
  -6  -7   1  160.48   14.60
   6  -7  -1  189.28   15.40
   6  -7  -1  161.38   15.30
   6   7   1  195.18   14.40
  -6  -7   1  187.88   15.70
   6  -7  -1  191.48   13.80
  -6  -7   1  156.48   15.90
  -6   7   1  170.68   14.20
  -6  -7  -1  192.28   15.70
  -6   7   1  189.18   13.90
   6  -7   1  154.28   15.00
   6   7  -1  186.38   15.60
  -6  -7  -1  181.08   14.70
  -6   7   1  150.18   16.50
   6   7  -1  158.98   14.40
  -6  -7  -1  186.68   14.10
   6   7  -1  150.28   15.60
   6   8   1  369.76   30.00
  -6   8  -1  319.47   30.30
   6  -8  -1  431.26   29.70
   6   8   1  414.06   28.70
   6  -8  -1  421.66   28.20
  -6   8  -1  355.36   28.40
   6   8   1  403.76   30.10
   6  -8  -1  420.46   28.50
  -6  -8   1  364.36   29.60
  -6  -8   1  369.36   29.40
   6   8  -1  366.56   29.80
   6   8  -1  332.97   29.80
  -6  -8  -1  403.46   30.10
  -6  -8  -1  411.46   29.50
  -6   8   1  379.96   30.90
   6  -8   1  372.86   28.20
  -6   8   1  421.46   28.50
   6  -8   1  316.87   31.90
   6   8  -1  363.66   28.80
   6  -8   1  357.06   28.10
   6  -9  -1   73.99    9.60
   6   9   1   55.19    9.50
   6   9   1   50.39   10.30
  -6  -9   1   40.80    9.10
  -6   9  -1   49.00   10.70
  -6  -9   1   57.39    9.90
  -6   9  -1   50.99    7.00
   6   9   1   60.19    7.60
  -6   9   1   67.89   11.30
  -6  -9  -1   55.99   10.60
   6   9  -1   45.30    9.80
   6  -9   1   51.49    6.70
  -6  -9  -1   56.39   10.10
   6  -9   1   60.29    9.60
  -6   9   1   69.39    7.10
   6   9  -1   49.40    8.20
   6   9  -1   40.50    8.90
   6  -9   1   47.90    7.80
   6  10   1    3.20    8.60
   6 -10  -1    8.80    6.90
   6 -10  -1    1.00    5.80
   6  10   1   16.40    5.20
  -6 -10   1   15.50    5.70
   6 -10  -1    6.20    4.50
  -6 -10   1   13.60    7.90
  -6  10  -1    5.50    9.60
   6  10   1  -15.70    8.30
  -6  10   1   10.10   10.10
   6 -10   1   12.90    7.00
  -6 -10  -1   22.30    7.80
   6 -10   1   -5.00    5.80
  -6  10   1    3.10    4.30
   6 -10   1    2.60    4.40
   6  10  -1   -3.90    8.00
  -6 -10  -1    8.70    5.90
  -6 -11   1   22.80    7.50
  -6  11  -1   12.00   11.10
   6 -11  -1   19.70    7.90
   6 -11  -1   19.40    6.40
   6  11   1   29.70   10.60
   6 -11  -1   12.00    4.70
   6  11   1   10.00    9.20
   6 -11   1   20.90    7.90
  -6 -11  -1   31.80    8.80
   6  11  -1   12.20    9.90
  -6 -11  -1    3.90    9.60
   6 -11   1   11.70    7.00
   6  11  -1   19.50    9.90
  -6  11   1   17.10   11.80
   6 -11   1   18.60    5.00
   6 -12  -1   17.80    8.70
   6  12   1   27.90   12.20
   6 -12  -1   10.90    7.30
  -6  12  -1    6.30   13.20
   6  12  -1   -2.30   11.20
   6 -12   1   21.60    8.70
   6 -12   1    6.30    5.10
  -6 -12  -1   10.00   11.40
   6 -12   1    1.40    7.00
   6  12  -1   14.60   11.20
  -6  12   1    3.20   14.00
   6  13   1   28.20   12.80
  -6 -13   1    9.60   11.70
  -6  13  -1   11.60   14.30
   6 -13  -1   33.00    9.90
   6 -13  -1   25.60    8.20
  -6 -13   1   31.00    7.60
  -6 -13  -1   23.50   12.20
   6  13  -1   21.70   12.30
  -6  13   1   12.20   15.90
   6  13  -1   13.70   11.50
   6 -13   1   14.80    8.00
  -6 -13  -1   37.50    7.20
   6 -13   1   21.80    9.90
  -6 -14   1   98.49   12.70
  -6  14  -1  141.09   26.30
   6 -14   1  113.09   16.10
   6 -15  -1   54.99   10.30
   6  15   1   23.70   14.40
  -6 -15   1   28.70    8.50
   6 -15  -1   50.49   10.70
   6 -15   1   41.50   10.10
  -6 -15  -1   29.60    7.70
   6  15  -1   16.60   13.80
   6 -15   1   44.90   11.60
  -6 -16   1   48.50   17.50
   6 -16  -1   93.39   15.10
  -6 -16   1   71.59   12.60
  -6  16  -1   90.69   23.30
   6  16   1   81.59   17.80
   6 -16  -1  115.19   15.20
   6  16  -1   68.99   17.10
  -6 -16  -1   87.09   11.80
   6 -16   1   79.89   14.60
  -6 -16  -1   83.89   17.20
  -6  16   1  110.29   24.40
   6 -16   1   87.09   16.10
  -6 -17   1   11.30    8.50
  -6 -17   1   13.70   15.40
  -6  17  -1   27.90   22.40
   6 -17  -1   19.00   10.30
   6 -17  -1   21.60    9.60
   6  17  -1   -8.30   14.50
   6 -17   1   13.20   10.50
  -6  17   1    2.00   22.50
  -6 -17  -1   -2.70    6.80
   6 -17   1   22.20   11.10
  -6 -17  -1   10.30   16.30
   6 -18  -1   10.60    8.90
  -6 -18   1    3.10    8.10
  -6 -18   1    8.00   16.60
   6  18   1    3.60   16.20
  -6  18  -1   33.80   24.30
   6 -18  -1    8.70    8.20
   6 -18   1   -0.40    9.90
  -6 -18  -1  -28.20   16.50
   6 -18   1   11.30   10.10
  -6  18   1   38.20   23.70
  -6 -18  -1   -6.90    6.70
  -7   0  -1   27.00    4.90
   7   0   1   27.00    4.60
   7   0  -1   29.30    5.70
  -7   0   1   33.00    4.60
   7   0   1   27.10    4.40
   7   0  -1   38.00    4.50
  -7   0  -1   23.40    4.50
   7   0   1   24.00    5.00
  -7   0   1   35.00    3.80
  -7   0  -1   20.90    3.40
   7   0  -1   37.40    4.90
  -7   0   1   30.60    5.50
  -7   1  -1   61.59    6.90
   7  -1  -1   35.00    6.50
   7   1   1   37.10    6.40
  -7  -1   1   60.09    5.10
   7  -1  -1   39.00    5.50
   7   1   1   50.99    6.10
   7  -1  -1   44.90    5.60
  -7   1   1   40.60    6.40
  -7  -1  -1   43.00    5.50
   7  -1   1   64.49    6.80
  -7  -1  -1   49.90    5.40
  -7  -1  -1   47.80    6.40
  -7  -1  -1   40.30    4.90
   7   1  -1   56.09    6.30
  -7   1   1   47.80    4.50
   7  -2  -1  948.21   62.19
  -7  -2   1  797.92   61.39
   7   2   1  875.91   61.89
  -7  -2   1  791.02   61.59
  -7   2  -1  769.82   61.79
  -7  -2   1  759.92   61.79
   7  -2  -1  957.90   61.19
   7  -2  -1  931.81   62.09
  -7   2  -1  751.82   62.09
   7   2   1  897.21   61.89
   7   2   1  904.31   61.79
  -7  -2   1  758.72   61.49
   7   2  -1  734.93   61.79
   7  -2   1  754.02   61.89
  -7  -2  -1  916.81   61.59
  -7   2   1  979.20   61.99
   7  -2   1  788.52   61.89
  -7   2   1  932.31   60.99
   7   2  -1  766.32   61.69
  -7  -2  -1  916.51   61.89
  -7  -2  -1  947.41   61.99
  -7   2   1  968.40   62.39
  -7  -2  -1  849.32   61.49
   7  -3  -1  246.98   18.60
   7   3   1  233.68   18.00
  -7   3  -1  211.58   18.80
  -7  -3   1  227.58   17.80
   7   3   1  245.58   18.50
  -7  -3   1  231.18   17.90
  -7   3  -1  219.88   17.90
  -7  -3   1  205.28   18.40
   7   3   1  243.78   18.30
  -7  -3   1  233.88   17.50
   7  -3  -1  246.28   18.50
   7  -3   1  226.58   18.50
   7  -3   1  215.08   18.30
   7   3  -1  224.18   18.40
  -7  -3  -1  243.98   17.90
  -7   3   1  236.08   18.90
  -7  -3  -1  250.87   17.90
   7   3  -1  222.88   17.80
  -7   3   1  243.48   18.00
  -7  -3  -1  246.18   17.80
  -7  -4   1  578.94   47.10
  -7  -4   1  616.14   47.00
  -7  -4   1  610.54   46.70
   7   4   1  614.44   46.90
  -7   4  -1  733.03   48.00
  -7   4  -1  723.13   47.20
   7   4   1  626.64   47.30
  -7  -4   1  625.24   47.00
   7  -4  -1  703.73   47.50
   7  -4   1  706.23   47.60
   7   4  -1  589.24   46.60
   7   4  -1  614.34   47.30
  -7  -4  -1  619.24   46.90
  -7   4   1  717.03   47.20
  -7   4   1  706.73   47.90
  -7  -4  -1  616.44   46.90
  -7  -4  -1  603.44   47.10
  -7  -4  -1  627.64   47.00
   7   5   1   14.10    4.40
  -7   5  -1    9.40    3.60
  -7  -5   1    6.20    3.70
   7   5   1   -3.50    5.50
  -7  -5   1    9.70    5.70
  -7   5  -1    4.70    5.60
   7  -5  -1   -0.50    5.00
   7  -5  -1    4.80    3.90
  -7  -5  -1   10.20    4.50
   7   5  -1    6.30    5.60
   7  -5   1    4.50    4.70
  -7  -5  -1    1.50    5.10
  -7   5   1    0.00    5.50
  -7  -5  -1   -0.50    3.60
  -7  -5  -1   11.00    3.20
  -7   5   1    5.10    3.30
   7  -5   1    5.70    3.90
   7  -6  -1  144.09   13.20
  -7  -6   1  144.29   12.80
  -7  -6   1  130.09   13.60
   7  -6  -1  160.88   12.80
  -7  -6   1  117.39   11.30
  -7   6  -1  147.39   13.90
  -7  -6   1  122.29   11.80
   7   6   1  132.69   12.60
  -7  -6  -1  112.19   11.20
   7   6  -1  148.29   12.30
  -7   6   1  128.99   14.00
  -7  -6  -1  117.79   12.70
  -7   6   1  155.18   11.00
  -7   6   1  138.39   11.60
   7   6  -1  114.19   13.20
  -7  -7   1  161.38   13.90
  -7   7  -1  129.39   14.40
  -7  -7   1  149.88   12.70
  -7   7  -1  138.69   11.80
   7  -7  -1  145.79   11.40
   7   7   1  156.38   13.70
   7   7   1  122.69   14.00
  -7  -7   1  131.99   11.80
   7  -7  -1  126.39   13.30
  -7  -7   1  138.19   14.40
   7   7  -1  150.88   13.00
  -7  -7  -1  134.29   13.80
  -7   7   1  124.19   14.80
  -7   7   1  131.59   11.90
   7  -7   1  133.69   13.80
  -7   7   1  141.89   11.30
  -7  -7  -1  131.69   11.60
  -7  -7  -1  141.99   13.90
  -7  -7  -1  124.99   12.00
   7   7  -1  131.99   13.90
   7   7  -1  157.68   12.30
  -7  -8   1    9.20    6.00
   7  -8  -1   18.40    4.60
   7   8   1   -0.30    6.50
  -7  -8   1   11.00    7.90
   7   8   1   14.00    6.90
  -7   8  -1    6.30    7.50
   7  -8  -1    7.60    5.70
  -7   8  -1    8.60    4.10
  -7  -8  -1    7.60    6.60
  -7   8   1    4.20    7.30
  -7  -8  -1   11.10    7.50
   7   8  -1    9.40    6.50
   7   8  -1   19.10    4.90
   7  -8   1    8.50    6.10
  -7  -8  -1   16.20    3.60
   7   8  -1   10.20    6.60
  -7   8   1    9.40    3.20
  -7   8   1    9.50    4.10
   7  -9  -1  221.68   16.50
   7   9   1  206.58   19.50
  -7  -9   1  191.18   18.00
   7   9   1  233.38   16.90
   7  -9  -1  203.48   18.20
   7  -9  -1  226.18   16.50
  -7  -9  -1  192.58   16.10
  -7   9   1  199.48   16.50
   7   9  -1  195.58   18.80
  -7  -9  -1  225.08   18.90
   7   9  -1  165.38   19.00
  -7   9   1  210.48   20.90
   7   9  -1  189.88   16.80
   7  -9   1  192.88   16.30
   7  -9   1  181.18   18.10
  -7  -9  -1  218.58   18.80
  -7 -10   1   58.59    9.10
  -7  10  -1   42.60   11.70
   7 -10  -1   47.70    8.70
   7 -10  -1   50.99   10.90
   7  10   1   31.00   10.10
   7  10   1   39.10    9.80
  -7 -10   1   54.09   10.30
   7 -10  -1   57.79    7.40
   7  10   1   56.39    7.90
   7 -10   1   65.99    7.10
  -7 -10  -1   48.80   10.40
   7  10  -1   55.39    7.90
  -7  10   1   39.30   11.70
   7  10  -1   31.40    9.90
   7 -10   1   70.49    8.70
   7 -10   1   71.29   11.30
  -7 -11   1   36.50    9.40
  -7  11  -1   17.00   12.20
   7  11   1   32.90   10.30
   7 -11  -1   25.10    8.80
   7  11   1   21.10   10.20
   7 -11  -1   27.90    5.30
  -7 -11  -1   40.70    8.90
   7 -11   1   33.60    7.00
   7 -11   1   34.60    9.70
  -7 -11  -1   12.40   10.30
   7 -11   1   36.40    6.60
  -7  11   1   20.70   12.80
   7  11  -1   17.70   10.00
   7  11  -1   33.20    9.50
  -7  12  -1   34.70   13.70
   7  12   1   42.10   11.90
   7  12  -1   26.20   11.80
  -7  12   1   32.70   15.20
  -7 -12  -1   11.20   11.50
   7  12  -1   35.40   10.90
  -7 -13   1    7.40    7.90
   7 -13  -1    1.80    7.30
   7 -13  -1   19.40    9.50
  -7  13  -1    6.30   14.50
   7  13   1    4.70   10.90
  -7 -13  -1    5.50    7.00
  -7 -13  -1   -8.60   10.10
   7 -13   1    7.20    6.90
  -7  13   1    6.30   15.20
   7 -13   1   18.50    9.90
   7  13  -1   15.20   11.10
   7  13  -1   14.20   10.90
  -7 -14   1   83.39   12.50
   7 -14  -1  125.69   13.60
   7  14   1  102.29   18.80
  -7 -14   1   71.39   19.30
  -7 -14  -1   98.79   11.90
   7  14  -1   86.99   15.30
   7  14  -1   79.79   16.60
   7 -14   1  105.29   16.00
   7 -14   1   82.89   12.90
   7 -15  -1   21.60    9.30
  -7 -15   1   33.90    8.60
  -7 -15   1   47.50   13.80
   7 -15  -1   37.60   10.90
   7  15   1   15.80   13.40
   7  15  -1   40.70   13.40
  -7 -15  -1   19.00    7.40
  -7  15   1   21.10   19.30
   7 -15   1   44.10    9.40
  -7 -15  -1   22.00   13.40
   7 -15   1   35.20   11.50
  -7 -16   1   16.20    8.50
   7 -16  -1   22.80   10.40
  -7 -16   1  -11.10   15.00
   7 -16  -1   35.80   10.20
  -7  16  -1   23.90   21.20
   7  16   1   12.40   14.00
  -7  16   1   34.70   22.30
  -7 -16  -1   15.20    7.50
   7 -16   1   21.90   11.30
   7  16  -1    5.50   12.90
   7 -16   1    7.60    9.20
  -7 -16  -1    5.10   15.10
  -7  17  -1   48.00   23.10
  -7 -17   1    5.40    8.30
   7 -17  -1   41.50   10.30
   7 -17  -1   29.40    9.40
  -7 -17   1    3.70   23.00
  -7  17   1   32.20   24.70
   7 -17   1   19.20   11.60
   7  17  -1   -1.40   13.60
  -7 -17  -1   14.10    7.50
   7 -17   1   25.30   10.00
   7 -18  -1   38.10    9.60
  -7 -18   1   15.80   16.50
  -7  18  -1   62.59   25.10
   7 -18  -1   45.70   11.60
   7 -18   1   44.40   11.00
  -7 -18  -1    6.10   17.60
   7 -18   1   76.49   14.10
  -7  18   1   60.39   24.60
   8   0   1   17.70    3.90
   8   0  -1   28.20    4.60
  -8   0   1   23.60    3.70
  -8   0  -1   18.00    4.80
   8   0  -1   29.70    4.50
   8   0  -1   25.20    5.50
   8   0   1   16.60    5.00
  -8   0   1   21.40    4.50
   8   0   1   22.50    4.10
  -8   0   1   27.80    4.90
  -8   0  -1   18.30    4.00
  -8   0  -1   19.50    3.30
  -8  -1   1  637.24   41.80
  -8   1  -1  600.44   41.80
  -8  -1   1  599.64   41.20
  -8  -1   1  627.84   41.50
   8  -1  -1  524.95   41.10
   8  -1  -1  555.84   41.70
   8   1   1  557.14   41.40
  -8   1  -1  596.34   42.10
   8   1   1  485.75   41.70
  -8  -1   1  636.84   41.90
  -8   1   1  519.25   40.80
   8  -1   1  612.34   41.80
  -8  -1  -1  563.94   41.50
  -8  -1  -1  515.85   41.60
  -8   1   1  508.75   41.60
  -8  -1  -1  572.74   41.90
   8   1  -1  629.84   41.60
  -8  -1  -1  543.95   41.10
  -8   1   1  517.55   41.80
   8  -1   1  563.44   42.00
   8   1  -1  586.24   42.00
  -8   2  -1    8.10    4.70
  -8  -2   1    1.00    2.50
   8  -2  -1    9.40    4.80
   8  -2  -1   10.90    3.50
  -8   2  -1    6.60    3.10
  -8  -2   1    5.60    2.90
   8   2   1   -0.10    4.10
  -8  -2   1    6.30    2.60
   8   2   1    2.70    4.00
  -8  -2   1    4.40    3.40
  -8   2   1   10.90    3.20
   8  -2   1    9.20    3.30
   8  -2   1    9.40    4.50
   8   2  -1    4.70    4.20
  -8   2   1   10.00    4.50
   8   2  -1   -0.90    4.30
  -8  -2  -1    3.50    3.00
  -8  -2  -1    5.50    2.70
  -8  -2  -1    5.80    3.80
  -8  -2  -1    3.40    2.70
  -8   3  -1  712.53   50.29
  -8   3  -1  704.63   49.60
  -8  -3   1  708.43   49.90
  -8  -3   1  686.23   49.00
  -8  -3   1  711.23   49.60
  -8  -3   1  769.62   49.50
   8  -3  -1  661.93   49.80
   8   3   1  619.74   49.50
   8   3   1  641.94   49.50
   8   3   1  696.03   49.70
  -8  -3   1  717.13   49.40
   8  -3  -1  592.04   49.80
  -8  -3  -1  656.73   49.20
  -8   3   1  589.64   49.40
  -8   3   1  630.64   50.09
   8  -3   1  738.03   49.99
   8  -3   1  691.23   49.99
   8   3  -1  742.13   49.80
  -8  -3  -1  647.54   49.50
  -8  -3  -1  682.23   49.40
   8  -4  -1   39.60    6.70
  -8  -4   1   52.19    7.40
  -8  -4   1   42.20    5.80
   8   4   1   49.40    7.10
  -8   4  -1   37.80    8.60
  -8   4  -1   44.60    5.60
  -8  -4   1   46.70    5.60
  -8  -4   1   52.79    6.00
   8  -4  -1   40.70    7.30
   8   4   1   52.19    7.30
   8  -4   1   41.10    7.80
  -8  -4  -1   49.70    7.10
   8  -4   1   41.20    6.60
   8   4  -1   46.50    6.50
  -8  -4  -1   46.70    6.30
  -8  -4  -1   42.20    5.60
  -8   4   1   39.00    5.80
  -8   4   1   40.00    7.40
   8   4  -1   42.50    8.10
  -8  -4  -1   36.50    5.80
  -8  -5   1  825.72   61.19
   8   5   1  839.12   61.29
   8  -5  -1  962.70   62.29
  -8  -5   1  845.82   61.39
  -8   5  -1  794.12   61.29
   8  -5  -1  887.31   61.89
  -8  -5   1  772.92   61.19
   8   5   1  884.21   61.89
  -8  -5   1  766.32   61.59
  -8   5  -1  778.72   62.29
   8  -5   1  865.51   61.99
   8   5  -1  817.22   61.99
   8   5  -1  794.12   60.99
  -8  -5  -1  889.31   61.39
  -8  -5  -1  888.31   61.39
  -8  -5  -1  892.91   61.49
  -8   5   1  873.31   61.39
  -8  -5  -1  847.12   61.49
  -8  -6   1   13.90    7.30
  -8   6  -1    7.30    6.30
  -8  -6   1   15.20    4.20
   8  -6  -1   10.00    4.40
  -8   6  -1    6.50    3.70
  -8  -6   1   15.20    5.30
   8   6   1   14.60    6.30
   8  -6   1   11.30    4.00
  -8   6   1   11.60    6.30
  -8   6   1   17.70    4.30
   8   6  -1   20.80    5.00
   8   6  -1   12.00    5.90
  -8  -6  -1   12.50    4.20
   8  -6   1   12.00    5.20
  -8   7  -1   21.90    7.70
  -8  -7   1   38.60    5.00
  -8   7  -1   20.30    5.00
   8   7   1   16.90    7.10
   8  -7  -1   17.60    6.30
   8   7   1   36.30    6.90
  -8  -7   1   33.00    8.60
  -8  -7   1   35.60    7.00
   8  -7  -1   28.60    5.40
  -8   7   1   14.80    7.80
   8   7  -1   34.10    6.40
  -8  -7  -1   36.60    5.30
   8  -7   1   29.40    7.10
  -8  -7  -1   31.40    8.20
   8   7  -1   24.80    7.10
  -8  -7  -1   25.00    7.00
   8   8   1  421.86   35.30
  -8  -8   1  397.16   35.20
  -8  -8   1  467.55   34.90
   8   8   1  450.75   34.70
  -8  -8   1  391.26   33.70
  -8   8  -1  503.15   36.50
   8  -8  -1  495.85   35.10
   8   8  -1  446.46   34.40
   8   8  -1  402.86   35.30
  -8   8   1  514.65   36.50
  -8  -8  -1  425.76   35.00
   8  -8   1  495.85   35.20
  -8  -8  -1  464.55   35.10
  -8  -8  -1  438.46   33.70
  -8   8   1  486.95   34.00
   8  -9  -1   17.90    7.30
  -8  -9   1   18.60    4.10
  -8  -9   1   33.60    7.30
   8  -9  -1   20.30    5.30
   8   9   1    2.40    8.10
  -8  -9   1   31.40    9.60
   8  -9  -1   18.00    4.40
   8   9   1   17.50    7.60
  -8   9  -1    9.80    9.10
  -8   9   1    2.80    9.50
   8  -9   1   18.10    7.50
   8   9  -1   22.30    7.60
   8   9  -1   31.70    6.50
  -8  -9  -1   15.30    7.20
   8   9  -1   17.80    8.80
   8  10   1  160.98   16.40
  -8  10  -1  127.99   19.10
  -8 -10   1  158.88   14.30
   8 -10  -1  159.18   13.40
   8 -10  -1  141.09   15.60
   8 -10  -1  151.78   12.60
  -8 -10   1  154.38   16.50
   8  10   1  103.79   16.30
  -8 -10  -1  141.99   15.70
  -8  10   1  112.79   19.90
  -8 -10  -1  126.89   11.70
   8  10  -1  122.99   17.70
   8  10  -1  156.58   17.40
   8 -10   1  138.79   16.20
   8 -10   1  140.79   12.80
  -8 -10  -1  146.59   14.60
   8  11   1  341.47   26.70
   8 -11  -1  345.57   23.70
   8  11   1  334.47   27.70
  -8 -11   1  297.57   26.10
   8 -11  -1  349.27   23.90
  -8 -11   1  285.47   24.40
   8 -11  -1  333.57   26.20
  -8 -11  -1  347.37   25.90
   8  11  -1  268.17   25.80
   8 -11   1  249.68   23.60
   8 -11   1  265.37   23.20
   8  11  -1  280.37   27.50
   8 -11   1  253.47   26.30
  -8  11   1  279.77   29.50
  -8 -11  -1  340.27   23.70
   8  12   1   19.30   10.20
  -8 -12   1   18.90    9.70
  -8  12  -1    9.30   13.40
   8  12   1   13.90   10.60
   8 -12  -1   24.00    6.50
   8 -12  -1   26.40    9.50
   8  12  -1   19.40    9.50
  -8  12   1   20.90   14.60
  -8 -12  -1   24.10    9.20
   8 -12   1   21.40   10.20
   8  12  -1   -2.10   11.60
  -8 -12  -1    8.30   10.70
   8 -13  -1   43.90    8.10
   8 -13  -1   49.80   11.00
  -8  13  -1   42.20   16.20
  -8 -13   1   37.70    9.60
   8  13   1   30.10   11.40
   8 -13   1   63.79    9.40
   8  13  -1   58.89   11.60
  -8 -13  -1   32.30    8.90
  -8  13   1   42.80   16.40
   8  14   1   69.39   14.20
   8 -14  -1   74.39   11.90
   8 -14  -1   90.49   14.60
  -8 -14   1   72.09   12.50
   8  14  -1   83.79   16.20
   8  14  -1   71.49   15.20
  -8 -14  -1   59.09   11.60
   8 -14   1   75.09   11.60
   8 -14   1   85.59   15.50
   8  15   1   49.70   13.70
  -8 -15   1   27.30   15.00
  -8 -15   1   36.20    9.50
   8 -15  -1   47.40   11.70
   8 -15  -1   56.79    9.70
  -8  15  -1   38.00   19.20
  -8  15   1   68.59   22.00
  -8 -15  -1   48.30   15.20
   8 -15   1   38.80    9.00
   8  15  -1   21.10   12.30
  -8 -15  -1   50.59    9.00
   8 -15   1   42.40   12.10
   8 -16  -1   33.20   10.20
  -8  16  -1   33.40   22.30
   8  16   1   11.20   12.70
  -8 -16   1   12.60   15.00
  -8 -16   1    7.40    8.30
   8 -16  -1   29.80    9.20
   8 -16   1   21.90    8.50
  -8 -16  -1    8.20    7.50
  -8 -16  -1   -5.00   15.40
   8 -16   1   30.60   12.10
  -8  16   1   39.60   21.90
   8  16  -1    7.10   12.00
  -8 -17   1   28.00    9.00
   8 -17  -1   25.90   10.50
  -8  17  -1   77.69   37.60
   8 -17  -1   38.20    9.80
  -8 -17   1   28.80   17.10
   8 -17   1   41.90   12.00
   8  17  -1   27.70   13.90
  -8 -17  -1   18.50    8.00
  -8 -17  -1    9.00   15.90
  -8  17   1   31.20   23.90
  -8 -18   1   -4.50   15.90
   8 -18  -1   22.20    8.90
   8 -18  -1   12.30    9.80
   8  18   1  -13.70   13.80
  -8  18  -1   42.90   24.30
  -8 -18   1   -3.90    7.90
  -8  18   1   29.50   24.60
  -8 -18  -1    3.90   16.60
   8 -18   1   14.60    9.70
   8 -18   1   10.90    8.70
  -9   0   1   27.10    6.00
   9   0   1   43.80    7.70
  -9   0  -1   43.70    5.80
   9   0  -1   30.30    5.50
  -9   0   1   34.80    4.70
  -9   0  -1   53.09    6.00
  -9   0   1   30.40    5.60
   9   0   1   46.20    6.00
   9   0   1   48.40    6.40
   9   0  -1   36.50    7.50
  -9   0  -1   45.70    7.60
   9   0  -1   35.10    5.60
  -9   0  -1   46.40    4.60
  -9  -1   1  899.41   63.59
   9  -1  -1  856.81   64.19
   9   1   1  884.31   64.39
  -9   1  -1  863.01   64.29
  -9  -1   1  919.71   64.39
  -9   1  -1  836.32   64.59
  -9  -1   1  945.51   64.29
   9  -1  -1  838.92   63.59
   9  -1  -1  830.02   64.49
  -9  -1   1  893.91   63.99
   9   1   1  949.80   63.99
  -9  -1  -1  929.21   64.09
  -9  -1  -1  941.81   64.39
  -9   1   1  874.11   64.29
   9   1  -1  870.91   64.49
   9  -1   1  859.21   64.29
  -9  -1  -1  944.01   63.69
  -9   1   1  872.11   63.39
  -9  -1  -1  918.51   64.49
  -9   1   1  838.32   64.39
   9   1  -1  902.11   63.99
   9  -1   1  827.12   64.49
  -9   2  -1  269.97   23.40
   9   2   1  291.17   22.80
  -9  -2   1  342.97   22.20
   9  -2  -1  258.47   21.80
  -9   2  -1  285.97   22.50
   9   2   1  277.07   22.90
   9  -2   1  270.87   22.70
  -9  -2  -1  308.87   22.60
  -9   2   1  258.37   21.40
  -9  -2  -1  303.67   22.10
  -9  -2  -1  316.27   22.30
  -9  -2  -1  326.97   23.10
   9  -2   1  267.97   23.10
   9   2  -1  345.97   23.00
   9  -3  -1   26.60    7.00
  -9  -3   1   38.00    5.20
   9  -3  -1   24.00    5.00
   9   3   1   20.80    6.00
  -9  -3   1   33.60    6.60
   9   3   1   38.00    7.40
   9   3   1   21.90    6.10
  -9   3  -1   28.20    5.20
  -9  -3   1   33.70    5.10
  -9   3  -1   32.00    6.80
   9  -3   1   35.80    7.70
   9   3  -1   45.00    7.60
  -9   3   1   18.30    4.50
   9  -3   1   31.90    5.80
  -9  -3  -1   26.70    5.70
  -9  -3  -1   23.50    4.30
  -9   3   1   16.10    6.40
  -9  -3  -1   25.00    5.10
   9   3  -1   38.90    6.70
  -9  -3  -1   31.00    5.40
   9   4   1 1057.39   74.79
  -9  -4   1 1056.69   74.39
   9  -4  -1 1074.29   75.09
  -9   4  -1  934.01   74.39
  -9  -4   1 1005.90   74.09
  -9  -4   1  989.40   74.79
   9   4   1 1059.99   74.59
  -9  -4   1 1006.10   74.59
   9   4  -1 1050.59   74.79
  -9  -4  -1 1080.19   74.79
   9   4  -1 1003.80   74.29
  -9  -4  -1 1069.99   74.29
   9  -4   1  984.60   74.99
  -9   4   1 1026.00   74.59
  -9  -4  -1 1100.89   74.49
   9  -4   1  910.51   74.79
  -9  -4  -1 1113.39   74.59
   9   5   1  459.05   35.20
  -9  -5   1  442.36   34.20
   9  -5  -1  504.25   35.20
  -9  -5   1  409.46   35.20
   9   5   1  476.65   34.60
   9  -5  -1  511.65   35.40
  -9  -5   1  421.66   34.20
  -9   5  -1  435.86   34.40
  -9   5  -1  408.56   35.50
  -9  -5   1  432.56   34.20
  -9  -5  -1  493.85   34.50
  -9  -5  -1  533.95   34.50
   9   5  -1  445.46   34.30
   9  -5   1  417.16   34.90
   9   5  -1  416.66   34.90
  -9  -5  -1  496.15   35.00
   9  -5   1  438.66   35.10
  -9   5   1  501.95   34.50
  -9   5   1  480.55   35.70
  -9  -5  -1  492.65   34.60
   9   6   1  231.48   22.40
   9  -6  -1  314.57   22.70
  -9  -6   1  294.67   21.20
   9   6   1  277.67   21.90
  -9  -6   1  232.48   23.60
  -9  -6   1  269.57   21.60
   9   6  -1  267.77   22.60
   9   6  -1  261.87   21.40
  -9   6   1  300.57   23.70
  -9   6   1  301.67   21.40
  -9  -6  -1  257.27   21.90
  -9  -6  -1  254.57   21.70
  -9  -6  -1  262.87   22.50
  -9  -6  -1  274.67   21.10
   9   7   1   -0.70    7.20
  -9   7  -1   19.80    8.20
  -9  -7   1   35.90    8.90
   9  -7  -1   12.50    6.60
   9   7   1   21.60    6.60
   9  -7   1   25.40    7.40
  -9  -7  -1    8.90    9.30
  -9   7   1    6.90    8.20
  -9  -7  -1   12.90    3.90
  -9  -7  -1   20.90    6.60
   9   7  -1   28.90    7.70
  -9  -8   1    4.60    8.60
  -9  -8   1   12.50    6.60
   9  -8  -1    5.60    6.70
  -9   8  -1    6.30    8.30
   9   8   1    7.50    6.50
   9   8   1   -5.40    7.20
  -9  -8  -1    7.30    6.70
  -9   8   1    2.60    8.40
   9   8  -1    1.60    7.90
   9   8  -1    6.30    6.00
  -9  -8  -1    1.70    8.00
   9  -8   1    3.10    7.10
   9   9   1   83.49   13.40
   9  -9  -1   86.09    8.90
   9  -9  -1   89.59   13.10
   9   9   1   98.39   12.10
   9  -9  -1   95.49    9.50
  -9  -9   1   77.39   13.90
  -9   9  -1   72.19   13.60
  -9  -9   1   95.59   12.10
   9   9  -1   88.99   14.30
   9   9  -1   85.99   12.20
   9  -9   1   86.79   13.00
  -9  -9  -1   91.09   12.50
  -9   9   1   74.89   16.20
  -9  -9  -1  101.49   14.00
  -9 -10   1  553.54   42.40
   9 -10  -1  604.74   41.10
   9 -10  -1  578.84   43.50
  -9 -10   1  569.14   43.30
   9  10   1  496.15   42.60
   9 -10  -1  610.74   41.30
  -9  10  -1  653.73   46.00
   9  10   1  521.25   44.10
  -9  10   1  531.65   45.40
   9 -10   1  633.04   43.70
   9  10  -1  520.75   42.40
  -9 -10  -1  501.25   42.80
   9  10  -1  579.54   44.30
  -9 -10  -1  500.95   41.70
   9  11   1    5.60   10.30
   9 -11  -1   29.30    6.60
   9 -11  -1   24.50    5.30
  -9  11  -1    3.50   12.20
   9 -11  -1   17.30    9.60
  -9 -11   1   14.90   10.30
   9  11   1    9.70    8.40
   9 -11   1   20.90    9.50
   9  11  -1    0.60    9.80
  -9  11   1    7.90   13.40
  -9 -11  -1   23.70    9.80
   9  11  -1   18.90    7.80
   9  12   1  265.47   25.20
  -9  12  -1  282.27   30.40
   9 -12  -1  309.37   22.30
   9 -12  -1  313.77   22.00
  -9 -12   1  260.47   25.10
   9 -12  -1  308.27   25.70
  -9 -12  -1  268.77   24.60
   9 -12   1  284.37   25.70
   9  12  -1  235.48   24.60
   9 -12   1  271.37   21.70
  -9 -13   1    7.10   10.00
  -9  13  -1   22.40   12.10
   9  13   1    2.80    9.80
   9 -13  -1    4.80    9.80
   9 -13  -1   17.60    6.70
   9 -13   1   15.10    5.30
  -9 -13  -1   10.30    9.30
   9 -13   1   22.90   10.80
   9  13  -1    3.70    9.40
   9 -14  -1   70.99   14.40
  -9 -14   1   29.30    9.70
   9  14   1   45.00   12.20
   9 -14   1   55.39    9.70
  -9  14   1   52.79   18.70
  -9 -14  -1   31.30    9.10
   9  14  -1   26.20   10.90
   9 -14   1   50.49   12.30
  -9  15  -1   16.60   18.90
   9 -15  -1   17.10   10.90
  -9 -15   1    9.10   13.70
   9  15   1   18.10   11.40
   9 -15  -1   28.50    8.70
  -9 -15   1   11.70    9.10
  -9 -15  -1   25.20    9.80
  -9 -15  -1    9.60    8.20
   9  15  -1   10.10   10.60
   9 -15   1   19.90    7.50
  -9  15   1   38.00   20.70
   9 -15   1   27.20   11.60
  -9  16  -1   50.09   22.60
  -9 -16   1   17.00   16.20
   9 -16  -1   47.00    9.70
   9 -16  -1   50.19   12.00
   9  16   1   27.10   12.30
  -9 -16   1   29.80    9.80
  -9 -16  -1   27.50    8.50
  -9 -16  -1   22.60   17.40
   9 -16   1   29.20   11.60
   9 -16   1   39.60    8.60
  -9  16   1   53.59   22.90
   9  16  -1   18.60   11.80
  -9 -17   1    6.60    8.50
  -9  17  -1   47.90   24.10
   9 -17  -1   31.60   10.30
  -9 -17   1   19.80   16.50
   9 -17  -1   30.50    9.40
  -9 -17  -1   10.80   15.80
  -9 -17  -1    1.50    7.90
   9  17  -1   -8.80   10.80
   9 -17   1   32.60   11.30
  -9  17   1   41.70   23.60
 -10   0  -1   41.00    8.40
 -10   0  -1   40.40    6.20
  10   0  -1   64.89    7.50
 -10   0  -1   42.20    5.10
  10   0  -1   53.49    6.50
 -10   0  -1   51.89    6.40
  10   0   1   38.30    7.20
 -10   0   1   61.79    6.50
  10   0   1   42.40    6.50
 -10   0   1   51.59    8.50
  10   0  -1   49.00    7.90
 -10   1  -1 2059.69  151.68
 -10  -1   1 2111.29  151.38
 -10  -1   1 2048.70  151.48
  10  -1  -1 2179.18  150.78
 -10  -1   1 2115.19  151.08
 -10  -1   1 2086.29  150.68
  10  -1  -1 1970.70  151.58
 -10   1  -1 2078.59  150.38
  10   1   1 2206.98  150.98
  10  -1  -1 2196.78  151.38
 -10   1  -1 1994.60  151.38
  10  -1   1 1820.22  151.48
  10   1  -1 2015.50  150.98
 -10   1   1 2167.48  151.68
 -10  -1  -1 2279.37  151.58
 -10   1   1 2161.88  150.48
 -10  -1  -1 2180.68  151.18
  10  -1   1 2120.69  151.38
 -10  -1  -1 2264.67  151.68
 -10  -1  -1 2246.38  150.78
 -10   1   1 2132.19  151.48
 -10  -2   1  959.20   70.29
  10  -2  -1 1090.09   71.09
  10  -2  -1  926.71   71.09
 -10  -2   1 1004.80   70.79
 -10   2  -1  882.11   70.69
 -10  -2   1  948.71   70.19
 -10  -2   1  886.71   70.69
  10  -2  -1 1016.60   69.99
  10   2   1 1003.80   70.59
 -10   2  -1 1004.60   71.39
  10  -2   1 1024.60   70.99
 -10  -2  -1  983.20   70.39
  10  -2   1  852.61   70.99
 -10  -2  -1  937.51   70.79
 -10   2   1 1089.49   71.49
 -10   2   1  945.11   70.79
 -10   2   1 1021.40   69.69
 -10  -2  -1  997.40   70.29
  10   2  -1  921.51   70.59
 -10  -2  -1 1023.70   70.99
  10  -3  -1  242.28   22.50
 -10   3  -1  293.07   23.60
 -10  -3   1  320.57   22.00
  10   3   1  231.28   22.80
 -10   3  -1  301.37   22.50
 -10  -3   1  307.87   22.60
 -10  -3   1  289.97   23.30
 -10  -3   1  312.47   22.00
  10  -3   1  293.07   23.30
  10  -3   1  313.87   22.80
  10   3  -1  319.67   23.20
 -10  -3  -1  258.37   21.90
 -10  -3  -1  252.97   22.80
  10   3  -1  298.27   23.00
 -10  -4   1  319.37   27.80
 -10   4  -1  391.66   29.00
  10   4   1  389.86   29.20
  10   4   1  375.76   28.90
 -10   4  -1  380.06   29.70
 -10  -4   1  333.97   28.30
 -10  -4  -1  395.16   28.30
  10  -4   1  384.76   28.90
  10  -4   1  376.76   29.10
 -10  -4  -1  374.86   28.00
 -10  -4  -1  383.06   28.10
  10   5   1   48.70    8.90
  10   5   1   34.10    7.90
 -10  -5   1   37.90    6.90
 -10  -5   1   42.80    5.60
 -10  -5  -1   54.19    7.60
 -10  -5  -1   31.80    6.10
 -10  -5  -1   37.50    8.30
  10   5  -1   42.80    8.00
 -10  -5  -1   46.90    6.30
  10  -6  -1  396.46   33.50
 -10   6  -1  438.76   34.60
  10   6   1  433.76   33.00
 -10  -6   1  459.05   34.00
 -10  -6   1  468.25   32.80
 -10  -6   1  466.05   32.60
  10   6   1  398.66   33.60
  10   6  -1  444.46   33.80
 -10  -6  -1  415.96   32.90
 -10  -6  -1  424.36   32.50
  10  -6   1  457.65   33.90
 -10  -6  -1  387.46   33.30
  10   6  -1  469.25   32.80
 -10   6   1  389.96   34.30
  10  -7  -1   80.89   13.20
 -10   7  -1  116.69   15.10
  10   7   1   78.79   13.70
  10   7   1  130.29   12.70
 -10  -7   1  141.29   14.60
 -10  -7  -1   98.29   13.50
  10  -7   1  104.89   13.40
  10   7  -1  131.69   14.10
 -10  -7  -1  106.29   10.00
 -10  -7  -1  109.29   12.40
  10  -8  -1  356.86   27.00
  10   8   1  289.87   26.80
 -10  -8   1  301.47   25.80
  10   8   1  327.17   27.30
 -10  -8   1  286.27   26.90
 -10  -8  -1  350.66   26.90
  10  -8   1  282.37   26.60
 -10   8   1  313.07   28.80
 -10  -8  -1  359.76   26.30
  10   8  -1  296.27   27.00
  10   8  -1  332.67   25.50
  10   9   1  271.97   23.30
  10  -9  -1  248.18   22.60
 -10   9  -1  209.08   24.70
 -10  -9   1  209.98   23.00
 -10  -9   1  255.07   21.50
  10   9   1  274.37   21.40
 -10  -9  -1  292.67   21.70
  10   9  -1  264.27   21.50
 -10   9   1  226.58   25.20
 -10  -9  -1  237.88   22.60
  10   9  -1  206.48   23.20
 -10 -10   1   17.40    5.80
  10  10   1   -3.50   10.60
 -10 -10   1    6.50   10.50
 -10  10  -1    4.50   11.00
  10 -10  -1    8.10    8.90
  10  10   1   12.40    7.40
  10  10  -1    8.90    6.70
  10  10  -1   -0.20    9.40
 -10  10   1    1.00   11.20
 -10 -10  -1   14.80    9.80
  10 -10   1    8.90    9.00
  10 -11  -1  242.88   23.20
 -10  11  -1  263.67   25.40
  10  11   1  255.47   25.20
  10  11   1  245.28   22.40
 -10 -11   1  232.88   23.30
 -10 -11  -1  222.18   22.90
 -10  11   1  248.38   24.90
  10 -11   1  256.07   23.50
  10  11  -1  241.38   21.70
  10  11  -1  255.47   24.50
  10 -12  -1   47.10   11.50
 -10 -12   1   36.40   11.60
  10  12   1   33.80    9.90
 -10 -12  -1   39.20   11.10
  10  12  -1   27.90    9.10
  10 -12   1   54.39   12.20
  10 -13  -1   18.50   10.50
 -10 -13   1    1.20   10.20
  10  13   1    5.30    9.30
  10 -13   1   14.10   10.70
 -10 -13  -1    0.30    9.40
  10  13  -1    7.90    8.60
  10 -14  -1   23.60    7.30
 -10 -14   1   -6.30   10.10
 -10  14  -1   31.00   17.50
  10 -14  -1   31.90   11.30
  10  14   1    8.90   10.00
 -10 -14  -1   -0.30    9.40
  10  14  -1    6.70    9.20
  10 -14   1   11.50   10.90
 -10  14   1   23.10   10.00
 -10  15  -1   43.10   21.40
  10 -15  -1   23.80    7.50
  10  15   1    7.30   10.50
 -10 -15   1    5.70    9.70
  10 -15  -1   23.90   11.60
 -10 -15   1   20.70   14.90
  10  15  -1   31.80   14.80
  10  15  -1    2.70   10.00
  10 -15   1   27.10   11.90
 -10  15   1   51.79   20.80
 -10 -15  -1   14.30   13.70
  10  16   1   -0.50   10.60
 -10 -16   1   11.20    9.10
  10 -16  -1   16.20   11.20
  10 -16  -1   14.30    7.80
 -10 -16   1    6.30   15.90
 -10  16  -1   59.59   42.10
 -10 -16  -1   -1.60    8.00
  10 -16   1   12.70   11.20
  10  16  -1   -3.80    9.80
 -10 -16  -1    6.70   16.20
  10 -16   1    4.90    7.30
 -10  16   1   12.60   26.90
  10 -17  -1   16.30    8.20
 -10  17  -1   70.19   25.20
 -10 -17   1    1.40    8.40
 -10 -17   1   -5.70   16.00
  10 -17  -1   19.90   10.00
 -10 -17  -1   18.70   18.00
  10  17  -1    3.90   10.80
  10 -17   1   15.10    7.60
  10 -17   1   23.40   11.40
 -10  17   1   59.59   24.00
 -11   0   1    2.80    2.60
  11   0   1    4.60    5.40
 -11   0   1   -1.90    3.00
  11   0  -1   -1.00    4.80
 -11   0  -1    2.50    5.80
  11   0  -1    5.20    4.70
 -11   0   1    0.20    5.30
 -11   0  -1    2.90    3.20
 -11   0  -1    0.80    2.40
 -11   0  -1    5.90    3.20
  11   0   1    2.70    4.70
  11   0  -1    3.00    3.70
 -11  -1   1  590.24   39.70
 -11  -1   1  542.95   39.30
  11   1   1  540.35   38.90
  11   1   1  487.55   39.40
 -11  -1   1  569.84   38.90
  11  -1  -1  502.45   38.50
  11  -1  -1  434.36   39.40
 -11  -1   1  549.15   38.40
  11  -1  -1  478.35   38.90
  11   1  -1  517.35   39.60
  11   1  -1  573.64   39.10
 -11  -1  -1  532.25   39.20
 -11  -1  -1  546.45   38.30
 -11   1   1  497.25   38.00
 -11  -1  -1  549.15   38.90
  11  -1   1  503.35   38.40
 -11   1   1  502.55   39.70
  11  -1   1  476.75   39.00
 -11  -1  -1  581.54   39.80
 -11  -2   1   50.29    8.60
 -11  -2   1   34.40    5.40
  11   2   1   38.40    7.30
 -11  -2   1   51.59    6.40
  11   2   1   32.70    7.20
  11  -2  -1   31.40    6.60
  11  -2  -1   45.20    6.90
  11  -2  -1   22.80    7.00
 -11   2  -1   23.60    6.80
 -11  -2  -1   43.10    5.60
  11  -2   1   34.00    6.30
 -11   2   1   37.90    4.60
 -11  -2  -1   42.90    6.10
 -11  -2  -1   37.30    5.90
  11  -2   1   23.30    6.90
  11   2  -1   43.00    7.50
  11   2  -1   51.59    8.70
 -11  -2  -1   48.80    8.80
 -11  -3   1  226.68   19.30
 -11  -3   1  250.27   20.50
 -11  -3   1  295.17   23.00
 -11  -3   1  233.08   19.40
  11  -3  -1  269.47   21.20
  11   3   1  223.38   20.60
  11  -3  -1  285.97   20.50
 -11  -3   1  220.98   21.10
  11   3   1  247.88   20.80
 -11   3  -1  269.57   21.70
 -11  -3  -1  234.28   19.60
  11   3  -1  237.38   20.70
 -11  -3  -1  248.98   19.80
  11   3  -1  241.38   21.00
  11  -3   1  258.27   21.20
 -11  -3  -1  252.97   19.40
 -11  -3  -1  249.28   20.80
  11  -3   1  271.67   20.50
 -11   3   1  275.47   21.60
  11   4   1    4.60    6.10
 -11   4  -1    3.30    6.40
 -11  -4   1   14.70    7.30
  11   4   1   13.70    5.80
 -11  -4   1   18.50    4.20
  11  -4  -1    7.00    6.20
 -11  -4   1   18.40    5.90
 -11  -4   1   14.20    3.90
 -11  -4  -1   11.40    6.70
 -11  -4  -1   22.40    4.70
 -11  -4  -1   13.30    3.60
 -11   4   1    2.00    6.90
  11  -4   1    6.10    6.60
 -11  -4  -1   12.30    6.00
  11   4  -1   16.60    6.60
 -11  -5   1    1.50    7.70
  11   5   1   20.00    6.60
 -11  -5   1   17.00    5.90
 -11   5  -1    4.60    7.30
  11   5   1   14.20    7.10
  11  -5  -1   23.60    7.50
 -11  -5   1   14.30    4.60
  11   5  -1    3.70    6.60
  11  -5   1   21.30    7.60
 -11  -5  -1   16.40    7.50
 -11  -5  -1   25.20    5.40
 -11   5   1   23.40    8.10
 -11  -5  -1   20.40    4.40
  11   6   1   11.80    7.70
 -11  -6   1   13.80    8.80
  11   6   1   16.50    6.60
 -11   6  -1   34.60    9.00
  11  -6  -1   23.90    7.90
 -11  -6   1    6.70    5.10
 -11  -6  -1   15.30    7.60
  11   6  -1   13.10    7.40
  11   6  -1   16.10    6.20
 -11  -6  -1   12.90    5.50
  11  -6   1   33.50    8.30
 -11   6   1   22.30    8.40
 -11  -7   1   35.20    7.00
 -11   7  -1   10.20    8.80
  11   7   1   22.20    8.30
 -11  -7   1   28.50    9.80
  11  -7  -1    4.80    7.40
  11  -7   1   17.10    8.70
 -11   7   1    5.60    8.70
 -11  -7  -1   19.20    6.60
 -11  -7  -1   14.00    9.50
  11   7  -1   23.20    8.70
  11   8   1    9.20    6.30
  11  -8  -1   10.70    8.30
  11   8   1   19.10    8.90
 -11   8  -1   14.30    9.60
 -11  -8   1    5.10    6.30
 -11  -8   1   14.10    9.60
  11  -8   1   27.50    9.20
  11   8  -1    7.60    8.40
 -11   8   1    6.90    9.70
 -11  -8  -1    7.50    6.00
  11   8  -1    8.50    6.30
 -11  -8  -1    8.40    9.10
  11   9   1  263.87   23.60
 -11  -9   1  314.47   23.80
  11   9   1  242.38   25.50
  11  -9  -1  294.57   25.40
 -11   9  -1  343.27   27.50
 -11  -9   1  280.87   25.80
  11   9  -1  303.27   25.90
  11   9  -1  274.77   24.60
 -11   9   1  266.77   27.40
 -11  -9  -1  248.08   25.10
 -11 -10   1   21.60    6.50
  11  10   1   20.80   11.50
  11 -10  -1   44.80   10.70
 -11  10  -1   30.80   12.40
  11  10   1   32.80    8.20
 -11 -10   1   29.50   11.30
  11 -10   1   23.10   10.20
  11  10  -1   25.40   11.40
  11  10  -1   27.00    7.40
 -11  10   1   30.90   13.10
 -11 -10  -1   41.10   11.50
 -11 -11   1  129.49   16.80
  11  11   1   82.79   15.90
  11 -11  -1  101.49   16.50
  11  11   1   93.79   14.60
  11  11  -1  113.59   18.00
 -11 -11  -1   87.89   16.20
  11 -11   1  121.99   16.80
  11  11  -1  110.69   13.70
 -11 -12   1   75.99   15.90
  11  12   1   78.69   14.30
  11 -12   1  119.09   16.90
 -11 -12  -1   84.59   15.30
  11  12  -1   83.39   13.30
 -11 -13   1   -0.80   11.00
  11  13   1   -5.00    8.60
  11 -13  -1   12.30   11.00
  11 -13   1    4.60   10.70
 -11 -13  -1   -5.10   10.20
  11  13  -1    0.50    8.10
  11  14   1   13.00   10.00
 -11  14  -1   45.50   18.50
  11 -14  -1   33.30   12.20
 -11 -14   1   18.10   11.40
 -11 -14  -1    7.10   10.50
 -11  14   1   23.70   12.30
  11 -14   1   39.00   12.80
  11  14  -1   16.30    9.50
 -11 -14  -1   24.70   11.80
 -11  15  -1   39.20   20.80
 -11 -15   1    0.00   14.20
  11 -15  -1   14.80    7.10
  11 -15  -1   32.20   11.70
  11  15   1   -0.20   10.10
  11 -15   1   -1.20   11.50
  11  15  -1   12.20   14.40
 -11 -15  -1   16.90   14.50
 -11  15   1   27.10   21.00
 -11 -15  -1   -6.20    8.90
  11  15  -1    2.90    9.40
 -11 -16   1    2.70    9.70
  11 -16  -1   33.70   11.40
 -11 -16   1    5.50   15.20
  11  16   1   11.90   10.50
  11 -16  -1   11.20    7.50
 -11  16   1   27.10   22.30
  11 -16   1   26.70   11.30
 -11 -16  -1    6.50   15.80
  11  16  -1    8.20    9.90
 -11 -16  -1   -0.10    8.70
 -11  17  -1   36.60   24.70
 -11 -17   1   -9.40    8.60
  11 -17  -1    2.00    7.10
  11 -17  -1   14.50   10.80
 -11 -17   1   -0.80   16.00
 -11 -17  -1  -13.50   15.20
  11  17  -1   -9.40    9.30
  11 -17   1    4.90   10.80
 -11  17   1   -7.60   22.90
  12   0   1   17.40    5.80
  12   0  -1   13.00    6.20
  12   0  -1   20.10    5.70
 -12   0   1   18.10    6.80
  12   0  -1   22.10    4.70
 -12   0  -1   26.80    5.30
 -12   0   1   26.20    5.30
 -12   0   1   21.90    4.10
 -12   0  -1   16.80    6.20
  12   0   1   17.90    6.80
 -12   0  -1   15.50    3.20
 -12  -1   1  522.45   37.60
  12   1   1  455.85   36.70
  12  -1  -1  495.55   36.50
  12  -1  -1  413.66   37.40
 -12  -1   1  519.15   36.10
 -12  -1   1  527.55   36.70
  12  -1  -1  493.55   37.00
 -12   1  -1  547.05   38.10
  12  -1   1  568.04   37.30
 -12  -1  -1  428.06   35.90
 -12  -1  -1  450.25   36.60
  12  -1   1  537.95   37.90
  12   1  -1  487.25   37.60
  12   1  -1  525.85   37.10
 -12   1   1  484.75   35.80
 -12   1   1  427.36   37.60
 -12  -2   1   26.20    4.40
 -12   2  -1   10.90    6.40
 -12  -2   1   33.10    7.00
 -12  -2   1   26.40    5.60
  12   2   1   22.00    6.50
  12   2   1   17.00    7.00
 -12   2   1   11.80    6.30
 -12  -2  -1   18.80    4.00
  12   2  -1   27.70    7.20
  12   2  -1   35.90    7.70
 -12  -2  -1   26.00    5.60
 -12  -2  -1   23.00    6.90
  12  -2   1   18.40    7.00
  12   3   1   41.00    8.20
 -12  -3   1   30.20    5.30
 -12  -3   1   34.60    7.20
  12  -3  -1   42.70    8.60
 -12  -3   1   37.70    5.90
 -12  -3  -1   53.59    6.60
 -12  -3  -1   47.80    9.40
  12   3  -1   26.20    8.00
 -12   3   1   41.30    8.70
  12  -3   1   22.90    7.90
 -12  -3  -1   45.40    5.80
 -12  -4   1  154.48   16.30
 -12  -4   1  164.08   14.80
 -12   4  -1  156.28   18.00
  12   4   1  184.48   16.90
  12   4   1  198.68   17.00
 -12  -4  -1  202.58   15.30
 -12  -4  -1  201.48   17.90
 -12  -4  -1  212.78   17.20
 -12  -4  -1  183.48   14.90
  12  -4   1  162.38   17.20
 -12  -5   1   80.99   10.60
 -12  -5   1   65.99   12.80
  12  -5  -1   52.39   11.40
 -12   5  -1   74.59   13.10
  12   5   1   67.49   10.30
 -12  -5   1   71.89    8.30
  12   5  -1   88.29   11.00
 -12   5   1   50.69   11.00
  12  -5   1   84.89   12.30
 -12  -5  -1   54.39    8.30
 -12  -5  -1   60.09   11.00
 -12  -5  -1   73.59   12.80
 -12   6  -1   22.20    9.40
 -12  -6   1   38.50    7.80
 -12  -6   1   53.79    9.60
  12   6   1   20.10    8.60
  12   6   1   33.20    7.20
  12  -6  -1   12.50    8.80
 -12  -6   1   40.70   10.10
 -12  -6  -1   28.20    6.40
 -12  -6  -1   29.80    9.10
 -12   6   1   11.90    9.00
  12  -6   1   27.10    9.00
  12   6  -1   42.90    7.90
  12   6  -1   41.70    9.50
  12   7   1   19.00    6.70
 -12   7  -1    5.90    8.80
  12  -7  -1   16.10    8.70
 -12  -7   1   14.40    6.00
 -12  -7   1   21.30   10.40
  12   7   1   18.70    9.00
 -12  -7  -1   25.70    9.90
 -12   7   1    9.60    9.30
  12   7  -1   13.90    8.60
  12  -7   1    9.30    8.80
 -12  -7  -1   13.40    5.90
  12   7  -1   20.10    7.00
  12   8   1  661.53   53.29
  12   8   1  653.53   52.19
  12  -8  -1  648.74   53.39
 -12   8  -1  806.82   55.09
 -12  -8   1  716.63   53.59
 -12  -8   1  768.52   52.49
 -12  -8  -1  634.64   52.99
 -12   8   1  686.33   54.69
  12  -8   1  762.02   53.89
  12   8  -1  751.62   53.59
 -12  -8  -1  643.94   52.29
  12   9   1   14.00    7.10
 -12  -9   1   13.90   10.80
 -12  -9   1    7.90    5.70
  12   9   1   11.00   10.30
 -12   9  -1   10.10   11.00
  12  -9  -1   12.70    9.20
 -12  -9  -1   21.80   11.10
  12   9  -1   10.80    6.20
  12  -9   1   18.50   10.10
  12   9  -1    9.90    9.80
 -12   9   1   13.90   12.30
 -12  10  -1  332.27   34.20
  12  10   1  394.26   32.00
 -12 -10   1  320.77   30.80
  12  10   1  356.36   29.10
  12  10  -1  318.27   28.50
 -12 -10  -1  364.46   30.60
  12  10  -1  340.67   31.50
  12 -10   1  380.86   31.40
 -12  10   1  432.46   34.90
  12  11   1   76.09   13.40
  12 -11  -1   91.39   16.20
  12  11   1   88.19   15.70
 -12 -11   1   87.09   16.50
  12  11  -1   86.99   15.20
 -12 -11  -1   95.39   16.00
  12  11  -1   81.29   12.40
  12 -11   1   85.59   16.40
  12  12   1   -1.30    7.90
 -12 -12   1    0.60   11.40
  12 -12  -1    6.80   10.80
 -12 -12  -1   10.30   10.80
  12 -12   1    8.50   11.30
  12  12  -1    7.00    7.60
 -12 -13   1    9.20   12.00
  12  13   1   24.20   13.30
  12  13   1   12.90    9.00
 -12 -13  -1    5.00   10.80
 -12 -13  -1   21.90   14.10
  12  13  -1    7.30    8.20
  12  13  -1    7.30    9.60
  12 -13   1   22.60   12.40
 -12 -14   1    8.80   11.60
  12 -14  -1    9.40   11.80
  12  14   1    6.50    9.60
 -12  14  -1   40.50   18.90
 -12 -14  -1    3.60   14.40
 -12  14   1   41.50   19.40
  12 -14   1    8.50   12.30
  12  14  -1   13.20    8.40
 -12 -14  -1   -2.20   10.80
  12  14  -1   26.40   15.20
  12 -15  -1   25.90   12.40
 -12 -15   1   18.30   15.60
 -12  15  -1   49.30   25.50
 -12 -15   1   -3.90   11.20
  12  15   1   21.90   10.40
  12 -15   1   37.70   13.30
  12  15  -1   14.00    9.40
  12  15  -1   26.60   16.40
 -12  15   1   52.89   23.00
 -12 -15  -1   15.30   16.20
 -12  16  -1   42.20   22.40
  12  16   1    5.20    9.90
 -12 -16   1    0.30   14.10
  12 -16  -1   23.70   11.70
 -12 -16   1  -14.00    9.70
  12 -16   1    1.50   11.50
 -12  16   1   51.89   23.50
  12  16  -1   -1.00    9.10
 -12 -16  -1   -5.60   15.70
 -13   0   1   10.00    3.70
 -13   0  -1    8.30    3.00
  13   0  -1   20.30    5.90
  13   0   1    4.10    7.20
  13   0   1   10.70    5.60
 -13   0  -1   12.20    6.50
 -13   0  -1    6.30    3.30
 -13   0   1   14.40    3.20
 -13   0   1    6.30    6.10
  13   0  -1   15.90    4.40
  13   0  -1   16.10    7.00
  13   1   1  287.57   25.30
 -13  -1   1  291.07   23.80
 -13  -1   1  277.67   23.10
 -13   1  -1  323.07   25.80
  13  -1  -1  357.96   25.90
  13   1   1  315.57   24.60
  13  -1   1  299.97   25.50
 -13  -1  -1  303.97   23.20
 -13  -1  -1  312.07   25.30
 -13  -1  -1  299.57   24.00
  13  -1   1  352.36   24.10
  13   1  -1  299.77   24.70
  13  -2  -1  210.98   16.70
  13   2   1  236.58   18.50
 -13  -2   1  194.98   16.20
 -13  -2   1  186.38   15.60
 -13  -2   1  205.48   18.30
  13  -2  -1  180.68   18.60
 -13  -2  -1  228.28   16.50
 -13   2   1  193.18   15.20
  13   2  -1  165.78   18.50
 -13   2   1  171.38   18.50
  13   2  -1  166.98   18.20
 -13  -2  -1  232.08   15.80
  13   3   1   40.50    8.40
 -13   3  -1   56.09    9.60
  13   3   1   41.80    7.70
 -13  -3   1   45.20    8.30
 -13  -3   1   36.10    5.90
  13  -3  -1   53.09   10.90
 -13  -3   1   36.90    9.90
 -13  -3   1   30.60    5.20
  13   3  -1   45.30    9.10
 -13   3   1   56.09   11.30
 -13  -3  -1   49.10    8.20
 -13  -3  -1   25.00    4.90
 -13  -3  -1   38.00    6.10
  13   3  -1   39.30    7.90
 -13  -4   1  152.78   14.10
  13   4   1  126.79   14.20
 -13  -4   1  138.39   11.60
  13   4   1  119.79   14.20
 -13  -4   1  122.09   16.10
 -13  -4  -1  147.39   14.00
 -13  -4  -1  128.99   11.70
 -13  -4  -1  111.99   15.70
  13   4  -1  132.39   14.50
  13  -4   1   93.29   14.60
 -13   5  -1   12.80    9.00
 -13  -5   1    7.30    4.00
 -13  -5   1    2.40    9.00
  13   5   1    8.30    7.60
 -13  -5   1   13.70    6.80
  13  -5  -1   28.60    9.20
  13   5  -1    3.40    7.80
 -13  -5  -1    9.80    6.40
 -13  -5  -1    3.40    8.60
  13  -5   1   24.10    8.80
 -13  -5  -1    5.60    4.00
 -13   5   1   16.20    9.10
  13  -6  -1   97.19   14.30
 -13  -6   1   68.19   14.60
 -13  -6   1   55.99    9.50
 -13  -6   1   67.89   12.10
  13   6   1  104.69   13.90
  13   6   1   94.99   12.00
  13   6  -1   75.79   13.80
 -13   6   1   62.29   12.70
 -13  -6  -1   88.79   11.90
 -13  -6  -1   98.59   14.70
 -13  -6  -1   84.69    9.90
  13  -7  -1   38.30   10.80
  13   7   1   32.10   10.10
  13   7   1   34.60    8.00
 -13   7  -1   48.50   11.60
 -13  -7   1   23.70    6.80
 -13  -7   1   33.10   12.20
  13  -7   1   51.29   11.20
 -13   7   1   46.30   11.70
  13   7  -1   47.60   10.70
 -13  -7  -1   40.30   10.50
 -13   8  -1   11.80   10.80
  13   8   1   16.70    9.80
 -13  -8   1    1.00    5.50
  13   8   1   16.90    7.40
  13  -8  -1    7.60    9.20
 -13  -8   1   11.10   10.60
 -13  -8  -1   18.20   10.90
  13  -8   1   12.00   10.00
  13   8  -1   15.40    9.40
  13   8  -1    8.60    6.20
 -13   8   1   13.70   11.30
  13  -9  -1    4.30   10.00
  13   9   1   18.60    7.50
 -13   9  -1    4.70   11.90
  13   9   1   17.80   10.20
 -13  -9   1   16.70   11.60
  13   9  -1   13.20   11.10
  13  -9   1   23.60   10.80
 -13   9   1   14.00   12.50
  13   9  -1   14.50    6.80
 -13  -9  -1   17.30   10.80
  13 -10  -1   48.90   12.40
 -13  10  -1   46.90   21.20
  13  10   1   62.29   11.90
 -13 -10   1   77.19   14.10
  13  10   1   92.09   16.70
  13 -10   1   45.60   13.10
  13  10  -1   63.69   13.30
  13  10  -1   56.79   11.00
 -13 -10  -1   73.89   15.30
 -13  10   1   63.49   15.70
 -13 -11   1   40.50   13.10
  13 -11  -1   76.09   14.00
  13  11   1   46.10   10.10
 -13 -11  -1   52.19   13.10
  13 -11   1   69.29   13.80
 -13  11   1   57.19   17.00
  13  11  -1   45.70    9.20
  13  12   1   65.89   13.90
 -13 -12   1   98.59   17.00
  13  12   1   77.49   15.90
  13  12  -1  108.99   19.00
 -13 -12  -1   87.49   16.40
  13  12  -1   63.89   12.60
  13 -12   1  109.19   18.30
  13  13   1   16.60    9.20
 -13 -13   1   18.20   12.80
  13  13   1   47.20   15.00
 -13  13  -1   25.00   13.30
  13 -13  -1   33.10   13.00
  13  13  -1   18.90    8.60
  13 -13   1   40.80   13.30
 -13 -13  -1   40.40   12.20
  13  13  -1   12.20   15.00
 -13  13   1   60.19   18.30
 -13 -13  -1   12.70   14.00
 -13 -14   1   10.80   12.10
  13 -14  -1   10.30   11.10
 -13  14  -1   41.50   21.00
  13  14   1   -0.30    9.00
  13  14  -1    9.50    8.40
 -13 -14  -1    6.00   14.40
  13  14  -1   16.50   15.90
 -13  14   1   50.59   22.00
  13 -14   1   28.50   13.20
 -13 -14  -1   -7.60   10.90
 -13 -15   1   12.50   14.60
 -13  15  -1   33.80   20.70
  13 -15  -1    8.80   10.90
 -13  15   1   55.69   22.30
  13  15  -1   -2.00    7.80
 -13 -15  -1   13.80   14.50
  13 -15   1   -0.90   11.80
  13  15  -1    3.40   14.50
  13  16   1   -6.20    9.30
 -13  16  -1   40.10   23.90
 -13 -16   1   28.80   15.50
  13 -16  -1   34.60   12.50
  13 -16   1   10.50   12.20
 -13 -16  -1   -7.70   14.80
 -13  16   1   45.00   23.70
  13  16  -1   -6.00    8.00
 -14   0   1    1.50    2.50
  14   0   1   -4.40    5.50
  14   0  -1   -0.40    5.90
 -14   0  -1    2.00    6.70
  14   0   1   -0.40    7.10
 -14   0  -1    2.80    2.40
 -14   0   1   -2.40    6.10
  14   0  -1    1.10    6.90
  14   1   1   70.59    9.50
  14  -1  -1   55.39   10.00
 -14  -1   1   78.29    6.90
 -14   1  -1   92.19   12.30
 -14  -1   1   86.19   11.40
 -14  -1   1   71.69    7.40
  14   1   1   55.99   11.50
  14  -1  -1   70.89   10.10
 -14   1   1   52.99   11.60
 -14  -1  -1   52.99    6.50
  14  -1   1   80.59    9.80
 -14  -1  -1   59.09   11.50
 -14   1   1   63.49    6.40
  14   1  -1   81.49   12.00
  14  -1   1   88.89   12.20
 -14  -2   1   70.99    7.00
 -14  -2   1   76.99    7.90
 -14   2  -1   75.19   12.80
 -14  -2   1   66.49   11.10
  14  -2   1   82.69   12.40
  14   2  -1   69.09   11.80
  14   2  -1   67.19   10.70
  14   3   1   41.10    9.70
  14   3   1   36.40    7.60
 -14   3  -1   16.30    8.50
 -14  -3   1   33.20    5.50
  14  -3  -1   23.40    8.60
 -14  -3   1   27.00   10.50
 -14  -3   1   36.70    7.40
  14   3  -1   32.70    8.00
  14  -3   1   14.80    8.80
 -14  -3  -1   46.60    9.70
 -14   3   1   22.70    9.00
  14   3  -1   31.60    8.90
 -14  -4   1    9.00    9.40
  14   4   1   39.00    8.90
 -14  -4   1   31.60    6.90
  14   4   1   39.10    8.30
  14  -4  -1   24.40    9.10
 -14  -4   1   25.60    5.20
 -14   4  -1   11.00    9.20
  14  -4   1   17.40    8.60
 -14   4   1   18.30    9.40
 -14  -4  -1   43.10    8.30
 -14  -4  -1   34.60   10.70
  14   4  -1   23.80    7.90
 -14   5  -1  157.58   18.60
  14   5   1  114.39   16.20
 -14  -5   1  139.69   18.40
 -14  -5   1  165.58   14.80
 -14  -5   1  162.68   13.10
  14  -5  -1  114.89   17.10
 -14  -5  -1  119.09   18.00
  14  -5   1  152.88   17.30
 -14  -5  -1  167.68   15.70
  14   5  -1  136.09   16.60
 -14   5   1  127.29   18.50
 -14  -6   1  151.78   18.20
 -14  -6   1  157.68   14.30
 -14   6  -1  127.39   18.60
 -14  -6   1  136.19   12.50
  14  -6  -1   91.49   16.90
 -14  -6  -1  122.79   14.70
 -14  -6  -1   98.89   17.40
  14   6  -1  150.08   16.50
  14  -6   1  133.69   16.90
 -14  -7   1  147.19   15.10
  14  -7  -1  139.99   18.60
  14   7   1  178.68   18.30
  14   7   1  176.78   16.30
 -14   7  -1   98.59   19.90
 -14  -7   1  136.89   19.70
  14  -7   1  104.19   18.40
 -14  -7  -1  158.58   15.90
 -14   7   1  131.89   20.60
 -14  -7  -1  181.08   19.00
  14   7  -1  131.49   18.20
  14   8   1   44.90   11.00
 -14  -8   1   45.80   12.10
  14   8   1   57.99   11.50
  14  -8  -1   35.50   11.90
 -14  -8   1   63.89   10.30
 -14   8  -1   23.10   12.30
 -14  -8  -1   34.60   11.40
  14   8  -1   55.59   10.70
 -14   8   1   45.60   13.90
  14  -8   1   38.90   12.40
  14   9   1  198.58   20.10
 -14  -9   1  240.18   23.30
  14   9   1  219.78   22.90
 -14   9  -1  213.68   25.90
  14  -9  -1  187.58   22.50
 -14  -9  -1  205.08   22.60
  14   9  -1  216.08   19.50
  14  -9   1  227.38   23.10
  14   9  -1  238.78   23.40
 -14   9   1  208.18   26.20
  14  10   1   15.70   11.60
  14  10   1   15.40    8.00
 -14 -10   1   11.60   12.10
 -14  10  -1   15.00   14.30
  14 -10  -1   16.70   11.80
 -14 -10  -1   12.70   11.30
  14  10  -1   16.30   10.30
 -14  10   1   28.70   14.60
  14 -10   1    7.10   11.30
  14  10  -1    3.80    6.90
 -14 -11   1   33.80   13.00
  14 -11  -1   58.29   13.30
  14  11   1   36.60    9.40
  14  11  -1   18.30    7.90
 -14 -11  -1   55.79   13.00
  14 -11   1   27.10   12.50
 -14  11   1   53.59   17.10
  14 -12  -1   25.60   12.60
 -14  12  -1   48.60   17.90
  14  12   1   30.20    9.00
  14  12   1   34.10   14.10
 -14 -12   1   43.80   13.80
 -14 -12  -1   47.60   12.80
  14 -12   1   37.40   12.90
  14  12  -1   49.20   14.60
 -14  12   1   50.89   18.30
  14  12  -1   29.60    8.90
  14  13   1   42.50   10.70
  14  13   1   66.79   16.90
  14 -13  -1   71.69   14.90
 -14 -13   1   62.29   14.50
 -14  13  -1   84.79   21.60
  14 -13   1   66.19   15.30
 -14 -13  -1   56.19   16.00
  14  13  -1   47.30   10.00
  14  13  -1   62.09   17.00
 -14 -13  -1   68.09   14.00
 -14  13   1   85.29   21.00
  14  14   1   -3.80    8.10
  14 -14  -1   -4.50   11.60
 -14 -14   1   -1.60   12.30
 -14  14  -1   24.30   19.70
 -14  14   1   36.10   20.90
  14  14  -1   -1.20    7.70
  14 -14   1    1.80   11.90
  14  14  -1   -0.40   14.60
 -14 -14  -1    9.20   14.40
 -14 -14  -1    1.70   11.70
 -14 -15   1  -15.90   11.60
 -14  15  -1   49.30   21.90
 -14 -15   1    4.50   14.50
  14  15   1   -2.30    8.90
  14  15  -1    9.80   15.10
 -14  15   1   33.70   21.60
 -14 -15  -1   25.70   16.00
  14  15  -1    1.50    7.20
  14 -15   1    0.40   12.00
 -14 -15  -1  -12.50   10.80
 -15   0   1   17.70    3.40
  15   0  -1   22.70    7.20
 -15   0  -1   26.30    8.40
  15   0   1   14.20    8.00
  15   0   1   19.70    6.70
 -15   0  -1   23.00    4.30
 -15   0   1   17.40    7.40
  15   0  -1   17.80    8.00
  15  -1  -1   41.30    7.40
  15   1   1   31.20    8.50
 -15  -1   1   17.90    7.30
 -15  -1   1   21.50    3.50
  15  -1  -1   39.90    9.50
 -15   1  -1   17.20    8.30
 -15  -1  -1   25.60    8.00
  15  -1   1   15.30    8.50
 -15   1   1   33.90    8.70
  15   1  -1   20.50    6.50
  15   1  -1   16.90    8.60
 -15  -1  -1   22.60    4.10
 -15  -2   1   44.50    8.20
 -15   2  -1   22.10    9.10
  15  -2  -1   21.80    8.80
  15   2   1   34.50    9.40
  15   2   1   42.30    7.60
  15  -2  -1   39.70    6.80
 -15  -2  -1   26.40    4.30
 -15  -2  -1   32.10    8.30
  15   2  -1   47.90    9.60
 -15   2   1   27.50    8.90
  15  -2   1   44.70   10.60
  15   3   1  114.69   14.90
  15   3   1  119.59   13.40
 -15  -3   1  112.89   13.40
  15  -3  -1  141.69   16.00
 -15   3  -1  118.09   16.10
 -15  -3   1   91.59   17.10
 -15  -3  -1  130.39   14.40
  15  -3   1  131.59   15.50
  15   3  -1   97.09   14.80
  15   3  -1   95.39   13.50
 -15   3   1  138.29   16.40
  15  -4  -1  556.24   44.90
 -15  -4   1  585.84   43.10
 -15  -4   1  593.14   43.80
 -15   4  -1  528.55   45.20
  15   4   1  587.14   44.30
  15   4   1  588.34   43.80
 -15  -4   1  564.34   45.30
 -15   4   1  549.95   45.40
 -15  -4  -1  611.24   44.00
  15   4  -1  576.94   43.90
  15  -4   1  540.55   44.90
 -15  -4  -1  594.74   45.20
  15  -5  -1  104.89   15.40
 -15  -5   1   55.09    8.30
 -15  -5   1   73.69   14.30
 -15  -5   1   68.99   11.30
 -15   5  -1   87.49   16.40
  15   5   1   75.09   13.80
 -15  -5  -1   92.39   12.30
 -15  -5  -1   99.89   16.30
  15  -5   1   81.99   15.40
  15   5  -1   58.89   11.60
  15   6   1   24.70    9.60
 -15  -6   1   32.30    7.50
 -15  -6   1   29.70   11.10
  15  -6  -1   25.00   11.30
 -15   6  -1   53.89   12.50
 -15  -6  -1   15.00   11.50
 -15   6   1   21.50   11.50
  15   6  -1   25.50    9.80
  15  -6   1   32.00   11.10
 -15  -6  -1   25.10    8.30
  15  -7  -1   69.19   13.90
  15   7   1   83.79   15.40
 -15   7  -1   57.79   14.40
 -15  -7   1   92.49   12.00
 -15  -7   1   88.99   17.40
  15   7  -1   90.49   14.10
 -15  -7  -1   80.79   16.60
  15  -7   1   77.59   14.00
 -15   7   1   63.29   15.00
 -15  -7  -1   87.89   12.90
  15   8   1  116.39   15.00
 -15   8  -1   80.69   16.90
  15   8   1  136.79   17.80
 -15  -8   1  123.39   18.70
 -15  -8   1  103.89   13.30
 -15  -8  -1  114.59   14.20
 -15  -8  -1  130.69   18.10
  15   8  -1  112.29   18.00
 -15   8   1  109.29   20.90
  15   9   1   34.20   12.10
 -15  -9   1   29.00   12.70
  15   9   1   30.70    8.80
 -15   9  -1   37.20   14.70
 -15  -9   1   29.60    7.60
  15  -9  -1   43.70   12.40
 -15   9   1   46.60   15.60
  15  -9   1   32.00   12.40
  15   9  -1   24.80   11.90
 -15  -9  -1   26.70   11.90
 -15  10  -1   20.50   15.90
  15 -10  -1   35.20   13.30
  15  10   1   28.60    9.00
 -15 -10   1   40.50   13.90
  15  10  -1   25.10    8.20
  15 -10   1   12.20   12.10
 -15 -10  -1   32.10   12.80
 -15  10   1   28.20   15.70
 -15  11  -1   49.10   17.80
  15  11   1   23.70   14.10
 -15 -11   1   31.60   13.50
  15 -11  -1   47.90   13.10
  15  11   1   24.60    8.90
  15  11  -1   35.10   14.40
 -15 -11  -1   30.20   12.90
  15  11  -1   22.80    8.10
 -15  11   1   51.59   18.00
  15 -11   1   39.40   13.40
  15 -12  -1   28.80   13.50
 -15  12  -1   68.89   19.40
  15  12   1   25.00    9.10
  15  12   1   48.70   15.80
 -15 -12   1   52.09   14.10
 -15 -12  -1   57.69   13.20
  15  12  -1   56.69   16.20
 -15  12   1   37.70   20.20
  15  12  -1   35.40    9.00
  15 -12   1   28.60   13.70
 -15  13  -1   45.40   25.50
  15  13   1   -6.10    8.20
  15 -13  -1    6.20   12.70
  15  13   1   14.20   16.00
 -15 -13   1   12.10   12.80
 -15 -13  -1    5.90   11.80
 -15  13   1   50.89   27.40
  15  13  -1    3.60    7.30
 -15 -13  -1   -1.40   13.60
  15  13  -1   11.80   19.20
  15 -13   1   27.80   13.80
 -15 -14   1   10.10   12.90
  15 -14  -1   38.50   13.70
  15  14   1   18.10    9.10
 -15  14  -1   55.49   21.90
 -15  14   1   64.39   20.90
  15  14  -1   26.20   16.50
 -15 -14  -1   31.00   15.20
  15  14  -1    4.80    8.20
  15 -14   1   24.40   13.60
 -15 -14  -1    3.20   11.90
 -15  15  -1   90.99   23.90
 -15  15   1   68.49   24.20
  16   0  -1   14.50    9.50
  16   0   1    8.00    8.50
 -16   0   1    9.30    2.70
  16   0  -1   12.60    5.60
 -16   0  -1   12.70    2.70
 -16   0  -1   10.40    8.40
 -16   0   1   11.10    7.60
  16   0   1   14.40    6.60
  16   1   1   56.69    9.30
 -16  -1   1   46.90    6.10
  16   1   1   69.69   12.60
 -16  -1   1   53.49   11.40
 -16   1  -1   56.59   11.20
  16  -1  -1   64.79   13.20
  16  -1  -1   59.09   10.60
  16   1  -1   59.59    8.80
  16  -1   1   59.59    8.30
 -16  -1  -1   67.19   12.60
 -16  -1  -1   49.80    5.80
  16   1  -1   48.00   10.80
  16  -1   1   46.70   10.90
 -16   1   1   55.89    5.70
 -16   1   1   71.79   11.40
 -16   2  -1  509.05   39.20
  16  -2  -1  435.26   38.40
  16   2   1  416.36   38.20
  16  -2  -1  504.55   36.60
  16   2   1  421.76   36.70
 -16  -2   1  522.35   38.10
 -16   2   1  477.85   35.10
 -16   2   1  446.06   38.60
 -16  -2  -1  461.35   38.30
  16  -2   1  543.25   39.20
  16   2  -1  553.74   37.40
  16   2  -1  512.25   38.80
 -16   3  -1   44.30   11.30
  16   3   1   31.10    8.60
  16   3   1   23.30    9.30
 -16  -3   1   51.29    9.10
  16  -3  -1   28.00    9.90
 -16  -3   1   43.20   12.70
  16  -3   1   50.29   11.30
 -16   3   1   29.30   10.30
  16   3  -1   49.50   10.60
 -16  -3  -1   38.80    9.00
  16   3  -1   37.10    8.80
 -16  -4   1  626.04   54.49
 -16   4  -1  644.04   54.59
  16  -4  -1  792.72   54.79
 -16  -4   1  622.84   52.69
  16   4   1  740.63   53.79
  16   4   1  735.13   53.09
 -16  -4  -1  750.92   53.39
 -16  -4  -1  763.92   54.79
  16  -4   1  644.64   54.09
 -16   4   1  783.32   55.09
  16   4  -1  643.64   52.89
  16   5   1  196.78   20.90
 -16  -5   1  212.28   23.80
  16  -5  -1  226.38   22.70
 -16  -5   1  205.08   19.40
 -16   5  -1  242.68   24.00
 -16   5   1  232.88   24.00
  16   5  -1  197.98   20.90
  16  -5   1  220.38   22.80
 -16  -5  -1  212.38   23.60
 -16  -5  -1  201.48   20.00
 -16  -6   1  603.54   44.90
  16   6   1  544.55   45.90
 -16   6  -1  648.14   48.30
 -16  -6   1  665.13   47.60
  16  -6  -1  562.74   47.10
 -16  -6  -1  546.95   46.70
 -16   6   1  522.45   47.70
  16   6  -1  657.53   46.30
  16  -6   1  636.64   47.40
 -16  -6  -1  536.85   45.20
  16  -7  -1   72.19   14.20
 -16  -7   1   79.79   11.10
 -16   7  -1   89.49   16.00
  16   7   1   60.39   12.60
 -16  -7   1   90.19   18.20
 -16  -7  -1   71.19   12.70
  16   7  -1   61.09   12.90
 -16   7   1   75.19   15.50
 -16  -7  -1   84.59   17.20
  16  -7   1   93.79   15.40
  16   8   1  230.98   23.60
 -16  -8   1  198.88   20.20
  16  -8  -1  253.97   25.20
 -16   8  -1  245.58   27.80
 -16  -8   1  194.68   24.30
 -16  -8  -1  229.18   21.00
 -16  -8  -1  245.28   25.10
 -16   8   1  280.37   27.90
  16  -8   1  215.48   24.50
  16   8  -1  201.68   23.90
  16   9   1   24.70    8.30
 -16   9  -1   20.10   14.50
  16  -9  -1    6.40   12.00
 -16  -9   1   26.90   13.30
 -16  -9   1   16.70    7.10
 -16  -9  -1   25.10   13.00
  16  -9   1   26.60   13.20
 -16  -9  -1   20.50    7.70
 -16   9   1   22.90   15.30
  16  10   1  124.79   16.80
 -16 -10   1  141.09   14.50
 -16  10  -1  164.78   25.80
  16 -10  -1  113.49   21.00
 -16 -10   1  168.38   21.10
 -16 -10  -1  124.89   19.90
  16 -10   1  151.78   21.50
  16  10  -1  145.69   22.30
 -16  10   1  164.98   26.70
  16  11   1   39.30    9.70
  16  11   1   41.30   15.30
 -16 -11   1   40.90   14.00
  16 -11  -1   55.09   14.90
 -16  11  -1   43.70   18.50
 -16 -11   1   30.30    7.30
  16 -11   1   30.00   14.60
  16  11  -1   24.70   14.20
  16  11  -1   44.00    9.10
 -16  11   1   61.89   20.20
 -16 -11  -1   49.50   13.70
 -16 -12   1   41.30   14.50
 -16  12  -1   66.59   32.10
  16  12   1   50.89   16.30
  16 -12  -1   59.19   15.00
  16  12   1   45.30   10.20
 -16 -12  -1   65.19   15.80
  16  12  -1   46.90   16.50
  16 -12   1   40.80   14.80
  16  12  -1   34.50    9.40
 -16  12   1  100.39   30.20
 -16 -12  -1   68.29   14.70
 -16  13  -1   58.49   20.90
  16  13   1    5.80    8.00
 -16 -13   1   25.10   13.80
  16  13   1   15.90   15.80
  16 -13  -1   25.80   14.10
 -16 -13  -1   23.60   14.10
  16  13  -1    9.60    7.30
 -16 -13  -1   14.90   12.80
 -16  13   1   55.89   21.30
  16 -13   1   28.50   13.70
  16  13  -1   24.60   16.40
 -16  14  -1   54.19   22.10
  16 -14  -1   -5.80   13.90
 -16 -14   1   19.80   13.20
 -16 -14   1   10.80   14.20
 -16 -14  -1   -0.10   12.00
  16  14  -1   24.90   16.40
 -16 -14  -1   16.10   14.50
 -16  14   1   54.29   21.60
  16 -14   1   15.40   15.10
  17   0  -1    3.10    8.70
 -17   0  -1   -4.50    7.70
  17   0  -1   -4.70    5.20
 -17   0   1   -4.80    2.50
  17   0   1   -0.60    8.50
 -17   0   1    5.20    7.70
  17   0   1   -0.20    5.60
 -17   1  -1  162.48   18.50
  17   1   1  148.89   18.10
  17  -1  -1  161.08   19.10
 -17  -1   1  151.28   17.00
 -17   1  -1  176.98   12.50
  17   1   1  156.38   14.80
  17   1  -1  143.99   18.20
 -17   1   1  172.58   18.20
  17   1  -1  155.68   15.40
 -17  -1  -1  159.68   13.00
  17  -1   1  147.99   18.20
 -17   1   1  149.39   12.40
 -17  -1  -1  160.58   18.20
  17  -2  -1   85.09   11.60
 -17  -2   1  111.49   13.80
  17   2   1   90.69   14.60
 -17   2  -1   91.39   14.40
  17   2   1   88.29   12.00
  17   2  -1  108.49   12.70
 -17   2   1   69.59    7.50
  17   2  -1  102.99   15.20
 -17   2   1   73.59   15.30
 -17  -2  -1   99.79   13.70
 -17  -3   1  148.49   20.10
  17   3   1  119.49   16.70
  17   3   1  124.09   15.10
 -17   3  -1  115.79   18.00
 -17  -3   1  138.69   15.00
  17   3  -1  131.39   14.90
  17   3  -1  135.89   16.80
 -17   3   1  106.29   17.60
 -17  -3  -1  124.69   15.40
 -17  -4   1  123.99   15.40
 -17  -4   1  134.09   20.90
  17   4   1  165.98   16.40
  17  -4  -1  128.19   18.60
  17   4   1  161.08   17.80
 -17  -4  -1  160.98   16.80
  17   4  -1  131.49   16.10
 -17  -4  -1  157.98   20.50
 -17   4   1  112.79   19.10
 -17   5  -1   13.20   11.00
  17   5   1   13.40    8.70
  17  -5  -1   16.90   10.40
 -17  -5   1   28.20    7.70
 -17  -5   1   35.20   13.30
  17   5  -1   22.80    9.30
  17  -5   1   23.40   11.20
 -17  -5  -1   18.80   11.80
 -17  -5  -1   20.30    8.00
 -17   5   1    8.90   11.20
 -17  -6   1   21.80   12.70
  17   6   1   12.90    9.30
 -17   6  -1   20.90   12.90
  17  -6  -1   13.90   11.50
 -17  -6   1   13.10    6.70
 -17  -6  -1   23.10    7.80
 -17  -6  -1    4.50   11.40
  17   6  -1   19.50    9.60
 -17   6   1    0.70   11.80
  17  -6   1   25.10   11.50
 -17   7  -1   17.80   13.00
  17   7   1   11.30    9.90
  17  -7  -1   17.00   11.70
 -17  -7   1   10.00    6.60
 -17  -7   1   28.00   12.80
 -17   7   1   20.20   13.70
  17   7  -1    1.60    9.70
 -17  -7  -1   20.50   11.90
 -17  -7  -1   21.30    7.80
  17  -7   1   18.50   12.40
 -17   8  -1   12.90   13.40
 -17  -8   1   10.90   12.40
  17   8   1   -1.00   10.30
 -17  -8   1    3.00    5.60
  17  -8  -1    4.90   11.60
 -17  -8  -1   24.50   13.70
 -17  -8  -1   -4.00    7.30
 -17   8   1   15.90   13.50
  17   8  -1    1.50   10.00
  17  -8   1    5.80   11.80
 -17  -9   1   32.10    8.00
 -17   9  -1   38.10   16.90
  17  -9  -1   55.09   14.80
 -17  -9   1   36.60   14.00
 -17   9   1   64.89   18.40
 -17  -9  -1   54.29   14.90
 -17  -9  -1   44.40    9.50
  17  -9   1   35.90   14.20
  17 -10  -1   52.29   14.90
 -17 -10   1   46.80    9.20
  17  10   1   51.79   14.90
 -17 -10   1   47.90   15.20
 -17  10  -1   37.70   17.60
  17 -10   1   22.80   13.90
 -17 -10  -1   38.00    8.90
 -17  10   1   39.70   18.50
 -17 -10  -1   64.69   15.10
  17  10  -1   48.10   14.00
  17 -11  -1   32.80   14.80
 -17  11  -1   54.29   21.90
 -17 -11   1   23.70    6.00
  17  11   1   30.40    8.90
  17  11   1   24.90   14.10
 -17 -11   1   33.10   14.30
  17 -11   1   44.70   14.60
 -17 -11  -1   32.50   13.70
 -17 -11  -1   19.40    7.40
 -17  11   1   42.70   19.70
  17  11  -1   17.50   13.80
 -17  12  -1   26.40   20.90
  17 -12  -1   24.50   14.30
 -17 -12   1   32.20   13.90
  17  12   1    6.50    8.70
  17  12  -1    8.60   19.70
  17 -12   1   20.80   14.20
 -17  12   1   47.80   21.20
 -17 -12  -1   30.60   13.70
 -17 -13   1   27.80   14.40
  17  13   1   30.10    9.00
 -17  13  -1   76.79   23.00
  17  13   1   36.80   15.60
 -17 -13   1   30.20    5.60
  17  13  -1   24.10    8.00
  17 -13   1   47.50   14.70
  17  13  -1   52.89   16.60
 -17 -13  -1   34.80   13.70
 -17 -13  -1   37.10   14.60
  18   0   1    6.20    5.00
  18   0  -1   14.90    6.30
 -18   0  -1    9.70    9.00
 -18   0   1   10.80    8.60
  18   0   1   17.40    9.70
  18   0  -1   14.70    5.80
 -18  -1   1    8.30    7.80
 -18   1  -1   10.00    9.20
  18  -1  -1   16.00    5.50
  18   1   1   19.00    6.40
  18   1   1   26.80   11.30
  18  -1   1   10.20    5.50
  18   1  -1   15.90    6.80
 -18   1   1   12.80    9.50
 -18  -1  -1   29.80    9.70
  18   1  -1   11.10   10.50
  18   2   1  280.87   25.90
 -18   2  -1  242.28   25.80
  18   2   1  300.17   23.30
 -18  -2   1  268.67   24.30
 -18  -2  -1  313.77   25.50
 -18   2   1  274.57   26.00
  18   2  -1  253.37   23.30
  18   2  -1  248.08   25.60
  18   3   1   28.50    8.10
 -18   3  -1   21.80   11.10
 -18  -3   1   22.00    8.60
 -18  -3   1   50.19   14.50
  18   3   1   20.60   11.30
  18   3  -1   29.60   10.90
 -18   3   1   19.50   10.60
 -18  -3  -1   20.30    9.10
  18   3  -1   38.90    8.60
 -18  -4   1  609.84   46.80
 -18  -4   1  599.84   43.40
  18   4   1  520.35   44.40
 -18   4  -1  524.75   45.50
  18   4   1  551.54   43.30
 -18  -4  -1  536.05   43.60
 -18   4   1  529.05   45.40
  18   4  -1  584.24   43.50
 -18  -4  -1  581.14   46.60
 -18   5  -1   11.80   11.60
  18   5   1   15.60    8.70
  18  -5  -1    1.10   11.30
 -18  -5   1   25.50   13.30
 -18  -5   1   11.70    6.90
 -18   5   1   -0.90   11.20
 -18  -5  -1   10.80   12.00
 -18  -5  -1    5.80    7.70
  18   5  -1   10.60    8.70
 -18   6  -1  117.79   22.60
  18  -6  -1  173.08   21.10
  18   6   1  196.78   18.70
 -18  -6   1  131.99   15.80
 -18  -6   1  143.09   22.60
  18   6  -1  130.29   18.70
  18  -6   1  136.19   20.90
 -18  -6  -1  165.88   16.70
 -18   6   1  183.58   23.50
 -18  -7   1   94.49   17.30
  18  -7  -1   73.59   15.00
 -18  -7   1   55.99   10.80
 -18   7  -1   60.49   16.20
  18   7   1   68.19   13.00
  18   7  -1   73.69   14.30
 -18   7   1   76.19   16.70
  18  -7   1   78.49   15.90
 -18  -7  -1   78.89   15.50
 -18  -7  -1   55.69   11.90
  18  -8  -1   80.49   16.70
 -18   8  -1  119.49   20.20
 -18  -8   1  136.49   21.00
 -18  -8   1   97.89   12.00
 -18  -8  -1   83.59   17.10
 -18  -8  -1   80.59   12.80
  18  -8   1  104.69   20.10
 -18   8   1   97.29   19.40
 -18  -9   1    7.20    5.70
 -18  -9   1   22.50   14.70
  18  -9  -1   15.50   13.20
  18   9   1    2.90   12.10
 -18   9  -1   18.20   17.30
 -18   9   1   31.80   17.30
 -18  -9  -1   13.90    7.10
  18   9  -1   14.40   12.20
  18  -9   1   13.20   13.10
 -18  -9  -1   38.10   13.50
  18  10   1   28.00   14.60
  18 -10  -1   44.00   14.40
 -18  10  -1   39.80   19.00
 -18 -10   1   22.00    6.10
 -18 -10   1   37.70   14.90
 -18  10   1   64.59   19.80
  18 -10   1   15.70   13.10
 -18 -10  -1   61.79   16.30
  18  10  -1    9.00   12.90
 -18 -10  -1   33.70    8.10
 -18 -11   1   17.00   14.00
  18  11   1   14.10   14.30
 -18  11  -1   39.40   18.80
 -18 -11   1    6.00    5.50
  18 -11  -1    0.10   14.00
  18  11  -1    6.80   15.90
 -18  11   1   47.10   21.40
 -18 -11  -1   31.60   13.50
 -18 -11  -1   12.00    6.50
  18 -12  -1   46.50   16.40
 -18 -12   1   94.79   17.20
  18  12   1   74.09   17.60
 -18 -12   1   66.09    9.00
 -18 -12  -1   57.79    9.90
 -18 -12  -1   52.79   15.50
 -18  12   1  102.29   24.00
  18 -12   1   78.79   17.40
 -18 -12  -1   64.09   15.10
  18  12  -1   91.59   18.20
  19   0   1    5.70    5.30
 -19   0  -1   -0.90    8.60
 -19   0   1    1.40    7.90
  19   0  -1    2.50    5.50
  19   1   1  134.59   13.10
 -19  -1   1  102.49   15.60
 -19   1  -1   90.39   17.20
 -19   1   1  109.39   16.90
 -19  -1  -1  129.89   16.60
  19   1  -1  115.49   13.20
 -19   2  -1   31.30   11.30
  19   2   1   62.09    9.40
 -19  -2   1   46.30   10.20
  19   2  -1   56.49    9.20
 -19   2   1   43.90   11.90
 -19  -2  -1   62.39   11.70
 -19  -3   1   58.59   16.30
  19   3   1   59.19   10.00
 -19  -3   1   35.40    9.60
 -19   3  -1   47.20   12.70
 -19  -3  -1   54.29   10.80
  19   3  -1   34.80    9.00
 -19   3   1   67.39   13.00
 -19   4  -1   67.39   14.30
 -19  -4   1   61.59   12.00
  19   4   1   58.59   10.50
 -19  -4   1   89.79   16.50
 -19  -4  -1   52.79   11.30
 -19  -4  -1   75.09   17.80
  19   4  -1   61.89   11.20
 -19   4   1   53.49   13.90
  19   5   1   24.00    9.20
  19  -5  -1   25.70   12.90
 -19   5  -1   22.30   12.50
 -19  -5   1   24.40    7.30
 -19  -5   1   33.80   14.10
 -19   5   1   39.30   13.70
  19  -5   1   20.10   11.70
 -19  -5  -1   37.30   15.10
  19   5  -1    9.60    9.80
 -19  -5  -1   22.60    8.50
 -19   6  -1    9.90   13.70
 -19  -6   1   27.30    7.50
  19  -6  -1   28.10   13.20
  19   6   1   51.49   10.60
 -19  -6   1   35.30   14.40
 -19   6   1   31.80   14.20
  19   6  -1   20.70   10.30
  19  -6   1    4.10   12.60
 -19  -6  -1   24.00    8.50
 -19  -7   1   17.60    6.50
  19  -7  -1   34.00   14.10
 -19   7  -1   22.30   15.50
  19   7   1    9.50    8.40
 -19  -7   1   27.40   15.60
 -19  -7  -1   10.40    6.80
  19  -7   1   15.10   12.40
 -19  -7  -1   26.50   13.60
 -19   7   1   22.30   14.70
 -19  -8   1   27.00   15.20
 -19  -8   1    0.20    5.00
 -19   8  -1   23.90   16.30
  19  -8  -1    8.00   13.60
  19   8  -1    8.80   11.20
  19  -8   1    1.30   13.40
 -19  -8  -1    4.60    6.70
 -19  -8  -1   20.30   15.40
 -19   8   1   16.90   16.50
  19  -9  -1   28.70   14.00
 -19   9  -1   39.00   19.80
 -19  -9   1   51.69   16.10
 -19  -9   1   13.70    5.30
  19   9   1    6.40   13.00
 -19  -9  -1   25.10    6.50
 -19   9   1   64.29   19.30
  19   9  -1   22.40   13.40
 -19  -9  -1   46.00   14.10
  19  -9   1   17.20   18.10
  19 -10  -1   16.50   15.80
 -19 -10   1   21.90   14.60
 -19 -10   1   10.80    5.20
 -19  10  -1   10.70   18.90
  19  10   1   12.20   13.10
  19  10  -1    7.40   12.80
 -19 -10  -1   23.00   14.20
 -19 -10  -1   19.00    6.50
 -19  10   1   34.80   19.30
  19 -10   1    2.50   13.60
  19 -11  -1   43.50   15.40
  19  11   1   33.50   15.00
 -19  11  -1   63.19   22.60
 -19 -11   1   37.90   15.40
  19  11  -1   26.70   15.30
  19 -11   1   32.10   14.60
 -19 -11  -1   38.40   13.90
 -19 -11  -1   48.10   14.30
 -20   0   1    7.20    9.00
  20   0  -1   11.10    5.60
 -20   0  -1   11.20    9.40
  20   0   1    5.90   10.60
  20   0   1   -2.20    5.20
  20   0  -1    5.30   10.10
  20   1   1   84.09   17.00
 -20  -1   1   90.89   14.80
  20   1   1   99.29   11.50
 -20   1  -1   89.29   16.90
  20  -1  -1   82.19   10.50
  20  -1   1   85.99   17.40
 -20  -1  -1   94.19   15.10
 -20   1   1   96.09   16.10
  20   1  -1  110.99   18.10
  20   1  -1   87.59   12.00
 -20   2  -1   21.80   10.80
  20   2   1   13.00    7.40
 -20  -2   1   16.90   14.60
  20   2   1   23.40   11.30
 -20  -2   1    3.10    7.30
 -20  -2  -1    7.50    8.70
  20  -2   1    7.10    5.00
  20   2  -1   11.30    6.70
 -20   2   1    9.00   10.20
  20   2  -1   16.90   11.60
  20   3   1   42.40   13.30
 -20  -3   1   72.09   17.50
  20   3   1   44.30    9.20
 -20  -3   1   43.60    9.50
 -20   3  -1   47.20   13.10
 -20  -3  -1   56.49   15.80
  20   3  -1   41.50    9.60
 -20  -3  -1   43.60   10.80
 -20   3   1   49.60   13.20
  20  -4  -1   45.80   13.90
 -20   4  -1   55.69   14.30
 -20  -4   1   78.19   18.20
  20   4   1   51.09    9.90
 -20  -4   1   46.50    9.90
 -20  -4  -1   40.00    9.70
  20   4  -1   49.60   10.90
  20  -4   1   60.89   12.90
 -20   4   1   38.10   13.60
 -20  -4  -1   51.39   17.90
 -20  -5   1   21.40   14.40
 -20  -5   1   19.60    7.40
 -20   5  -1    8.40   12.90
  20  -5  -1   -2.40   11.10
  20   5   1    9.70    8.30
  20   5  -1   16.50    9.50
  20  -5   1   23.10   13.40
 -20  -5  -1   16.30   13.90
 -20  -5  -1    9.80    8.00
 -20   5   1   29.30   13.50
  20   6   1   57.99   12.50
 -20  -6   1   64.99   17.60
 -20   6  -1   36.40   15.60
  20  -6  -1   81.29   16.20
 -20  -6  -1   74.69   12.20
 -20   6   1   71.29   17.50
  20  -6   1   35.90   14.30
 -20  -6  -1  114.59   22.30
 -20   7  -1   28.50   16.10
 -20  -7   1   57.59    9.10
  20  -7  -1   42.70   16.30
 -20  -7  -1   35.90    9.10
 -20   7   1   59.19   18.20
  20  -7   1   36.70   22.40
  20  -8  -1   13.20   13.90
 -20  -8   1   24.30   14.70
  20   8   1    6.10   12.00
 -20  -8   1   17.00    5.60
 -20   8  -1   10.60   20.80
  20  -8   1   13.50   13.60
 -20   8   1   25.80   17.20
  20   8  -1   19.40   11.40
 -20  -8  -1    3.60    6.20
 -20  -8  -1   33.80   15.90
 -20  -9   1    8.00    5.70
 -20   9  -1   20.60   18.40
  20  -9  -1    2.10   13.80
 -20  -9   1    9.80   14.50
  20   9   1   19.30   13.00
  20  -9   1   -5.30   13.90
 -20   9   1    9.00   17.20
 -20  -9  -1    1.00    5.70
  20   9  -1  -20.90   11.40
 -20  -9  -1    9.00   13.90
  20 -10  -1   19.80   12.80
 -20 -10   1   32.90   15.10
 -20  10  -1   32.40   19.70
 -20 -10   1    5.80    5.10
 -20  10   1   42.80   19.60
  20  10  -1    1.50   12.40
  20 -10   1    9.10   14.60
 -20 -10  -1   21.80   14.70
 -20 -10  -1   12.30    6.20
  21   0  -1   -7.60    4.90
 -21   0   1   -2.00    8.50
  21   0  -1    0.70   11.20
  21   0   1    0.70   10.80
 -21   0  -1    3.50    9.50
 -21   1  -1   15.40   10.10
 -21  -1   1    8.60    8.20
  21   1   1   14.80    5.70
  21  -1  -1   11.10   11.40
  21   1   1    3.60   11.50
 -21  -1  -1   14.70    9.80
  21   1  -1    5.20    6.30
  21   1  -1   10.20   11.40
 -21   1   1   17.90    9.60
  21  -1   1   16.70   11.70
 -21  -2   1   12.70    8.20
  21  -2  -1    6.70   11.00
 -21  -2   1   27.00   15.50
 -21   2  -1    9.40   10.80
  21   2   1    3.20    5.80
  21   2   1    7.00   11.20
  21   2  -1   12.10   12.40
 -21  -2  -1    6.50    8.70
 -21   2   1   10.80    9.90
  21  -2   1    9.50   11.30
  21   2  -1    6.70    7.40
 -21   3  -1    4.90   11.60
  21   3   1    1.20    6.70
 -21  -3   1   13.00    7.30
  21   3   1   15.80   13.10
 -21  -3   1   33.70   17.00
  21  -3  -1    6.60   12.40
 -21  -3  -1   -1.60    7.80
 -21  -3  -1   20.20   14.80
  21  -3   1   14.70   12.80
  21   3  -1    0.30    7.80
 -21   3   1   24.70   11.20
  21  -4  -1   13.00   16.50
 -21  -4   1   19.90    6.80
  21   4   1    5.70    7.30
 -21   4  -1    3.20   12.20
 -21  -4   1   44.00   17.20
 -21   4   1    8.50   12.00
 -21  -4  -1   36.80   16.70
  21  -4   1   14.50   18.00
 -21  -4  -1    5.70    8.50
  21   4  -1   36.00    9.90
 -21   5  -1   12.90   13.20
 -21  -5   1   35.40   16.10
  21   5   1   -2.00    8.40
  21  -5  -1    8.60   14.80
 -21  -5  -1   34.90   16.10
 -21   5   1    2.20   11.70
  21  -5   1    1.70   14.40
 -21  -5  -1   16.20    7.30
  21   5  -1    0.10    8.60
 -21  -6   1   47.40   17.20
 -21   6  -1   21.20   14.20
  21  -6  -1    7.20   11.90
 -21  -6   1   16.10    6.40
 -21  -6  -1   27.40   16.20
  21  -6   1   16.40   13.00
 -21  -6  -1    8.30    7.20
 -21   6   1   11.80   14.60
 -21  -7   1   44.90   17.80
 -21  -7   1   18.70    6.20
  21   7   1   25.40   11.30
  21  -7  -1   37.40   14.90
 -21  -7  -1   51.99   16.70
  21  -7   1   26.90   14.00
  21   7  -1   30.50   11.80
 -21   7   1   51.29   18.60
 -21  -7  -1   22.20    7.00
 -21   8  -1   14.30   17.10
  21  -8  -1   18.60   14.40
  21   8   1   22.90   13.20
 -21  -8   1    4.90    5.40
 -21   8   1   30.80   17.40
  21  -8   1    1.70   14.30
 -21  -8  -1   17.70    6.80
 -21  -8  -1   36.80   15.20
  21   8  -1   12.70   11.00
 -21  -9   1   24.70    6.00
 -21  -9   1   43.50   17.00
 -21  -9  -1   54.69   26.10
 -22   0  -1    9.10    9.40
  22   0  -1    4.20    6.10
  22   0   1    9.00   13.70
 -22   0   1   14.40    8.80
  22   0  -1    9.50   13.80
  22   1   1   49.00    9.10
  22  -1  -1   52.39   14.40
  22   1   1   71.69   26.90
 -22  -1   1   61.09   11.90
 -22   1  -1   63.39   13.40
 -22  -1  -1   69.09   14.50
  22   1  -1   57.19    9.50
  22  -1   1   65.89   15.80
 -22   1   1   79.89   13.60
  22   1  -1   56.39   15.90
 -22   2  -1   22.10   11.40
  22  -2  -1    3.40   12.10
 -22  -2   1   63.29   20.90
 -22  -2   1    8.00    8.00
  22   2   1    9.40    6.30
  22  -2   1   19.60   12.80
 -22   2   1   23.20   11.30
  22   2  -1   15.90   14.80
 -22  -2  -1    7.00    8.30
  22   2  -1   29.20    8.00
  22  -3  -1    8.20   11.60
 -22  -3   1   41.10   19.90
 -22  -3   1   11.80    7.00
  22   3   1   11.90    7.10
  22   3   1   16.10   23.70
 -22   3  -1    9.00   11.00
 -22   3   1    4.00   12.00
 -22  -3  -1   11.10    8.10
  22  -3   1   10.00   13.80
  22   3  -1   11.50    8.00
 -22  -4   1   70.79   20.50
 -22   4  -1   44.00   13.60
 -22  -4   1   36.70    8.00
  22  -4  -1   52.39   14.20
  22  -4   1   30.80   14.10
 -22   4   1   59.79   14.70
 -22  -4  -1   53.39   10.60
  22   4  -1   56.99   10.90
 -22  -4  -1  116.79   33.70
 -22  -5   1   13.10    6.30
 -22  -5   1   40.90   17.60
  22  -5  -1   15.60   12.60
 -22   5  -1   15.00   14.10
  22  -5   1   13.10   12.50
 -22  -5  -1   35.00   18.70
 -22   5   1   13.70   13.30
 -22  -5  -1   13.00    8.10
 -22   6  -1   18.20   15.20
  22  -6  -1   12.30   12.90
 -22  -6   1    2.30    6.30
  22   6   1   -0.50    9.60
 -22   6   1   12.60   23.60
 -22  -6  -1   12.20    6.90
  22  -6   1    9.30   13.30
  22   6  -1   25.00   10.50
 -22  -6  -1   30.60   16.80
 -22  -7   1   58.49   18.00
  22  -7  -1   30.10   14.10
  22   7   1   16.90   11.90
 -22   7  -1   23.40   15.80
 -22  -7   1   47.70    9.00
  22   7  -1   30.80   11.10
  22  -7   1   14.70   13.40
 -22   7   1   38.10   17.20
 -22  -7  -1   13.70    7.40
  23   0  -1   20.50   12.80
 -23   0  -1    7.90    9.20
  23   0   1   14.10   12.20
 -23   0   1    4.90    8.90
  23   0  -1    3.20    5.50
 -23   1  -1    9.80    9.30
 -23  -1   1   39.20   16.80
  23  -1  -1   11.60   12.90
  23   1   1   -2.30    5.50
  23   1   1    5.70   12.30
 -23  -1   1    3.20    8.10
  23   1  -1   12.40    6.30
 -23   1   1    6.10    9.70
  23   1  -1    9.70   13.70
  23  -1   1    4.80   12.10
 -23  -1  -1   11.70    9.10
 -23  -2   1   12.70    8.40
  23  -2  -1    3.80   13.30
 -23   2  -1    3.20   10.10
  23   2   1    4.70    6.40
  23   2   1    8.40   12.70
 -23  -2   1   26.30   18.60
 -23  -2  -1   51.39   17.10
 -23  -2  -1   -0.20    7.80
  23  -2   1   12.30   13.70
 -23   2   1   14.80    9.60
  23   2  -1    1.70    7.20
 -23   3  -1   26.30   12.80
 -23  -3   1   15.10    7.40
 -23  -3   1   34.60   18.20
  23  -3  -1   22.00   14.10
  23   3   1    1.60    7.10
  23  -3   1    6.50   12.10
 -23  -3  -1   23.20   17.80
  23   3  -1    1.40    7.40
 -23   3   1   18.40   12.70
 -23  -3  -1   13.20    7.60
 -23  -4   1    3.00    6.50
 -23  -4   1   43.50   17.70
  23   4   1   10.30    8.00
  23  -4  -1   -0.10   11.80
  23  -4   1   -6.80   12.60
 -23  -4  -1   -0.90    7.00
 -23   4   1   24.80   12.50
 -23  -4  -1   41.00   16.30
   0  -1   2   -0.30    0.30
   0  -3  -2    3.20    2.00
   0  -3  -2    6.10    1.10
   0  -3   2    1.90    1.80
   0  -3   2    4.90    1.60
   0   3  -2    6.50    1.70
   0   3   2    4.10    1.80
   0   3   2    5.00    1.00
   0  -3   2    2.90    1.80
   0  -3  -2    6.70    2.60
   0   3  -2    1.20    2.00
   0   3  -2    1.80    2.00
   0   3   2    2.60    3.30
   0   4  -2 2452.75  165.18
   0  -4  -2 2228.08  165.08
   0   4  -2 2412.16  165.28
   0   4   2 2287.47  165.08
   0  -4   2 2513.05  165.28
   0   4   2 2188.88  165.58
   0  -4  -2 2339.57  165.08
   0   4  -2 2307.17  164.88
   0  -4   2 2445.06  165.08
   0  -4  -2 2157.18  164.68
   0  -4  -2 2219.98  165.38
   0  -5  -2    3.10    3.20
   0  -5  -2    5.10    1.90
   0  -5  -2    2.60    2.70
   0   5  -2    1.80    3.10
   0  -5  -2    2.30    3.70
   0   5  -2    7.60    2.90
   0  -5   2    0.60    2.60
   0   5   2    0.40    6.10
   0  -5   2    3.50    2.40
   0  -6   2 1452.65  112.19
   0   6  -2 1500.45  112.69
   0  -6   2 1580.84  112.69
   0   6   2 1591.44  112.19
   0  -6  -2 1673.83  112.79
   0  -6  -2 1634.44  113.09
   0   6  -2 1494.95  112.39
   0  -6  -2 1526.55  112.09
   0  -6   2 1613.14  112.89
   0   6   2 1713.23  113.69
   0  -6  -2 1611.74  112.79
   0   6  -2 1538.05  113.09
   0   7  -2   -3.00    3.70
   0   7  -2    3.90    4.60
   0  -7   2   -0.40    3.20
   0  -7  -2    0.80    4.50
   0  -7   2   -5.00    3.20
   0  -7  -2   -1.30    3.10
   0  -7  -2    1.00    3.80
   0  -7   2    2.30    3.40
   0   7  -2   -5.90    6.00
   0   7   2    0.10    7.50
   0  -7  -2    2.60    2.70
   0   7   2    3.40    3.20
   0  -8  -2  598.54   42.10
   0   8   2  631.94   44.50
   0  -8   2  480.25   41.30
   0   8  -2  479.85   41.70
   0  -8  -2  622.84   42.60
   0  -8  -2  629.24   42.50
   0  -9  -2    1.20    3.30
   0  -9  -2    2.50    3.70
   0  -9   2    0.40    3.40
   0  -9   2    3.10    4.20
   0  -9   2    1.60    3.60
   0  -9  -2   -2.40    3.50
   0   9  -2   -0.30    5.70
   0   9  -2    2.80    4.90
   0   9   2    2.80    4.40
   0   9   2    1.70    8.90
   0   9  -2   -4.10    8.10
   0  -9  -2   -1.20    5.20
   0 -10   2  240.38   18.50
   0  10  -2  241.38   19.30
   0 -10   2  219.08   18.60
   0  10   2  241.28   18.70
   0  10   2  209.98   23.90
   0  10  -2  221.38   19.70
   0 -10  -2  223.38   19.80
   0  10  -2  228.08   22.50
   0 -10   2  235.78   19.10
   0 -10  -2  246.38   18.20
   0 -10   2  225.48   19.90
   0  11   2   -3.10   12.20
   0 -11  -2    0.30    5.00
   0 -11   2    0.00    5.10
   0  11  -2   -6.50   10.50
   0  11   2    7.70    5.90
   0 -11   2   -6.60    6.60
   0 -11  -2  -10.30    7.00
   0  11  -2    1.60    6.40
   0 -12   2 2316.77  166.48
   0 -12  -2 2445.76  165.38
   0  12  -2 2192.18  166.68
   0  12  -2 2223.88  167.78
   0 -12  -2 2393.86  166.48
   0  12   2 2365.46  165.68
   0  12   2 2277.07  168.38
   0 -12   2 2326.77  165.58
   0  13  -2  -10.60   14.20
   0 -13  -2  -11.70    8.50
   0 -13   2    3.50    6.60
   0 -13   2   -7.10    8.80
   0  13   2   -5.80   15.20
   0 -13  -2    6.10   10.90
   0  13   2   -0.60    6.50
   0  14   2   27.90    8.30
   0 -14   2    4.90   10.00
   0 -14  -2   18.80    7.10
   0  14   2   32.10   17.30
   0  14  -2   32.30   15.90
   0 -14  -2   12.40   10.50
   0 -14   2   25.80    8.20
   0 -15  -2   -4.70    6.80
   0 -15   2   -9.20   10.60
   0 -15   2   -0.10    8.20
   0  15  -2    2.70   16.40
   0  15   2    1.80   17.30
   0 -15  -2   -9.00   10.70
   0  16  -2  478.55   47.10
   0 -16   2  488.35   41.90
   0 -16  -2  534.15   42.10
   0 -16   2  509.45   40.10
   0 -16  -2  559.74   39.50
   0  17   2  -11.80   19.30
   0 -17  -2   -8.50    6.10
   0 -17   2  -13.20    9.10
   0  18   2   52.59   23.60
   0 -18   2   70.39   15.70
   0 -18   2   69.19   13.20
   0 -18  -2   62.29    9.90
   0 -18  -2   68.79   15.90
   0  18  -2   40.00   22.00
   0 -19   2   -4.30   13.20
   0  19   2  -40.50   34.50
   0  19  -2  -17.00   20.10
   0 -19  -2  -14.30   13.60
   1   1   2  962.80   59.59
  -1  -1   2  831.52   59.69
  -1  -1   2  793.92   59.69
   1   1  -2  919.61   59.69
   1   1  -2  785.82   59.69
  -1  -1  -2  742.13   59.59
  -1   4  -2 2545.65  168.38
   1  -4  -2 2373.86  168.38
   1   4   2 2196.78  168.88
  -1  -4   2 2392.16  168.48
   1  -4  -2 2377.16  168.18
   1  -4  -2 2422.66  168.78
  -1  -4   2 2286.97  168.38
  -1   4  -2 2450.55  168.68
   1   4   2 2155.08  168.08
  -1  -4  -2 2332.57  168.48
   1   4  -2 2184.98  168.38
  -1   4   2 2452.45  168.38
   1   4  -2 2294.97  168.48
  -1  -4  -2 2209.08  168.68
  -1   4   2 2401.36  168.88
   1  -4   2 2630.14  168.38
   1   4  -2 2315.97  168.48
  -1  -4  -2 2326.17  168.48
   1  -4   2 2682.13  168.78
  -1   5  -2  369.86   28.00
  -1   5  -2  362.76   28.50
   1  -5  -2  328.97   27.50
  -1  -5   2  424.56   28.20
  -1  -5   2  415.76   28.20
   1   5   2  387.66   29.50
  -1   5  -2  383.46   27.60
   1  -5   2  356.76   27.90
   1  -5   2  380.56   27.70
  -1   5   2  341.87   27.40
  -1  -5  -2  373.86   28.30
  -1  -5  -2  427.56   27.40
   1  -5   2  373.06   28.30
   1   5  -2  416.46   28.80
  -1  -5  -2  383.16   28.80
  -1  -5  -2  377.36   28.10
   1  -6  -2 1496.15  113.89
  -1   6  -2 1725.73  114.39
   1  -6  -2 1530.45  114.29
   1  -6  -2 1452.95  114.19
   1  -6  -2 1443.76  114.59
   1   6   2 1542.05  113.89
  -1  -6   2 1739.93  114.49
  -1   6  -2 1641.44  113.99
  -1   6  -2 1743.73  114.89
  -1  -6   2 1607.74  113.89
  -1  -6   2 1728.63  114.49
   1   6   2 1539.75  115.09
  -1  -6  -2 1531.65  114.49
   1  -6   2 1611.44  113.99
   1  -6   2 1788.92  114.79
  -1  -6  -2 1440.56  113.69
   1   6  -2 1713.53  114.29
   1   6  -2 1725.53  114.59
  -1  -6  -2 1471.55  114.69
  -1   6   2 1502.95  115.09
  -1  -6  -2 1485.55  114.39
   1  -6   2 1693.53  114.29
   1   6  -2 1767.02  114.89
  -1   6   2 1498.05  113.69
   1  -7  -2  247.88   22.30
  -1  -7   2  325.47   22.50
   1  -7  -2  267.47   21.60
   1   7   2  331.17   21.90
   1  -7  -2  262.37   22.10
  -1  -7   2  331.17   22.50
  -1   7  -2  294.17   21.70
   1  -7  -2  245.98   22.50
  -1   7  -2  283.57   23.40
   1   7   2  312.07   24.90
  -1   7  -2  272.57   22.60
   1   7  -2  312.07   23.00
  -1  -7  -2  314.37   23.00
  -1  -7  -2  286.97   22.30
  -1  -7  -2  295.07   22.90
  -1   7   2  260.07   21.30
   1  -7   2  310.47   21.90
  -1  -7  -2  311.47   21.30
   1   7  -2  341.27   24.00
   1  -7   2  312.07   22.80
   1  -7   2  264.97   22.20
  -1   7   2  244.88   24.40
  -1   8  -2 1319.17  104.39
   1   8   2 1651.13  106.49
   1  -8  -2 1410.46  104.89
   1  -8  -2 1386.26  105.29
   1  -8  -2 1388.46  104.39
   1  -8  -2 1439.16  104.99
  -1  -8   2 1501.45  105.09
  -1   8  -2 1401.76  105.69
   1   8   2 1551.34  104.59
  -1  -8   2 1566.34  105.19
  -1   8  -2 1338.27  104.89
  -1  -8   2 1423.26  104.39
   1  -8   2 1307.17  104.49
  -1  -8  -2 1560.24  105.19
   1   8  -2 1590.14  105.99
  -1  -8  -2 1479.25  104.19
   1   8  -2 1516.65  104.89
   1   8  -2 1483.45  105.29
   1  -8   2 1429.36  105.39
  -1  -8  -2 1650.53  105.39
   1  -8   2 1337.67  104.79
  -1   8   2 1467.35  106.39
  -1  -8  -2 1606.24  105.59
  -1   8   2 1331.97  104.19
   1  -9  -2    5.00    3.90
  -1  -9   2   14.20    4.50
  -1   9  -2    4.90    4.50
   1  -9  -2   10.10    4.50
   1   9   2    9.50    9.10
   1  -9  -2    7.90    4.30
  -1  -9   2   19.50    4.10
  -1  -9  -2   10.80    5.90
  -1  -9  -2   14.10    4.60
  -1  -9  -2   14.80    4.20
   1  -9   2   11.10    4.20
  -1   9   2   -0.50    8.80
  -1   9   2    5.50    3.70
   1  -9   2    9.70    4.70
   1   9  -2   12.90    9.00
   1   9  -2   17.30    6.30
   1  -9   2    9.80    3.90
   1  -9   2    6.40    6.00
  -1  10  -2  313.37   28.00
   1 -10  -2  289.37   24.50
  -1 -10   2  329.87   25.10
  -1  10  -2  334.87   24.70
   1 -10  -2  293.47   25.40
   1  10   2  300.77   29.10
  -1 -10   2  339.87   24.40
   1  10   2  340.97   24.80
   1 -10  -2  333.17   24.50
  -1  10   2  312.07   24.20
   1  10  -2  324.77   28.40
   1 -10   2  345.17   24.70
   1 -10   2  326.17   25.50
   1 -10   2  318.47   24.70
   1 -10   2  323.27   25.10
  -1 -10  -2  289.37   25.80
  -1 -10  -2  316.27   24.00
   1  10  -2  310.67   25.80
   1  10  -2  358.46   25.40
  -1  10   2  290.17   29.10
   1  11   2   -4.00   12.50
  -1  11  -2   -7.10   10.50
  -1  11  -2   -1.50    5.90
   1 -11  -2   -6.30    6.50
  -1 -11   2   -3.90    7.00
   1  11   2   14.10    6.40
  -1 -11   2   10.30    5.20
   1 -11  -2    6.70    5.60
   1  11  -2    6.70    6.10
   1 -11   2    2.70    5.70
   1  11  -2   -1.00   10.90
   1  11  -2   -3.80    6.70
  -1  11   2    2.20    5.60
  -1  11   2   -7.10   12.50
   1 -11   2    1.80    6.70
  -1 -11  -2    6.90    5.00
  -1 -11  -2   -6.90    7.30
   1 -12  -2  556.24   45.20
   1  12   2  525.75   48.90
  -1 -12   2  600.64   44.00
  -1  12  -2  640.74   48.80
   1  12   2  569.24   44.40
   1 -12  -2  640.94   44.20
  -1 -12   2  610.74   45.90
   1  12  -2  587.94   44.90
  -1  12   2  607.04   44.20
  -1 -12  -2  522.95   45.60
   1 -12   2  668.83   44.50
  -1  12   2  552.74   49.40
   1 -12   2  647.74   45.50
  -1 -12  -2  580.54   43.70
   1  12  -2  612.84   48.40
   1  13   2   53.09   16.90
  -1 -13   2   50.39    8.20
  -1 -13   2   23.20   10.40
   1  13   2   63.89   10.40
   1 -13  -2   42.30    8.20
  -1  13  -2   15.00   14.80
   1 -13  -2   25.40   10.10
  -1  13   2   38.50   16.70
  -1 -13  -2   50.49    9.00
  -1  13   2   41.50    8.70
  -1 -13  -2   26.90   10.60
   1  13  -2   35.70   15.40
   1 -13   2   25.40    8.00
  -1  14  -2   32.40   16.30
   1 -14  -2   25.00    7.60
  -1 -14   2   15.80   11.10
   1  14   2   36.00    8.20
   1  14   2   31.60   16.90
   1 -14  -2    4.30   10.10
  -1 -14   2   27.30    8.00
   1 -14   2   39.70    9.10
   1 -14   2    5.60   10.10
   1  14  -2   22.70   16.10
  -1 -14  -2   28.50    7.20
  -1 -14  -2    7.60   11.00
  -1  14   2   23.00   17.80
   1  15   2   48.10   18.50
  -1 -15   2   47.90    9.70
   1 -15  -2   66.99   12.40
  -1  15  -2   23.10   17.90
   1 -15  -2   61.99   10.20
  -1 -15   2   29.00   12.00
   1  15  -2   16.50   16.90
   1 -15   2   22.50   11.50
  -1 -15  -2   50.19    9.80
  -1 -15  -2   68.29   13.50
  -1  15   2   69.89   19.80
   1 -15   2   46.40   10.50
   1 -16  -2  293.87   23.70
  -1  16  -2  260.47   33.80
   1  16   2  243.38   32.30
   1 -16  -2  272.27   26.80
  -1 -16   2  309.27   28.10
  -1 -16   2  301.77   24.60
   1 -16   2  307.77   24.90
  -1 -16  -2  211.98   29.70
   1  16  -2  269.47   33.10
  -1 -16  -2  292.47   23.40
   1 -16   2  274.77   26.60
  -1 -17   2   40.60   10.20
   1 -17  -2   20.20    7.70
   1 -17   2   30.80   10.80
  -1 -17  -2   20.60    7.30
   1  17  -2   14.20   13.80
   1 -17   2   32.30   11.20
  -1 -17  -2   30.70   13.90
  -1  17   2   15.70   20.30
   1 -18  -2   32.60   13.80
   1  18   2   19.50   21.00
  -1 -18   2   49.99   14.60
  -1  18  -2   30.50   21.70
   1 -18  -2   30.90    7.70
   1 -18   2   51.99   11.00
  -1 -18  -2   36.10    7.70
   1 -18   2   49.20   14.20
  -1 -18  -2   40.80   15.40
   1  18  -2   46.40   21.00
  -1  18   2   11.50   22.40
  -1 -19   2   21.60    9.20
  -1  19  -2   42.00   22.00
   1 -19  -2   61.79   15.10
   1 -19  -2   21.10    6.80
   1  19   2   30.90   21.50
  -1 -19  -2   29.70   25.20
   1 -19   2   54.29   14.70
  -1 -19  -2   20.90    5.90
  -1  19   2   21.30   27.60
   1  19  -2   30.30   22.00
   1 -19   2   23.70    9.30
   2  -1  -2  304.97   21.70
   2  -1  -2  328.37   21.60
  -2   1  -2  294.47   21.90
   2  -1  -2  338.17   21.90
   2   1   2  281.87   21.70
   2   1   2  299.97   21.60
  -2  -1   2  254.57   21.70
  -2  -1  -2  288.27   21.80
   2  -1   2  278.97   21.70
   2   1  -2  269.47   21.70
  -2  -1  -2  308.17   21.70
  -2  -1  -2  318.67   21.70
  -2   1   2  318.97   21.50
  -2   1   2  309.17   21.70
  -2  -1  -2  299.57   21.60
  -2   1   2  324.97   21.80
  -2  -4   2 9999.00  708.63
   2   5   2  115.39   12.00
   2   5   2   94.19    8.40
   2  -5  -2   84.19    8.10
  -2  -5  -2   82.89   10.10
  -2   5   2   97.29    7.60
  -2   6  -2 1213.18   96.29
  -2   6  -2 1165.08   95.99
   2  -6  -2 1286.67   96.19
  -2  -6   2 1420.26   96.69
   2  -6  -2 1368.36   96.99
  -2  -6   2 1340.97   96.19
   2  -6  -2 1354.46   96.29
  -2   6  -2 1213.78   96.89
  -2  -6   2 1437.06   96.59
   2   6   2 1544.65   96.29
  -2   6   2 1403.66   97.49
   2   6  -2 1411.76   96.79
   2   6  -2 1385.36   96.59
   2  -6   2 1177.58   96.19
   2  -6   2 1218.98   96.29
   2  -6   2 1295.77   96.89
  -2  -6  -2 1531.95   96.79
  -2   6   2 1311.17   95.99
  -2   6   2 1406.66   96.49
   2  -6   2 1276.17   96.39
   2   6  -2 1410.56   96.99
  -2  -6  -2 1496.95   95.99
   2   7   2   99.09    9.50
   2  -7  -2   87.89    9.30
   2  -7  -2  108.79   10.00
  -2  -7   2  121.19   10.00
   2  -7  -2   91.29    8.90
   2  -7  -2   89.29    9.70
  -2   7  -2  123.09    8.70
   2   7   2   98.59   13.80
   2  -7   2  132.39   10.40
  -2  -7  -2   90.39   10.90
  -2  -7  -2   85.69    9.40
  -2  -7  -2   97.29   10.60
   2   7  -2  119.59   11.10
  -2  -7  -2   91.69    8.30
   2  -7   2  110.39    9.50
  -2   7   2   93.79   13.40
  -2   7   2   89.39    8.20
   2   8   2 1201.38   91.39
  -2  -8   2 1217.58   91.89
  -2   8  -2 1327.77   91.29
   2  -8  -2 1334.17   91.39
   2   8   2 1235.48   93.09
  -2   8  -2 1356.66   92.69
  -2  -8   2 1211.58   91.89
   2  -8  -2 1364.56   92.49
  -2  -8   2 1145.09   91.19
   2  -8  -2 1371.36   91.89
   2  -8  -2 1336.87   91.69
  -2   8   2 1324.97   91.09
  -2  -8  -2 1158.68   90.89
   2   8  -2 1217.68   91.79
   2  -8   2 1324.27   91.69
  -2  -8  -2 1190.68   91.89
   2   8  -2 1235.58   92.69
   2  -8   2 1361.66   91.89
   2  -8   2 1333.57   91.59
  -2  -8  -2 1219.88   92.29
   2  -8   2 1408.36   92.49
   2   8  -2 1221.98   92.19
  -2  -9   2  118.49   11.50
   2  -9  -2  159.08   12.10
   2   9   2  139.09   19.80
   2  -9  -2  150.68   13.20
  -2   9  -2  111.59   15.00
   2   9   2  150.68   12.40
  -2   9  -2  121.69   11.20
   2  -9  -2  152.08   12.00
  -2   9   2  145.49   10.80
  -2  -9  -2  138.79   11.90
   2   9  -2  117.99   12.80
   2  -9   2  114.19   11.60
   2  -9   2  128.09   12.30
  -2   9   2  148.09   17.20
   2  -9   2  103.99   13.10
  -2  -9  -2  146.29   12.80
  -2  -9  -2  126.79   13.70
   2   9  -2  106.19   16.50
  -2  -9  -2  146.59   11.00
   2  -9   2  121.79   12.10
   2 -10  -2  418.76   31.30
   2 -10  -2  384.46   31.30
  -2  10  -2  380.66   30.90
  -2  10  -2  361.26   33.80
   2  10   2  460.05   35.50
  -2 -10   2  477.25   31.10
  -2 -10   2  421.66   31.80
   2 -10  -2  376.36   31.70
  -2 -10  -2  479.55   30.70
   2  10  -2  414.36   32.60
  -2  10   2  358.26   35.00
  -2 -10  -2  462.55   33.20
  -2 -10  -2  435.66   32.80
   2  10  -2  474.55   32.20
   2 -10   2  362.76   31.20
  -2  10   2  399.86   30.60
   2  11   2  177.48   23.90
   2 -11  -2  201.48   17.30
   2  11   2  212.98   17.70
  -2 -11   2  218.98   16.80
  -2  11  -2  227.68   23.20
  -2 -11   2  211.58   17.40
  -2  11  -2  210.58   17.00
   2 -11  -2  171.48   18.20
  -2  11   2  172.98   24.10
   2  11  -2  210.88   19.20
  -2 -11  -2  207.78   16.40
  -2 -11  -2  172.58   19.30
  -2  11   2  185.98   16.30
   2 -11   2  209.28   18.20
   2  11  -2  218.98   18.20
   2 -11   2  216.78   17.50
   2 -11   2  218.38   16.80
   2  11  -2  207.98   22.80
  -2  12  -2  343.67   34.80
   2  12   2  400.26   35.80
   2 -12  -2  385.36   30.60
   2  12   2  446.06   30.00
  -2 -12   2  374.36   29.20
  -2 -12   2  332.67   31.40
   2 -12  -2  427.46   29.90
  -2  12   2  398.56   29.10
   2  12  -2  361.36   31.40
  -2 -12  -2  399.86   31.90
  -2 -12  -2  419.06   28.90
   2 -12   2  328.27   30.30
  -2  12   2  369.86   35.80
   2  12  -2  368.26   34.30
   2 -12   2  376.66   29.80
   2  12  -2  359.16   30.30
   2  13   2  162.88   25.20
  -2  13  -2  158.98   24.60
   2 -13  -2  165.28   15.30
   2 -13  -2  131.79   17.30
   2  13   2  197.68   16.30
  -2 -13   2  142.29   19.00
  -2 -13   2  182.18   15.30
   2  13  -2  167.58   23.50
   2 -13   2  152.18   17.20
  -2  13   2  139.39   26.40
   2 -13   2  185.18   16.20
  -2 -13  -2  140.89   19.30
  -2 -13  -2  175.68   14.90
  -2  13   2  133.09   15.30
  -2 -14   2  260.47   25.90
  -2 -14   2  274.17   22.40
   2  14   2  296.77   22.80
   2 -14  -2  282.37   22.80
  -2  14  -2  247.48   31.30
   2  14   2  259.97   31.10
   2 -14  -2  277.67   24.70
   2 -14   2  246.08   23.30
  -2  14   2  266.17   33.10
   2  14  -2  228.58   29.60
  -2 -14  -2  292.07   21.80
  -2 -14  -2  275.47   26.40
   2 -15  -2   32.80    8.60
   2  15   2   20.60   17.10
  -2 -15   2   33.80   12.90
   2 -15  -2   26.00   11.20
  -2  15  -2   34.50   17.60
  -2 -15   2   40.00    9.00
   2 -15   2   13.10   10.90
  -2 -15  -2   14.30   12.10
  -2  15   2   28.20   19.10
   2 -15   2   28.90   10.00
   2  15  -2   25.20   16.40
  -2 -15  -2   46.70    9.20
   2 -16  -2   48.90    9.50
   2  16   2   40.00   19.10
   2 -16  -2   34.00   12.70
  -2 -16   2   41.10   14.30
  -2  16  -2   54.59   16.60
  -2 -16   2   48.20   10.30
   2  16  -2   43.80   18.50
  -2 -16  -2   38.50    9.00
   2 -16   2   38.40   12.30
   2 -16   2   55.79   11.50
   2 -17  -2   46.80    9.50
  -2 -17   2   41.00   15.10
  -2 -17   2   31.30   10.30
  -2 -17  -2   49.60    9.20
  -2 -17  -2   53.39   15.50
   2 -17   2   36.40   13.20
  -2  17   2   54.69   22.80
   2  17  -2   35.90   18.70
   2 -17   2   34.50   10.80
  -2  18  -2   93.19   24.70
   2  18   2   57.29   22.00
  -2 -18   2   50.09   16.50
  -2 -18   2   77.19   12.20
   2 -18  -2  109.69   19.20
   2 -18  -2   83.39   11.30
  -2  18   2   89.49   25.40
  -2 -18  -2   97.79   18.30
   2 -18   2   65.59   13.60
  -2 -18  -2   79.59   10.70
   2 -19  -2   78.19   15.90
   2  19   2   41.80   22.30
  -2 -19   2   39.40   10.00
  -2  19  -2   67.09   26.10
   2 -19  -2   57.79    9.70
  -2  19   2   51.29   24.10
   2 -19   2   48.40   10.60
   2 -19   2   55.39   13.70
  -2 -19  -2   75.19   16.80
   2  19  -2   29.60   20.40
  -3   0   2  947.21   66.69
  -3   0  -2  913.61   66.69
  -3   0  -2  977.00   66.39
   3   0   2  928.51   66.69
  -3   0  -2  937.81   66.59
  -3   0  -2  881.31   66.69
   3   0   2  994.50   66.39
   3   0  -2  969.10   66.69
  -3   0   2  909.21   66.59
   3   0  -2  901.81   66.49
   3   0  -2  920.01   66.49
   3   1   2 1872.91  141.89
  -3   1  -2 2108.79  142.09
  -3  -1   2 2036.70  141.89
   3   1   2 2031.00  141.89
  -3  -1   2 1992.20  141.99
  -3  -1   2 1991.90  141.99
   3  -1  -2 1850.21  141.89
  -3   1  -2 1985.10  141.89
   3  -1  -2 1877.71  142.19
  -3   1   2 2102.19  141.99
  -3   1   2 1920.51  141.99
   3  -1   2 2172.88  142.09
  -3   1   2 2029.30  141.69
  -3  -3   2  553.94   40.00
  -3  -3   2  545.15   40.10
   3   3   2  574.14   40.30
  -3   3  -2  534.15   40.40
   3  -3  -2  553.54   40.00
   3   3   2  608.64   40.30
   3  -3  -2  598.94   40.50
   3  -3  -2  577.94   39.70
  -3   3  -2  515.55   39.90
  -3  -3   2  507.85   40.20
   3   3  -2  524.35   40.20
  -3  -3  -2  553.74   39.90
  -3  -3  -2  580.64   40.20
   3  -3   2  551.14   40.40
   3   3  -2  500.35   40.10
   3   3  -2  525.05   39.90
  -3   3   2  578.04   40.50
   3  -3   2  513.15   40.00
  -3  -3  -2  558.04   40.10
  -3   3   2  578.44   40.00
  -3   3   2  593.54   39.80
  -3  -3  -2  603.04   40.40
  -3  -4  -2 9216.58  653.33
   3  -5  -2  995.10   75.49
   3  -5  -2  955.80   74.89
  -3  -5   2 1109.29   75.19
   3   5   2 1160.38   75.49
   3  -5  -2  988.70   74.69
  -3   5  -2  907.01   75.49
  -3  -5   2 1153.68   75.39
   3   5   2 1194.68   75.79
  -3  -5   2 1134.39   75.19
  -3   5  -2  902.11   74.79
   3   5   2 1131.19   74.89
  -3  -5  -2 1143.89   74.89
   3   5  -2 1128.79   75.49
  -3  -5  -2 1196.38   75.79
   3   5  -2 1116.89   75.29
   3  -5   2  958.80   75.49
  -3   5   2  954.20   75.69
   3  -5   2  935.71   74.69
   3  -5   2  893.41   74.69
   3   5  -2 1181.38   75.49
   3  -5   2  882.21   74.89
  -3   5   2  986.50   74.79
  -3   5   2  993.40   74.79
  -3  -5  -2 1150.48   75.29
  -3  -6   2 1419.36   95.39
   3   6   2 1323.07   94.79
   3  -6  -2 1274.07   94.79
  -3  -6   2 1346.17   95.19
  -3   6  -2 1266.07   95.59
  -3  -6   2 1353.56   95.09
   3   6   2 1308.17   95.39
   3  -6  -2 1290.17   95.59
   3  -6  -2 1287.27   94.89
  -3   6  -2 1332.67   94.79
   3   6   2 1330.77   95.79
  -3  -6  -2 1378.86   95.59
  -3   6   2 1330.17   94.99
   3  -6   2 1391.46   95.69
   3  -6   2 1298.97   94.79
  -3  -6  -2 1345.47   95.29
   3  -6   2 1315.97   94.89
  -3   6   2 1327.67   94.69
   3  -6   2 1307.87   94.99
   3   6  -2 1346.37   95.49
  -3   6   2 1261.27   95.89
   3   6  -2 1353.76   95.19
  -3  -6  -2 1338.67   94.79
  -3  -6  -2 1333.97   95.69
   3   6  -2 1355.96   95.49
  -3   7  -2  193.48   13.40
  -3   7  -2  192.28   16.10
   3   7   2  162.18   17.20
   3  -7  -2  173.88   14.10
  -3  -7   2  186.28   14.50
   3  -7  -2  180.98   14.70
   3   7   2  138.89   15.30
   3   7   2  167.98   14.00
  -3  -7   2  148.39   14.30
   3  -7  -2  192.48   14.10
  -3  -7   2  149.59   14.30
   3  -7  -2  177.48   14.10
   3  -7   2  190.38   14.30
  -3   7   2  206.18   14.00
   3  -7   2  189.88   14.90
  -3  -7  -2  170.48   13.70
   3  -7   2  166.28   14.20
   3   7  -2  142.99   15.30
   3   7  -2  166.18   14.60
  -3   7   2  197.08   17.20
   3   7  -2  153.48   16.40
  -3  -7  -2  151.68   15.30
   3  -7   2  156.28   13.80
  -3  -7  -2  154.88   15.50
  -3  -7  -2  142.09   14.10
   3   8   2  132.69   13.30
  -3  -8   2  159.78   13.60
   3   8   2  124.29   17.60
  -3   8  -2  190.18   17.90
  -3  -8   2  175.08   13.80
   3   8  -2  188.38   16.90
   3  -8   2  182.58   13.80
  -3  -8  -2  130.99   12.50
   3   8  -2  139.19   15.90
  -3   8   2  153.28   12.30
  -3  -9   2  468.95   31.30
   3  -9  -2  397.26   31.70
   3  -9  -2  424.26   31.50
   3   9   2  466.55   31.70
  -3   9  -2  389.66   31.00
  -3  -9   2  442.46   31.90
  -3  -9   2  435.26   32.40
  -3   9  -2  364.96   33.10
   3  -9  -2  415.36   31.60
   3  -9   2  409.26   32.30
   3   9  -2  430.96   32.60
   3   9  -2  464.55   34.20
   3  -9   2  419.66   31.80
  -3  -9  -2  400.76   32.70
  -3   9   2  410.06   30.80
  -3  -9  -2  436.16   32.60
   3  -9   2  394.26   31.40
  -3  -9  -2  459.55   30.90
  -3   9   2  368.76   34.20
   3  -9   2  379.26   31.80
   3   9  -2  468.85   32.20
  -3 -10   2  144.59   12.10
   3  10   2  122.19   18.50
  -3 -10   2  155.98   12.00
  -3  10  -2  102.79   16.60
   3 -10  -2  119.89   12.60
  -3  10  -2  109.09   11.00
   3 -10  -2  117.89   11.50
   3  10  -2  152.88   13.60
   3  10  -2  147.09   18.40
  -3 -10  -2  153.08   11.30
   3 -10   2  120.39   11.60
  -3 -10  -2  133.89   14.80
   3 -10   2  111.89   13.30
   3  10  -2  126.09   14.30
   3 -10   2  122.89   12.40
  -3  10   2  112.39   10.80
  -3 -10  -2  140.99   12.90
  -3 -11   2   15.20    4.00
   3 -11  -2   -5.40    6.40
  -3  11  -2    1.50   10.90
   3 -11  -2    8.20    6.50
   3  11   2   22.70    6.90
  -3  11  -2    7.00    4.90
   3  11   2    9.30   12.10
   3  11  -2    7.30   10.80
   3 -11   2    3.70    6.40
   3  11  -2   12.90    8.70
  -3 -11  -2   -9.90    7.90
   3 -11   2    5.80    4.50
   3  11  -2   17.40    7.10
  -3  11   2   -5.50   12.50
   3 -11   2   15.50    6.40
  -3  11   2   13.50    4.40
  -3  12  -2  739.03   57.49
  -3 -12   2  720.33   52.99
   3  12   2  784.12   53.69
   3 -12  -2  725.43   53.89
   3  12   2  698.23   57.29
   3 -12  -2  713.03   53.89
  -3  12   2  751.72   58.19
  -3  12   2  735.63   52.79
   3 -12   2  695.53   53.79
   3  12  -2  705.63   55.09
  -3 -12  -2  690.23   54.99
  -3 -12  -2  757.52   52.79
   3  12  -2  707.63   56.59
   3 -12   2  741.13   53.89
  -3  13  -2   64.59   16.90
  -3 -13   2   87.49   10.50
   3 -13  -2   78.79   11.70
  -3 -13   2   67.19   13.20
   3  13   2  105.39   21.50
   3 -13  -2   73.99   11.20
   3 -13   2   62.69   11.90
  -3 -13  -2   80.59   13.70
   3  13  -2   92.39   16.80
  -3  13   2   74.99   18.60
   3 -13   2   70.29   11.20
   3  13  -2   72.29   13.40
  -3 -13  -2   90.79   10.80
  -3  14  -2  966.10   73.19
   3  14   2  913.21   68.19
   3  14   2  842.22   72.49
   3 -14  -2  934.71   68.49
  -3 -14   2  964.40   67.99
   3 -14  -2  874.51   68.89
  -3 -14   2  981.70   70.49
   3 -14   2  975.20   68.99
  -3 -14  -2  960.60   70.49
  -3  14   2  894.61   73.79
  -3 -14  -2  940.51   67.59
   3 -14   2  930.91   68.99
   3  14  -2  953.60   72.29
  -3 -15   2   10.50    7.60
  -3 -15   2  -11.60   12.00
  -3  15  -2   13.30   17.70
   3  15   2   -0.90   16.40
   3 -15  -2    2.50   10.00
   3 -15  -2   13.80    8.20
  -3 -15  -2    9.70    6.50
   3 -15   2  -10.70    9.60
   3  15  -2   -6.30   15.60
   3 -15   2    4.60    9.50
  -3  15   2   13.80   18.70
  -3 -15  -2   -7.10   12.60
  -3 -16   2   22.90    9.20
   3  16   2   20.30   17.60
   3 -16  -2   21.90    9.00
   3 -16  -2   19.90   11.50
  -3 -16  -2   23.80    7.70
   3  16  -2   19.30   17.30
   3 -16   2   26.80   10.30
   3 -16   2    4.00   10.90
   3 -17  -2   15.30   11.30
   3 -17  -2   -1.20    7.80
  -3  17  -2   25.50   21.00
  -3 -17   2    2.10    8.70
  -3 -17   2  -14.60   13.60
  -3 -17  -2   -1.70    6.20
   3 -17   2    1.90    9.80
   3 -17   2    6.10   11.00
  -3  17   2   13.20   22.20
   3  17  -2    9.20   17.10
  -3 -17  -2   -7.40   14.20
  -3 -18   2  371.76   35.40
   3  18   2  288.17   38.70
  -3  18  -2  389.16   41.70
   3 -18  -2  380.96   29.30
  -3 -18   2  355.36   29.90
   3 -18  -2  382.76   33.20
  -3 -18  -2  416.66   35.60
  -3 -18  -2  344.27   28.50
  -3  18   2  354.76   42.60
   3 -18   2  373.36   31.20
   3 -19  -2    3.70    7.10
  -3 -19   2  -26.90   13.80
  -3  19  -2    4.30   26.20
   3  19   2  -10.40   18.90
   3 -19  -2   19.70   12.80
  -3 -19  -2   -9.10   15.60
   3 -19   2   34.30   12.40
   3 -19   2   -4.60    8.50
  -3  19   2    0.30   22.60
   3  19  -2  -21.40   17.60
   4   1   2  419.96   28.30
   4   1   2  431.86   28.50
  -4  -1   2  358.36   28.20
   4  -1  -2  403.96   28.10
   4  -1  -2  413.96   28.50
   4   1   2  403.86   28.50
  -4   1  -2  350.26   28.60
  -4  -1   2  345.07   28.50
  -4   1  -2  365.36   28.40
  -4  -1   2  369.86   28.50
   4  -1  -2  409.56   28.60
  -4  -1   2  378.06   28.10
  -4  -1   2  362.26   28.20
   4   1  -2  373.36   28.10
  -4  -1  -2  381.76   28.40
   4   1  -2  353.56   28.30
  -4  -1  -2  419.66   28.40
  -4   1   2  439.56   28.60
   4  -1   2  357.46   28.50
  -4  -1  -2  426.46   28.30
  -4   1   2  421.96   28.10
  -4   1   2  427.56   28.60
  -4  -2   2 1521.25  110.49
  -4  -2   2 1414.46  110.49
   4  -2  -2 1660.53  110.69
   4   2   2 1505.95  110.39
  -4  -2   2 1423.36  110.49
  -4  -2   2 1436.06  110.09
   4   2   2 1456.05  110.49
   4  -2  -2 1783.92  110.89
  -4   2  -2 1558.14  110.79
   4  -2  -2 1593.64  110.19
   4   2   2 1632.94  110.59
  -4   2  -2 1568.94  110.49
  -4   2   2 1716.93  110.59
  -4  -2  -2 1463.85  110.49
   4   2  -2 1502.25  110.49
   4  -2   2 1485.55  110.59
   4   2  -2 1415.16  110.49
  -4  -2  -2 1577.34  110.49
  -4  -2  -2 1646.54  110.49
  -4   2   2 1611.34  110.09
   4   2  -2 1411.46  110.19
   4  -2   2 1559.14  110.79
  -4   2   2 1745.73  110.89
   4  -3  -2 2292.77  167.58
  -4   3  -2 2324.57  167.98
   4   3   2 2257.07  167.98
   4  -3  -2 2312.07  168.08
  -4  -3   2 2371.26  168.08
  -4  -3   2 2243.58  167.78
  -4  -3   2 2188.88  168.08
   4  -3  -2 2601.24  168.48
   4   3   2 2414.56  168.08
   4   3  -2 2284.77  168.08
  -4  -3  -2 2281.37  167.88
  -4   3   2 2442.96  167.58
  -4   3   2 2359.96  167.98
  -4  -3  -2 2369.76  168.18
   4   3  -2 2408.06  168.18
  -4  -3  -2 2469.15  168.18
   4  -3   2 2306.07  168.08
   4  -3   2 2548.95  168.48
  -4   3   2 2496.75  168.38
  -4  -3  -2 2293.27  167.88
   4   4   2 3312.87  231.48
   4  -4  -2 3472.55  231.88
   4  -4  -2 3266.17  230.88
  -4  -4   2 3519.95  231.58
   4  -4  -2 3166.08  231.38
  -4   4  -2 2960.40  231.18
   4   4   2 3431.56  231.58
  -4  -4   2 3082.09  231.48
  -4  -4   2 3260.57  231.28
  -4   4  -2 3090.49  231.78
  -4  -4  -2 3320.67  231.18
  -4   4   2 3147.29  231.28
  -4  -4  -2 3504.95  231.68
   4   4  -2 3134.99  231.38
  -4  -4  -2 3239.38  231.18
  -4   4   2 3283.77  231.88
   4   4  -2 3308.47  231.58
  -4  -4  -2 3523.45  231.58
  -4   4   2 3310.77  230.98
   4  -4   2 2942.11  231.38
   4   4  -2 3116.09  231.18
   4  -5  -2  394.36   28.00
  -4  -5   2  323.57   28.00
   4   5   2  396.86   27.70
   4   5   2  379.76   28.60
   4   5   2  419.26   28.70
   4  -5  -2  410.66   28.70
   4   5  -2  308.27   28.10
  -4  -5  -2  388.16   28.00
  -4  -5  -2  404.16   28.30
   4  -5   2  310.97   28.30
  -4   5   2  403.26   27.80
  -4   5   2  405.96   29.10
  -4   6  -2 1355.86  107.29
   4  -6  -2 1497.65  106.79
  -4  -6   2 1513.45  107.09
  -4   6  -2 1416.16  106.49
  -4  -6   2 1452.35  106.79
   4  -6  -2 1494.65  106.39
   4   6   2 1534.85  106.49
   4   6   2 1586.34  107.29
   4  -6  -2 1566.94  107.49
  -4  -6   2 1473.85  106.79
   4   6   2 1558.04  107.39
   4  -6   2 1498.55  107.49
   4  -6   2 1376.76  106.79
  -4   6   2 1517.85  106.49
   4   6  -2 1500.65  106.89
  -4  -6  -2 1606.34  107.49
  -4   6   2 1468.65  107.59
   4  -6   2 1413.06  106.39
  -4   6   2 1571.74  106.59
   4   6  -2 1483.55  106.99
  -4  -6  -2 1502.25  106.59
   4   6  -2 1495.55  107.29
   4  -6   2 1384.36  106.29
  -4  -6  -2 1568.34  107.09
   4  -7  -2   36.90    7.30
   4   7   2   55.59   11.00
   4  -7  -2   37.50    7.30
  -4  -7   2   40.20    6.90
  -4  -7   2   46.30    7.60
   4  -7  -2   40.00    6.70
   4   7   2   38.40    6.50
  -4   7  -2   50.89   10.00
   4   7  -2   32.20    7.40
  -4   7   2   51.19    5.80
   4   7  -2   60.99    7.80
  -4   7   2   50.79    6.20
   4  -7   2   61.19    7.60
   4  -7   2   34.40    6.10
  -4  -7  -2   53.29    7.50
  -4  -7  -2   42.50    8.80
   4   7  -2   54.09   10.30
   4  -7   2   38.60    6.60
   4   8   2 1137.29   82.69
  -4   8  -2 1042.90   82.89
  -4  -8   2 1223.68   82.29
   4  -8  -2 1050.39   81.99
  -4  -8   2 1214.38   82.19
   4  -8  -2 1115.99   81.99
   4  -8  -2 1050.99   82.79
   4   8   2 1171.38   81.79
  -4   8  -2 1097.19   81.59
  -4  -8   2 1196.08   82.49
   4   8   2 1263.77   83.49
   4  -8  -2 1069.99   81.69
   4   8  -2 1226.28   82.39
   4  -8   2 1146.69   82.89
  -4  -8  -2 1211.28   82.89
   4  -8   2 1073.79   81.79
  -4   8   2 1087.49   81.59
  -4  -8  -2 1105.29   82.39
  -4  -8  -2 1230.28   82.99
   4   8  -2 1260.57   83.09
  -4   8   2 1023.00   83.19
   4  -8   2 1078.89   82.09
  -4  -8  -2 1208.18   81.79
   4  -8   2 1083.49   81.69
   4   8  -2 1132.39   82.69
   4  -9  -2  117.59   10.80
   4   9   2  133.19   11.20
  -4   9  -2  114.79   10.30
  -4  -9   2  129.39   11.70
   4  -9  -2  109.19   12.00
  -4  -9   2  122.29   11.60
  -4   9  -2  106.79   14.30
   4  -9  -2  105.59   11.80
  -4   9   2  109.69   10.10
   4  -9   2  113.79   11.60
  -4  -9  -2  131.79   12.90
   4   9  -2  107.19   13.00
  -4   9   2   84.09   15.50
  -4  -9  -2   99.89   13.40
   4   9  -2  138.89   12.50
   4  -9   2  120.19   10.60
  -4  -9  -2  135.99   10.90
   4   9  -2  125.69   15.90
   4 -10  -2  807.32   69.89
  -4  10  -2  878.61   69.69
   4 -10  -2  991.20   68.29
   4  10   2  949.11   67.99
   4 -10  -2  951.20   68.09
   4  10   2  891.11   69.99
  -4  10  -2  925.61   67.59
  -4 -10   2  983.70   68.49
  -4 -10   2 1001.80   68.49
   4  10  -2  911.51   69.09
   4 -10   2  959.50   68.29
   4  10  -2  993.70   68.49
  -4  10   2  868.91   70.49
  -4 -10  -2  913.71   69.19
  -4  10   2  920.91   67.39
   4 -10   2  949.40   67.89
  -4 -10  -2  885.11   68.79
   4  10  -2 1000.10   70.09
   4 -10   2  962.70   68.09
  -4 -10  -2  994.10   67.39
   4 -11  -2   43.80    7.90
  -4 -11   2   51.89    8.10
  -4  11  -2   38.60   11.80
   4  11   2   47.70   13.20
   4 -11  -2   45.40    6.50
  -4 -11   2   51.49    6.60
   4  11   2   63.09    9.00
  -4  11   2   32.30    6.20
  -4 -11  -2   43.80    7.30
   4  11  -2   46.60   12.10
   4  11  -2   34.50    9.70
  -4 -11  -2   40.30   11.10
   4 -11   2   42.00    7.70
  -4  11   2   37.00   13.20
   4 -11   2   53.89    8.50
   4 -11   2   40.60    6.80
  -4  12  -2   85.99   16.50
   4 -12  -2  119.29   13.50
   4 -12  -2  132.39   13.10
  -4 -12   2  100.09   11.50
   4  12   2  142.69   20.30
   4 -12   2   93.69   13.10
  -4  12   2  120.49   10.40
   4  12  -2   79.49   15.70
  -4  12   2  115.09   19.10
   4  12  -2   87.79   16.10
  -4 -12  -2   92.99   16.60
  -4 -13   2   19.50    6.70
  -4 -13   2    8.40   10.40
  -4  13  -2   10.90   15.00
   4 -13  -2    3.80    8.60
   4  13   2   20.80   14.50
   4 -13  -2    6.90    7.60
  -4  13   2    6.90   15.50
   4  13  -2   14.40   13.20
   4 -13   2    9.60    8.00
   4 -13   2   17.90    8.60
   4  13  -2    5.40   10.30
  -4 -13  -2    2.40   10.80
  -4 -14   2  330.27   30.90
   4 -14  -2  335.97   28.70
  -4  14  -2  334.67   35.80
   4  14   2  333.47   33.90
   4 -14  -2  382.16   28.30
  -4 -14   2  349.57   27.20
  -4 -14  -2  354.36   31.30
  -4 -14  -2  349.87   26.40
   4  14  -2  304.47   32.90
  -4  14   2  338.17   36.50
   4 -14   2  328.87   28.50
   4  15   2    7.60   15.20
   4 -15  -2    8.10    8.30
  -4 -15   2   12.90    8.00
  -4 -15   2    7.30   12.50
   4 -15  -2    3.90   10.10
  -4  15  -2   21.10   17.90
   4 -15   2   -8.60    9.50
   4 -15   2    8.30    9.50
  -4  15   2   17.00   11.40
  -4 -15  -2   17.80   12.40
   4  15  -2    3.10   15.10
  -4 -15  -2   19.70    6.80
   4 -16  -2  227.08   19.80
  -4 -16   2  189.18   18.60
   4 -16  -2  213.58   21.50
   4  16   2  181.48   28.00
   4 -16   2  158.88   20.50
  -4 -16  -2  194.28   24.40
  -4 -16  -2  198.98   17.50
   4  16  -2  160.88   27.40
  -4  16   2  230.78   34.30
   4 -16   2  209.28   21.00
  -4 -17   2  125.89   16.00
  -4  17  -2  181.38   31.80
  -4 -17   2  127.59   22.90
   4 -17  -2  178.58   16.40
   4 -17  -2  172.08   19.60
   4  17  -2  119.79   22.30
  -4  17   2  169.18   32.90
  -4 -17  -2  168.58   24.20
  -4 -17  -2  128.89   14.00
   4 -17   2  145.39   18.30
   4 -17   2  137.19   18.00
  -4 -18   2  137.89   23.40
  -4  18  -2  152.28   32.00
   4  18   2  119.69   23.80
  -4 -18   2  118.49   15.30
  -4 -18  -2  128.69   13.00
   4 -18   2  133.89   17.70
  -4  18   2  136.49   38.70
  -4  19  -2    4.90   22.30
   4 -19  -2   17.00   12.70
   4  19   2  -23.80   18.20
   4 -19  -2  -11.00    7.30
  -4 -19   2    1.00   15.50
   4 -19   2   -0.80    9.10
  -4  19   2    8.10   24.50
   4 -19   2   10.40   11.30
  -4 -19  -2   -5.40   15.70
  -5   0  -2  403.26   32.20
  -5   0  -2  449.76   32.60
  -5   0   2  424.96   32.60
  -5   0  -2  393.06   32.40
   5   0  -2  451.55   32.30
   5   0  -2  496.05   32.50
   5   0   2  491.75   32.20
  -5   0   2  428.06   32.10
   5   0   2  415.86   32.60
   5   0   2  487.75   32.60
  -5   0   2  513.05   32.60
  -5   0  -2  468.35   32.70
   5   0  -2  387.26   32.60
   5   1   2  252.47   18.70
  -5  -1   2  243.48   18.80
   5   1   2  262.17   19.00
  -5  -1   2  262.37   18.60
  -5  -1   2  243.98   18.50
   5   1   2  247.78   18.80
  -5  -1  -2  267.87   19.00
  -5  -1  -2  240.38   18.70
   5   1  -2  248.08   18.70
  -5  -1  -2  246.38   18.50
  -5  -1  -2  248.38   18.70
   5   1  -2  256.57   19.00
  -5  -2   2  939.91   63.09
  -5   2  -2  937.61   63.19
   5   2   2  879.81   63.09
   5   2   2  842.42   63.09
  -5  -2   2  878.81   63.29
  -5  -2   2  774.42   62.89
  -5   2  -2  944.31   63.59
   5  -2  -2  843.92   62.69
  -5  -2   2  941.71   62.89
  -5  -2   2  909.91   63.29
   5  -2  -2  858.11   63.29
   5  -2  -2  889.11   63.39
   5   2   2  826.12   63.09
  -5   2   2  802.92   62.59
  -5   2   2  875.21   63.39
   5  -2   2  917.31   63.29
  -5  -2  -2  864.41   63.09
  -5  -2  -2  841.52   62.99
   5  -2   2  932.01   63.49
   5   2  -2  912.01   63.19
  -5  -2  -2  890.21   63.09
  -5   2   2  861.31   63.19
  -5  -3   2  823.02   55.29
  -5  -3   2  777.12   55.29
   5  -3  -2  728.83   55.29
   5  -3  -2  793.22   55.59
  -5   3  -2  815.42   55.79
  -5  -3   2  760.22   55.39
  -5   3  -2  821.52   55.19
   5   3   2  717.43   55.09
   5   3   2  732.03   55.29
   5  -3  -2  726.73   54.69
   5   3   2  713.73   55.09
  -5  -3   2  805.72   54.89
   5   3  -2  752.52   54.79
  -5  -3  -2  737.33   55.19
   5  -3   2  792.92   55.39
   5   3  -2  782.22   55.39
  -5   3   2  784.92   55.59
  -5  -3  -2  758.72   55.19
   5  -3   2  841.42   55.69
   5   3  -2  772.72   55.19
  -5   3   2  727.53   55.09
  -5   3   2  741.53   54.59
  -5  -3  -2  723.43   54.99
  -5   4  -2 1055.79   73.39
   5  -4  -2  930.51   73.09
   5   4   2 1004.70   72.89
  -5  -4   2 1173.68   72.99
   5   4   2  986.80   72.69
  -5   4  -2 1084.19   72.69
   5  -4  -2  878.91   72.09
  -5  -4   2 1086.39   72.99
   5  -4  -2  881.01   72.69
  -5  -4   2 1150.08   72.69
  -5   4   2  931.81   72.09
   5  -4   2 1078.49   73.29
  -5   4   2  907.31   72.59
  -5   4   2  895.81   73.09
   5  -4   2 1026.80   72.89
   5   4  -2 1076.69   72.79
   5   4  -2 1047.90   72.39
  -5  -4  -2 1026.60   72.79
  -5  -4  -2  981.30   72.49
  -5  -4  -2  932.71   72.49
   5   4  -2 1125.49   73.09
  -5  -4  -2 1034.90   72.99
   5   5   2 1326.07   98.29
  -5  -5   2 1456.15   98.19
   5  -5  -2 1288.47   98.19
   5   5   2 1374.36   98.49
   5  -5  -2 1337.47   97.59
  -5  -5   2 1333.97   98.29
  -5   5  -2 1425.66   98.89
   5  -5  -2 1461.95   98.89
  -5   5  -2 1338.37   97.99
  -5  -5   2 1435.16   98.39
   5   5  -2 1354.86   97.99
  -5  -5  -2 1426.36   98.39
  -5   5   2 1389.46   97.69
  -5  -5  -2 1368.46   98.49
  -5  -5  -2 1294.37   97.99
  -5   5   2 1308.57   97.99
   5   5  -2 1408.46   98.59
  -5   5   2 1367.86   98.89
   5  -5   2 1487.95   98.89
   5   5  -2 1355.66   98.19
  -5  -5  -2 1306.57   97.89
   5  -5   2 1335.47   98.29
  -5  -6   2 1602.04  119.49
  -5   6  -2 1740.13  119.19
   5   6   2 1640.44  119.69
   5  -6  -2 1634.04  119.39
   5  -6  -2 1631.34  118.79
   5   6   2 1622.34  119.79
  -5   6  -2 1689.43  120.19
  -5  -6   2 1703.03  119.59
  -5  -6   2 1696.93  119.39
   5  -6  -2 1760.52  120.09
  -5   6   2 1711.73  118.99
  -5  -6  -2 1692.63  119.59
   5   6  -2 1634.94  119.39
   5  -6   2 1674.43  119.49
  -5  -6  -2 1640.64  119.09
  -5   6   2 1684.63  119.19
  -5  -6  -2 1685.83  119.89
   5   6  -2 1648.64  119.79
  -5   6   2 1610.74  120.09
   5  -6   2 1809.42  120.19
  -5  -6  -2 1586.74  119.19
   5   6  -2 1628.04  119.29
   5  -7  -2 1000.00   74.99
   5   7   2  952.30   75.69
   5  -7  -2 1013.90   75.69
   5  -7  -2 1023.10   74.39
  -5  -7   2 1113.29   75.19
  -5   7  -2 1059.09   74.69
   5   7   2 1030.80   75.59
  -5  -7   2 1099.49   75.29
   5   7   2 1021.60   74.69
  -5  -7   2 1069.29   75.19
  -5  -7  -2 1020.20   74.89
  -5  -7  -2 1071.09   75.79
   5  -7   2 1032.70   74.49
   5   7  -2 1100.19   75.39
  -5   7   2 1018.60   74.59
  -5  -7  -2 1007.00   75.19
   5  -7   2 1036.10   75.19
  -5   7   2  939.51   76.09
  -5   7   2 1090.49   74.69
   5   7  -2 1011.70   75.89
   5  -7   2 1027.00   74.39
   5   7  -2 1071.69   75.09
   5  -7   2 1103.59   75.89
   5  -8  -2   77.19   10.60
  -5   8  -2   91.79   12.50
   5   8   2   89.79   11.50
  -5  -8   2  112.89   10.30
  -5  -8   2  114.59   10.80
   5   8   2   88.69    9.10
  -5   8  -2  115.89    9.10
  -5  -8   2  120.89   11.80
   5   8   2  104.99   13.60
  -5  -8  -2   89.79   10.80
  -5   8   2   86.39    9.10
  -5   8   2   85.79    9.00
  -5  -8  -2   76.19   11.50
   5  -8   2   96.99    8.90
   5  -8   2  112.09   11.20
   5   8  -2  112.59   11.90
   5   8  -2  123.99   13.10
   5  -8   2   89.89    9.50
   5  -8   2   96.19   10.30
  -5   9  -2  152.88   17.80
   5   9   2  180.78   21.50
   5  -9  -2  189.38   14.80
  -5   9  -2  171.98   14.30
  -5  -9   2  194.48   15.50
   5   9   2  167.68   17.00
   5  -9  -2  159.98   15.00
   5  -9  -2  182.98   16.00
   5   9   2  196.98   14.80
  -5   9   2  139.79   19.00
   5   9  -2  209.88   15.90
   5   9  -2  161.78   16.80
   5   9  -2  201.88   18.60
  -5  -9  -2  157.98   17.10
  -5  -9  -2  179.78   16.70
   5  -9   2  163.08   14.90
   5  -9   2  187.08   15.90
   5  -9   2  166.18   14.30
  -5   9   2  187.18   14.30
   5 -10  -2  430.36   33.80
  -5  10  -2  411.96   34.80
   5  10   2  440.86   32.00
   5 -10  -2  469.15   32.00
   5 -10  -2  395.96   32.80
  -5 -10   2  391.36   32.30
   5  10   2  389.56   34.80
  -5 -10   2  419.26   32.30
  -5 -10  -2  376.06   33.90
   5 -10   2  447.06   32.10
  -5 -10  -2  391.86   33.10
   5  10  -2  450.15   32.70
  -5 -10  -2  428.96   31.80
   5 -10   2  454.95   31.80
   5  10  -2  428.36   34.70
  -5  10   2  455.95   31.60
   5 -10   2  470.15   32.90
  -5  10   2  393.16   35.80
   5  10  -2  407.16   33.70
   5 -11  -2   45.70    7.00
  -5 -11   2   42.20    6.80
  -5  11  -2   29.80   11.60
   5 -11  -2   35.80    7.40
   5  11   2   41.50   12.40
   5 -11  -2   51.39    8.60
  -5 -11   2   40.20    7.70
   5 -11   2   34.10    8.00
   5 -11   2   47.40    9.10
   5 -11   2   35.70    6.00
  -5  11   2   34.80   13.40
  -5 -11  -2   32.30   10.50
   5  11  -2   29.00    9.40
   5  11  -2   36.30   11.10
  -5  11   2   31.20    6.20
  -5 -11  -2   42.20    7.90
   5 -12  -2 1038.80   79.29
   5  12   2 1033.50   81.19
  -5  12  -2 1093.09   81.99
   5 -12  -2  983.10   78.69
  -5 -12   2 1177.58   78.59
   5  12   2 1149.39   78.79
  -5 -12  -2 1136.49   78.19
   5 -12   2 1055.19   78.69
   5  12  -2 1146.49   80.99
  -5  12   2  939.81   82.19
  -5 -12  -2 1111.29   80.69
   5 -12   2 1099.69   79.59
   5  12  -2 1181.18   80.79
   5 -12   2 1062.69   78.69
   5 -13  -2  544.95   39.50
  -5 -13   2  493.95   38.60
  -5  13  -2  530.15   44.60
   5  13   2  568.54   38.70
   5  13   2  461.25   43.10
   5 -13  -2  582.44   40.10
  -5  13   2  537.45   46.10
  -5 -13  -2  487.35   38.20
   5  13  -2  464.05   42.30
   5  13  -2  515.75   41.70
  -5 -13  -2  486.05   41.90
   5 -13   2  524.25   40.20
   5 -13   2  497.35   39.20
   5  14   2  138.19   23.70
  -5 -14   2  181.08   15.90
  -5 -14   2  134.39   20.90
  -5  14  -2  167.18   27.80
   5 -14  -2  181.68   17.40
   5 -14  -2  137.39   17.20
  -5  14   2  137.69   28.10
   5 -14   2  184.18   18.10
  -5 -14  -2  131.39   21.30
   5 -14   2  126.89   17.00
   5  14  -2  166.88   22.70
   5  14  -2  197.48   21.40
  -5 -14  -2  163.58   14.80
   5 -15  -2   49.30   11.40
  -5 -15   2   60.69   11.60
   5 -15  -2   66.59   12.40
   5  15   2   44.30   16.60
  -5 -15  -2   52.69    9.50
   5 -15   2   59.79   12.40
   5 -15   2   50.99   10.90
   5  15  -2   46.70   15.30
  -5 -16   2  534.55   41.10
  -5  16  -2  603.84   56.39
   5 -16  -2  542.35   42.00
  -5 -16   2  587.64   45.90
   5 -16  -2  498.35   42.20
  -5 -16  -2  510.95   45.60
  -5  16   2  522.95   50.69
   5 -16   2  616.44   43.50
   5 -16   2  564.84   42.20
  -5 -16  -2  479.15   40.20
   5  16  -2  500.75   45.80
  -5  17  -2   88.49   24.00
   5 -17  -2   82.29   13.10
  -5 -17   2   67.89   12.70
  -5 -17   2   91.69   18.30
   5 -17  -2   95.19   16.30
  -5 -17  -2   36.80   17.40
  -5  17   2   77.79   25.20
   5  17  -2   58.39   17.80
   5 -17   2  104.49   16.30
   5 -17   2  102.29   16.30
  -5 -18   2  120.69   14.50
  -5  18  -2  134.99   27.00
   5 -18  -2  106.79   13.60
   5  18   2   98.29   22.20
  -5 -18   2   89.49   29.80
  -5 -18  -2  130.39   20.90
   5 -18   2  143.99   17.50
   5 -18   2  153.48   17.80
  -5 -18  -2   91.29   11.70
  -5  18   2  106.99   28.70
   6   0  -2  991.40   71.49
  -6   0  -2  970.10   71.99
  -6   0  -2 1022.80   71.99
  -6   0  -2  997.50   71.79
   6   0   2  968.00   71.89
   6   0  -2  997.70   71.99
   6   0   2  976.40   71.79
   6   0   2 1018.00   71.39
   6   0  -2 1003.80   71.69
  -6   0  -2 1035.60   71.39
  -6   0   2 1047.00   71.99
  -6   0   2  984.50   71.79
  -6   0   2  999.80   71.39
   6   1   2 1737.83  130.49
   6  -1  -2 1910.41  130.59
   6  -1  -2 1705.23  130.59
  -6  -1   2 1806.82  130.19
  -6  -1   2 1894.81  130.39
   6   1   2 1865.51  130.29
  -6  -1   2 1916.31  130.29
  -6   1  -2 1734.53  130.49
   6  -1  -2 1824.22  130.09
  -6  -1   2 1808.22  130.59
  -6   1  -2 1797.12  130.79
   6  -1   2 1862.11  130.69
  -6  -1  -2 1875.71  130.59
  -6   1   2 1797.42  130.59
  -6   1   2 1762.82  129.99
   6   1  -2 1749.72  130.59
  -6  -1  -2 1980.60  130.69
   6   1  -2 1786.52  130.29
  -6  -1  -2 1945.81  130.29
  -6  -1  -2 1850.91  130.49
  -6   1   2 1865.81  130.59
   6   1  -2 1914.71  130.29
   6  -1   2 1703.43  130.59
   6  -2  -2 1552.04  114.49
  -6   2  -2 1731.93  115.49
   6   2   2 1447.86  114.99
   6   2   2 1617.74  114.89
  -6  -2   2 1628.14  115.09
  -6  -2   2 1692.03  114.89
  -6  -2   2 1648.83  114.59
  -6   2  -2 1691.23  115.09
  -6  -2   2 1700.63  114.79
   6  -2  -2 1503.45  115.09
  -6  -2   2 1622.14  115.19
   6  -2  -2 1661.43  115.29
   6   2   2 1559.04  114.99
  -6  -2  -2 1564.84  114.89
   6  -2   2 1683.83  115.39
  -6   2   2 1537.05  114.39
  -6   2   2 1533.35  115.09
  -6  -2  -2 1537.85  114.99
  -6   2   2 1629.44  115.29
   6   2  -2 1651.23  115.09
   6  -2   2 1604.94  115.19
  -6  -2  -2 1652.63  114.89
  -6   3  -2  243.88   18.20
   6   3   2  198.28   17.50
  -6  -3   2  227.58   17.20
  -6  -3   2  220.48   17.10
  -6  -3   2  205.08   17.70
  -6  -3   2  213.88   16.70
   6  -3  -2  239.38   17.60
   6  -3  -2  213.28   17.50
   6  -3  -2  229.28   16.60
   6   3   2  213.18   17.30
   6   3   2  208.88   17.30
  -6   3  -2  262.97   17.40
  -6   3   2  250.37   17.30
  -6  -3  -2  205.18   17.00
  -6  -3  -2  202.48   17.10
   6   3  -2  212.38   17.60
  -6  -3  -2  189.68   17.10
  -6   3   2  242.98   16.30
   6  -3   2  262.87   17.90
  -6   3   2  227.48   18.00
   6   3  -2  227.08   16.80
  -6  -4   2  168.38   13.30
  -6  -4   2  157.18   13.40
   6   4   2  147.69   14.20
   6  -4  -2  185.08   12.80
   6  -4  -2  175.38   14.00
   6   4   2  176.38   13.80
  -6  -4  -2  140.99   13.10
   6  -4   2  191.88   14.30
  -6  -4  -2  167.48   13.80
   6   4  -2  155.78   13.50
   6   4  -2  162.88   14.20
  -6  -4  -2  157.78   13.50
  -6   4   2  189.28   13.40
   6   4  -2  170.08   13.20
   6  -5  -2   23.80    5.40
   6   5   2   29.60    6.40
   6  -5  -2   30.40    5.30
  -6   5  -2   27.50    6.00
  -6  -5   2   36.40    6.40
  -6   5  -2   21.70    4.50
   6  -5  -2   28.30    3.70
   6   5   2   26.60    5.80
  -6  -5   2   24.60    6.30
  -6  -5   2   22.60    4.50
   6   5  -2   25.60    5.20
  -6   5   2   28.80    6.80
   6   5  -2   23.90    6.40
  -6  -5  -2   31.40    5.00
   6  -5   2   29.40    5.80
  -6   5   2   23.40    4.50
   6   5  -2   24.10    4.70
   6  -5   2   21.90    5.50
  -6  -5  -2   32.00    4.50
  -6  -5  -2   33.00    5.60
  -6   5   2   27.20    3.90
  -6  -5  -2   40.20    6.60
   6  -6  -2 2942.51  189.98
  -6   6  -2 2521.45  189.78
  -6   6  -2 2619.34  188.88
  -6  -6   2 2423.16  189.08
  -6  -6   2 2651.63  189.28
   6   6   2 2565.94  189.08
   6  -6  -2 2696.03  188.38
   6   6   2 2799.52  189.48
  -6  -6   2 2628.24  188.98
   6  -6  -2 2718.43  189.18
  -6  -6  -2 2721.53  189.48
   6   6  -2 2514.15  188.98
  -6  -6  -2 2741.13  188.88
   6   6  -2 2397.86  188.68
   6   6  -2 2594.84  189.48
  -6   6   2 2686.13  189.88
   6  -6   2 2542.65  189.18
  -6   6   2 2696.73  188.88
   6  -6   2 2634.24  189.68
  -6  -6  -2 2737.03  189.28
  -6   6   2 2905.81  188.58
  -6  -6  -2 2625.14  188.88
   6  -7  -2  936.71   63.89
  -6  -7   2  822.62   64.69
   6  -7  -2  906.51   64.79
  -6  -7   2  867.21   64.69
  -6  -7   2  806.52   64.89
   6  -7  -2  963.60   65.59
   6   7   2  979.00   65.19
  -6   7  -2  789.32   64.19
   6   7   2  919.21   65.29
  -6  -7  -2 1008.90   65.49
   6   7  -2  873.11   64.59
   6   7  -2  803.82   64.99
   6  -7   2  751.12   64.69
   6   7  -2  819.42   64.49
  -6  -7  -2  973.30   64.39
  -6   7   2  971.80   64.09
  -6   7   2  899.11   65.79
   6  -7   2  802.52   65.19
  -6  -7  -2  949.21   64.89
  -6   7   2  909.21   64.29
  -6  -7  -2  961.00   64.69
   6   8   2 1125.89   82.19
   6  -8  -2 1083.99   81.59
  -6  -8   2 1227.58   81.79
   6   8   2 1171.08   81.19
  -6  -8   2 1206.38   81.69
  -6   8  -2  970.30   82.29
   6  -8  -2 1095.39   80.69
   6   8   2 1216.68   82.19
  -6   8  -2 1074.69   81.09
   6  -8   2 1076.39   80.79
  -6   8   2 1102.89   81.09
  -6  -8  -2 1216.58   81.49
   6   8  -2 1093.99   82.09
   6  -8   2 1087.89   80.69
  -6  -8  -2 1205.88   82.39
   6  -8   2 1055.39   81.59
   6   8  -2 1197.48   81.79
   6   8  -2 1180.18   81.49
  -6  -8  -2 1198.08   81.19
  -6   8   2  999.90   82.59
  -6   8   2 1101.79   80.99
  -6   9  -2   26.70    8.70
   6  -9  -2   27.10    8.30
   6   9   2   18.20    7.80
   6   9   2   32.10    6.40
  -6  -9   2   45.30    8.50
   6  -9  -2   38.50    6.20
   6   9   2   32.30    8.80
  -6   9  -2   24.30    4.90
   6  -9  -2   34.80    6.00
  -6  -9  -2   47.00    9.60
   6  -9   2   38.00    5.50
   6  -9   2   35.50    7.40
   6   9  -2   34.00    8.90
  -6  -9  -2   28.90    7.70
   6  -9   2   36.90    5.90
   6   9  -2   17.00    7.30
  -6   9   2   30.50    5.30
  -6  -9  -2   18.60    8.50
   6   9  -2   41.00    7.60
  -6   9   2   22.80    9.60
   6 -10  -2  284.87   21.40
  -6  10  -2  230.68   24.20
   6  10   2  262.47   23.30
  -6 -10   2  252.47   21.40
   6  10   2  238.18   22.70
   6  10   2  272.97   19.90
   6 -10  -2  264.27   20.30
   6 -10  -2  272.57   20.00
  -6 -10   2  239.18   20.30
  -6  10   2  261.37   19.60
   6 -10   2  226.78   20.10
  -6  10   2  211.28   25.10
  -6 -10  -2  261.77   20.90
  -6 -10  -2  207.68   22.70
  -6 -10  -2  225.48   22.50
   6  10  -2  260.07   23.20
   6  10  -2  278.37   20.80
   6 -10   2  239.98   19.50
   6 -10   2  250.57   21.50
   6  10  -2  245.98   22.90
   6 -11  -2   42.50    9.00
  -6 -11   2   54.59   10.50
  -6  11  -2   50.79   12.70
   6 -11  -2   50.49    7.60
   6  11   2   61.09   12.20
   6 -11  -2   43.40    7.70
  -6 -11  -2   25.30   11.20
   6  11  -2   38.40   10.70
  -6  11   2   37.60   14.00
   6 -11   2   59.39    8.40
   6  11  -2   55.29   11.50
  -6  11   2   40.90    9.20
  -6 -11  -2   52.79    9.40
   6 -11   2   56.39    7.30
   6 -11   2   55.79   11.40
   6 -12  -2 1717.03  115.99
  -6  12  -2 1536.25  117.69
   6  12   2 1608.14  117.29
   6 -12  -2 1659.73  115.09
  -6 -12   2 1571.94  115.09
   6  12   2 1636.14  115.09
   6 -12   2 1593.24  116.09
   6 -12   2 1552.54  114.99
   6  12  -2 1621.74  116.99
   6 -12   2 1507.15  114.99
  -6  12   2 1649.33  118.89
   6  12  -2 1500.85  116.59
  -6 -12  -2 1686.23  117.19
  -6 -13   2   21.70    7.90
   6  13   2   30.70   13.40
  -6  13  -2   20.10   14.40
   6 -13  -2   39.50    8.70
  -6 -13  -2   29.40    6.90
   6 -13   2   24.20    7.90
   6  13  -2    8.90   11.30
  -6 -13  -2   17.20   12.50
  -6  13   2   35.10   16.70
   6 -13   2   28.50   10.00
   6  13  -2   20.40   12.20
  -6  14  -2  254.77   31.70
   6  14   2  239.48   28.50
   6 -14  -2  258.47   23.40
   6 -14  -2  281.77   24.10
  -6 -14   2  292.47   22.50
  -6 -14   2  219.18   27.10
   6  14  -2  246.48   27.30
   6 -14   2  261.57   23.30
  -6 -14  -2  281.67   21.60
   6  14  -2  283.37   27.70
  -6  14   2  280.77   32.10
  -6 -14  -2  228.48   27.00
   6 -14   2  314.67   25.40
   6  15   2   40.90   16.20
  -6 -15   2   54.89   11.70
   6 -15  -2   69.19   13.30
   6 -15  -2   54.89   11.30
   6 -15   2   78.79   14.90
   6 -15   2   73.29   13.30
   6  15  -2   59.59   15.50
  -6 -15  -2   56.09    8.80
  -6 -16   2  317.37   28.00
  -6  16  -2  352.06   39.80
   6  16   2  340.97   34.40
  -6 -16   2  298.27   33.00
   6 -16  -2  400.16   29.50
   6 -16  -2  362.56   29.20
  -6  16   2  382.26   40.80
   6 -16   2  335.37   28.90
  -6 -16  -2  399.66   34.20
   6 -16   2  328.87   30.40
  -6 -16  -2  327.57   26.90
   6  16  -2  286.17   33.20
  -6  17  -2  100.49   24.50
   6 -17  -2   70.69   12.50
  -6 -17   2   48.50   10.70
   6 -17  -2   88.99   15.20
  -6 -17   2   53.19   18.20
  -6  17   2   82.99   24.40
   6 -17   2   67.69   14.10
  -6 -17  -2   61.99   17.60
   6  17  -2   51.99   16.20
  -6 -17  -2   51.19    9.30
   6 -17   2   80.49   14.70
  -6  18  -2  203.78   36.40
   6  18   2  124.79   25.90
  -6 -18   2  136.49   15.70
  -6 -18   2  159.18   25.30
  -6 -18  -2  140.89   25.00
  -6 -18  -2  119.99   13.10
   6 -18   2  161.48   18.30
   6 -18   2  167.38   19.00
  -6  18   2  213.38   35.90
   7   0  -2 3769.62  261.67
   7   0   2 3770.02  261.27
   7   0   2 3763.72  261.77
   7   0  -2 3586.34  261.37
   7   0  -2 3535.35  261.87
  -7   0  -2 3839.52  261.97
  -7   0  -2 3753.12  261.97
  -7   0  -2 3659.23  261.17
  -7   0   2 3745.13  261.97
  -7   0   2 3699.43  261.77
   7   0   2 3469.25  261.87
  -7   0   2 3619.64  261.27
  -7   0  -2 3666.83  261.77
   7  -1  -2  138.39   10.90
  -7  -1   2  116.89    9.50
  -7  -1   2  116.99    9.70
   7  -1  -2  122.69   10.10
  -7  -1   2  131.89   10.20
  -7  -1   2  109.29   10.00
   7  -1  -2  132.79    9.70
  -7   1  -2  122.79   11.00
   7   1   2   96.79   10.40
   7   1  -2  122.69   10.70
   7  -1   2  130.09   10.30
  -7   1   2  119.59    9.20
  -7   1   2  133.09   10.30
  -7  -1  -2  111.99   10.00
   7   1  -2  100.19    9.60
  -7  -1  -2  119.79   10.00
  -7  -1  -2  111.79   10.60
   7   1  -2  109.09   10.20
  -7  -1  -2  119.69    9.60
  -7   1   2  109.59   10.50
   7  -1   2  135.79   10.80
  -7  -2   2  678.93   46.60
   7   2   2  580.64   46.60
  -7  -2   2  721.73   47.00
   7   2   2  601.14   46.90
  -7   2  -2  748.83   47.50
  -7  -2   2  619.24   46.30
   7  -2  -2  673.13   46.30
   7  -2  -2  661.83   47.00
  -7  -2   2  674.13   47.10
   7  -2  -2  644.84   47.10
  -7  -2   2  654.63   46.50
   7   2  -2  708.53   47.10
  -7  -2  -2  581.94   46.50
  -7   2   2  597.94   46.00
  -7  -2  -2  604.44   46.50
   7   2  -2  722.33   47.00
  -7   2   2  591.24   47.10
  -7  -2  -2  583.34   46.70
  -7   2   2  594.34   46.80
  -7  -3   2  960.30   67.89
  -7  -3   2  969.60   67.69
   7   3   2  872.71   67.99
   7   3   2  890.01   67.99
   7  -3  -2  935.51   68.29
  -7  -3   2  910.61   67.49
   7  -3  -2  962.40   68.39
   7   3   2  916.71   67.99
  -7  -3   2  950.80   68.09
   7  -3  -2  968.80   67.39
  -7   3  -2 1014.40   68.09
  -7  -3   2  925.51   68.19
  -7  -3  -2  902.91   67.89
  -7  -3  -2  903.51   67.89
  -7   3   2  915.71   67.19
   7   3  -2  971.00   68.19
   7  -3   2 1051.09   68.59
   7  -3   2  996.20   68.39
   7   3  -2  958.80   67.69
  -7   3   2  944.91   68.09
  -7   3   2  957.20   68.49
  -7  -3  -2  889.51   67.79
   7   4   2  156.68   13.80
  -7  -4   2  156.88   13.20
   7   4   2  160.78   14.30
   7  -4  -2  173.98   12.70
  -7  -4   2  146.89   13.10
  -7   4  -2  188.78   13.50
  -7   4  -2  174.38   14.90
  -7  -4   2  149.09   13.30
   7  -4  -2  176.08   14.00
  -7  -4   2  141.59   14.30
   7  -4  -2  169.98   14.20
   7  -4   2  177.68   14.40
  -7   4   2  186.78   15.10
  -7   4   2  186.98   12.40
  -7  -4  -2  159.38   13.20
  -7  -4  -2  153.48   13.40
   7  -4   2  176.88   14.10
   7   4  -2  143.59   13.00
  -7  -4  -2  148.59   13.80
  -7  -4  -2  168.38   13.60
  -7  -5   2 2197.38  151.18
  -7  -5   2 2045.10  151.08
   7  -5  -2 2284.97  151.78
  -7  -5   2 1989.90  151.18
  -7   5  -2 2081.89  150.98
   7  -5  -2 2153.18  151.28
  -7   5  -2 2113.89  151.78
  -7  -5   2 2070.09  150.78
   7   5   2 2150.58  151.28
   7  -5  -2 2041.30  150.28
   7   5   2 2009.30  150.98
   7   5  -2 1928.01  150.58
  -7  -5  -2 2161.48  151.18
  -7  -5  -2 2176.98  151.18
  -7   5   2 2155.08  151.08
  -7   5   2 2211.88  150.28
  -7  -5  -2 2049.20  150.88
  -7  -5  -2 2202.18  150.98
  -7   5   2 2185.98  151.78
   7  -5   2 2020.40  151.28
   7   5  -2 2068.79  151.28
   7  -5   2 2247.38  151.78
  -7  -6   2 1828.22  134.09
   7   6   2 1593.84  135.09
  -7  -6   2 1899.51  134.39
   7  -6  -2 1781.62  133.29
  -7  -6   2 2064.69  134.19
  -7  -6   2 1984.10  134.39
   7  -6  -2 1921.51  134.89
   7   6   2 1866.81  134.19
  -7   6  -2 1824.62  134.89
   7  -6  -2 1821.42  134.39
  -7   6  -2 1983.90  134.09
  -7  -6  -2 1813.52  134.29
  -7  -6  -2 1905.51  134.49
   7   6  -2 1935.51  134.19
  -7   6   2 1828.82  133.99
  -7   6   2 1713.33  134.79
   7  -6   2 1947.71  134.69
   7  -6   2 2044.20  135.09
  -7  -6  -2 1884.71  133.99
  -7  -6  -2 1796.62  133.99
   7   6  -2 1880.01  133.79
   7   6  -2 1909.41  134.59
  -7   6   2 1894.41  133.49
   7   7   2  844.12   60.39
  -7   7  -2  796.82   61.09
  -7  -7   2  908.31   60.59
   7  -7  -2  762.32   60.19
  -7   7  -2  825.62   59.69
  -7  -7   2  943.71   60.29
   7  -7  -2  805.52   59.09
   7   7   2  781.52   60.49
  -7   7   2  711.03   60.89
  -7  -7  -2  827.62   59.69
  -7  -7  -2  813.62   60.09
   7   7  -2  871.91   59.89
   7   7  -2  893.41   59.99
  -7   7   2  801.02   59.29
   7  -7   2  807.02   60.29
  -7  -7  -2  792.62   60.49
   7   7  -2  859.51   60.69
  -7   7   2  766.62   59.69
  -7  -7  -2  847.62   60.79
   7  -8  -2  205.38   15.50
  -7  -8   2  191.58   16.80
   7   8   2  206.68   18.10
   7   8   2  178.08   18.10
  -7   8  -2  183.48   15.70
  -7   8  -2  164.58   18.50
  -7  -8  -2  225.48   18.50
  -7  -8  -2  228.48   15.60
  -7  -8  -2  210.18   17.60
  -7   8   2  172.38   19.10
   7   8  -2  193.48   16.10
  -7   8   2  209.68   15.40
   7   8  -2  189.58   17.10
  -7   8   2  187.38   15.70
   7   8  -2  160.28   17.60
   7  -8   2  190.78   17.30
   7   9   2  961.10   75.49
   7  -9  -2 1160.28   74.39
  -7  -9   2  946.91   74.89
   7  -9  -2 1105.89   73.89
   7  -9  -2 1035.70   74.99
   7   9   2  971.30   75.19
  -7  -9   2 1025.60   74.79
  -7   9  -2 1060.99   76.39
  -7   9   2 1161.68   74.19
   7   9  -2  934.51   75.39
  -7   9   2 1054.59   76.59
  -7  -9  -2  972.80   74.19
  -7  -9  -2  982.50   75.49
  -7   9   2 1072.99   74.29
  -7  -9  -2  991.10   74.69
   7   9  -2  977.60   74.59
   7   9  -2 1002.90   74.99
   7  -9   2 1091.09   75.29
  -7 -10   2  247.78   19.60
   7 -10  -2  214.68   18.80
   7 -10  -2  208.58   18.60
  -7  10  -2  201.08   23.30
   7 -10  -2  214.48   20.40
  -7 -10   2  268.77   21.30
   7  10   2  228.18   21.70
   7  10   2  247.28   21.90
   7 -10   2  236.38   18.70
   7 -10   2  232.88   18.20
  -7 -10  -2  220.38   18.10
  -7 -10  -2  261.07   20.80
   7  10  -2  263.27   21.50
   7 -10   2  248.58   20.90
  -7 -10  -2  181.58   21.80
   7  10  -2  247.98   22.00
  -7 -11   2  165.88   17.10
  -7  11  -2  129.69   21.40
  -7 -11   2  160.08   14.40
   7  11   2  202.48   19.30
   7 -11  -2  193.38   14.70
   7 -11  -2  193.98   16.90
  -7  11   2  143.99   22.70
  -7 -11  -2  143.59   19.00
   7 -11   2  144.19   13.70
   7  11  -2  149.99   17.60
   7  11  -2  155.88   18.70
  -7 -11  -2  175.18   13.80
   7 -11   2  141.09   17.20
   7 -12  -2  519.55   45.20
  -7 -12   2  701.93   46.30
   7  12   2  565.94   48.00
  -7  12  -2  666.33   50.29
   7 -12  -2  579.64   46.70
   7  12   2  606.44   45.30
   7 -12   2  705.73   47.50
  -7 -12  -2  605.54   45.50
  -7  12   2  512.45   50.39
   7 -12   2  653.93   45.30
  -7 -12  -2  586.34   48.40
   7  12  -2  656.73   47.70
  -7 -13   2  103.49   13.60
   7 -13  -2  113.99   14.80
  -7  13  -2  112.49   18.40
   7  13   2   86.09   17.90
   7 -13  -2   96.09   12.80
   7  13  -2   91.29   17.00
  -7  13   2  103.99   20.00
  -7 -13  -2   99.69   12.00
   7 -13   2  121.69   15.70
   7 -13   2  124.59   10.60
   7 -13   2  100.99   12.40
   7  13  -2   93.79   15.90
  -7 -14   2  153.78   15.40
   7 -14  -2  131.69   16.60
   7  14   2  130.39   20.90
  -7  14  -2  163.28   23.00
   7 -14  -2  121.79   15.50
  -7 -14  -2  136.69   14.00
   7  14  -2  139.39   19.50
   7 -14   2  167.08   18.80
   7 -14   2  142.29   15.10
   7  14  -2  138.09   21.30
   7 -15  -2   95.89   13.80
   7  15   2   51.49   15.20
  -7 -15   2   69.89   12.30
   7 -15  -2   81.19   13.00
  -7 -15   2   64.59   15.10
   7 -15   2   90.29   12.50
  -7 -15  -2   59.99   15.40
  -7  15   2   82.69   21.40
   7 -15   2   96.19   16.40
   7  15  -2   85.39   16.10
  -7 -15  -2   60.49   10.70
   7  15  -2   63.79   14.40
   7 -16  -2  263.37   25.30
  -7  16  -2  361.66   39.10
  -7 -16   2  303.77   24.90
   7 -16  -2  290.57   26.00
  -7 -16   2  332.27   31.10
   7  16   2  259.37   30.30
   7  16  -2  266.67   29.00
  -7 -16  -2  294.77   31.50
   7 -16   2  305.67   25.10
   7 -16   2  311.47   27.80
  -7  16   2  285.77   38.00
  -7 -16  -2  264.47   23.60
  -7  17  -2   56.99   22.90
   7 -17  -2   22.00   10.10
   7 -17  -2   38.00    9.90
  -7 -17   2    7.10    9.10
  -7 -17   2   -4.10   23.00
   7 -17   2   21.70   12.10
   7 -17   2   25.30    9.60
   7  17  -2    1.60   13.00
  -7  17   2   46.90   28.80
  -7 -18   2  130.49   21.40
  -7  18  -2  134.29   27.30
  -7 -18   2   99.59   14.40
   7 -18  -2  100.19   15.10
   7 -18  -2  106.79   13.70
   7  18   2   80.39   19.10
  -7  18   2  108.09   27.10
  -7 -18  -2  108.29   21.50
   7 -18   2  144.29   15.80
   8   0  -2  145.59   11.80
  -8   0   2  145.99   11.20
  -8   0  -2  125.69   12.60
   8   0  -2  157.28   11.90
  -8   0  -2  127.29   11.90
  -8   0   2  167.48   12.20
  -8   0  -2  149.49   11.90
   8   0   2  135.29   11.90
  -8   0  -2  146.09   11.10
   8   0   2  140.79   11.60
  -8   0   2  133.09   12.40
   8   0   2  152.58   12.70
   8  -1  -2  499.95   32.20
  -8  -1   2  435.36   32.30
  -8  -1   2  380.06   32.00
  -8   1  -2  417.56   32.50
   8   1   2  472.15   32.90
  -8   1  -2  414.86   33.00
   8   1   2  471.15   32.40
   8  -1  -2  485.15   32.70
  -8  -1  -2  443.76   32.90
   8   1  -2  381.76   32.30
   8   1  -2  373.96   32.10
   8   1  -2  384.56   32.70
   8  -1   2  421.56   32.60
  -8  -1  -2  458.95   32.10
   8  -1   2  420.96   32.90
  -8   1   2  487.65   31.90
  -8  -1  -2  483.45   32.70
  -8  -1  -2  441.16   32.50
  -8   1   2  485.65   33.00
  -8   2  -2  309.87   25.00
   8  -2  -2  341.77   24.50
   8   2   2  342.97   25.40
  -8  -2   2  376.66   25.30
  -8   2  -2  307.97   25.80
   8   2   2  339.97   25.20
  -8  -2   2  321.87   24.70
  -8  -2   2  333.67   24.60
   8  -2  -2  327.27   25.30
  -8  -2   2  332.67   24.90
   8  -2  -2  335.57   25.60
  -8  -2  -2  332.97   24.90
   8  -2   2  303.67   25.50
   8  -2   2  299.27   25.20
  -8  -2  -2  339.87   24.80
  -8   2   2  339.37   25.20
   8   2  -2  357.16   25.60
  -8  -2  -2  348.47   25.50
  -8   2   2  319.27   25.70
  -8  -2  -2  360.06   25.20
  -8   2   2  328.17   24.20
   8   2  -2  334.37   25.20
   8  -3  -2 1471.95  102.49
  -8   3  -2 1308.17  103.09
  -8  -3   2 1356.76  102.59
  -8  -3   2 1481.55  102.89
  -8  -3   2 1462.45  102.99
  -8   3  -2 1360.16  103.69
   8   3   2 1450.45  103.19
   8   3   2 1539.75  103.19
   8  -3  -2 1402.56  103.49
   8   3   2 1462.95  103.29
  -8  -3   2 1357.66  103.29
   8  -3  -2 1556.94  103.69
  -8  -3   2 1378.16  103.19
   8  -3   2 1259.37  103.39
  -8  -3  -2 1565.34  103.29
  -8  -3  -2 1505.65  102.99
  -8   3   2 1464.55  103.29
   8  -3   2 1385.56  103.49
  -8  -3  -2 1570.94  103.09
  -8   3   2 1421.86  102.29
   8   3  -2 1408.66  103.19
  -8   3   2 1485.15  103.69
   8   4   2  824.72   58.09
   8  -4  -2  824.92   57.29
   8   4   2  805.92   58.09
  -8  -4   2  783.32   58.09
  -8   4  -2  781.12   58.09
  -8  -4   2  742.53   57.49
   8   4   2  807.72   58.29
   8  -4  -2  839.62   58.69
  -8  -4   2  735.33   58.29
  -8   4  -2  756.52   58.89
  -8  -4   2  781.02   57.99
   8  -4  -2  818.22   58.49
  -8   4   2  872.41   58.29
  -8  -4  -2  867.71   58.09
  -8  -4  -2  806.02   57.99
  -8   4   2  812.92   57.09
   8   4  -2  745.63   57.69
   8  -4   2  766.92   58.49
  -8   4   2  816.52   58.89
   8  -4   2  784.62   58.59
  -8  -4  -2  845.92   58.09
   8   4  -2  767.32   58.29
  -8  -4  -2  814.02   58.19
   8  -5  -2  836.92   60.59
  -8  -5   2  845.42   60.19
   8   5   2  834.22   60.59
  -8   5  -2  792.22   60.09
  -8  -5   2  787.22   60.59
  -8  -5   2  831.72   59.89
   8   5   2  817.72   60.19
  -8  -5   2  758.02   60.09
  -8   5  -2  855.51   61.09
  -8   5   2  829.42   60.19
  -8  -5  -2  860.21   60.29
  -8  -5  -2  806.02   59.99
   8   5  -2  815.82   59.69
   8  -5   2  915.11   60.99
  -8  -5  -2  827.32   60.19
  -8   5   2  883.11   59.19
  -8  -5  -2  787.92   60.19
  -8  -6   2  993.20   71.09
   8  -6  -2  931.71   71.19
  -8  -6   2 1026.40   70.59
  -8   6  -2  901.61   70.39
  -8  -6   2  997.10   70.69
  -8   6  -2  834.62   71.29
   8   6   2 1044.30   70.79
   8  -6  -2  942.41   71.79
   8   6   2 1040.60   71.09
   8  -6  -2  951.00   69.69
  -8  -6   2 1006.20   70.59
   8  -6   2  863.51   70.79
  -8   6   2 1001.10   69.69
  -8   6   2  887.31   71.39
  -8   6   2 1000.40   70.49
   8   6  -2  979.40   71.09
  -8  -6  -2 1079.49   70.99
   8  -6   2  866.91   71.09
   8   6  -2  994.70   70.19
  -8  -6  -2 1073.69   70.79
  -8  -6  -2 1041.00   70.79
  -8  -7   2  201.18   17.90
   8  -7  -2  242.38   18.40
   8  -7  -2  234.88   16.40
  -8  -7   2  187.48   16.60
  -8   7  -2  214.48   17.30
   8   7   2  203.48   18.20
   8   7   2  197.98   18.70
  -8  -7   2  181.28   23.80
  -8   7  -2  188.48   19.30
   8   7  -2  194.28   17.30
  -8  -7  -2  230.78   16.80
  -8   7   2  238.58   17.00
  -8  -7  -2  221.68   18.90
   8   7  -2  189.78   18.70
  -8  -7  -2  210.38   18.50
  -8   7   2  215.18   19.70
   8  -7   2  218.78   18.40
   8  -8  -2  269.77   18.30
   8  -8  -2  273.37   20.40
   8   8   2  220.78   21.60
  -8  -8   2  198.18   18.40
   8   8   2  202.88   20.90
  -8  -8   2  226.68   20.00
  -8  -8   2  212.28   20.70
  -8   8  -2  216.08   21.40
  -8   8   2  259.87   18.80
  -8   8   2  268.07   18.00
  -8  -8  -2  261.87   18.40
   8   8  -2  213.68   19.30
   8  -8   2  249.78   20.50
   8   8  -2  214.88   20.80
   8   8  -2  239.78   18.90
  -8  -8  -2  228.98   20.40
  -8   8   2  208.18   21.90
  -8  -8  -2  214.08   20.40
  -8   9  -2  179.38   20.80
   8   9   2  211.48   19.00
  -8  -9   2  190.78   17.90
   8  -9  -2  238.18   19.00
   8   9   2  212.08   20.20
  -8  -9   2  185.28   19.60
   8   9  -2  184.88   17.20
   8   9  -2  189.48   19.50
   8   9  -2  176.68   18.20
  -8  -9  -2  239.28   19.40
   8  -9   2  190.18   18.80
  -8  -9  -2  229.88   19.40
  -8   9   2  244.08   22.10
   8  10   2 1756.02  127.89
   8 -10  -2 1782.32  127.29
  -8 -10   2 1801.22  126.99
  -8  10  -2 1612.04  128.39
  -8 -10   2 1803.92  127.19
   8  10   2 1750.22  127.39
   8 -10  -2 1915.81  126.49
   8 -10  -2 1833.42  125.89
  -8 -10  -2 1812.62  126.39
  -8  10   2 1646.54  128.49
   8  10  -2 1762.22  126.99
   8  10  -2 1752.32  127.79
   8 -10   2 1692.23  127.29
  -8 -11   2  238.68   22.50
   8 -11  -2  266.27   22.10
  -8  11  -2  234.28   25.50
   8 -11  -2  238.28   20.80
  -8 -11   2  256.47   19.80
   8  11   2  243.68   23.60
   8  11   2  239.68   22.80
  -8  11   2  222.48   26.60
   8  11  -2  240.88   23.70
  -8 -11  -2  217.98   18.60
   8  11  -2  218.78   21.60
  -8 -11  -2  245.28   21.60
  -8 -11  -2  219.78   23.60
   8 -11   2  287.27   22.70
  -8 -12   2  550.54   40.80
   8 -12  -2  501.85   39.10
   8 -12  -2  542.25   41.00
   8 -12  -2  497.45   39.00
   8  12   2  518.75   41.80
  -8  12  -2  459.75   44.50
  -8 -12  -2  537.85   40.00
   8  12  -2  516.95   41.00
  -8 -12  -2  565.94   39.40
  -8 -12  -2  522.55   42.30
   8 -12   2  557.64   41.50
  -8  12   2  496.15   44.80
   8  12  -2  558.84   42.70
   8 -12   2  511.15   38.80
  -8  13  -2  142.29   22.40
   8 -13  -2  130.59   15.60
   8  13   2   96.29   17.40
   8 -13  -2  113.59   12.80
  -8 -13   2   98.19   14.10
   8 -13   2  120.59   10.80
   8  13  -2   85.09   16.00
  -8  13   2  100.19   15.10
   8  13  -2   99.29   16.40
   8 -13   2  122.39   12.10
  -8 -13  -2   89.89   12.80
   8 -14  -2  289.47   22.30
   8  14   2  250.67   26.50
  -8 -14   2  240.58   22.80
   8 -14  -2  288.67   24.50
  -8 -14  -2  260.47   21.60
   8 -14   2  273.97   25.40
   8 -14   2  263.37   21.90
   8  14  -2  228.08   25.20
   8  14  -2  257.97   27.60
   8 -15  -2   48.10    9.50
  -8 -15   2   27.60   14.10
   8 -15  -2   51.39   11.70
  -8 -15   2   43.10    9.80
  -8  15  -2   66.79   20.20
   8  15   2   40.60   13.90
   8 -15   2   51.49   12.50
   8  15  -2   31.50   12.40
   8  15  -2   57.49   15.00
  -8 -15  -2   48.00   11.30
  -8 -15  -2   41.80    8.30
   8 -15   2   53.19    9.10
  -8  15   2   56.79   21.70
   8 -16  -2  132.59   14.90
  -8 -16   2   98.99   14.40
   8  16   2   94.29   20.90
   8 -16  -2  135.69   16.20
  -8 -16   2  104.09   19.80
  -8  16  -2  159.58   31.30
  -8 -16  -2   98.49   12.80
   8 -16   2  106.09   17.80
  -8 -16  -2  127.49   23.30
  -8  16   2  135.29   25.90
   8 -16   2  120.29   14.60
   8  16  -2   91.49   16.80
  -8 -17   2    3.90    9.00
  -8 -17   2   -4.80   15.90
   8 -17  -2   24.20    9.80
   8 -17  -2   14.70    9.30
   8 -17   2   26.50   11.90
  -8 -17  -2   14.00   17.40
   8 -17   2   22.60    9.30
  -8  17   2   33.60   23.10
  -8 -18   2   62.39   18.90
  -8  18  -2  119.29   27.20
  -8 -18   2   75.89   12.10
   8 -18  -2   97.39   14.70
   8  18   2   63.59   17.40
   8 -18  -2   69.29   13.00
  -8  18   2   80.89   27.30
  -8 -18  -2   97.09   20.60
   8 -18   2  111.19   13.60
   8 -18   2   93.09   16.00
  -9   0   2  878.61   63.19
  -9   0  -2  901.51   63.19
  -9   0   2  877.81   63.99
  -9   0  -2  899.01   63.99
  -9   0  -2  927.61   63.99
   9   0  -2  882.21   63.79
   9   0   2  840.02   64.09
  -9   0  -2  874.91   64.29
   9   0  -2  880.11   63.49
   9   0  -2  849.22   64.19
   9   0   2  867.51   63.39
  -9   0   2  905.51   64.09
  -9   1  -2   81.19    9.40
  -9  -1   2   62.29    6.60
  -9  -1   2   69.79    8.10
  -9  -1   2   55.69    6.20
   9  -1  -2   73.79    7.20
  -9  -1   2   49.30    6.80
   9   1   2   51.69    8.40
  -9   1  -2   59.89    7.00
   9   1   2   45.40    7.70
   9  -1  -2   79.09    8.80
   9  -1   2   49.50    8.50
   9   1  -2   64.49    7.90
  -9  -1  -2   69.09    8.60
  -9   1   2   67.09    8.70
   9   1  -2   53.79    8.50
  -9   1   2   60.29    7.00
  -9  -1  -2   67.89    7.10
  -9  -1  -2   73.39    7.10
   9  -1   2   80.89    7.40
  -9   1   2   66.69    5.90
  -9  -1  -2   57.89    6.20
  -9   2  -2 4780.52  329.47
  -9  -2   2 4599.24  329.47
   9  -2  -2 4384.06  329.47
   9   2   2 4338.07  329.27
   9  -2  -2 4581.64  328.57
  -9  -2   2 4721.63  328.97
  -9  -2   2 4650.13  328.87
  -9   2  -2 4633.54  329.77
   9  -2  -2 4836.02  329.57
  -9  -2   2 4637.54  329.07
   9   2   2 4584.74  328.97
  -9  -2  -2 4666.53  329.07
   9   2  -2 4529.65  329.47
   9  -2   2 4835.22  329.57
  -9   2   2 4698.03  329.47
  -9   2   2 4666.73  329.57
   9  -2   2 4456.65  329.57
  -9  -2  -2 4777.42  328.97
  -9   2   2 4554.64  328.47
  -9  -2  -2 4669.33  329.37
   9   2  -2 4538.15  329.07
  -9  -2  -2 4768.02  329.47
   9  -3  -2  168.18   13.80
  -9  -3   2  142.49   14.70
   9   3   2  177.08   14.40
  -9  -3   2  173.98   13.40
  -9   3  -2  134.69   13.10
   9  -3  -2  163.98   12.70
  -9  -3   2  152.68   13.00
   9   3   2  142.89   14.30
   9   3   2  153.18   14.00
  -9   3  -2  157.28   15.10
  -9  -3   2  159.08   12.70
  -9  -3   2  157.98   13.20
   9  -3  -2  139.99   14.40
  -9  -3  -2  171.98   13.20
  -9   3   2  160.48   15.00
  -9  -3  -2  191.78   14.40
  -9   3   2  148.89   13.20
  -9  -3  -2  173.78   13.20
   9   3  -2  156.78   14.30
  -9  -3  -2  161.18   13.20
   9  -3   2  165.38   13.80
  -9   3   2  150.38   12.00
   9  -4  -2 3977.40  274.17
   9   4   2 3735.93  273.57
   9   4   2 3899.01  273.67
  -9  -4   2 3945.61  273.57
  -9   4  -2 3759.92  274.27
  -9  -4   2 3918.71  273.27
  -9  -4   2 3685.43  273.07
  -9  -4   2 3597.64  273.87
   9   4   2 3826.52  273.67
  -9  -4   2 3898.71  273.77
  -9   4  -2 3924.21  273.67
  -9  -4  -2 3795.02  273.47
   9  -4   2 3921.71  274.17
  -9   4   2 3893.61  273.77
  -9  -4  -2 4060.89  273.67
  -9   4   2 3517.95  274.27
   9   4  -2 3932.61  273.77
  -9  -4  -2 3849.61  273.67
  -9  -4  -2 4079.29  273.57
   9  -4   2 3678.53  273.87
   9  -5  -2  429.06   37.00
   9  -5  -2  430.36   37.10
  -9  -5   2  554.44   36.70
  -9   5  -2  524.45   36.70
   9   5   2  472.85   36.80
  -9  -5   2  537.55   36.40
  -9  -5   2  533.05   36.70
  -9   5  -2  501.75   37.90
   9   5  -2  520.95   37.40
   9   5  -2  556.14   36.50
   9  -5   2  507.95   37.30
  -9  -5  -2  453.25   37.00
  -9  -5  -2  453.15   36.50
  -9  -5  -2  467.15   36.40
  -9   5   2  437.66   36.50
   9  -5   2  523.65   37.50
  -9  -5  -2  472.35   36.70
   9   6   2 1459.55  102.89
  -9  -6   2 1473.35  102.89
  -9  -6   2 1432.26  103.19
  -9   6  -2 1259.57  103.59
  -9  -6   2 1511.15  102.69
   9  -6  -2 1329.87  103.09
   9   6   2 1441.96  103.29
   9   6  -2 1425.66  102.39
  -9   6   2 1319.07  102.69
  -9  -6  -2 1534.35  103.19
   9   6  -2 1418.56  103.29
  -9  -6  -2 1592.34  103.79
  -9  -6  -2 1573.34  102.79
  -9  -6  -2 1499.05  102.99
  -9   6   2 1281.17  103.59
   9  -6   2 1314.47  103.19
  -9  -7   2  715.03   50.49
   9   7   2  661.83   51.09
   9   7   2  727.63   50.69
  -9   7  -2  614.34   51.59
   9  -7  -2  665.13   50.89
  -9  -7   2  628.64   49.99
  -9  -7   2  637.94   50.99
  -9  -7  -2  751.32   50.09
  -9  -7  -2  713.53   50.79
   9   7  -2  679.13   49.99
  -9   7   2  669.23   51.89
   9   7  -2  640.24   51.09
   9  -7   2  628.84   50.89
  -9  -7  -2  733.13   50.89
  -9   7   2  766.72   49.40
  -9  -8   2  545.45   41.10
  -9   8  -2  506.65   42.60
  -9  -8   2  527.55   41.80
   9   8   2  535.75   41.30
   9   8   2  511.85   42.10
   9  -8  -2  543.75   41.60
  -9  -8  -2  596.04   40.30
  -9  -8  -2  556.44   41.80
   9  -8   2  526.15   41.60
   9   8  -2  547.15   40.60
  -9   8   2  520.05   43.00
  -9   8   2  607.64   39.80
   9   8  -2  535.25   42.00
  -9  -8  -2  547.95   42.90
   9   9   2  785.62   58.49
  -9  -9   2  768.22   58.19
  -9  -9   2  765.42   58.99
   9   9   2  781.12   59.49
  -9   9  -2  719.03   59.89
   9  -9  -2  833.52   58.99
   9  -9  -2  849.41   57.09
   9   9  -2  792.52   58.09
  -9  -9  -2  790.32   58.49
  -9  -9  -2  801.12   58.89
   9  -9   2  713.33   58.79
  -9   9   2  734.13   60.29
  -9  -9  -2  875.51   57.69
  -9   9   2  842.52   57.09
   9   9  -2  772.92   59.19
   9 -10  -2  597.74   50.39
   9  10   2  626.84   50.19
   9 -10  -2  623.14   48.90
  -9 -10   2  760.12   51.09
   9 -10  -2  628.24   48.70
   9  10   2  596.34   51.29
  -9  10  -2  721.53   52.79
   9  10  -2  757.62   51.69
  -9 -10  -2  635.94   48.90
  -9 -10  -2  662.23   50.29
   9 -10   2  719.33   51.09
   9  10  -2  714.93   50.29
  -9  11  -2   73.29   15.30
   9 -11  -2   78.69   14.40
   9 -11  -2   74.99   13.20
  -9 -11   2   72.59   14.90
   9  11   2   72.49   13.60
   9  11   2   61.39   13.50
   9 -11  -2   90.69    8.70
   9  11  -2   67.89   12.90
  -9  11   2   60.59   15.00
   9 -11   2   92.29   14.10
  -9 -11  -2   46.20   12.90
  -9 -11  -2   66.89   13.30
   9  11  -2   52.59   11.60
  -9 -12   2   57.59   12.50
   9 -12  -2   71.09    8.80
   9  12   2   52.69   11.60
   9 -12  -2   68.09    9.90
  -9  12  -2   51.49   15.60
   9 -12  -2   56.29   11.70
   9  12  -2   62.59   12.80
   9 -12   2   83.99   15.00
  -9 -12  -2   64.49   13.10
   9 -13  -2   76.09   10.90
  -9 -13   2   45.20   12.10
  -9  13  -2   98.09   18.90
   9  13   2   63.89   12.90
   9 -13  -2   76.29   13.90
   9 -13   2   66.69   13.30
  -9 -13  -2   58.79   11.20
   9  13  -2   52.99   11.40
   9 -14  -2  116.99   13.80
  -9 -14   2  133.99   15.50
   9 -14  -2  106.99   16.70
   9  14   2  118.59   18.80
   9 -14   2  139.69   12.90
   9  14  -2  111.29   16.80
  -9 -14  -2  101.09   14.20
   9 -14   2  154.18   18.80
  -9  15  -2  114.59   22.70
  -9 -15   2   86.49   14.10
   9 -15  -2  108.29   13.30
  -9 -15   2  103.89   17.70
   9  15   2   81.29   15.30
   9 -15  -2  105.19   15.90
  -9 -15  -2   77.29   12.50
   9  15  -2  121.59   21.00
   9 -15   2  105.89   12.10
   9 -15   2  122.79   17.30
  -9 -15  -2   76.09   13.70
   9  15  -2   69.39   15.80
  -9  15   2  106.59   24.40
  -9 -16   2   12.40   15.20
   9 -16  -2   32.40    9.20
   9  16   2   27.60   13.10
  -9 -16   2   32.80    9.90
   9 -16  -2   25.30   10.70
  -9  16  -2   45.90   21.70
  -9 -16  -2   27.10    8.00
   9 -16   2   42.50   12.70
   9 -16   2   36.60    8.10
  -9  16   2   48.90   23.40
  -9 -16  -2   22.50   17.70
  -9 -17   2   14.70    9.00
   9 -17  -2   13.00    8.80
  -9 -17   2   18.20   16.20
   9 -17  -2   27.20   10.30
  -9  17  -2   29.30   24.30
  -9  17   2   48.10   23.20
  -9 -17  -2    0.70    7.30
   9  17  -2    0.90   10.70
   9 -17   2   34.60   12.30
   9 -17   2   24.30    8.00
  -9 -17  -2    2.00   16.40
 -10   0  -2  489.85   35.70
  10   0  -2  459.85   37.00
 -10   0   2  504.75   35.90
 -10   0  -2  483.35   37.30
 -10   0   2  488.75   36.80
 -10   0  -2  477.85   36.60
  10   0   2  490.35   36.20
 -10   0  -2  527.35   36.80
  10   0  -2  511.45   36.50
  10   0  -2  501.55   36.50
 -10   0   2  484.75   37.00
 -10  -1   2 1127.99   77.59
 -10  -1   2 1134.19   78.39
 -10  -1   2 1172.78   77.89
 -10   1  -2 1090.89   78.69
 -10   1  -2 1095.19   78.19
  10  -1  -2 1051.29   78.09
  10  -1  -2  990.90   78.29
  10  -1  -2 1046.80   77.49
 -10  -1   2 1098.49   78.09
  10   1   2 1101.19   77.79
  10   1  -2 1042.40   78.39
 -10  -1  -2 1069.29   78.19
 -10   1   2 1052.49   78.19
 -10   1   2 1080.39   77.19
  10   1  -2 1099.49   77.89
 -10  -1  -2 1102.99   77.99
 -10   1   2 1024.00   78.39
  10  -1   2 1077.49   78.19
 -10  -1  -2 1106.49   77.49
  10  -1   2 1018.90   78.39
 -10  -1  -2 1104.49   78.49
 -10  -2   2  496.35   35.60
  10  -2  -2  471.45   36.20
 -10  -2   2  494.45   36.20
  10  -2  -2  473.55   36.50
 -10  -2   2  469.85   35.50
  10  -2  -2  500.55   35.40
  10   2   2  507.85   36.70
  10   2   2  501.75   36.00
 -10  -2   2  451.85   36.00
  10   2  -2  446.36   36.10
 -10   2   2  490.55   36.80
  10  -2   2  399.16   36.00
  10   2  -2  468.65   36.50
 -10  -2  -2  498.25   36.60
 -10  -2  -2  515.25   35.60
 -10  -2  -2  485.25   35.80
 -10   2   2  514.25   35.00
 -10   2   2  521.75   36.20
 -10  -3   2 1501.05  104.69
  10  -3  -2 1511.95  104.19
  10   3   2 1416.56  104.89
 -10  -3   2 1441.26  104.39
 -10  -3   2 1437.16  105.29
 -10  -3   2 1506.45  104.79
 -10   3  -2 1449.46  105.09
  10   3   2 1374.46  105.19
  10  -3  -2 1509.95  105.39
 -10   3  -2 1395.56  105.59
  10  -3  -2 1394.26  105.29
 -10  -3   2 1471.45  105.19
 -10  -3  -2 1538.85  104.79
 -10   3   2 1433.66  103.89
  10  -3   2 1407.76  105.39
 -10   3   2 1451.35  105.09
 -10  -3  -2 1486.15  105.09
 -10  -3  -2 1500.95  105.19
 -10  -3  -2 1468.25  104.79
 -10   3   2 1447.76  105.69
  10  -3   2 1467.75  105.39
  10   3  -2 1514.85  105.09
 -10  -4   2  769.32   60.29
 -10  -4   2  798.12   59.89
  10   4   2  877.61   60.29
 -10  -4   2  787.42   59.19
  10  -4  -2  856.91   60.49
 -10  -4   2  810.52   59.59
 -10   4  -2  768.32   60.79
 -10  -4   2  813.42   59.59
  10   4   2  807.22   60.99
  10  -4  -2  870.11   60.49
  10   4   2  827.52   60.09
 -10   4   2  855.61   59.99
  10  -4   2  771.62   60.29
 -10   4   2  813.72   60.69
  10  -4   2  803.12   60.39
 -10  -4  -2  852.01   59.79
 -10  -4  -2  842.02   59.69
  10   4  -2  774.22   60.19
 -10  -4  -2  904.61   59.99
 -10  -5   2  148.99   16.50
 -10   5  -2  151.58   16.80
  10  -5  -2  170.18   15.90
 -10  -5   2  171.68   14.10
 -10  -5   2  173.08   14.40
  10   5   2  196.28   15.80
 -10  -5   2  166.28   14.60
  10   5   2  179.68   15.90
 -10  -5  -2  177.38   14.40
 -10  -5  -2  175.68   14.30
  10   5  -2  194.98   15.20
  10   5  -2  161.68   16.10
 -10   5   2  170.18   17.10
 -10  -5  -2  177.18   15.00
  10  -5   2  161.08   15.90
  10   6   2  653.93   52.29
  10  -6  -2  739.03   52.49
 -10   6  -2  642.14   52.89
 -10  -6   2  722.13   52.49
 -10  -6   2  758.42   51.59
  10   6   2  704.03   51.89
 -10  -6  -2  731.53   51.89
  10  -6   2  712.83   52.49
 -10  -6  -2  628.64   52.59
  10   6  -2  708.03   51.39
  10   6  -2  721.13   52.49
 -10   6   2  639.24   52.89
 -10  -6  -2  760.82   51.59
 -10   7  -2 1139.99   82.59
  10   7   2 1092.09   81.69
 -10  -7   2 1047.90   81.69
  10  -7  -2 1154.28   81.79
 -10  -7   2 1147.69   81.19
 -10   7   2 1182.78   82.69
 -10  -7  -2 1141.99   80.89
  10   7  -2 1088.59   80.69
 -10  -7  -2 1079.59   81.29
  10   7  -2 1106.39   81.89
  10  -7   2 1106.99   81.89
 -10  -7  -2 1134.39   81.49
  10  -8  -2  430.86   33.00
 -10   8  -2  386.66   34.10
  10   8   2  390.46   33.20
  10   8   2  418.36   32.10
 -10  -8   2  402.96   33.50
 -10  -8   2  415.46   32.00
 -10  -8  -2  465.35   31.10
 -10  -8  -2  380.36   32.40
  10  -8   2  419.06   33.10
  10   8  -2  421.56   31.60
  10   8  -2  415.46   33.40
 -10  -8  -2  432.06   32.90
 -10   8   2  368.06   34.30
 -10  -9   2   50.29   10.40
 -10   9  -2   30.90   11.40
 -10  -9   2   37.40   11.10
  10   9   2   50.89   10.60
  10   9   2   46.90   10.40
  10  -9  -2   42.20    9.60
 -10  -9  -2   33.20    5.50
  10   9  -2   30.60   10.80
 -10   9   2   50.79   11.80
 -10  -9  -2   31.20   10.00
  10  -9   2   45.50    9.80
  10   9  -2   56.89    9.90
 -10 -10   2 1034.90   73.09
  10  10   2 1072.29   74.79
  10 -10  -2 1074.29   72.29
 -10 -10   2 1008.60   73.99
  10  10   2  971.90   73.39
  10 -10  -2 1007.50   74.09
 -10  10  -2  865.11   75.29
 -10 -10  -2 1067.19   73.59
 -10  10   2  941.01   75.59
  10  10  -2  997.50   74.59
  10 -10   2  947.71   73.99
 -10  11  -2  198.38   23.50
  10 -11  -2  214.48   16.50
  10  11   2  146.89   18.60
 -10 -11   2  179.78   20.10
 -10 -11   2  207.48   15.90
  10 -11  -2  207.58   19.90
  10  11   2  175.48   21.30
 -10 -11  -2  158.28   21.40
  10  11  -2  168.38   17.50
  10 -11   2  181.68   19.90
 -10 -11  -2  169.68   19.00
  10  11  -2  163.98   20.70
 -10  11   2  218.38   23.20
  10 -12  -2   15.30    5.20
 -10  12  -2   15.40    6.90
  10 -12  -2    6.10    6.10
  10 -12  -2    0.70    9.90
 -10 -12   2   -0.30   10.80
  10  12   2    4.30    8.90
 -10 -12  -2  -11.80   11.70
  10  12  -2    4.40    7.70
  10 -12   2    5.10   10.00
 -10 -12  -2    1.00    9.40
  10 -13  -2  227.28   20.70
 -10 -13   2  160.58   20.10
  10 -13  -2  209.78   17.00
  10  13   2  170.18   20.60
  10 -13   2  219.88   21.10
  10  13  -2  168.58   18.90
 -10 -13  -2  168.98   18.90
  10 -14  -2  324.47   27.20
  10  14   2  291.77   27.20
 -10 -14   2  264.67   25.90
 -10  14  -2  304.97   33.80
  10 -14  -2  287.67   23.50
 -10 -14  -2  279.57   24.60
  10 -14   2  305.07   27.40
  10  14  -2  265.97   25.50
  10 -15  -2   37.40    8.60
 -10 -15   2   12.50   10.30
  10  15   2   28.20   11.70
 -10  15  -2   48.80   20.70
  10 -15  -2   48.40   11.80
 -10 -15   2   19.70   14.60
 -10 -15  -2   21.30   14.10
 -10  15   2   40.80   21.80
  10  15  -2   13.20    9.70
 -10 -15  -2   23.20    8.80
  10 -15   2   33.60   12.30
  10  15  -2   37.90   14.40
 -10 -16   2   32.20   10.10
  10  16   2   31.60   12.50
  10 -16  -2   48.20    9.50
 -10 -16   2   42.60   17.50
  10 -16  -2   45.60   12.30
  10  16  -2   21.80   10.50
  10  16  -2   51.49   16.80
 -10  16   2   60.49   24.90
 -10 -16  -2   18.50   16.30
 -10 -16  -2   29.00    8.40
  10 -16   2   40.20   11.90
  10 -17  -2   23.20   10.20
 -10  17  -2   60.19   23.70
  10 -17  -2   17.70    8.50
 -10 -17   2   15.70    9.20
 -10 -17   2   12.30   16.30
 -10 -17  -2    1.40    7.20
  10 -17   2   26.30   11.10
 -10 -17  -2   17.80   16.80
  10  17  -2    1.80    9.90
 -10  17   2   45.50   24.70
  11   0  -2  442.76   34.60
 -11   0   2  449.26   33.10
 -11   0   2  414.46   34.40
  11   0  -2  425.16   33.70
 -11   0  -2  458.95   33.90
  11   0   2  490.35   34.70
 -11   0  -2  477.35   34.10
  11   0   2  494.35   33.60
 -11   0  -2  398.46   35.70
 -11   0  -2  462.85   33.00
  11   0  -2  460.85   33.80
  11   1   2  647.64   46.80
 -11  -1   2  663.93   46.40
  11  -1  -2  555.64   47.40
  11  -1  -2  614.64   47.00
 -11  -1   2  680.43   46.80
  11   1   2  597.44   47.40
 -11   1  -2  598.14   47.90
  11  -1  -2  623.74   46.60
 -11  -1   2  703.33   47.50
 -11  -1  -2  669.83   47.70
  11   1  -2  645.74   47.60
 -11  -1  -2  628.74   46.20
 -11   1   2  633.64   46.00
  11   1  -2  694.13   47.10
 -11  -1  -2  600.64   47.00
  11  -1   2  629.44   47.60
 -11   1   2  606.34   47.50
  11  -1   2  641.84   47.20
 -11  -1  -2  689.63   47.00
  11  -2  -2  657.63   44.80
  11  -2  -2  622.54   45.60
  11   2   2  674.83   45.50
  11   2   2  643.34   45.80
 -11  -2   2  583.44   44.80
  11  -2  -2  611.44   46.10
 -11   2  -2  526.95   46.00
 -11  -2   2  622.34   45.00
 -11  -2   2  558.54   45.40
  11   2  -2  553.64   45.80
 -11  -2  -2  670.83   45.60
 -11  -2  -2  661.43   45.20
 -11  -2  -2  681.43   46.10
  11   2  -2  562.14   45.50
 -11   2   2  634.94   46.50
  11  -2   2  541.55   45.40
  11  -2   2  538.05   45.80
 -11  -2  -2  661.93   44.80
 -11   2   2  665.43   44.30
  11  -3  -2  202.08   17.90
 -11  -3   2  204.98   16.20
  11  -3  -2  217.18   17.10
 -11   3  -2  208.48   18.50
 -11  -3   2  181.78   18.20
  11   3   2  175.38   17.70
 -11  -3   2  204.58   17.20
 -11  -3   2  201.98   16.00
  11   3   2  187.08   17.40
  11  -3  -2  227.78   16.20
  11  -3   2  197.28   18.10
 -11  -3  -2  220.98   18.10
 -11  -3  -2  209.48   16.20
 -11  -3  -2  219.88   16.60
 -11  -3  -2  213.68   16.60
 -11   3   2  195.38   15.20
 -11   3   2  182.28   18.10
 -11  -4   2 1930.71  134.59
 -11  -4   2 1996.80  134.29
  11   4   2 1933.21  135.19
 -11  -4   2 1908.71  135.29
 -11  -4   2 1950.90  134.59
  11  -4  -2 1684.73  135.19
  11   4   2 1834.12  134.99
  11   4   2 1846.52  134.79
 -11   4  -2 1767.72  135.69
 -11  -4  -2 1954.70  134.69
  11  -4   2 1780.22  135.29
  11   4  -2 1935.21  135.09
 -11  -4  -2 1994.80  135.19
 -11  -4  -2 1937.51  134.99
 -11   4   2 1665.23  135.39
 -11  -4  -2 1951.30  134.69
 -11   5  -2  315.77   28.60
  11   5   2  332.47   27.70
 -11  -5   2  364.06   26.30
  11  -5  -2  321.77   27.90
  11   5   2  374.96   27.80
 -11  -5   2  328.37   28.10
 -11  -5   2  400.76   27.00
 -11  -5  -2  375.26   26.90
  11   5  -2  344.67   27.80
 -11   5   2  307.67   28.50
  11  -5   2  318.27   27.90
 -11  -5  -2  362.46   26.60
 -11  -5  -2  339.77   27.70
 -11  -6   2  337.87   25.30
 -11  -6   2  333.57   27.40
  11   6   2  286.87   26.90
  11  -6  -2  306.17   26.70
  11   6   2  293.87   26.60
 -11   6  -2  320.77   27.60
 -11  -6  -2  363.66   25.30
  11   6  -2  312.17   26.70
  11  -6   2  347.77   27.10
  11   6  -2  349.77   25.70
 -11   6   2  299.67   27.60
 -11  -6  -2  322.37   26.50
 -11  -6  -2  330.27   25.70
 -11   7  -2  424.86   31.80
  11   7   2  340.17   30.10
 -11  -7   2  393.06   30.90
  11  -7  -2  351.66   30.30
  11   7   2  350.26   29.30
 -11  -7   2  405.16   29.20
 -11  -7  -2  346.47   29.30
  11   7  -2  374.46   28.90
  11  -7   2  414.46   30.80
 -11   7   2  337.37   31.40
  11   7  -2  411.56   30.70
 -11  -7  -2  339.87   30.10
 -11   8  -2   73.69   13.00
 -11  -8   2   51.09   10.70
  11   8   2   57.69   10.90
  11   8   2   83.19   12.10
  11  -8  -2   79.19   12.90
 -11  -8   2   62.19   12.30
  11   8  -2   62.69   10.30
  11   8  -2   75.99   13.30
 -11  -8  -2   65.89   13.20
 -11  -8  -2   61.79   10.10
 -11   8   2   69.39   12.90
  11  -8   2   63.39   12.80
  11   9   2   14.50    7.10
 -11   9  -2   13.50   11.00
 -11  -9   2   15.20   10.70
  11  -9  -2   23.60    9.60
  11   9   2   -5.20    9.30
 -11  -9   2   17.00    6.70
 -11  -9  -2   25.20    9.90
  11  -9   2   12.30    8.90
  11   9  -2   17.70    6.70
 -11   9   2    2.30   10.80
  11   9  -2   20.30    9.80
 -11 -10   2  341.87   27.90
 -11  10  -2  273.37   29.50
  11  10   2  286.67   25.90
  11  10   2  318.77   28.30
 -11 -10   2  317.37   24.50
  11 -10  -2  261.27   26.80
  11  10  -2  312.97   24.80
 -11 -10  -2  318.77   26.90
  11  10  -2  329.77   28.30
  11 -10   2  307.67   27.40
 -11 -11   2  282.57   21.80
  11  11   2  276.77   26.80
  11  11   2  259.37   24.30
 -11 -11   2  266.07   25.50
  11 -11  -2  292.07   25.80
  11 -11   2  300.47   26.00
  11  11  -2  267.37   26.40
 -11 -11  -2  258.57   26.70
  11  11  -2  253.97   23.00
 -11 -11  -2  274.57   24.90
  11 -12  -2  146.79   18.60
  11  12   2   93.49   18.70
 -11 -12   2  126.89   18.20
  11  12   2  136.59   17.10
  11 -12  -2  150.48   13.20
 -11 -12  -2  116.99   20.10
 -11 -12  -2  137.59   17.10
  11 -12   2  156.38   18.90
  11  12  -2  142.59   15.40
  11 -13  -2   51.99    7.80
 -11 -13   2   43.60   12.80
  11 -13  -2   62.09   13.10
  11  13   2   43.40   11.20
 -11 -13  -2   25.60   14.20
 -11 -13  -2   39.00   11.40
  11 -13   2   50.69   12.90
  11  13  -2   40.90    9.40
  11  14   2   26.30   11.30
 -11 -14   2   49.30   12.50
 -11  14  -2   66.69   19.40
  11 -14  -2   29.30    7.70
  11 -14  -2   40.20   11.90
  11  14  -2   40.90   10.00
 -11 -14  -2   24.40   10.70
 -11 -14  -2   23.70   13.20
  11 -14   2   50.09   13.20
  11  15   2   -8.70    9.60
  11 -15  -2    3.40   10.70
 -11  15  -2   17.00   19.40
  11 -15  -2   -2.40    6.90
 -11 -15  -2   -9.90    8.00
 -11 -15  -2  -14.30   14.70
  11 -15   2   13.10   11.30
 -11  15   2   36.90   21.30
  11  15  -2  -10.50    8.30
  11  15  -2   -3.80   14.30
  11 -16  -2   41.30    9.20
  11  16   2   28.70   12.30
 -11 -16   2   48.20   17.10
 -11  16  -2   88.19   23.90
 -11 -16   2   56.99   12.10
  11 -16  -2   74.69   13.60
  11  16  -2   47.80   11.60
 -11  16   2   68.89   24.80
 -11 -16  -2   43.90    9.80
  11  16  -2   74.19   17.00
  11 -16   2   61.59   14.00
 -11 -16  -2   34.50   16.20
 -11 -17   2   37.50   17.10
  11 -17  -2   41.80   11.40
  11 -17  -2   18.20    8.30
 -11 -17   2   37.40   10.30
  11 -17   2   33.20   12.60
 -11  17   2   52.59   25.00
 -11 -17  -2   19.20   17.00
  12   0  -2 1288.27   98.19
 -12   0   2 1384.06   96.99
 -12   0   2 1373.76   98.19
  12   0  -2 1382.96   97.79
  12   0   2 1252.77   98.19
 -12   0  -2 1409.56   96.89
  12   0  -2 1432.16   97.59
  12   0   2 1342.17   97.19
 -12   0  -2 1348.07   98.39
 -12   0  -2 1342.87   97.89
  12  -1  -2  515.65   44.40
  12  -1  -2  609.64   43.60
  12   1   2  534.15   44.40
  12   1   2  581.64   43.60
 -12  -1   2  620.04   44.50
 -12   1  -2  577.14   44.80
 -12  -1   2  613.04   43.20
  12  -1  -2  594.14   43.90
 -12  -1   2  654.13   43.70
 -12  -1  -2  605.14   43.90
  12   1  -2  571.14   44.50
  12  -1   2  606.94   44.10
  12  -1   2  570.34   44.60
  12   1  -2  635.04   44.00
 -12  -1  -2  578.94   44.50
 -12  -1  -2  598.04   43.00
 -12   1   2  591.04   42.80
  12  -2  -2  230.98   16.90
  12  -2  -2  236.28   18.40
 -12  -2   2  182.08   15.60
 -12   2  -2  194.98   18.30
  12   2   2  187.28   17.60
 -12  -2   2  196.78   16.10
 -12  -2   2  180.38   17.50
  12   2   2  204.48   17.30
  12   2  -2  187.38   17.80
  12  -2   2  193.28   18.10
 -12  -2  -2  185.68   16.10
 -12  -2  -2  175.88   17.50
 -12   2   2  236.28   18.40
  12   2  -2  184.28   17.70
 -12  -2  -2  206.88   15.60
  12   3   2  929.91   72.19
  12  -3  -2 1086.59   71.19
  12  -3  -2  931.11   72.49
 -12  -3   2 1035.00   71.39
  12   3   2  951.30   72.69
 -12  -3   2 1042.30   72.09
 -12   3  -2 1016.90   73.09
 -12  -3   2 1002.40   72.69
 -12  -3   2 1002.70   71.49
 -12   3   2  999.70   70.59
 -12   3   2  990.40   72.79
  12   3  -2  989.50   72.39
 -12  -3  -2  993.80   71.39
 -12  -3  -2  988.60   71.69
  12  -3   2 1003.90   72.69
 -12  -3  -2  889.01   73.09
  12   3  -2  944.21   71.99
 -12  -4   2  221.88   18.60
  12  -4  -2  225.38   19.80
 -12  -4   2  193.68   20.20
  12   4   2  238.58   19.20
  12   4   2  217.18   19.00
 -12   4  -2  172.18   20.00
 -12  -4   2  221.98   17.20
 -12   4   2  196.08   20.20
  12   4  -2  232.18   19.40
  12  -4   2  188.98   19.50
 -12  -4  -2  230.48   19.20
 -12  -4  -2  223.38   17.40
 -12  -4  -2  238.28   17.80
  12   5   2  653.43   44.80
 -12  -5   2  621.84   44.10
  12  -5  -2  557.14   45.10
 -12  -5   2  601.74   43.50
  12   5   2  603.44   44.60
 -12  -5   2  572.74   45.10
  12   5  -2  557.74   44.80
 -12  -5  -2  630.14   44.60
 -12  -5  -2  618.24   43.90
 -12   5   2  545.95   45.50
 -12  -5  -2  601.44   45.00
  12  -5   2  521.65   44.90
 -12  -6   2  854.51   61.49
 -12   6  -2  812.12   63.29
  12  -6  -2  919.31   62.89
 -12  -6   2  817.12   62.59
  12   6   2  830.62   62.29
 -12  -6   2  817.12   61.19
  12   6   2  787.02   61.79
 -12  -6  -2  824.72   61.59
  12   6  -2  849.91   62.39
 -12   6   2  874.41   63.49
  12  -6   2  846.32   62.79
 -12  -6  -2  846.32   62.19
 -12   7  -2  857.71   72.59
  12   7   2 1040.20   72.09
  12  -7  -2 1053.79   72.39
  12   7   2  966.50   71.29
 -12  -7   2  920.81   72.09
 -12  -7   2  931.81   70.89
  12   7  -2 1034.10   71.09
 -12   7   2  997.20   73.09
 -12  -7  -2 1015.00   71.79
 -12  -7  -2  961.30   71.39
  12  -7   2  942.81   72.29
  12   7  -2  958.50   71.99
  12  -8  -2  204.88   20.20
 -12  -8   2  198.48   17.80
 -12  -8   2  215.08   21.30
  12   8   2  190.38   20.50
 -12   8  -2  151.28   21.60
  12   8   2  208.88   18.60
  12   8  -2  212.18   20.40
 -12   8   2  181.68   22.70
  12   8  -2  216.38   18.10
 -12  -8  -2  218.18   20.20
  12  -8   2  172.68   20.20
  12   9   2   66.39   13.40
  12  -9  -2   80.89   14.70
 -12  -9   2   75.29   10.20
 -12   9  -2   72.19   14.00
  12   9   2   68.19   12.10
 -12  -9   2   88.89   14.80
 -12  -9  -2   68.89   14.70
  12   9  -2   61.79   12.60
  12  -9   2   91.69   14.80
 -12   9   2   76.09   15.10
  12  10   2   74.49   12.60
  12  10   2   43.60   12.40
 -12 -10   2   46.90   12.90
 -12 -10   2   54.59    8.50
  12  10  -2   58.09   13.20
  12  10  -2   70.69   10.20
  12 -10   2   73.49   15.00
 -12  10   2   34.10   14.50
 -12 -10  -2   43.50   11.50
  12  11   2  205.28   23.00
  12  11   2  192.38   19.90
 -12 -11   2  189.58   22.30
  12 -11  -2  196.98   21.20
  12  11  -2  191.38   18.20
  12 -11   2  193.98   21.60
 -12  11   2  193.48   31.20
  12  11  -2  222.88   22.80
 -12 -11  -2  204.88   20.80
  12 -12  -2  274.67   24.20
  12  12   2  224.38   22.60
 -12 -12   2  238.88   23.90
  12 -12   2  217.48   24.50
 -12 -12  -2  260.47   23.10
  12  12  -2  213.18   21.10
 -12 -12  -2  251.27   25.70
  12 -13  -2   53.19   13.00
 -12 -13   2   30.40   12.80
  12  13   2   35.30   10.50
  12  13  -2   29.80    8.20
 -12 -13  -2   35.90   11.60
  12 -13   2   43.60   13.00
 -12 -13  -2   27.90   14.10
  12 -14  -2   85.69   17.00
  12  14   2   77.59   15.90
 -12 -14   2   79.69   17.00
 -12  14  -2  136.49   28.20
 -12 -14  -2   68.69   16.70
  12  14  -2   82.29   13.80
  12  14  -2   96.29   18.20
  12 -14   2  118.09   18.10
 -12  14   2  130.59   27.50
 -12 -14  -2   86.99   15.50
 -12  15  -2   57.79   24.90
  12 -15  -2   29.20   11.70
 -12 -15   2    5.10   11.80
 -12 -15  -2   26.00   17.30
  12 -15   2   30.80   12.70
  12  15  -2   17.70   16.60
 -12  15   2   58.19   22.70
 -12 -16   2   39.20   11.50
 -12 -16   2   49.20   15.80
  12  16   2   42.80   11.70
 -12  16  -2   85.49   23.80
 -12 -16  -2   63.89   17.10
  12  16  -2   28.00    9.80
 -12  16   2   96.49   25.70
 -12 -16  -2   35.50   10.10
  12  16  -2   66.79   17.00
  12 -16   2   45.70   14.10
 -13   0  -2  225.38   16.80
  13   0  -2  224.08   18.60
  13   0  -2  205.78   19.70
 -13   0   2  229.28   17.00
 -13   0   2  189.28   19.10
  13   0  -2  210.88   17.90
 -13   0  -2  211.98   20.00
  13   0   2  223.48   18.20
  13   0   2  236.58   19.90
 -13   0   2  241.58   17.90
  13  -1  -2  913.21   63.99
 -13   1  -2  820.52   65.19
 -13  -1   2  910.21   64.09
 -13  -1   2  915.71   63.59
  13  -1  -2  794.82   64.99
 -13  -1   2  931.11   65.19
  13   1   2  873.11   64.99
  13  -1  -2  860.71   64.49
  13   1   2  949.31   64.19
  13   1  -2  925.81   64.49
  13   1  -2  830.92   65.09
 -13  -1  -2  907.71   65.19
  13  -1   2  795.22   64.99
 -13  -1  -2  905.61   63.49
 -13   1   2  857.61   64.99
 -13   1   2  899.51   63.29
 -13  -2   2  112.89   13.10
  13  -2  -2  127.89   12.00
  13  -2  -2  109.19   13.50
  13   2   2  117.79   13.20
  13   2   2  127.09   12.90
 -13   2  -2  124.79   14.10
 -13  -2   2  115.89   10.00
 -13  -2   2  115.49   10.60
 -13  -2  -2   98.49   12.90
 -13  -2  -2   98.09    9.80
 -13   2   2  108.59   13.60
  13  -2   2  140.29   14.00
  13   2  -2  123.39   13.80
 -13  -2  -2  103.19   10.60
  13   2  -2  127.89   12.60
 -13   2   2  121.69    9.60
 -13  -3   2 1126.99   75.69
 -13   3  -2 1042.90   76.59
  13  -3  -2  967.90   76.09
  13   3   2 1000.20   75.29
 -13  -3   2 1068.69   76.29
 -13  -3   2 1063.39   74.79
  13  -3  -2 1092.39   74.59
  13   3   2  966.40   75.79
 -13   3   2  955.60   76.19
 -13  -3  -2 1019.40   75.09
  13   3  -2 1111.49   75.69
  13  -3   2 1098.19   76.39
 -13  -3  -2  968.90   74.69
 -13  -3  -2  984.90   75.79
  13   3  -2 1068.99   76.09
 -13  -4   2 1004.80   73.19
  13  -4  -2  924.51   72.89
  13   4   2  999.50   72.69
  13   4   2 1022.40   72.39
 -13  -4   2 1025.40   72.19
 -13   4  -2  889.11   73.39
 -13  -4   2 1024.10   71.49
  13   4  -2 1033.50   72.69
  13  -4   2  943.51   72.99
 -13  -4  -2 1030.00   71.89
 -13  -4  -2 1056.59   72.79
 -13   4   2  913.91   73.19
 -13  -5   2  837.02   54.19
 -13   5  -2  682.13   55.69
  13   5   2  739.33   54.59
 -13  -5   2  741.53   53.39
  13  -5  -2  646.64   54.99
 -13  -5   2  733.33   55.29
 -13   5   2  627.34   55.39
  13   5  -2  741.43   54.79
 -13  -5  -2  741.23   55.19
 -13  -5  -2  794.92   54.69
  13  -5   2  684.93   55.19
 -13  -5  -2  785.02   54.49
 -13  -6   2  443.36   35.80
  13   6   2  468.25   37.40
  13   6   2  483.35   37.10
 -13   6  -2  474.25   38.90
  13  -6  -2  494.55   38.20
 -13  -6   2  469.25   36.40
 -13  -6   2  454.55   38.00
 -13  -6  -2  480.15   37.70
 -13  -6  -2  464.25   36.90
 -13   6   2  488.05   38.90
  13   6  -2  464.35   37.70
  13  -6   2  525.35   38.30
 -13  -7   2  387.66   28.70
  13   7   2  313.87   28.90
 -13  -7   2  356.06   28.10
 -13  -7   2  373.56   31.10
 -13   7  -2  397.46   31.90
  13   7   2  327.17   30.00
  13  -7  -2  363.66   30.80
 -13  -7  -2  338.17   30.00
  13  -7   2  393.06   31.00
 -13   7   2  322.87   31.70
  13   7  -2  391.76   30.50
 -13  -8   2   24.50    6.50
 -13  -8   2   13.20   11.20
  13   8   2   19.60   10.20
  13  -8  -2    8.60    9.50
 -13   8  -2   16.10   11.10
  13   8   2   25.80    7.80
  13  -8   2   20.40   10.70
  13   8  -2   26.00    9.60
 -13   8   2   15.50   12.20
 -13  -8  -2   19.30   10.10
  13   9   2  179.98   18.10
 -13  -9   2  164.48   16.00
 -13  -9   2  191.88   21.20
 -13   9  -2  191.78   23.30
  13   9   2  181.88   21.00
  13  -9  -2  182.38   20.40
  13   9  -2  201.98   16.70
  13   9  -2  195.38   20.70
 -13  -9  -2  159.18   20.10
 -13   9   2  157.08   23.00
  13  -9   2  185.98   20.70
  13 -10  -2   40.30   11.80
  13  10   2   27.50    8.90
 -13 -10   2   31.10   12.60
  13  10   2   44.30   12.40
  13  10  -2   39.70    7.70
  13 -10   2   40.80   12.40
  13  10  -2   43.00   12.80
 -13 -10  -2   47.50   11.90
 -13  10   2   41.30   14.30
 -13 -11   2   23.10   12.30
  13  11   2    4.70    8.10
  13 -11  -2   15.30   10.80
 -13 -11  -2   24.40   11.50
  13 -11   2   12.40   11.60
 -13  11   2   24.00   16.00
  13  11  -2   14.90    7.10
  13 -12  -2   66.19   13.90
  13  12   2   61.89   11.40
  13  12   2   50.79   15.10
 -13 -12   2   86.89   14.90
 -13 -12  -2   58.19   14.80
  13 -12   2   90.09   15.70
  13  12  -2   79.89   15.20
 -13  12   2   62.79   19.00
  13  12  -2   54.09   11.10
 -13 -12  -2   78.29   13.90
  13 -13  -2  173.98   20.50
 -13 -13   2  138.29   20.20
 -13  13  -2  174.78   24.40
  13  13   2  140.49   18.40
  13  13  -2  167.88   23.60
  13 -13   2  182.28   21.60
 -13 -13  -2  148.39   23.20
 -13  13   2  213.68   28.90
 -13 -13  -2  155.58   19.00
  13  13  -2  133.19   16.20
  13  14   2   -0.90    9.40
 -13  14  -2   24.00   21.30
 -13 -14   2    0.80   12.40
  13 -14  -2   10.70   11.50
  13  14  -2    6.20    7.70
  13 -14   2   18.10   12.50
 -13 -14  -2   -5.00   11.10
 -13  14   2   39.50   23.80
 -13 -14  -2    7.00   13.90
  13  14  -2   16.50   16.20
 -13  15  -2   25.30   21.10
  13  15   2   -6.40    9.00
  13 -15  -2   -7.80   10.40
 -13 -15   2  -17.80   11.60
  13 -15   2   11.70   12.90
 -13  15   2   43.10   21.30
 -13 -15  -2  -21.40   13.90
  13  15  -2   -7.90    7.20
  13  15  -2   -7.80   15.70
  13 -16  -2   25.90   10.60
 -13 -16   2   -1.20   13.90
 -13  16  -2   53.19   23.70
 -13 -16   2    3.00   11.20
  13 -16   2   36.00   13.00
 -13  16   2   48.80   23.70
  13  16  -2   10.60    7.60
 -13 -16  -2   22.30   16.90
  13  16  -2   43.20   16.80
  14   0   2   47.30    7.30
 -14   0  -2   40.80    8.50
 -14   0   2   34.00    4.80
  14   0   2   41.20    8.90
 -14   0  -2   32.20    4.60
  14   0  -2   46.90    7.80
 -14   0   2   39.40    5.40
  14   0  -2   29.10    5.90
 -14   0   2   32.10    8.00
  14   0  -2   43.60    8.90
 -14  -1   2  920.31   71.99
  14   1   2  907.51   72.29
 -14  -1   2  955.90   70.79
  14   1   2 1003.90   71.39
  14  -1  -2 1138.09   71.49
 -14   1  -2  959.30   72.79
  14  -1  -2  986.80   72.59
 -14  -1   2 1004.70   71.39
  14  -1   2  933.31   72.49
 -14  -1  -2  997.50   72.59
 -14  -1  -2  998.60   70.79
  14   1  -2  897.31   72.39
 -14   1   2 1024.30   72.59
  14   1  -2  957.80   71.49
 -14   1   2 1050.19   70.59
 -14  -2   2  672.63   50.09
 -14   2  -2  627.64   51.99
  14  -2  -2  696.33   51.99
 -14  -2   2  658.13   51.19
  14   2   2  704.53   51.79
  14  -2  -2  754.62   50.49
 -14  -2   2  684.03   50.29
 -14   2   2  724.63   49.60
  14   2  -2  693.63   50.99
 -14  -2  -2  671.43   51.69
  14   2  -2  688.03   51.89
 -14  -2  -2  680.53   49.99
  14  -2   2  646.84   51.89
 -14   2   2  705.93   51.99
  14   3   2   57.99   10.10
 -14   3  -2   51.89   10.60
  14  -3  -2   62.99    9.10
  14  -3  -2   59.59   10.70
  14   3   2   59.69   11.00
 -14  -3   2   47.30    6.50
 -14  -3   2   54.19   11.20
  14   3  -2   65.09    9.90
 -14  -3  -2   59.29   10.60
  14  -3   2   58.49   10.60
 -14  -3  -2   45.90    5.90
 -14   3   2   69.89   10.90
  14   3  -2   74.29   11.90
 -14   3   2   63.59    5.90
 -14   4  -2  351.16   32.10
 -14  -4   2  367.66   32.30
 -14  -4   2  360.26   28.90
  14   4   2  438.86   31.50
  14   4   2  394.86   30.70
 -14  -4   2  363.46   31.80
 -14  -4  -2  416.86   31.00
  14   4  -2  375.36   31.10
  14  -4   2  364.36   31.60
 -14   4   2  433.86   32.70
 -14  -5   2 1740.73  122.19
 -14   5  -2 1568.74  123.39
  14  -5  -2 1692.43  122.99
  14   5   2 1759.72  122.29
 -14  -5   2 1686.83  121.39
 -14  -5   2 1673.63  122.89
  14  -5   2 1587.84  122.89
 -14  -5  -2 1792.32  122.59
  14   5  -2 1712.63  122.49
 -14   5   2 1660.03  123.29
 -14  -5  -2 1732.23  122.79
 -14  -6   2   55.99   12.50
 -14  -6   2   39.40   10.20
  14  -6  -2   75.09   14.40
  14   6   2   56.99   11.00
 -14   6  -2   74.99   16.00
  14  -6   2   82.19   14.50
  14   6  -2   62.29   11.30
 -14   6   2   66.19   12.80
 -14  -6  -2   63.89   12.60
 -14  -6  -2   54.09   11.70
 -14  -7   2   33.30    6.70
 -14   7  -2   32.10   11.80
  14   7   2   71.09   12.00
 -14  -7   2   49.99   12.30
  14   7   2   61.49   10.90
  14  -7  -2   53.59   11.60
 -14   7   2   50.29   13.00
 -14  -7  -2   72.09   12.90
  14   7  -2   39.30   11.20
  14  -7   2   46.10   12.20
 -14  -7  -2   51.79    9.60
  14   8   2   89.59   16.30
 -14   8  -2   91.29   18.50
  14  -8  -2  112.69   16.70
  14   8   2   90.69   13.80
 -14  -8   2  110.29   18.10
 -14  -8   2   94.69   11.70
  14  -8   2  100.69   17.00
  14   8  -2  105.59   16.80
 -14   8   2   94.19   20.30
 -14  -8  -2   97.99   17.00
 -14  -9   2  485.75   41.80
  14  -9  -2  539.55   42.20
 -14   9  -2  539.85   44.00
  14   9   2  494.95   40.20
  14   9   2  543.05   42.10
  14  -9   2  519.65   42.00
  14   9  -2  504.45   41.70
 -14  -9  -2  508.55   41.20
  14   9  -2  492.35   39.20
 -14   9   2  533.05   44.30
  14  10   2   61.99   14.70
  14 -10  -2   99.99   17.10
 -14 -10   2   79.59   14.70
  14  10   2   69.29   13.20
  14  10  -2   80.39   15.20
  14 -10   2   52.29   14.00
 -14  10   2   83.69   17.20
 -14 -10  -2   98.59   16.10
  14  10  -2   68.59   11.10
  14  11   2   54.89   10.60
  14 -11  -2   61.99   14.20
 -14 -11   2   67.39   14.20
  14  11  -2   50.59   10.60
  14 -11   2   65.39   15.00
 -14  11   2   73.59   18.70
 -14 -11  -2   73.89   13.80
  14 -12  -2  110.79   17.20
  14  12   2  120.59   18.40
  14  12   2   86.69   14.90
 -14 -12   2   95.79   18.70
  14  12  -2   88.69   12.80
 -14 -12  -2  106.39   17.70
  14  12  -2  119.59   18.30
 -14  12   2  130.99   26.80
  14 -12   2   88.69   18.50
 -14 -12  -2  110.29   17.10
 -14  13  -2   63.99   20.20
  14  13   2   28.10   10.20
  14 -13  -2   40.00   13.20
 -14 -13   2   37.80   13.70
  14  13  -2   25.70    8.30
  14 -13   2   29.20   13.70
  14  13  -2   44.90   15.00
 -14 -13  -2   40.90   15.80
 -14 -13  -2   46.90   12.70
 -14  13   2   70.69   20.30
 -14  14  -2   26.50   20.20
 -14 -14   2   -3.60   12.50
  14 -14  -2    0.60   11.90
  14  14   2    1.10    9.10
  14 -14   2   -4.10   12.90
 -14 -14  -2   18.40   11.60
 -14  14   2   31.10   20.70
  14  14  -2   -5.10   15.60
 -14 -14  -2   16.50   14.70
  14 -15  -2   25.10   12.20
  14  15   2   15.30   10.20
 -14 -15   2   22.70   12.90
  14 -15   2   21.40   13.40
  14  15  -2   12.20    7.80
 -14 -15  -2    7.40   15.30
 -14 -15  -2   -4.00   10.70
 -14  15   2   56.39   22.70
  14  15  -2   32.70   17.50
 -15   0   2  975.70   72.29
  15   0   2 1030.70   70.99
 -15   0  -2 1048.40   70.39
 -15   0   2 1002.40   70.39
  15   0   2  955.10   72.49
 -15   0  -2  995.60   72.69
  15   0  -2  874.71   71.99
  15   0  -2  932.91   72.39
  15   1   2  455.85   34.80
  15  -1  -2  459.95   36.40
 -15  -1   2  439.06   33.50
  15   1   2  423.56   36.00
 -15   1  -2  458.15   36.70
  15  -1  -2  517.55   34.90
 -15  -1   2  439.96   35.50
  15  -1   2  461.05   36.50
 -15  -1  -2  447.66   33.60
  15   1  -2  427.46   36.10
  15   1  -2  465.55   34.90
 -15   1   2  464.65   36.10
 -15  -1  -2  438.86   36.30
 -15   1   2  477.75   33.50
 -15  -2   2  261.87   23.70
  15   2   2  291.37   24.40
  15  -2  -2  308.97   22.80
 -15  -2   2  261.77   21.80
  15  -2  -2  276.07   24.70
  15   2   2  285.77   22.90
 -15   2  -2  256.27   25.00
 -15  -2  -2  286.57   24.50
 -15   2   2  282.97   21.00
  15  -2   2  303.17   25.00
  15   2  -2  284.97   24.80
 -15  -2  -2  281.37   21.30
  15   2  -2  279.67   23.40
 -15   2   2  272.07   24.80
 -15  -3   2   83.69   17.10
  15   3   2  129.69   14.90
 -15   3  -2  139.69   16.40
 -15  -3   2   94.29   13.10
  15   3   2  132.99   13.40
 -15  -3   2  104.89   10.50
  15   3  -2  109.69   14.10
 -15  -3  -2  132.99   14.50
  15   3  -2  119.39   15.10
  15  -3   2  133.09   15.60
  15  -4  -2  174.18   19.50
  15   4   2  165.88   17.50
  15   4   2  177.78   18.40
 -15  -4   2  183.68   20.90
 -15  -4   2  182.28   16.80
 -15   4  -2  197.68   20.40
 -15  -4   2  161.08   14.40
 -15  -4  -2  163.48   17.70
 -15   4   2  155.68   20.00
  15  -4   2  218.78   19.80
  15   4  -2  203.38   18.40
 -15   5  -2 1495.95  113.19
 -15  -5   2 1552.34  111.39
 -15  -5   2 1598.84  112.69
  15   5   2 1519.45  111.69
 -15  -5   2 1464.35  110.69
  15  -5  -2 1559.64  112.69
  15  -5   2 1562.64  112.79
  15   5  -2 1582.14  111.99
 -15  -5  -2 1574.24  112.49
 -15  -5  -2 1534.85  111.99
 -15   5   2 1510.25  112.99
  15   6   2  307.87   25.20
  15  -6  -2  271.27   26.40
 -15  -6   2  285.77   23.40
 -15  -6   2  316.37   27.40
 -15   6  -2  247.18   27.50
 -15  -6   2  266.87   22.10
  15  -6   2  283.67   26.50
 -15   6   2  257.97   27.70
 -15  -6  -2  298.37   24.80
  15   6  -2  281.07   25.60
 -15  -6  -2  287.07   26.90
 -15   7  -2   64.09   14.20
 -15  -7   2   86.59   18.10
 -15  -7   2   75.89   10.60
  15  -7  -2   77.39   16.00
  15   7   2   65.09   12.70
 -15  -7  -2   84.59   12.80
  15  -7   2   67.39   13.50
  15   7  -2   72.69   13.30
 -15  -7  -2   91.89   16.30
 -15   7   2   59.49   14.40
 -15  -8   2   42.40   12.50
 -15   8  -2   34.60   13.20
  15  -8  -2   20.60   11.50
  15   8   2   30.00   11.00
  15   8   2   28.00    9.20
 -15  -8   2   48.90    9.20
 -15  -8  -2   22.50    8.30
  15  -8   2   32.80   12.50
  15   8  -2   29.50   11.60
 -15   8   2   43.30   14.00
 -15  -8  -2   34.00   11.90
  15   9   2  276.67   28.40
 -15  -9   2  306.47   24.10
  15  -9  -2  275.47   28.10
 -15  -9   2  313.07   28.70
  15   9   2  252.47   25.50
 -15   9  -2  316.47   31.30
  15  -9   2  307.57   28.30
  15   9  -2  332.77   28.40
 -15  -9  -2  286.87   27.40
 -15   9   2  280.67   31.40
 -15  10  -2   81.89   18.50
 -15 -10   2   82.39   10.80
 -15 -10   2   94.19   18.20
  15 -10  -2   57.49   14.70
  15  10   2   67.09   11.90
 -15 -10  -2   79.09   16.70
  15 -10   2   88.79   15.90
  15  10  -2   79.09   11.90
 -15  10   2   77.39   18.20
  15 -11  -2   50.89   13.90
  15  11   2   47.70   10.30
 -15  11  -2   63.69   18.70
  15  11   2   45.90   14.50
 -15 -11   2   56.39   15.20
  15  11  -2   68.19   14.90
  15  11  -2   49.00    8.80
 -15  11   2   46.80   18.40
 -15 -11  -2   41.00   13.60
 -15 -11  -2   51.49   13.00
  15 -11   2   42.30   14.60
 -15  12  -2   70.29   19.70
  15 -12  -2   48.50   14.00
  15  12   2   28.60   10.30
 -15 -12   2   51.79   14.40
  15  12   2   50.09   15.70
  15  12  -2   27.50   14.50
  15  12  -2   32.10    8.10
 -15  12   2   49.20   19.40
  15 -12   2   62.29   15.50
 -15 -12  -2   48.00   12.60
 -15 -12  -2   45.30   14.60
  15  13   2   30.10   10.90
 -15  13  -2   85.79   22.90
 -15 -13   2   54.69   14.60
  15 -13  -2   44.90   14.80
  15  13  -2   39.90    9.60
 -15 -13  -2   45.80   13.00
 -15 -13  -2   48.00   16.10
 -15  13   2   55.99   25.90
  15 -13   2   36.60   15.40
 -15  14  -2   85.99   22.40
  15  14   2   18.50   10.00
  15 -14  -2   44.30   13.70
 -15 -14   2   43.20   14.90
 -15 -14  -2   18.30   14.40
  15  14  -2   49.99   16.50
 -15  14   2   66.39   22.80
  15 -14   2   53.89   14.60
 -15 -14  -2   31.40   12.40
  15  14  -2   36.20    8.20
 -15  15  -2  177.18   32.10
 -15  15   2  151.88   33.50
  16   0   2  297.87   26.20
  16   0   2  315.97   24.10
  16   0  -2  305.37   24.10
 -16   0   2  298.27   22.40
 -16   0  -2  281.37   26.40
 -16   0  -2  297.87   22.20
  16   0  -2  306.67   26.30
 -16   0   2  275.07   25.50
  16   1   2  520.65   40.60
  16   1   2  489.25   38.70
 -16   1  -2  478.05   40.70
 -16  -1   2  458.05   39.60
  16  -1  -2  540.35   40.70
 -16  -1  -2  533.15   40.70
 -16   1   2  524.75   40.60
  16   1  -2  506.25   40.70
 -16   1   2  567.54   37.60
 -16  -1  -2  499.95   37.60
  16   1  -2  546.05   39.20
  16  -1   2  491.65   40.70
  16   2   2  103.79   14.50
  16   2   2   92.29   12.10
  16  -2  -2  107.49   11.90
  16  -2  -2  112.99   15.20
 -16  -2   2   96.39   13.10
 -16   2  -2   86.89   15.30
 -16   2   2   93.29    8.30
 -16   2   2   94.59   15.10
  16  -2   2   81.69   15.10
 -16  -2  -2  103.89   14.30
  16   2  -2   92.49   12.90
  16   2  -2  101.49   15.10
  16   3   2  154.68   19.00
 -16  -3   2  209.98   17.90
 -16   3  -2  177.98   20.50
  16   3   2  173.58   17.50
  16  -3  -2  149.19   19.50
  16  -3  -2  188.98   16.70
 -16  -3   2  195.58   22.20
  16  -3   2  176.98   19.60
 -16  -3  -2  192.58   19.00
 -16   3   2  183.78   20.50
  16   3  -2  221.58   19.90
  16   3  -2  191.38   18.30
  16   4   2   88.79   13.30
 -16  -4   2  100.79   18.30
  16  -4  -2  105.79   16.30
  16   4   2   85.79   14.50
 -16  -4   2   80.29   12.50
 -16   4  -2   74.99   16.50
  16  -4   2   93.39   15.50
 -16  -4  -2   88.39   13.70
 -16   4   2   95.89   17.20
 -16   5  -2  157.68   22.10
  16  -5  -2  242.58   22.00
  16   5   2  239.48   20.00
 -16  -5   2  183.58   22.80
 -16  -5   2  181.38   18.20
 -16  -5  -2  201.18   19.70
  16  -5   2  180.78   21.70
 -16   5   2  207.98   22.70
  16   5  -2  168.88   20.10
 -16  -5  -2  240.58   23.40
 -16  -6   2  110.79   12.80
 -16  -6   2  114.89   19.20
  16   6   2  127.99   16.00
 -16   6  -2  101.69   18.90
  16  -6  -2  125.59   18.00
  16  -6   2   98.69   17.90
 -16  -6  -2  122.19   14.90
 -16   6   2  115.39   20.30
  16   6  -2   85.09   16.20
 -16  -6  -2  145.39   19.20
 -16   7  -2  168.88   23.10
 -16  -7   2  164.88   15.90
  16  -7  -2  170.98   21.00
 -16  -7   2  188.08   22.70
  16   7   2  166.48   19.40
 -16   7   2  180.28   23.40
  16  -7   2  182.58   20.90
  16   7  -2  179.48   19.90
 -16  -7  -2  140.39   20.60
 -16  -7  -2  152.08   17.70
  16  -8  -2   43.50   13.40
 -16  -8   2   52.89    8.90
 -16  -8   2   48.80   14.40
  16   8   2   31.70   11.40
 -16   8  -2   45.10   15.30
 -16  -8  -2   39.60   12.90
 -16   8   2   36.60   14.60
  16   8  -2   25.50   12.00
  16  -8   2   49.20   13.10
 -16   9  -2  130.59   24.80
 -16  -9   2  190.78   22.90
  16  -9  -2  188.38   22.00
 -16  -9   2  149.99   15.70
  16   9   2  174.68   18.60
  16   9   2  134.99   18.80
  16  -9   2  156.88   21.60
 -16   9   2  166.18   25.60
 -16  -9  -2  166.88   17.40
 -16  -9  -2  182.48   21.00
 -16 -10   2  199.98   18.30
  16  10   2  205.08   21.10
  16 -10  -2  207.48   24.70
 -16  10  -2  223.18   28.50
 -16 -10   2  195.98   24.20
 -16 -10  -2  213.68   23.20
 -16  10   2  209.88   30.10
  16 -10   2  216.18   24.70
  16  10  -2  225.98   24.60
 -16 -11   2  114.89   20.40
  16 -11  -2  125.59   20.50
  16  11   2  124.99   21.40
 -16 -11   2   92.69   11.50
  16  11   2  109.89   15.80
 -16  11  -2  142.49   26.40
 -16 -11  -2  111.39   17.80
  16  11  -2  114.09   21.70
 -16 -11  -2  119.09   18.30
 -16  11   2  137.39   27.30
  16 -11   2  119.99   19.30
  16 -12  -2   39.80   14.00
  16  12   2   42.80   15.10
 -16 -12   2   30.50   14.10
  16 -12   2   34.20   14.20
 -16 -12  -2   35.40   13.50
  16  12  -2   28.10   15.00
 -16  12   2   52.39   27.60
 -16 -12  -2   32.00   13.80
  16  13   2   32.50   10.30
 -16 -13   2   60.79   15.50
 -16  13  -2   69.89   21.00
  16 -13  -2   41.20   14.50
  16 -13   2   30.30   13.80
 -16 -13  -2   53.09   15.60
  16  13  -2   38.10    8.00
 -16 -13  -2   44.20   13.60
  16  13  -2   27.40   16.90
 -16  13   2   69.69   21.80
  16  14   2   59.39   11.70
  16 -14  -2   97.09   17.50
 -16 -14   2   69.59   15.90
  16 -14   2   55.39   15.90
  16  14  -2   45.00   10.10
 -16 -14  -2   69.39   14.20
  16  14  -2   91.49   19.30
 -16 -14  -2   80.79   17.60
 -17   0  -2   57.49    6.10
 -17   0  -2   68.49   14.30
  17   0  -2   70.99   10.30
 -17   0   2   76.19   12.90
  17   0   2   79.99   13.30
  17   0  -2   60.49   12.90
  17  -1  -2   21.20    5.70
 -17  -1   2   10.50    7.80
 -17   1  -2   14.00    8.90
  17   1   2   26.80    9.80
 -17  -1  -2   24.20    9.00
 -17  -1  -2   14.50    3.10
  17   1  -2   30.70    7.20
  17  -1   2    0.20    8.60
  17   1  -2   26.70    9.70
 -17   1   2   19.70    8.50
 -17   1   2   11.00    2.70
  17  -2  -2   11.20    7.70
  17   2   2   15.50    9.70
 -17  -2   2   25.00    7.90
 -17   2  -2    9.30    9.60
  17   2   2   13.60    6.60
  17  -2   2   12.50    7.80
 -17  -2  -2   13.50    8.80
  17   2  -2   27.50   11.10
  17   2  -2   11.40    7.40
 -17   2   2    7.20    8.70
  17   3   2  418.76   35.20
  17  -3  -2  391.86   36.10
 -17  -3   2  468.05   37.40
 -17   3  -2  423.46   36.20
  17   3   2  438.56   33.70
 -17  -3   2  448.96   34.20
 -17   3   2  378.06   35.70
 -17  -3  -2  435.96   34.90
  17   3  -2  439.66   34.00
 -17  -4   2  100.89   12.20
 -17   4  -2   78.39   17.30
  17   4   2   94.39   15.00
  17   4   2   81.39   13.10
 -17  -4   2  100.39   17.10
  17  -4  -2   90.99   16.20
 -17  -4  -2   72.29   13.70
  17   4  -2   81.99   13.70
 -17   4   2  102.09   15.40
 -17  -4  -2  121.19   16.20
 -17   5  -2   76.79   13.90
  17  -5  -2   71.99   13.50
  17   5   2   46.20   10.30
 -17  -5   2   55.79   10.30
 -17  -5   2   48.70   13.70
 -17  -5  -2   55.39   10.60
 -17   5   2   75.69   14.20
 -17  -5  -2   75.59   15.20
  17   5  -2   54.29   11.60
  17   6   2   40.10   10.00
 -17  -6   2   38.50   12.80
 -17  -6   2   32.50    7.70
  17  -6  -2   34.90   11.90
 -17   6  -2   22.00   12.30
  17   6  -2   21.40    9.80
  17  -6   2   29.20   11.80
 -17   6   2   32.30   13.10
 -17  -6  -2   36.40    9.20
 -17  -6  -2   46.20   13.70
  17  -7  -2  428.86   37.60
 -17  -7   2  471.75   39.00
 -17   7  -2  427.36   39.10
  17   7   2  460.05   36.40
 -17  -7   2  442.26   34.20
  17   7  -2  404.86   36.70
 -17  -7  -2  441.66   37.60
  17  -7   2  446.86   37.80
 -17   7   2  421.96   39.50
 -17  -7  -2  450.55   35.60
  17   8   2   48.20   12.70
 -17   8  -2   40.10   15.70
 -17  -8   2   63.79    9.60
  17  -8  -2   54.99   14.00
 -17  -8   2   49.80   14.70
 -17  -8  -2   91.59   18.20
  17  -8   2   38.30   13.70
 -17  -8  -2   65.99   12.50
 -17   8   2   51.39   15.90
  17  -9  -2  149.29   22.20
 -17  -9   2  140.19   14.50
 -17   9  -2  133.89   25.50
 -17  -9   2  162.18   23.50
 -17  -9  -2  154.28   17.40
  17  -9   2  164.98   22.60
 -17   9   2  175.68   26.80
 -17  -9  -2  182.58   21.60
 -17 -10   2   76.89   16.90
  17  10   2   43.60   14.90
 -17 -10   2   59.29    9.40
  17 -10  -2   72.29   16.00
 -17  10  -2   77.39   19.20
 -17  10   2   90.09   20.40
  17  10  -2   82.79   16.40
 -17 -10  -2   72.49   15.80
  17 -10   2   69.29   16.30
  17  11   2  302.17   30.20
  17 -11  -2  263.07   29.40
  17  11   2  279.27   26.70
 -17 -11   2  271.07   23.00
 -17 -11   2  289.87   29.20
 -17  11  -2  301.07   42.40
 -17 -11  -2  260.67   24.70
  17 -11   2  297.77   30.10
 -17 -11  -2  297.87   27.90
 -17 -11  -2  259.27   29.20
  17  11  -2  321.47   30.20
 -17  11   2  319.67   35.80
 -17 -12   2   20.90    5.30
  17 -12  -2   57.39   15.00
  17  12   2   29.60   10.50
 -17  12  -2   48.90   20.30
 -17 -12   2   36.40   15.00
  17 -12   2   35.60   19.40
 -17 -12  -2   45.70   13.50
  17  12  -2   30.80   15.80
  17 -13  -2   49.00   24.70
  17  13   2   32.60    9.80
 -17 -13   2   25.10   15.00
 -17  13  -2   82.89   22.90
 -17 -13   2   32.20    6.90
 -17 -13  -2   29.80   14.50
  17  13  -2   22.50   17.40
 -17 -13  -2   30.00   13.00
  17 -13   2   43.70   14.80
 -17  13   2   76.69   23.40
 -18   0   2   36.00    9.60
  18   0   2   25.60   10.50
  18   0   2   44.70    7.60
 -18   0  -2   19.30    3.30
 -18   0  -2   34.80    9.90
  18   0  -2   53.19    9.40
  18  -1  -2    9.10    5.80
 -18   1  -2   14.60    9.80
 -18  -1   2   19.30    8.30
  18   1   2   27.70   11.10
  18   1   2   21.00    6.60
  18   1  -2   20.40    7.30
 -18  -1  -2   13.30    9.20
  18   1  -2   21.80   10.30
  18  -1   2   12.30    9.30
 -18   1   2   10.00    9.00
 -18  -2   2   17.70    7.60
 -18  -2   2   35.60   13.90
  18   2   2   21.70    6.90
 -18   2  -2   21.60   10.20
  18   2   2   25.10   10.20
 -18   2   2    8.90    9.00
  18   2  -2   21.00    7.60
 -18  -2  -2   19.40    9.10
  18   2  -2   22.80   10.80
 -18  -3   2  280.07   24.80
 -18   3  -2  273.87   27.60
  18   3   2  299.77   26.80
 -18  -3   2  307.97   29.90
  18   3   2  291.07   24.20
  18   3  -2  287.27   24.90
 -18  -3  -2  267.07   25.60
 -18   3   2  290.37   27.30
 -18   4  -2    1.30   10.90
  18   4   2   24.10    9.90
 -18  -4   2    5.10   12.50
 -18  -4   2    4.70    6.60
  18   4   2   21.40    7.90
  18  -4  -2   11.70   10.80
 -18   4   2    0.60   11.10
 -18  -4  -2   17.90   11.70
 -18  -4  -2    9.30    8.10
  18   4  -2    4.00    8.20
  18   5   2   -1.60    7.70
 -18   5  -2    1.50   11.40
 -18  -5   2    7.60   13.50
 -18  -5   2   16.50    6.90
  18  -5  -2    6.10   10.70
 -18   5   2   20.60   12.00
 -18  -5  -2   13.30   13.30
 -18  -5  -2   11.10    7.90
  18   5  -2   17.60    8.80
 -18   6  -2   70.19   15.60
 -18  -6   2  108.79   20.30
  18   6   2   55.39   11.60
 -18  -6   2   74.69   10.60
  18  -6  -2   55.09   14.30
  18  -6   2   63.59   14.80
 -18   6   2   46.10   15.00
 -18  -6  -2  110.79   19.80
  18   6  -2   55.89   11.80
 -18  -6  -2   74.79   12.70
 -18  -7   2  280.47   23.90
 -18  -7   2  311.77   30.40
  18   7   2  296.27   27.00
 -18   7  -2  255.47   30.40
  18  -7  -2  291.77   28.80
  18  -7   2  272.67   28.70
 -18  -7  -2  265.57   25.10
 -18   7   2  292.77   31.00
 -18  -7  -2  315.57   29.30
  18   7  -2  282.97   26.90
 -18  -8   2   79.09   10.40
 -18   8  -2   59.19   17.90
 -18  -8   2  102.29   18.70
  18  -8  -2   87.59   16.10
  18  -8   2   77.79   16.40
 -18  -8  -2   93.99   13.70
 -18  -8  -2  111.79   17.60
 -18   8   2   86.39   19.20
  18   9   2   74.29   15.30
 -18  -9   2   67.39   16.70
 -18   9  -2   49.40   18.30
  18  -9  -2   80.59   16.80
 -18  -9  -2   77.69   12.80
  18  -9   2   46.30   15.40
  18   9  -2   62.49   15.80
 -18  -9  -2   80.79   15.40
 -18   9   2   90.49   19.80
 -18 -10   2   78.39    9.90
 -18  10  -2   78.69   26.00
  18  10   2   84.29   17.20
  18 -10  -2  110.39   20.40
 -18 -10   2  120.99   21.40
  18 -10   2   80.59   17.10
 -18 -10  -2  110.99   19.80
 -18 -10  -2   79.09   12.90
  18  10  -2   77.49   16.10
 -18 -11   2  286.67   29.60
 -18 -11   2  231.88   22.10
  18 -11  -2  336.47   30.50
 -18  11  -2  285.47   35.40
  18  11   2  300.97   30.10
 -18 -11  -2  261.47   24.10
  18 -11   2  239.18   33.40
 -18 -11  -2  294.27   28.90
 -18  11   2  342.07   36.40
 -18 -11  -2  303.87   28.30
 -18 -12   2   57.59   16.50
  18 -12  -2   34.80   15.10
 -18 -12   2   38.10    7.20
 -18  12  -2   74.19   21.80
  18 -12   2   37.10   15.70
 -18 -12  -2   45.00   13.50
 -18  12   2   72.59   23.20
 -18 -12  -2   24.50    7.00
 -18 -12  -2   21.60   13.50
  18  12  -2   53.09   16.20
 -19   0  -2  214.08   23.40
 -19   0   2  242.28   22.50
  19   0  -2  232.58   20.10
  19   1   2  379.46   30.10
  19  -1  -2  379.16   30.30
 -19  -1   2  390.06   32.40
 -19   1  -2  392.76   33.80
 -19   1   2  367.06   32.90
  19   1  -2  407.66   31.00
 -19  -1  -2  409.36   33.80
 -19  -2   2   68.19   12.80
 -19   2  -2   89.79   14.50
 -19  -2   2   93.29   17.70
  19   2   2   70.69   10.90
 -19   2   2   71.79   15.40
 -19  -2  -2   81.39   15.10
  19   2  -2   73.49   12.20
 -19  -3   2   17.40    7.50
  19   3   2   10.50    6.90
 -19   3  -2    9.60   11.20
 -19  -3   2   22.20   14.50
  19   3  -2   16.10    8.00
 -19   3   2   26.30   11.00
 -19  -3  -2   11.00    8.90
 -19  -4   2   14.30    7.10
  19  -4  -2    2.20   10.50
 -19  -4   2   34.30   15.20
 -19   4  -2    0.20   11.00
  19   4   2   17.30    7.60
 -19  -4  -2    4.90    7.90
  19   4  -2   -4.40    7.60
 -19  -4  -2   20.40   13.20
 -19   4   2   14.40   11.50
 -19  -5   2  336.57   30.80
 -19   5  -2  270.77   29.50
 -19  -5   2  291.97   24.50
  19   5   2  294.97   25.50
  19  -5  -2  239.58   28.10
  19   5  -2  300.37   26.40
 -19  -5  -2  290.17   26.10
 -19   5   2  267.17   29.40
 -19  -5  -2  294.27   30.60
 -19  -6   2   28.90    7.20
 -19  -6   2   41.10   14.70
 -19   6  -2   24.40   14.50
  19   6   2   37.10   10.30
  19  -6  -2   33.00   13.50
 -19   6   2   43.30   14.30
  19  -6   2   29.40   13.00
  19   6  -2   18.60   10.80
 -19  -6  -2   38.30   14.00
 -19  -6  -2   22.00    8.60
  19   7   2   39.40   10.80
  19  -7  -2   28.50   14.30
 -19  -7   2   48.10   16.50
 -19   7  -2   30.80   15.00
 -19  -7   2   25.90    6.60
 -19   7   2   54.49   16.50
 -19  -7  -2   28.90    9.10
 -19  -7  -2   61.19   16.00
  19  -7   2   14.80   12.20
  19  -8  -2   66.59   16.10
 -19  -8   2   72.09    9.60
 -19  -8   2  116.99   21.50
 -19   8  -2   51.99   18.20
 -19   8   2   71.59   18.40
  19   8  -2   54.69   14.40
 -19  -8  -2   99.59   19.80
  19  -8   2   70.89   15.30
 -19  -8  -2   54.79   12.10
  19   9   2  320.67   29.70
 -19   9  -2  306.47   42.10
 -19  -9   2  255.27   23.50
 -19  -9   2  309.47   31.60
  19  -9  -2  282.27   30.10
 -19  -9  -2  291.37   25.40
 -19  -9  -2  328.27   30.00
  19   9  -2  277.27   29.70
 -19   9   2  326.47   36.10
  19 -10  -2   32.70   17.90
 -19  10  -2   42.20   18.70
  19  10   2   38.00   14.50
 -19 -10   2   33.10   15.50
  19  10  -2   39.40   14.20
 -19 -10  -2   25.80   11.80
 -19 -10  -2   23.90    7.30
 -19 -10  -2   41.90   15.00
  19 -10   2   36.40   14.70
 -19  10   2   77.99   21.20
  19 -11  -2   24.20   14.90
  19  11   2   33.80   14.30
 -19 -11   2   34.80    7.20
 -19 -11   2   43.50   15.80
 -19  11  -2   48.10   20.90
  19 -11   2   45.60   15.10
 -19 -11  -2   19.40    6.80
  19  11  -2   19.30   15.20
 -19  11   2   56.39   22.60
 -19 -11  -2   15.40   12.50
 -19 -11  -2   34.30   13.60
 -20   0   2   27.50    9.80
  20   0  -2   18.40    9.70
 -20   0  -2   23.90   10.40
  20   0   2   19.10    5.20
  20   0  -2   21.10    6.60
  20   0   2   20.20   12.20
  20   1   2   93.19   11.60
 -20  -1   2  104.49   15.40
  20  -1  -2  107.59   11.70
  20   1   2  112.99   18.20
 -20   1  -2  102.89   17.60
  20  -1   2  100.09   18.40
 -20   1   2  102.79   16.50
  20   1  -2  131.09   18.60
  20   1  -2  122.59   13.10
 -20  -1  -2  107.49   16.70
 -20  -2   2    9.90    7.70
  20   2   2   20.30   12.00
 -20   2  -2    9.90   10.20
  20   2   2    9.30    6.50
  20   2  -2   16.70   11.60
  20  -2   2    3.00   10.00
 -20  -2  -2    8.50    8.80
 -20   2   2   -1.60    9.50
  20   2  -2   16.90    7.70
  20  -3  -2    7.50    9.90
 -20   3  -2   13.10   11.40
  20   3   2   11.60   11.70
  20   3   2    7.00    7.30
 -20  -3   2    6.50    6.90
 -20  -3   2   23.70   15.50
 -20  -3  -2   13.00    8.70
  20   3  -2   18.50    7.90
 -20   3   2    6.20   11.30
  20  -3   2    7.80    5.80
 -20   4  -2    5.70   11.60
  20   4   2   18.60    8.30
  20  -4  -2   10.40   12.20
  20   4   2   28.90   11.60
 -20  -4   2   35.70   15.60
 -20  -4   2   13.00    6.50
 -20   4   2   26.20   12.60
 -20  -4  -2   31.70   17.00
  20  -4   2   15.10    9.90
  20   4  -2   19.00    9.00
 -20  -4  -2   19.20    9.30
 -20  -5   2  183.98   17.80
 -20   5  -2  169.98   24.70
 -20  -5   2  248.18   26.80
  20   5   2  191.88   19.90
  20  -5  -2  149.59   23.10
 -20  -5  -2  180.08   19.70
 -20   5   2  185.38   24.90
  20  -5   2  178.18   23.30
 -20  -5  -2  214.68   26.50
  20   5  -2  195.68   20.80
 -20  -6   2   32.20   16.50
  20  -6  -2   16.80   12.80
 -20   6  -2   29.60   14.60
  20   6   2   27.60   10.50
 -20   6   2   17.50   14.50
 -20  -6  -2   33.70   15.30
 -20  -6  -2   12.60    8.40
  20  -6   2   26.90   13.20
 -20  -7   2   25.90    6.20
 -20  -7   2   72.79   18.50
 -20   7  -2   24.70   15.40
  20  -7  -2   38.50   15.20
  20   7  -2   17.30   12.40
 -20   7   2   36.00   17.10
 -20  -7  -2   33.70    8.60
 -20  -7  -2   67.89   16.30
  20   8   2  102.59   15.50
 -20  -8   2   62.09    9.80
  20  -8  -2   80.19   18.10
 -20  -8   2  119.19   22.30
  20  -8   2   71.89   17.60
 -20   8   2  129.89   25.00
 -20  -8  -2   85.79   12.20
  20   8  -2   86.49   15.40
 -20  -9   2  153.38   14.90
  20   9   2  178.88   22.90
 -20  -9   2  200.08   26.10
 -20   9  -2  169.68   29.10
  20  -9  -2  163.98   23.50
  20   9  -2  178.38   22.60
 -20  -9  -2  194.08   24.10
  20  -9   2  185.88   24.70
 -20  -9  -2  150.48   16.70
 -20  -9  -2  214.98   21.20
  20 -10  -2   39.00   13.60
 -20 -10   2   26.50    5.90
 -20 -10   2   40.00   20.40
 -20  10  -2   46.00   20.10
  20 -10   2   49.60   15.40
  20  10  -2   32.80   13.70
 -20 -10  -2   27.90    6.90
 -20 -10  -2   63.19   15.60
  21   0  -2   32.40    7.00
  21   0   2   36.10   12.80
 -21   0  -2   30.20   11.10
  21   0  -2   53.19   14.00
 -21   0   2   20.80    9.40
  21   1   2   94.79   17.70
 -21   1  -2   56.19   14.20
 -21  -1   2   64.79   13.60
  21   1   2   89.69   10.60
  21  -1  -2   97.89   16.40
  21  -1   2   91.29   18.30
  21   1  -2   70.79   11.20
 -21  -1  -2   93.89   16.00
  21   1  -2   75.39   16.30
 -21   1   2   71.39   15.70
  21  -2  -2   14.00   11.70
 -21  -2   2   14.00    7.80
 -21   2  -2    6.20   10.70
 -21  -2   2   31.90   18.00
  21   2   2    4.30   11.00
  21   2   2   22.90    6.50
  21   2  -2    5.90    6.60
 -21   2   2   11.20   10.50
 -21  -2  -2    6.20    9.20
  21   2  -2   16.10   11.70
  21  -2   2   17.20   11.90
  21   3   2   10.80    7.10
  21  -3  -2    8.40   11.10
 -21  -3   2   13.30   16.80
  21   3   2   -3.90   12.00
 -21   3  -2    4.40   11.00
 -21  -3   2   -0.80    6.70
  21   3  -2    3.90    7.70
  21  -3   2   -2.60   11.10
 -21  -3  -2   28.00   15.00
 -21  -3  -2   10.70    8.90
 -21   3   2    5.90   11.00
  21   4   2   25.50    8.80
 -21   4  -2   20.70   12.90
 -21  -4   2   10.50    6.40
 -21  -4   2   38.70   17.50
  21  -4  -2    3.90   15.30
 -21  -4  -2   10.50    8.50
 -21   4   2   17.90   12.10
 -21  -4  -2   44.10   16.70
  21   4  -2   22.20    9.70
  21  -4   2   14.10   20.20
  21   5   2  252.07   22.20
 -21   5  -2  233.98   26.70
  21  -5  -2  186.78   31.00
 -21  -5   2  228.68   19.40
 -21   5   2  221.88   27.30
  21  -5   2  219.68   26.40
  21   5  -2  166.38   22.70
 -21  -5  -2  217.88   22.10
  21  -6  -2   29.00   13.70
 -21  -6   2   53.89   18.10
 -21   6  -2   30.90   15.30
 -21  -6   2   15.40    6.10
 -21   6   2   42.80   16.20
  21  -6   2   25.80   14.00
 -21  -6  -2   27.30    8.30
 -21  -6  -2   55.99   15.60
 -21  -7   2   63.19    9.20
  21   7   2   65.99   13.00
  21  -7  -2   39.70   15.40
 -21  -7   2   77.39   29.60
 -21   7  -2   36.80   18.10
  21  -7   2   41.70   15.30
  21   7  -2   56.59   13.00
 -21  -7  -2   43.20    9.50
 -21   7   2   61.19   18.40
  21   8   2   42.70   13.90
 -21  -8   2   87.39   21.20
 -21  -8   2   68.09    8.90
 -21   8  -2   57.79   18.90
  21  -8  -2   60.29   15.70
  21   8  -2   65.19   14.20
  21  -8   2   53.39   16.80
 -21  -9   2  137.69   25.00
 -21  -9  -2  114.89   22.80
 -22   0  -2   38.70   11.70
  22   0   2   35.30   15.80
 -22   0   2   41.40   11.20
  22   0  -2   70.19   16.10
  22   0  -2   39.60    7.40
 -22  -1   2  113.79   23.60
 -22   1  -2   88.69   17.20
 -22  -1   2   83.59   14.50
  22  -1  -2  115.29   19.50
 -22  -1  -2   63.89   13.70
  22   1  -2   78.39   11.60
  22   1  -2   92.29   19.40
  22  -1   2   99.69   18.90
 -22   1   2   81.59   16.10
 -22   2  -2   14.00   11.40
  22   2   2   26.20    7.30
 -22  -2   2   17.00    7.90
 -22  -2   2   39.80   19.60
  22  -2  -2   26.20   13.20
  22  -2   2   11.40   13.50
  22   2  -2   16.40    7.40
 -22  -2  -2   11.80    9.40
 -22   2   2   20.50   10.70
 -22  -3   2   70.49   20.00
  22   3   2   39.60    9.40
 -22   3  -2   34.60   13.90
  22  -3  -2   12.50   13.90
 -22  -3   2   39.40    8.30
 -22   3   2   29.20   12.70
 -22  -3  -2   31.20   10.50
  22   3  -2   50.19    9.90
 -22  -3  -2   82.89   35.90
  22  -3   2   53.79   14.50
 -22  -4   2   27.40    7.00
  22  -4  -2   31.00   13.20
 -22   4  -2   45.00   13.90
  22   4   2   32.70    8.80
 -22  -4   2   64.79   19.20
  22   4  -2   27.90    8.10
  22  -4   2   31.30   13.90
 -22  -4  -2   30.10    9.50
 -22   4   2   49.99   13.30
  22  -5  -2  177.48   23.80
  22   5   2  134.69   17.40
 -22   5  -2  192.28   28.90
 -22  -5   2  173.48   16.40
 -22  -5  -2  250.87   42.60
 -22  -5  -2  168.88   18.50
  22  -5   2  196.88   24.00
 -22   5   2  202.68   25.50
 -22   6  -2   22.50   14.70
 -22  -6   2    5.10    5.60
 -22  -6   2   32.80   17.50
  22  -6  -2   15.10   13.70
 -22  -6  -2   16.20    7.90
  22  -6   2   14.90   13.60
  22   6  -2    2.90   10.30
 -22   6   2    5.40   16.80
 -22   7  -2   11.00   15.20
 -22  -7   2    5.30    5.70
  22  -7  -2    0.70   13.20
 -22  -7   2   47.70   17.70
  22   7   2   -5.70   10.10
 -22   7   2   24.90   16.50
 -22  -7  -2   44.10   16.80
  22  -7   2    3.70   12.40
  22   7  -2   18.00   11.00
  23   0   2   13.80   12.70
  23   0  -2   10.70    5.80
 -23   0  -2   19.30    9.80
  23   0  -2   12.30   13.40
  23   1   2  114.69   20.50
 -23   1  -2   97.89   17.80
  23  -1  -2  108.79   20.60
 -23  -1   2  159.78   27.80
 -23  -1   2   95.39   14.30
 -23   1   2  105.19   16.80
  23   1  -2   98.89   19.70
  23   1  -2   70.79   12.20
 -23  -1  -2   75.69   16.10
  23  -1   2   98.89   20.20
 -23   2  -2   33.70   12.10
  23  -2  -2   36.70   13.90
 -23  -2   2   34.30    8.90
  23   2   2   40.50   13.90
 -23  -2   2   75.99   19.00
  23   2   2   24.10    6.90
 -23   2   2   46.50   12.10
 -23  -2  -2   17.40    9.30
  23   2  -2   40.10    8.50
  23  -2   2   45.80   15.10
 -23   3  -2    0.80   11.70
 -23  -3   2   23.80    7.00
  23  -3  -2   10.20   13.00
 -23  -3   2   51.69   18.40
  23   3   2   25.50   13.20
  23   3   2   26.20    7.80
 -23   3   2   16.20   11.50
  23  -3   2    5.70   13.60
  23   3  -2   45.50    9.80
 -23  -3  -2   36.60    9.10
  23   4   2   12.10    7.90
  23  -4  -2   11.70   13.30
 -23   4  -2    8.30   12.60
 -23  -4   2   12.10    6.40
 -23  -4  -2   -5.40    8.10
 -23  -4  -2   49.50   17.00
 -23   4   2   10.50   12.40
  23  -4   2    7.20   12.90
   0   0   3    5.10    1.00
   0   0  -3    3.40    0.70
   0   0  -3    5.50    1.00
   0   0   3    5.30    0.90
   0   1   3    1.50    1.30
   0  -1   3    0.00    0.90
   0  -1   3    0.20    0.60
   0   1  -3    0.20    0.80
   0   1  -3    0.80    0.80
   0   1  -3   -0.40    1.00
   0  -1  -3    0.90    0.80
   0  -1   3    0.60    0.80
   0   1   3    1.40    0.80
   0   2  -3  744.13   57.79
   0  -2   3  783.92   57.79
   0   2  -3  771.42   57.79
   0   2  -3  822.92   57.89
   0  -2  -3  810.12   57.79
   0  -2   3  836.82   57.79
   0   2   3  839.92   58.19
   0  -2  -3  839.02   58.19
   0   2   3  854.11   57.79
   0   3  -3    2.40    2.10
   0  -3   3    3.70    1.90
   0  -3  -3    4.90    3.00
   0   3   3    4.40    2.00
   0   3  -3    5.50    2.10
   0  -3  -3    4.20    2.40
   0  -3   3    3.70    2.30
   0   3   3    4.40    3.80
   0   3  -3    4.90    2.20
   0  -3   3    3.50    1.90
   0  -4   3 6830.72  483.75
   0   4   3 6961.20  483.85
   0   4  -3 6681.73  483.75
   0   5   3    5.40    2.00
   0  -5   3   -1.50    2.50
   0   5  -3   -4.30    3.40
   0  -5  -3    1.90    1.70
   0   5   3    0.20    2.30
   0   5  -3   -0.30    3.10
   0   5  -3    1.50    2.90
   0  -5   3   -1.90    2.40
   0  -5   3    4.80    2.70
   0  -5  -3    2.20    3.00
   0   5   3    0.30    6.60
   0  -5  -3    2.30    4.30
   0  -6   3   38.90    4.80
   0  -6  -3   29.50    5.20
   0   6  -3   33.50    5.30
   0  -6  -3   31.90    3.90
   0   6   3   28.50    8.20
   0  -6  -3   29.70    5.50
   0   7  -3   -8.30    5.60
   0  -7   3    4.00    3.30
   0  -7   3    4.80    3.40
   0   7   3    3.20    8.10
   0   7   3    1.70    3.10
   0  -7  -3    2.80    4.00
   0  -7  -3    1.80    3.40
   0   7  -3   -0.60    4.50
   0  -7  -3    2.80    4.60
   0  -7  -3    4.20    2.60
   0  -7   3    2.00    3.50
   0   7  -3    0.90    4.20
   0  -8  -3  424.76   32.80
   0  -8   3  404.56   32.60
   0   8  -3  421.96   33.80
   0   8  -3  466.95   32.50
   0  -8  -3  463.55   31.60
   0  -8  -3  432.56   32.50
   0   8  -3  412.96   32.90
   0   8   3  436.06   35.30
   0  -8   3  403.46   32.30
   0  -8   3  461.15   32.00
   0   8   3  469.35   31.80
   0  -8  -3  397.86   32.80
   0   9   3    2.40    4.50
   0  -9   3    1.70    4.30
   0   9  -3   -0.60    5.60
   0  -9  -3   -0.40    3.30
   0   9  -3   -7.70    7.90
   0  -9   3    4.40    3.80
   0   9  -3    0.50    5.00
   0  -9  -3   -2.90    4.00
   0   9   3   -2.90    9.80
   0  -9  -3   -2.20    3.50
   0  -9   3    6.80    3.80
   0  -9  -3   -8.70    5.30
   0  10   3  643.14   53.29
   0 -10   3  650.73   50.19
   0  10  -3  685.33   50.79
   0 -10  -3  723.13   49.60
   0  10  -3  651.43   52.09
   0  10   3  738.93   49.90
   0  10  -3  745.13   50.59
   0 -10  -3  655.13   50.69
   0 -10   3  655.83   50.59
   0 -11   3   -7.60    6.70
   0 -11  -3   -0.10    4.90
   0  11  -3    3.30    6.30
   0 -11  -3  -11.60    7.30
   0  11  -3   -9.20   10.40
   0  11   3    5.70    5.70
   0  11   3   -4.30   12.50
   0  11  -3   -0.20    6.70
   0 -11   3    2.20    5.20
   0 -12  -3  194.38   20.50
   0 -12   3  168.68   20.30
   0  12   3  237.98   18.40
   0 -12   3  230.28   18.30
   0 -12  -3  243.58   18.00
   0  12   3  190.38   26.90
   0  12  -3  171.48   24.50
   0 -13   3    1.90    6.80
   0 -13  -3    0.00    6.40
   0 -13   3  -10.00    8.80
   0  13   3   -6.60    6.80
   0  13   3   -6.40   15.50
   0  13  -3   -5.30   13.90
   0 -14   3   33.00    8.60
   0  14  -3   44.60   16.40
   0  14   3   12.90   17.20
   0  14   3    8.30    7.60
   0 -14  -3   14.20    8.40
   0 -14  -3   15.10   10.80
   0  15  -3   -0.60   16.20
   0 -15   3   -8.60   10.30
   0 -15   3   -1.10    8.60
   0 -15  -3   -4.10    6.20
   0  15   3   -4.20   17.30
   0 -16  -3   92.59   16.50
   0 -16   3   95.99   18.10
   0 -16  -3  106.89   12.20
   0  16  -3   97.29   21.40
   0 -16   3  108.29   15.00
   0 -17   3    7.70   10.00
   0 -17  -3   -6.00    5.80
   0  17   3  -18.10   20.30
   0 -17  -3   19.00   14.70
   0  18  -3   96.69   23.50
   0  18   3  110.59   25.10
   0 -18  -3  150.58   21.50
   0 -18  -3  107.79   11.50
   0 -18   3  130.69   20.00
   0 -18   3   90.99   15.50
   0 -19  -3   -4.80    6.80
   0  19   3  -36.90   26.20
   0  19  -3  -26.00   18.80
   0 -19  -3   12.60   22.60
   0 -19   3    9.20   12.90
  -1   0  -3    0.70    0.90
   1   0  -3    1.90    0.90
  -1   0  -3    0.50    0.50
   1   0   3    2.10    0.70
  -1   0  -3    1.00    0.60
   1   0   3    0.70    0.90
  -1   0   3    3.50    1.10
   1   0  -3    1.20    0.80
  -1   0   3    0.40    0.70
   1   0   3    1.60    0.80
  -1   0   3    0.20    0.70
   1   0  -3    0.50    0.90
   1   2   3 2216.48  151.18
  -1  -2   3 2043.30  151.18
   1  -2  -3 2120.99  150.98
  -1  -2   3 2171.68  150.98
  -1   2  -3 2083.89  151.28
   1  -2  -3 2295.97  151.38
  -1   2  -3 1986.70  150.98
   1   2  -3 1955.50  151.18
   1   2  -3 2079.19  150.98
  -1   2   3 2125.09  150.98
   1   2  -3 1953.60  151.18
  -1  -2  -3 2189.98  151.18
  -1   2   3 2279.97  151.08
  -1   2   3 2326.07  151.48
  -1  -2  -3 2206.98  151.48
   1  -2   3 2037.60  150.98
  -1   3  -3 4829.32  350.16
  -1  -3   3 4633.44  350.26
   1   3   3 5134.39  350.36
  -1  -3  -3 4965.60  350.36
  -1  -3  -3 4971.50  350.66
  -1   3   3 5112.69  350.26
   1   4   3 1123.89   78.59
  -1   4  -3 1106.09   78.39
   1  -4  -3  976.10   78.09
   1   4   3 1131.39   79.19
   1  -4  -3 1017.10   78.29
   1  -4  -3 1016.10   78.79
  -1  -4   3 1193.58   78.59
  -1  -4   3 1233.68   78.49
  -1  -4   3 1088.99   78.29
  -1   4  -3  999.00   78.19
  -1   4  -3 1129.79   78.69
   1   4  -3 1109.39   78.59
  -1   4   3 1084.39   78.39
  -1   4   3 1013.40   77.99
  -1   4   3 1067.79   79.19
   1  -4   3 1120.79   78.29
   1   4  -3 1148.69   78.59
   1   4  -3 1176.98   78.49
   1  -4   3 1205.68   78.69
   1  -4   3  995.60   78.19
  -1  -4  -3 1117.29   78.99
  -1  -4  -3 1105.39   78.49
   1  -5  -3 1946.51  135.29
  -1  -5   3 1973.00  134.99
   1  -5  -3 1896.41  134.79
   1  -5  -3 1816.62  134.49
  -1  -5   3 1922.61  134.99
   1   5   3 1732.93  135.49
  -1   5  -3 1991.50  134.59
  -1   5  -3 2105.59  135.29
  -1  -5   3 1679.63  134.59
  -1   5  -3 2069.89  134.89
  -1   5   3 2016.20  135.79
   1  -5   3 2092.09  134.89
   1   5  -3 1871.41  134.99
  -1  -5  -3 1760.32  134.89
   1   5  -3 1931.41  135.09
  -1  -5  -3 1726.43  134.89
   1  -5   3 1953.10  134.69
  -1  -5  -3 1725.73  135.29
  -1   5   3 1983.50  134.89
   1   5  -3 1747.13  134.89
  -1   5   3 1823.22  134.39
   1   6   3  355.46   31.80
  -1  -6   3  378.86   30.20
  -1   6  -3  442.46   30.90
  -1   6  -3  446.96   30.40
  -1  -6   3  399.26   30.30
   1   6   3  378.76   29.70
  -1  -6   3  408.46   29.80
   1  -6  -3  406.96   30.70
   1  -6  -3  467.95   29.70
   1  -6  -3  425.56   30.30
  -1   6   3  426.76   30.20
   1   6  -3  401.46   30.30
   1  -6   3  458.55   30.20
   1   6  -3  374.36   30.80
  -1  -6  -3  352.36   30.80
   1   6  -3  394.46   30.50
   1  -6   3  469.45   30.70
  -1  -6  -3  381.96   29.30
  -1   6   3  459.95   29.50
  -1   6   3  416.26   32.10
  -1  -6  -3  367.56   30.50
  -1  -6  -3  375.86   30.20
   1  -7  -3   69.79    6.40
   1   7   3   73.79    6.90
   1  -7  -3   72.09    7.20
   1  -7  -3   79.49    8.10
  -1   7  -3   48.00    6.40
   1   7   3   71.99   12.50
  -1   7  -3   43.60    9.30
   1  -7  -3   66.59    8.00
  -1  -7  -3   64.29    5.90
   1  -7   3   51.69    6.90
  -1  -7  -3   61.89    7.10
  -1   7   3   71.09    5.70
   1  -7   3   48.00    7.30
  -1  -7  -3   57.19    8.70
  -1  -7  -3   71.79    8.80
  -1   7   3   80.49   12.30
   1  -8  -3  222.58   18.50
   1   8   3  221.38   17.70
  -1  -8   3  210.18   18.00
   1   8   3  223.98   22.00
  -1   8  -3  223.38   18.80
  -1  -8   3  234.08   17.70
   1  -8  -3  241.58   18.10
  -1  -8   3  221.08   18.20
  -1   8  -3  236.28   17.70
   1  -8  -3  250.37   17.40
  -1   8  -3  218.78   19.80
   1  -8  -3  227.68   18.60
   1   8  -3  226.18   20.30
  -1  -8  -3  208.98   18.60
   1   8  -3  208.68   19.00
  -1   8   3  240.08   17.00
  -1  -8  -3  222.58   17.00
   1  -8   3  233.68   18.60
   1  -8   3  223.08   18.00
  -1  -8  -3  208.78   19.20
   1   8  -3  230.28   18.50
  -1  -8  -3  222.98   18.10
  -1   8   3  222.88   23.80
   1  -8   3  253.07   17.80
  -1  -9   3  459.05   35.40
   1  -9  -3  505.35   34.70
   1  -9  -3  448.06   35.60
  -1  -9   3  491.15   34.70
   1  -9  -3  458.85   35.60
  -1  -9   3  450.45   35.10
   1  -9  -3  488.55   35.20
  -1   9  -3  439.26   34.80
  -1   9  -3  407.76   37.80
   1   9   3  523.75   38.20
  -1   9  -3  425.96   35.50
   1  -9   3  446.86   34.90
   1  -9   3  422.96   34.90
  -1  -9  -3  518.15   35.90
  -1   9   3  492.65   34.40
   1   9  -3  436.86   35.70
  -1  -9  -3  552.74   34.40
  -1  -9  -3  512.15   35.90
  -1  -9  -3  501.65   35.40
   1  -9   3  433.76   35.40
   1   9  -3  507.75   35.50
  -1   9   3  474.85   38.40
   1   9  -3  455.55   37.20
   1  10   3    5.30   11.10
  -1 -10   3    5.20    4.30
   1 -10  -3    7.00    4.60
   1 -10  -3   -0.80    6.10
  -1  10  -3    6.00    5.50
  -1  10  -3   -6.70    5.60
  -1  10  -3   -6.40    8.40
   1  10   3    6.50    5.50
   1  10  -3   14.80    6.30
   1 -10   3    7.80    6.00
   1 -10   3   -2.10    5.90
   1 -10   3    9.50    4.30
   1  10  -3   -5.20   10.70
  -1  10   3    7.80   11.30
[truncated: 2,282,807 more chars]
