# Supplementary material for: Oxidative Fluorination of Selenium and Tellurium Compounds using a Thermally Stable Phosphonium SF5 − Salt Accessible from SF6
Source: Angew Chem Int Ed Engl. 2022 Sep 12;61(42):e202209067. doi: 10.1002/anie.202209067 (PMC9826459; doi:10.1002/anie.202209067)
Supplement: Supplementary file 5 — Supporting Information [file ANIE-61-0-s002.cif]

data_7
_audit_creation_date               2021-12-09
_audit_creation_method
;
Olex2 1.3
(compiled 2020.11.12 svn.r5f609507 for OlexSys, GUI svn.r6408)
;
_shelxl_version_number             2013-4
_audit_contact_author_address      ?
_audit_contact_author_email        ?
_audit_contact_author_name         ''
_audit_contact_author_phone        ?
_publ_contact_author_id_orcid      ?
_publ_section_references
;
Dolomanov, O.V., Bourhis, L.J., Gildea, R.J, Howard, J.A.K. & Puschmann, H.
 (2009), J. Appl. Cryst. 42, 339-341.

Sheldrick, G.M. (2015). Acta Cryst. A71, 3-8.

Sheldrick, G.M. (2015). Acta Cryst. C71, 3-8.
;
_chemical_name_common              ?
_chemical_name_systematic
;
 ?
;
_chemical_formula_moiety           'C6 H5 F4 O Te, C33 H66 F N9 P, C H2 Cl2'
_chemical_formula_sum              'C40 H73 Cl2 F5 N9 O P Te'
_chemical_formula_weight           1020.54
_chemical_melting_point            ?
loop_
  _atom_type_symbol
  _atom_type_description
  _atom_type_scat_dispersion_real
  _atom_type_scat_dispersion_imag
  _atom_type_scat_source
 'C' 'C' 0.0033 0.0016 'International Tables Vol C Tables 4.2.6.8 and 6.1.1.4'
 'H' 'H' 0.0000 0.0000 'International Tables Vol C Tables 4.2.6.8 and 6.1.1.4'
 'Cl' 'Cl' 0.1484 0.1585 'International Tables Vol C Tables 4.2.6.8 and 6.1.1.4'
 'F' 'F' 0.0171 0.0103 'International Tables Vol C Tables 4.2.6.8 and 6.1.1.4'
 'N' 'N' 0.0061 0.0033 'International Tables Vol C Tables 4.2.6.8 and 6.1.1.4'
 'O' 'O' 0.0106 0.0060 'International Tables Vol C Tables 4.2.6.8 and 6.1.1.4'
 'P' 'P' 0.1023 0.0942 'International Tables Vol C Tables 4.2.6.8 and 6.1.1.4'
 'Te' 'Te' -0.5308 1.6751
 'International Tables Vol C Tables 4.2.6.8 and 6.1.1.4'

_shelx_space_group_comment
;
The symmetry employed for this shelxl refinement is uniquely defined
by the following loop, which should always be used as a source of
symmetry information in preference to the above space-group names.
They are only intended as comments.
;
_space_group_crystal_system        'monoclinic'
_space_group_IT_number             14
_space_group_name_H-M_alt          'P 1 21/c 1'
_space_group_name_Hall             '-P 2ybc'
loop_
  _space_group_symop_operation_xyz
 'x, y, z'
 '-x, y+1/2, -z+1/2'
 '-x, -y, -z'
 'x, -y-1/2, z-1/2'

_cell_length_a                     14.4175(7)
_cell_length_b                     21.1507(10)
_cell_length_c                     16.3527(9)
_cell_angle_alpha                  90
_cell_angle_beta                   91.402(2)
_cell_angle_gamma                  90
_cell_volume                       4985.1(4)
_cell_formula_units_Z              4
_cell_measurement_reflns_used      9008
_cell_measurement_temperature      173.0
_cell_measurement_theta_max        26.018
_cell_measurement_theta_min        2.492
_shelx_estimated_absorpt_T_max     0.932
_shelx_estimated_absorpt_T_min     0.851
_exptl_absorpt_coefficient_mu      0.794
_exptl_absorpt_correction_T_max    0.8371
_exptl_absorpt_correction_T_min    0.7744
_exptl_absorpt_correction_type     multi-scan
_exptl_absorpt_process_details
;
SADABS-2014/5 (Bruker,2014/5) was used for absorption correction.
wR2(int) was 0.1020 before and 0.0539 after correction.
The Ratio of minimum to maximum transmission is 0.9251.
The \l/2 correction factor is Not present.
;
_exptl_crystal_colour              colourless
_exptl_crystal_colour_primary      colourless
_exptl_crystal_density_diffrn      1.360
_exptl_crystal_density_meas        ?
_exptl_crystal_density_method      ?
_exptl_crystal_description         prism
_exptl_crystal_F_000               2120
_exptl_crystal_size_max            0.21
_exptl_crystal_size_mid            0.19
_exptl_crystal_size_min            0.09
_exptl_special_details
;
 ?
;
_exptl_transmission_factor_max     ?
_exptl_transmission_factor_min     ?
_diffrn_reflns_av_R_equivalents    0.0362
_diffrn_reflns_av_unetI/netI       0.0154
_diffrn_reflns_Laue_measured_fraction_full  0.999
_diffrn_reflns_Laue_measured_fraction_max  0.998
_diffrn_reflns_limit_h_max         17
_diffrn_reflns_limit_h_min         -17
_diffrn_reflns_limit_k_max         25
_diffrn_reflns_limit_k_min         -26
_diffrn_reflns_limit_l_max         20
_diffrn_reflns_limit_l_min         -20
_diffrn_reflns_number              138776
_diffrn_reflns_point_group_measured_fraction_full  0.999
_diffrn_reflns_point_group_measured_fraction_max  0.998
_diffrn_reflns_theta_full          25.242
_diffrn_reflns_theta_max           26.076
_diffrn_reflns_theta_min           2.136
_diffrn_ambient_temperature        173.0
_diffrn_detector_area_resol_mean   ?
_diffrn_measured_fraction_theta_full  0.999
_diffrn_measured_fraction_theta_max  0.998
_diffrn_measurement_device_type    'Bruker D8 Quest'
_diffrn_measurement_method         ?
_diffrn_radiation_type             MoK\a
_diffrn_radiation_wavelength       0.71073
_diffrn_source                     ?
_diffrn_source_current             0.85
_diffrn_source_power               0.0425
_diffrn_source_voltage             50.0
_reflns_Friedel_coverage           0.000
_reflns_Friedel_fraction_full      .
_reflns_Friedel_fraction_max       .
_reflns_number_gt                  8923
_reflns_number_total               9862
_reflns_special_details
;
 Reflections were merged by SHELXL according to the crystal
 class for the calculation of statistics and refinement.
 
 _reflns_Friedel_fraction is defined as the number of unique
 Friedel pairs measured divided by the number that would be
 possible theoretically, ignoring centric projections and
 systematic absences.
;
_reflns_threshold_expression       'I > 2\s(I)'
_computing_cell_refinement         'SAINT v8.34A (Bruker, 2013)'
_computing_data_collection         ?
_computing_data_reduction          'SAINT v8.34A (Bruker, 2013)'
_computing_molecular_graphics      'Olex2 1.3 (Dolomanov et al., 2009)'
_computing_publication_material    'Olex2 1.3 (Dolomanov et al., 2009)'
_computing_structure_refinement    'SHELXL 2013/4 (Sheldrick, 2015)'
_computing_structure_solution      'SHELXT 2014/4 (Sheldrick, 2014)'
_refine_diff_density_max           1.645
_refine_diff_density_min           -1.220
_refine_diff_density_rms           0.066
_refine_ls_extinction_coef         .
_refine_ls_extinction_method       none
_refine_ls_goodness_of_fit_ref     1.077
_refine_ls_hydrogen_treatment      constr
_refine_ls_matrix_type             full
_refine_ls_number_parameters       702
_refine_ls_number_reflns           9862
_refine_ls_number_restraints       12
_refine_ls_R_factor_all            0.0447
_refine_ls_R_factor_gt             0.0396
_refine_ls_restrained_S_all        1.076
_refine_ls_shift/su_max            0.003
_refine_ls_shift/su_mean           0.000
_refine_ls_structure_factor_coef   Fsqd
_refine_ls_weighting_details      
 'w=1/[\s^2^(Fo^2^)+(0.0325P)^2^+9.0213P] where P=(Fo^2^+2Fc^2^)/3'
_refine_ls_weighting_scheme        calc
_refine_ls_wR_factor_gt            0.0936
_refine_ls_wR_factor_ref           0.0969
_refine_special_details
;
 ?
;
_olex2_refinement_description
;
1. Fixed Uiso
 At 1.2 times of:
  All C(H) groups, All C(H,H) groups
 At 1.5 times of:
  All C(H,H,H) groups, All C(H,H,H,H,H,H) groups
2. Uiso/Uaniso restraints and constraints
Uanis(N8) \\sim Ueq: with sigma of 0.01 and sigma for terminal atoms of 0.02
Uanis(C32) \\sim Ueq: with sigma of 0.01 and sigma for terminal atoms of 0.02
3. Others
 Sof(H34D)=Sof(H34E)=Sof(H34F)=Sof(P1A)=Sof(F5A)=Sof(N0)=Sof(C12A)=Sof(H12D)=
 Sof(H12E)=Sof(H12F)=Sof(C16A)=Sof(H16D)=Sof(H16E)=Sof(H16F)=Sof(C23A)=
 Sof(H23D)=Sof(H23E)=Sof(H23F)=Sof(C26A)=Sof(H26D)=Sof(H26E)=Sof(H26F)=
 Sof(C30A)=Sof(H30C)=Sof(H30D)=Sof(C31A)=Sof(H31C)=Sof(H31D)=Sof(C32A)=
 Sof(C33A)=Sof(H33D)=Sof(H33E)=Sof(H33F)=Sof(C35A)=Sof(H35D)=Sof(H35E)=
 Sof(H35F)=Sof(C37A)=Sof(H37D)=Sof(H37E)=Sof(H37F)=1-FVAR(1)
 Sof(H34A)=Sof(H34B)=Sof(H34C)=Sof(P1)=Sof(F5)=Sof(N8)=Sof(C12)=Sof(H12A)=
 Sof(H12B)=Sof(H12C)=Sof(C16)=Sof(H16A)=Sof(H16B)=Sof(H16C)=Sof(C23)=Sof(H23A)=
 Sof(H23B)=Sof(H23C)=Sof(C26)=Sof(H26A)=Sof(H26B)=Sof(H26C)=Sof(C30)=Sof(H30A)=
 Sof(H30B)=Sof(C31)=Sof(H31A)=Sof(H31B)=Sof(C32)=Sof(C33)=Sof(H33A)=Sof(H33B)=
 Sof(H33C)=Sof(C35)=Sof(H35A)=Sof(H35B)=Sof(H35C)=Sof(C37)=Sof(H37A)=Sof(H37B)=
 Sof(H37C)=FVAR(1)
 Sof(Cl1A)=Sof(Cl2A)=Sof(C40A)=Sof(H40C)=Sof(H40D)=1-FVAR(2)
 Sof(Cl1)=Sof(Cl2)=Sof(C40)=Sof(H40A)=Sof(H40B)=FVAR(2)
4.a Secondary CH2 refined with riding coordinates:
 C8(H8A,H8B), C9(H9A,H9B), C19(H19A,H19B), C20(H20A,H20B), C30(H30A,H30B),
 C31(H31A,H31B), C30A(H30C,H30D), C31A(H31C,H31D), C40(H40A,H40B), C40A(H40C,
 H40D)
4.b Me refined with riding coordinates:
 C34(H34D,H34E,H34F), C34(H34A,H34B,H34C)
4.c Aromatic/amide H refined with riding coordinates:
 C2(H2), C3(H3), C4(H4), C5(H5), C6(H6)
4.d Idealised Me refined as rotating group:
 C11(H11A,H11B,H11C), C13(H13A,H13B,H13C), C15(H15A,H15B,H15C), C17(H17A,H17B,
 H17C), C22(H22A,H22B,H22C), C24(H24A,H24B,H24C), C27(H27A,H27B,H27C), C28(H28A,
 H28B,H28C), C38(H38A,H38B,H38C), C39(H39A,H39B,H39C), C12(H12A,H12B,H12C),
 C16(H16A,H16B,H16C), C23(H23A,H23B,H23C), C26(H26A,H26B,H26C), C33(H33A,H33B,
 H33C), C35(H35A,H35B,H35C), C37(H37A,H37B,H37C), C12A(H12D,H12E,H12F),
 C16A(H16D,H16E,H16F), C23A(H23D,H23E,H23F), C26A(H26D,H26E,H26F), C33A(H33D,
 H33E,H33F), C35A(H35D,H35E,H35F), C37A(H37D,H37E,H37F)
;
_atom_sites_solution_hydrogens     geom
_atom_sites_solution_primary       dual
_atom_sites_solution_secondary     ?
loop_
  _atom_site_label
  _atom_site_type_symbol
  _atom_site_fract_x
  _atom_site_fract_y
  _atom_site_fract_z
  _atom_site_U_iso_or_equiv
  _atom_site_adp_type
  _atom_site_occupancy
  _atom_site_site_symmetry_order
  _atom_site_calc_flag
  _atom_site_refinement_flags_posn
  _atom_site_refinement_flags_adp
  _atom_site_refinement_flags_occupancy
  _atom_site_disorder_assembly
  _atom_site_disorder_group
 Te1 Te 1.11525(2) 0.20747(2) -0.07111(2) 0.03511(7) Uani 1 1 d . . . . .
 F1 F 1.21735(13) 0.17578(10) -0.00654(11) 0.0504(5) Uani 1 1 d . . . . .
 F2 F 1.19675(16) 0.26585(10) -0.12226(12) 0.0582(5) Uani 1 1 d . . . . .
 F3 F 1.01158(16) 0.24537(13) -0.12502(13) 0.0780(8) Uani 1 1 d . . . . .
 F4 F 1.03365(15) 0.15549(11) -0.00906(16) 0.0688(6) Uani 1 1 d . . . . .
 O1 O 1.13001(19) 0.14966(13) -0.14848(16) 0.0646(7) Uani 1 1 d . . . . .
 C1 C 1.09972(19) 0.27518(15) 0.02088(18) 0.0374(7) Uani 1 1 d . . . . .
 C2 C 1.0915(2) 0.33760(18) 0.0011(3) 0.0576(10) Uani 1 1 d . . . . .
 H2 H 1.0915 0.3513 -0.0542 0.069 Uiso 1 1 calc R U . . .
 C3 C 1.0831(3) 0.3813(2) 0.0666(4) 0.0861(17) Uani 1 1 d . . . . .
 H3 H 1.0770 0.4253 0.0556 0.103 Uiso 1 1 calc R U . . .
 C4 C 1.0838(3) 0.3596(3) 0.1460(4) 0.0895(19) Uani 1 1 d . . . . .
 H4 H 1.0790 0.3892 0.1893 0.107 Uiso 1 1 calc R U . . .
 C5 C 1.0912(3) 0.2972(3) 0.1643(3) 0.0822(17) Uani 1 1 d . . . . .
 H5 H 1.0910 0.2832 0.2195 0.099 Uiso 1 1 calc R U . . .
 C6 C 1.0990(2) 0.2546(2) 0.1017(2) 0.0547(9) Uani 1 1 d . . . . .
 H6 H 1.1039 0.2107 0.1135 0.066 Uiso 1 1 calc R U . . .
 N1 N 0.72142(17) 0.36257(11) 0.15538(14) 0.0351(5) Uani 1 1 d . . . . .
 N2 N 0.80140(17) 0.35318(12) 0.03144(14) 0.0354(5) Uani 1 1 d . . . . .
 N3 N 0.77488(17) 0.26532(11) 0.10273(14) 0.0330(5) Uani 1 1 d . . . . .
 N4 N 0.57321(17) 0.37596(14) 0.24004(14) 0.0417(6) Uani 1 1 d . . . . .
 N5 N 0.46220(16) 0.35624(12) 0.34113(14) 0.0328(5) Uani 1 1 d . . . . .
 N6 N 0.42441(16) 0.33353(12) 0.21093(14) 0.0343(5) Uani 1 1 d . . . . .
 N7 N 0.70095(17) 0.46165(13) 0.24477(18) 0.0457(7) Uani 1 1 d . . . . .
 N9 N 0.6798(2) 0.56756(12) 0.28439(17) 0.0461(7) Uani 1 1 d . . . . .
 C7 C 0.76269(17) 0.32960(12) 0.10089(16) 0.0272(5) Uani 1 1 d . . . . .
 C8 C 0.8381(3) 0.24822(16) 0.0375(2) 0.0519(9) Uani 1 1 d . . . . .
 H8A H 0.8210 0.2070 0.0127 0.062 Uiso 1 1 calc R U . . .
 H8B H 0.9031 0.2463 0.0582 0.062 Uiso 1 1 calc R U . . .
 C9 C 0.8246(3) 0.30067(17) -0.0218(2) 0.0522(9) Uani 1 1 d . . . . .
 H9A H 0.8821 0.3093 -0.0518 0.063 Uiso 1 1 calc R U . . .
 H9B H 0.7735 0.2914 -0.0615 0.063 Uiso 1 1 calc R U . . .
 C10 C 0.7732(3) 0.22559(17) 0.1775(2) 0.0536(9) Uani 1 1 d . . . . .
 C11 C 0.6759(3) 0.2231(2) 0.2099(3) 0.0689(12) Uani 1 1 d . . . . .
 H11A H 0.6558 0.2659 0.2241 0.103 Uiso 1 1 calc R U . . .
 H11B H 0.6752 0.1962 0.2586 0.103 Uiso 1 1 calc R U . . .
 H11C H 0.6337 0.2056 0.1678 0.103 Uiso 1 1 calc R U . . .
 C13 C 0.7997(4) 0.1578(2) 0.1527(4) 0.0971(19) Uani 1 1 d . . . . .
 H13A H 0.7580 0.1434 0.1083 0.146 Uiso 1 1 calc R U . . .
 H13B H 0.7942 0.1295 0.1998 0.146 Uiso 1 1 calc R U . . .
 H13C H 0.8638 0.1573 0.1341 0.146 Uiso 1 1 calc R U . . .
 C14 C 0.7847(3) 0.41650(18) -0.0051(3) 0.0608(10) Uani 1 1 d . . . . .
 C15 C 0.8115(3) 0.46810(17) 0.0542(3) 0.0705(12) Uani 1 1 d . . . . .
 H15A H 0.7733 0.4650 0.1028 0.106 Uiso 1 1 calc R U . . .
 H15B H 0.8016 0.5094 0.0282 0.106 Uiso 1 1 calc R U . . .
 H15C H 0.8771 0.4635 0.0704 0.106 Uiso 1 1 calc R U . . .
 C17 C 0.8502(5) 0.4236(3) -0.0777(3) 0.105(2) Uani 1 1 d . . . . .
 H17A H 0.9147 0.4185 -0.0582 0.158 Uiso 1 1 calc R U . . .
 H17B H 0.8421 0.4655 -0.1022 0.158 Uiso 1 1 calc R U . . .
 H17C H 0.8356 0.3911 -0.1187 0.158 Uiso 1 1 calc R U . . .
 C18 C 0.49245(18) 0.35672(13) 0.26202(17) 0.0306(6) Uani 1 1 d . . . . .
 C19 C 0.3744(2) 0.32209(18) 0.3439(2) 0.0470(8) Uani 1 1 d . . . . .
 H19A H 0.3317 0.3419 0.3829 0.056 Uiso 1 1 calc R U . . .
 H19B H 0.3841 0.2773 0.3592 0.056 Uiso 1 1 calc R U . . .
 C20 C 0.3380(2) 0.3282(2) 0.2569(2) 0.0508(8) Uani 1 1 d . . . . .
 H20A H 0.3018 0.2904 0.2399 0.061 Uiso 1 1 calc R U . . .
 H20B H 0.2988 0.3663 0.2498 0.061 Uiso 1 1 calc R U . . .
 C21 C 0.5224(2) 0.36008(19) 0.41648(19) 0.0505(9) Uani 1 1 d . . . . .
 C22 C 0.5709(3) 0.4237(3) 0.4206(3) 0.0814(16) Uani 1 1 d . . . . .
 H22A H 0.6084 0.4292 0.3719 0.122 Uiso 1 1 calc R U . . .
 H22B H 0.6111 0.4255 0.4697 0.122 Uiso 1 1 calc R U . . .
 H22C H 0.5245 0.4574 0.4227 0.122 Uiso 1 1 calc R U . . .
 C24 C 0.4593(3) 0.3562(2) 0.4909(2) 0.0579(10) Uani 1 1 d . . . . .
 H24A H 0.4147 0.3912 0.4889 0.087 Uiso 1 1 calc R U . . .
 H24B H 0.4972 0.3590 0.5413 0.087 Uiso 1 1 calc R U . . .
 H24C H 0.4257 0.3159 0.4898 0.087 Uiso 1 1 calc R U . . .
 C25 C 0.4176(2) 0.34378(16) 0.12048(19) 0.0440(7) Uani 1 1 d . . . . .
 C27 C 0.5006(2) 0.31434(18) 0.0788(2) 0.0501(8) Uani 1 1 d . . . . .
 H27A H 0.5577 0.3351 0.0983 0.075 Uiso 1 1 calc R U . . .
 H27B H 0.4937 0.3198 0.0194 0.075 Uiso 1 1 calc R U . . .
 H27C H 0.5037 0.2692 0.0919 0.075 Uiso 1 1 calc R U . . .
 C28 C 0.3320(3) 0.3086(3) 0.0875(2) 0.0720(13) Uani 1 1 d . . . . .
 H28A H 0.3364 0.2639 0.1028 0.108 Uiso 1 1 calc R U . . .
 H28B H 0.3286 0.3124 0.0278 0.108 Uiso 1 1 calc R U . . .
 H28C H 0.2762 0.3271 0.1108 0.108 Uiso 1 1 calc R U . . .
 C29 C 0.7290(2) 0.51212(14) 0.28033(17) 0.0349(6) Uani 1 1 d . . . . .
 C34 C 0.9127(3) 0.43299(19) 0.2718(2) 0.0590(10) Uani 1 1 d . . . . .
 H34D H 0.9458 0.4654 0.2413 0.088 Uiso 0.498(2) 1 calc R U P A 2
 H34E H 0.8643 0.4142 0.2364 0.088 Uiso 0.498(2) 1 calc R U P A 2
 H34F H 0.9564 0.4001 0.2899 0.088 Uiso 0.498(2) 1 calc R U P A 2
 H34A H 0.9589 0.4012 0.2883 0.088 Uiso 0.502(2) 1 calc R U P A 1
 H34B H 0.9373 0.4592 0.2280 0.088 Uiso 0.502(2) 1 calc R U P A 1
 H34C H 0.8560 0.4118 0.2521 0.088 Uiso 0.502(2) 1 calc R U P A 1
 C36 C 0.5984(2) 0.5853(2) 0.2325(2) 0.0530(9) Uani 1 1 d . . . . .
 C38 C 0.5166(3) 0.5442(2) 0.2533(4) 0.0900(18) Uani 1 1 d . . . . .
 H38A H 0.5315 0.4999 0.2423 0.135 Uiso 1 1 calc R U . . .
 H38B H 0.4624 0.5568 0.2198 0.135 Uiso 1 1 calc R U . . .
 H38C H 0.5028 0.5493 0.3113 0.135 Uiso 1 1 calc R U . . .
 C39 C 0.5715(3) 0.6536(2) 0.2534(3) 0.0754(13) Uani 1 1 d . . . . .
 H39A H 0.5573 0.6564 0.3116 0.113 Uiso 1 1 calc R U . . .
 H39B H 0.5168 0.6659 0.2204 0.113 Uiso 1 1 calc R U . . .
 H39C H 0.6232 0.6819 0.2415 0.113 Uiso 1 1 calc R U . . .
 P1 P 0.68255(9) 0.38541(6) 0.23998(8) 0.0254(4) Uani 0.502(2) 1 d . . P A 1
 F5 F 0.7316(2) 0.34799(16) 0.31277(18) 0.0336(8) Uani 0.502(2) 1 d . . P A 1
 N8 N 0.8229(10) 0.5206(9) 0.3095(8) 0.043(3) Uani 0.502(2) 1 d . U P A 1
 C12 C 0.8575(6) 0.2405(4) 0.2330(6) 0.0411(19) Uani 0.502(2) 1 d . . P A 1
 H12A H 0.9138 0.2398 0.2007 0.062 Uiso 0.502(2) 1 calc R U P A 1
 H12B H 0.8625 0.2088 0.2766 0.062 Uiso 0.502(2) 1 calc R U P A 1
 H12C H 0.8500 0.2825 0.2573 0.062 Uiso 0.502(2) 1 calc R U P A 1
 C16 C 0.6742(7) 0.4274(4) -0.0092(6) 0.065(2) Uani 0.502(2) 1 d . . P A 1
 H16A H 0.6461 0.3989 -0.0500 0.098 Uiso 0.502(2) 1 calc R U P A 1
 H16B H 0.6609 0.4713 -0.0245 0.098 Uiso 0.502(2) 1 calc R U P A 1
 H16C H 0.6484 0.4186 0.0445 0.098 Uiso 0.502(2) 1 calc R U P A 1
 C23 C 0.5788(7) 0.2920(4) 0.4238(6) 0.044(2) Uani 0.502(2) 1 d . . P A 1
 H23A H 0.5344 0.2570 0.4197 0.066 Uiso 0.502(2) 1 calc R U P A 1
 H23B H 0.6123 0.2899 0.4766 0.066 Uiso 0.502(2) 1 calc R U P A 1
 H23C H 0.6230 0.2888 0.3795 0.066 Uiso 0.502(2) 1 calc R U P A 1
 C26 C 0.4306(7) 0.4170(5) 0.1070(6) 0.051(2) Uani 0.502(2) 1 d . . P A 1
 H26A H 0.3850 0.4401 0.1389 0.076 Uiso 0.502(2) 1 calc R U P A 1
 H26B H 0.4214 0.4269 0.0488 0.076 Uiso 0.502(2) 1 calc R U P A 1
 H26C H 0.4933 0.4294 0.1249 0.076 Uiso 0.502(2) 1 calc R U P A 1
 C30 C 0.8294(9) 0.5857(6) 0.3446(10) 0.094(5) Uani 0.502(2) 1 d . . P A 1
 H30A H 0.8192 0.5856 0.4042 0.113 Uiso 0.502(2) 1 calc R U P A 1
 H30B H 0.8900 0.6055 0.3336 0.113 Uiso 0.502(2) 1 calc R U P A 1
 C31 C 0.7526(10) 0.6178(7) 0.2992(11) 0.087(5) Uani 0.502(2) 1 d . . P A 1
 H31A H 0.7744 0.6349 0.2467 0.104 Uiso 0.502(2) 1 calc R U P A 1
 H31B H 0.7275 0.6530 0.3319 0.104 Uiso 0.502(2) 1 calc R U P A 1
 C32 C 0.8903(12) 0.4751(9) 0.3459(16) 0.047(4) Uani 0.502(2) 1 d . U P A 1
 C33 C 0.9794(11) 0.5073(10) 0.3758(13) 0.079(5) Uani 0.502(2) 1 d . . P A 1
 H33A H 1.0240 0.4752 0.3947 0.118 Uiso 0.502(2) 1 calc R U P A 1
 H33B H 0.9657 0.5360 0.4210 0.118 Uiso 0.502(2) 1 calc R U P A 1
 H33C H 1.0059 0.5314 0.3308 0.118 Uiso 0.502(2) 1 calc R U P A 1
 C35 C 0.8507(6) 0.4403(5) 0.4222(5) 0.067(2) Uani 0.502(2) 1 d . . P A 1
 H35A H 0.8410 0.4709 0.4661 0.101 Uiso 0.502(2) 1 calc R U P A 1
 H35B H 0.8948 0.4079 0.4411 0.101 Uiso 0.502(2) 1 calc R U P A 1
 H35C H 0.7914 0.4202 0.4070 0.101 Uiso 0.502(2) 1 calc R U P A 1
 C37 C 0.6092(7) 0.5631(5) 0.1430(5) 0.062(2) Uani 0.502(2) 1 d . . P A 1
 H37A H 0.6579 0.5879 0.1172 0.092 Uiso 0.502(2) 1 calc R U P A 1
 H37B H 0.5504 0.5690 0.1127 0.092 Uiso 0.502(2) 1 calc R U P A 1
 H37C H 0.6261 0.5182 0.1425 0.092 Uiso 0.502(2) 1 calc R U P A 1
 P1A P 0.64755(9) 0.41381(6) 0.18703(7) 0.0228(4) Uani 0.498(2) 1 d . . P A 2
 F5A F 0.5983(2) 0.44829(15) 0.11157(17) 0.0307(7) Uani 0.498(2) 1 d . . P A 2
 N0 N 0.8027(9) 0.5172(8) 0.3291(7) 0.033(2) Uani 0.498(2) 1 d . . P A 2
 C12A C 0.8285(7) 0.2618(5) 0.2506(6) 0.054(2) Uani 0.498(2) 1 d . . P A 2
 H12D H 0.8929 0.2690 0.2350 0.081 Uiso 0.498(2) 1 calc R U P A 2
 H12E H 0.8277 0.2360 0.3003 0.081 Uiso 0.498(2) 1 calc R U P A 2
 H12F H 0.7986 0.3026 0.2610 0.081 Uiso 0.498(2) 1 calc R U P A 2
 C16A C 0.6921(5) 0.4142(4) -0.0556(5) 0.0488(18) Uani 0.498(2) 1 d . . P A 2
 H16D H 0.6942 0.3795 -0.0952 0.073 Uiso 0.498(2) 1 calc R U P A 2
 H16E H 0.6831 0.4543 -0.0847 0.073 Uiso 0.498(2) 1 calc R U P A 2
 H16F H 0.6404 0.4074 -0.0187 0.073 Uiso 0.498(2) 1 calc R U P A 2
 C23A C 0.5994(7) 0.3173(5) 0.4129(6) 0.048(2) Uani 0.498(2) 1 d . . P A 2
 H23D H 0.5763 0.2739 0.4082 0.072 Uiso 0.498(2) 1 calc R U P A 2
 H23E H 0.6378 0.3214 0.4629 0.072 Uiso 0.498(2) 1 calc R U P A 2
 H23F H 0.6366 0.3275 0.3654 0.072 Uiso 0.498(2) 1 calc R U P A 2
 C26A C 0.3876(6) 0.4116(5) 0.1000(6) 0.043(2) Uani 0.498(2) 1 d . . P A 2
 H26D H 0.3295 0.4212 0.1274 0.064 Uiso 0.498(2) 1 calc R U P A 2
 H26E H 0.3782 0.4159 0.0408 0.064 Uiso 0.498(2) 1 calc R U P A 2
 H26F H 0.4359 0.4412 0.1189 0.064 Uiso 0.498(2) 1 calc R U P A 2
 C30A C 0.7977(6) 0.5715(5) 0.3796(5) 0.044(2) Uani 0.498(2) 1 d . . P A 2
 H30C H 0.8594 0.5917 0.3865 0.052 Uiso 0.498(2) 1 calc R U P A 2
 H30D H 0.7742 0.5604 0.4342 0.052 Uiso 0.498(2) 1 calc R U P A 2
 C31A C 0.7308(8) 0.6144(6) 0.3341(5) 0.043(2) Uani 0.498(2) 1 d . . P A 2
 H31C H 0.6895 0.6371 0.3718 0.052 Uiso 0.498(2) 1 calc R U P A 2
 H31D H 0.7634 0.6454 0.2997 0.052 Uiso 0.498(2) 1 calc R U P A 2
 C32A C 0.8691(11) 0.4625(8) 0.3449(14) 0.033(3) Uani 0.498(2) 1 d . . P A 2
 C33A C 0.9503(9) 0.4902(8) 0.3952(11) 0.063(4) Uani 0.498(2) 1 d . . P A 2
 H33D H 0.9789 0.5245 0.3644 0.095 Uiso 0.498(2) 1 calc R U P A 2
 H33E H 0.9964 0.4571 0.4064 0.095 Uiso 0.498(2) 1 calc R U P A 2
 H33F H 0.9275 0.5067 0.4470 0.095 Uiso 0.498(2) 1 calc R U P A 2
 C35A C 0.8187(5) 0.4124(4) 0.3903(5) 0.0505(18) Uani 0.498(2) 1 d . . P A 2
 H35D H 0.7915 0.4308 0.4392 0.076 Uiso 0.498(2) 1 calc R U P A 2
 H35E H 0.8621 0.3788 0.4065 0.076 Uiso 0.498(2) 1 calc R U P A 2
 H35F H 0.7693 0.3947 0.3550 0.076 Uiso 0.498(2) 1 calc R U P A 2
 C37A C 0.6349(6) 0.5973(4) 0.1439(4) 0.0412(16) Uani 0.498(2) 1 d . . P A 2
 H37D H 0.6856 0.6282 0.1465 0.062 Uiso 0.498(2) 1 calc R U P A 2
 H37E H 0.5843 0.6138 0.1089 0.062 Uiso 0.498(2) 1 calc R U P A 2
 H37F H 0.6576 0.5575 0.1211 0.062 Uiso 0.498(2) 1 calc R U P A 2
 Cl1 Cl 0.1962(5) 0.49720(14) 0.2563(2) 0.1046(16) Uani 0.766(11) 1 d . . P B
 1
 Cl2 Cl 0.31948(14) 0.49450(13) 0.3990(2) 0.0809(9) Uani 0.766(11) 1 d . . P B
 1
 C40 C 0.2075(4) 0.4843(3) 0.3601(3) 0.0485(14) Uani 0.766(11) 1 d . . P B 1
 H40A H 0.1871 0.4406 0.3721 0.058 Uiso 0.766(11) 1 calc R U P B 1
 H40B H 0.1657 0.5136 0.3887 0.058 Uiso 0.766(11) 1 calc R U P B 1
 Cl1A Cl 0.2459(9) 0.5023(5) 0.2519(6) 0.077(3) Uani 0.234(11) 1 d . . P B 2
 Cl2A Cl 0.2847(19) 0.5063(7) 0.4208(7) 0.154(6) Uani 0.234(11) 1 d . . P B 2
 C40A C 0.268(3) 0.4620(13) 0.3400(16) 0.119(13) Uani 0.234(11) 1 d . . P B 2
 H40C H 0.2157 0.4331 0.3499 0.143 Uiso 0.234(11) 1 calc R U P B 2
 H40D H 0.3242 0.4356 0.3326 0.143 Uiso 0.234(11) 1 calc R U P B 2

loop_
  _atom_site_aniso_label
  _atom_site_aniso_U_11
  _atom_site_aniso_U_22
  _atom_site_aniso_U_33
  _atom_site_aniso_U_23
  _atom_site_aniso_U_13
  _atom_site_aniso_U_12
 Te1 0.03400(11) 0.04120(12) 0.02987(10) -0.00813(8) -0.00432(7) 0.00634(8)
 F1 0.0463(10) 0.0635(12) 0.0412(10) 0.0106(9) -0.0008(8) 0.0163(9)
 F2 0.0743(14) 0.0531(12) 0.0484(11) 0.0115(9) 0.0279(10) 0.0120(10)
 F3 0.0683(14) 0.114(2) 0.0500(12) -0.0268(13) -0.0298(11) 0.0480(14)
 F4 0.0590(13) 0.0601(13) 0.0881(17) -0.0140(12) 0.0185(12) -0.0223(11)
 O1 0.0684(17) 0.0669(17) 0.0581(16) -0.0346(13) -0.0041(13) 0.0147(14)
 C1 0.0265(13) 0.0483(17) 0.0376(16) -0.0147(13) 0.0027(11) -0.0044(12)
 C2 0.047(2) 0.048(2) 0.078(3) -0.0149(18) 0.0163(18) -0.0001(16)
 C3 0.058(3) 0.056(3) 0.146(5) -0.044(3) 0.029(3) -0.012(2)
 C4 0.052(2) 0.124(5) 0.094(4) -0.073(4) 0.029(2) -0.022(3)
 C5 0.052(2) 0.148(5) 0.047(2) -0.041(3) 0.0097(18) -0.021(3)
 C6 0.0411(18) 0.085(3) 0.0379(18) -0.0119(18) 0.0026(14) -0.0069(18)
 N1 0.0452(14) 0.0302(12) 0.0306(12) -0.0041(10) 0.0148(10) -0.0013(10)
 N2 0.0430(13) 0.0376(13) 0.0261(11) 0.0035(10) 0.0093(10) 0.0060(11)
 N3 0.0381(13) 0.0288(12) 0.0322(12) -0.0002(10) 0.0017(10) 0.0040(10)
 N4 0.0315(13) 0.0660(18) 0.0277(12) -0.0111(12) 0.0054(10) -0.0134(12)
 N5 0.0287(11) 0.0413(13) 0.0287(12) -0.0004(10) 0.0044(9) 0.0002(10)
 N6 0.0284(12) 0.0420(14) 0.0326(12) 0.0016(10) 0.0006(9) -0.0049(10)
 N7 0.0320(13) 0.0426(15) 0.0624(18) -0.0258(13) 0.0013(12) -0.0006(11)
 N9 0.0561(17) 0.0344(14) 0.0471(15) -0.0091(12) -0.0154(13) 0.0025(12)
 C7 0.0262(12) 0.0291(13) 0.0265(13) -0.0023(10) 0.0027(10) -0.0006(10)
 C8 0.052(2) 0.0416(18) 0.062(2) -0.0153(16) 0.0108(17) 0.0139(15)
 C9 0.060(2) 0.063(2) 0.0339(16) -0.0139(15) 0.0173(15) 0.0027(17)
 C10 0.061(2) 0.0450(19) 0.054(2) 0.0221(16) -0.0154(17) -0.0177(16)
 C11 0.078(3) 0.072(3) 0.057(2) 0.017(2) 0.003(2) -0.042(2)
 C13 0.094(4) 0.043(2) 0.154(5) 0.040(3) -0.018(3) 0.004(2)
 C14 0.065(2) 0.052(2) 0.066(2) 0.0315(19) -0.0040(19) -0.0035(18)
 C15 0.073(3) 0.0368(19) 0.103(3) 0.011(2) 0.032(2) -0.0053(18)
 C17 0.172(6) 0.101(4) 0.042(2) 0.027(2) 0.009(3) -0.052(4)
 C18 0.0286(13) 0.0311(14) 0.0324(14) -0.0042(11) 0.0049(11) 0.0003(11)
 C19 0.0388(17) 0.060(2) 0.0429(18) 0.0075(15) 0.0082(14) -0.0122(15)
 C20 0.0310(16) 0.076(2) 0.0457(18) 0.0009(17) 0.0028(13) -0.0115(16)
 C21 0.0384(17) 0.082(3) 0.0312(16) -0.0132(16) -0.0010(13) 0.0102(17)
 C22 0.053(2) 0.130(4) 0.062(3) -0.060(3) 0.0197(19) -0.031(3)
 C24 0.059(2) 0.083(3) 0.0319(17) 0.0014(17) 0.0048(15) 0.015(2)
 C25 0.0505(18) 0.0499(19) 0.0314(15) -0.0016(13) -0.0021(13) 0.0035(15)
 C27 0.0506(19) 0.057(2) 0.0424(18) -0.0196(16) 0.0050(15) -0.0108(16)
 C28 0.046(2) 0.122(4) 0.047(2) -0.015(2) -0.0155(17) 0.004(2)
 C29 0.0414(16) 0.0378(15) 0.0255(13) -0.0086(11) 0.0024(11) -0.0032(12)
 C34 0.0435(19) 0.067(2) 0.067(2) -0.025(2) 0.0138(17) -0.0066(17)
 C36 0.0460(19) 0.078(3) 0.0349(17) -0.0078(16) -0.0019(14) 0.0142(18)
 C38 0.045(2) 0.092(3) 0.134(5) -0.061(3) 0.022(3) 0.000(2)
 C39 0.074(3) 0.071(3) 0.082(3) 0.014(2) -0.003(2) 0.025(2)
 P1 0.0274(7) 0.0293(7) 0.0197(7) -0.0007(5) 0.0019(5) 0.0026(5)
 F5 0.0336(16) 0.0437(19) 0.0233(15) 0.0053(13) 0.0003(12) 0.0058(14)
 N8 0.050(6) 0.039(4) 0.040(6) -0.019(5) -0.003(4) 0.000(4)
 C12 0.040(5) 0.041(5) 0.042(4) 0.006(3) -0.004(3) 0.009(3)
 C16 0.098(7) 0.045(4) 0.053(5) 0.015(4) -0.016(5) 0.018(4)
 C23 0.044(5) 0.053(6) 0.035(4) 0.020(4) 0.011(3) 0.017(4)
 C26 0.062(6) 0.060(5) 0.030(4) 0.005(3) -0.004(5) 0.019(6)
 C30 0.075(9) 0.052(7) 0.154(15) -0.048(9) -0.039(8) 0.000(6)
 C31 0.072(8) 0.035(5) 0.152(15) -0.036(9) -0.010(9) 0.007(5)
 C32 0.047(8) 0.044(7) 0.049(5) -0.008(5) -0.001(6) -0.003(5)
 C33 0.058(9) 0.093(11) 0.084(11) -0.028(8) -0.025(7) 0.000(7)
 C35 0.056(5) 0.105(8) 0.039(4) -0.013(4) -0.008(4) 0.007(5)
 C37 0.061(5) 0.078(7) 0.046(4) 0.017(5) 0.009(4) 0.016(5)
 P1A 0.0236(6) 0.0260(7) 0.0187(7) -0.0027(5) -0.0004(5) -0.0006(5)
 F5A 0.0340(16) 0.0346(17) 0.0231(15) 0.0008(12) -0.0060(12) 0.0029(13)
 N0 0.035(5) 0.039(4) 0.024(5) -0.011(4) -0.002(3) 0.008(4)
 C12A 0.054(6) 0.059(6) 0.048(5) 0.024(5) -0.020(4) -0.004(4)
 C16A 0.057(4) 0.061(5) 0.029(3) 0.007(3) 0.001(3) 0.015(3)
 C23A 0.047(5) 0.057(6) 0.040(5) 0.012(4) -0.004(4) 0.007(4)
 C26A 0.039(5) 0.053(4) 0.036(4) 0.006(3) -0.011(4) 0.004(5)
 C30A 0.047(5) 0.038(5) 0.044(4) -0.019(3) -0.024(3) 0.007(4)
 C31A 0.045(5) 0.042(4) 0.043(4) -0.019(4) -0.015(4) 0.010(4)
 C32A 0.029(6) 0.030(6) 0.040(5) -0.006(4) -0.006(5) 0.000(4)
 C33A 0.050(8) 0.068(8) 0.070(8) -0.021(6) -0.030(6) 0.020(6)
 C35A 0.048(4) 0.061(5) 0.042(4) 0.015(4) -0.002(3) 0.013(4)
 C37A 0.054(4) 0.042(4) 0.028(3) 0.006(3) 0.005(3) 0.000(3)
 Cl1 0.212(4) 0.0538(10) 0.0458(11) 0.0051(8) -0.0393(19) -0.024(2)
 Cl2 0.0605(12) 0.0707(13) 0.110(2) -0.0063(12) -0.0196(10) 0.0005(8)
 C40 0.060(3) 0.043(3) 0.042(2) -0.001(2) -0.008(2) -0.001(2)
 Cl1A 0.129(7) 0.045(3) 0.057(3) -0.008(2) 0.012(4) -0.007(4)
 Cl2A 0.252(17) 0.139(8) 0.066(5) -0.032(5) -0.062(8) 0.015(10)
 C40A 0.19(3) 0.087(17) 0.077(16) -0.009(13) -0.06(2) 0.05(2)

_geom_special_details
;
 All esds (except the esd in the dihedral angle between two l.s. planes)
 are estimated using the full covariance matrix.  The cell esds are taken
 into account individually in the estimation of esds in distances, angles
 and torsion angles; correlations between esds in cell parameters are only
 used when they are defined by crystal symmetry.  An approximate (isotropic)
 treatment of cell esds is used for estimating esds involving l.s. planes.
;
loop_
  _geom_bond_atom_site_label_1
  _geom_bond_atom_site_label_2
  _geom_bond_distance
  _geom_bond_site_symmetry_2
  _geom_bond_publ_flag
 Te1 F1 1.9119(18) . ?
 Te1 F2 1.911(2) . ?
 Te1 F3 1.894(2) . ?
 Te1 F4 1.919(2) . ?
 Te1 O1 1.776(2) . ?
 Te1 C1 2.093(3) . ?
 C1 C2 1.364(5) . ?
 C1 C6 1.392(5) . ?
 C2 H2 0.9500 . ?
 C2 C3 1.422(6) . ?
 C3 H3 0.9500 . ?
 C3 C4 1.377(8) . ?
 C4 H4 0.9500 . ?
 C4 C5 1.357(8) . ?
 C5 H5 0.9500 . ?
 C5 C6 1.369(6) . ?
 C6 H6 0.9500 . ?
 N1 C7 1.289(3) . ?
 N1 P1 1.581(2) . ?
 N1 P1A 1.614(3) . ?
 N2 C7 1.372(3) . ?
 N2 C9 1.455(4) . ?
 N2 C14 1.484(4) . ?
 N3 C7 1.371(3) . ?
 N3 C8 1.465(4) . ?
 N3 C10 1.485(4) . ?
 N4 C18 1.293(4) . ?
 N4 P1 1.589(3) . ?
 N4 P1A 1.608(3) . ?
 N5 C18 1.375(3) . ?
 N5 C19 1.460(4) . ?
 N5 C21 1.492(4) . ?
 N6 C18 1.364(4) . ?
 N6 C20 1.475(4) . ?
 N6 C25 1.496(4) . ?
 N7 C29 1.277(4) . ?
 N7 P1 1.636(3) . ?
 N7 P1A 1.572(3) . ?
 N9 C29 1.373(4) . ?
 N9 C36 1.479(4) . ?
 N9 C31 1.509(15) . ?
 N9 C31A 1.468(12) . ?
 C8 H8A 0.9900 . ?
 C8 H8B 0.9900 . ?
 C8 C9 1.483(5) . ?
 C9 H9A 0.9900 . ?
 C9 H9B 0.9900 . ?
 C10 C11 1.512(6) . ?
 C10 C13 1.542(6) . ?
 C10 C12 1.531(10) . ?
 C10 C12A 1.614(11) . ?
 C11 H11A 0.9800 . ?
 C11 H11B 0.9800 . ?
 C11 H11C 0.9800 . ?
 C13 H13A 0.9800 . ?
 C13 H13B 0.9800 . ?
 C13 H13C 0.9800 . ?
 C14 C15 1.505(6) . ?
 C14 C17 1.543(6) . ?
 C14 C16 1.608(10) . ?
 C14 C16A 1.553(8) . ?
 C15 H15A 0.9800 . ?
 C15 H15B 0.9800 . ?
 C15 H15C 0.9800 . ?
 C17 H17A 0.9800 . ?
 C17 H17B 0.9800 . ?
 C17 H17C 0.9800 . ?
 C19 H19A 0.9900 . ?
 C19 H19B 0.9900 . ?
 C19 C20 1.510(5) . ?
 C20 H20A 0.9900 . ?
 C20 H20B 0.9900 . ?
 C21 C22 1.516(6) . ?
 C21 C24 1.540(5) . ?
 C21 C23 1.657(10) . ?
 C21 C23A 1.434(11) . ?
 C22 H22A 0.9800 . ?
 C22 H22B 0.9800 . ?
 C22 H22C 0.9800 . ?
 C24 H24A 0.9800 . ?
 C24 H24B 0.9800 . ?
 C24 H24C 0.9800 . ?
 C25 C27 1.524(5) . ?
 C25 C28 1.527(5) . ?
 C25 C26 1.576(12) . ?
 C25 C26A 1.533(11) . ?
 C27 H27A 0.9800 . ?
 C27 H27B 0.9800 . ?
 C27 H27C 0.9800 . ?
 C28 H28A 0.9800 . ?
 C28 H28B 0.9800 . ?
 C28 H28C 0.9800 . ?
 C29 N8 1.435(16) . ?
 C29 N0 1.316(15) . ?
 C34 H34D 0.9800 . ?
 C34 H34E 0.9800 . ?
 C34 H34F 0.9800 . ?
 C34 H34A 0.9800 . ?
 C34 H34B 0.9800 . ?
 C34 H34C 0.9800 . ?
 C34 C32 1.55(2) . ?
 C34 C32A 1.50(2) . ?
 C36 C38 1.511(6) . ?
 C36 C39 1.535(6) . ?
 C36 C37 1.548(10) . ?
 C36 C37A 1.574(8) . ?
 C38 H38A 0.9800 . ?
 C38 H38B 0.9800 . ?
 C38 H38C 0.9800 . ?
 C39 H39A 0.9800 . ?
 C39 H39B 0.9800 . ?
 C39 H39C 0.9800 . ?
 P1 F5 1.581(3) . ?
 N8 C30 1.49(2) . ?
 N8 C32 1.48(3) . ?
 C12 H12A 0.9800 . ?
 C12 H12B 0.9800 . ?
 C12 H12C 0.9800 . ?
 C16 H16A 0.9800 . ?
 C16 H16B 0.9800 . ?
 C16 H16C 0.9800 . ?
 C23 H23A 0.9800 . ?
 C23 H23B 0.9800 . ?
 C23 H23C 0.9800 . ?
 C26 H26A 0.9800 . ?
 C26 H26B 0.9800 . ?
 C26 H26C 0.9800 . ?
 C30 H30A 0.9900 . ?
 C30 H30B 0.9900 . ?
 C30 C31 1.48(2) . ?
 C31 H31A 0.9900 . ?
 C31 H31B 0.9900 . ?
 C32 C33 1.524(19) . ?
 C32 C35 1.57(2) . ?
 C33 H33A 0.9800 . ?
 C33 H33B 0.9800 . ?
 C33 H33C 0.9800 . ?
 C35 H35A 0.9800 . ?
 C35 H35B 0.9800 . ?
 C35 H35C 0.9800 . ?
 C37 H37A 0.9800 . ?
 C37 H37B 0.9800 . ?
 C37 H37C 0.9800 . ?
 P1A F5A 1.586(3) . ?
 N0 C30A 1.416(19) . ?
 N0 C32A 1.52(2) . ?
 C12A H12D 0.9800 . ?
 C12A H12E 0.9800 . ?
 C12A H12F 0.9800 . ?
 C16A H16D 0.9800 . ?
 C16A H16E 0.9800 . ?
 C16A H16F 0.9800 . ?
 C23A H23D 0.9800 . ?
 C23A H23E 0.9800 . ?
 C23A H23F 0.9800 . ?
 C26A H26D 0.9800 . ?
 C26A H26E 0.9800 . ?
 C26A H26F 0.9800 . ?
 C30A H30C 0.9900 . ?
 C30A H30D 0.9900 . ?
 C30A C31A 1.509(14) . ?
 C31A H31C 0.9900 . ?
 C31A H31D 0.9900 . ?
 C32A C33A 1.530(19) . ?
 C32A C35A 1.493(19) . ?
 C33A H33D 0.9800 . ?
 C33A H33E 0.9800 . ?
 C33A H33F 0.9800 . ?
 C35A H35D 0.9800 . ?
 C35A H35E 0.9800 . ?
 C35A H35F 0.9800 . ?
 C37A H37D 0.9800 . ?
 C37A H37E 0.9800 . ?
 C37A H37F 0.9800 . ?
 Cl1 C40 1.724(5) . ?
 Cl2 C40 1.734(5) . ?
 C40 H40A 0.9900 . ?
 C40 H40B 0.9900 . ?
 Cl1A C40A 1.70(3) . ?
 Cl2A C40A 1.63(3) . ?
 C40A H40C 0.9900 . ?
 C40A H40D 0.9900 . ?

loop_
  _geom_angle_atom_site_label_1
  _geom_angle_atom_site_label_2
  _geom_angle_atom_site_label_3
  _geom_angle
  _geom_angle_site_symmetry_1
  _geom_angle_site_symmetry_3
  _geom_angle_publ_flag
 F1 Te1 F4 88.89(10) . . ?
 F1 Te1 C1 86.41(10) . . ?
 F2 Te1 F1 89.71(9) . . ?
 F2 Te1 F4 173.30(9) . . ?
 F2 Te1 C1 87.15(10) . . ?
 F3 Te1 F1 173.40(9) . . ?
 F3 Te1 F2 90.54(12) . . ?
 F3 Te1 F4 90.09(12) . . ?
 F3 Te1 C1 87.01(11) . . ?
 F4 Te1 C1 86.23(11) . . ?
 O1 Te1 F1 92.75(11) . . ?
 O1 Te1 F2 92.72(12) . . ?
 O1 Te1 F3 93.83(11) . . ?
 O1 Te1 F4 93.89(12) . . ?
 O1 Te1 C1 179.15(12) . . ?
 C2 C1 Te1 120.2(3) . . ?
 C2 C1 C6 121.7(3) . . ?
 C6 C1 Te1 118.2(3) . . ?
 C1 C2 H2 121.3 . . ?
 C1 C2 C3 117.4(4) . . ?
 C3 C2 H2 121.3 . . ?
 C2 C3 H3 120.2 . . ?
 C4 C3 C2 119.5(5) . . ?
 C4 C3 H3 120.2 . . ?
 C3 C4 H4 118.9 . . ?
 C5 C4 C3 122.1(4) . . ?
 C5 C4 H4 118.9 . . ?
 C4 C5 H5 120.6 . . ?
 C4 C5 C6 118.8(5) . . ?
 C6 C5 H5 120.6 . . ?
 C1 C6 H6 119.8 . . ?
 C5 C6 C1 120.4(5) . . ?
 C5 C6 H6 119.8 . . ?
 C7 N1 P1 161.8(2) . . ?
 C7 N1 P1A 154.8(2) . . ?
 C7 N2 C9 108.8(2) . . ?
 C7 N2 C14 126.6(3) . . ?
 C9 N2 C14 119.1(3) . . ?
 C7 N3 C8 108.1(2) . . ?
 C7 N3 C10 125.1(3) . . ?
 C8 N3 C10 118.9(3) . . ?
 C18 N4 P1 160.1(3) . . ?
 C18 N4 P1A 157.4(3) . . ?
 C18 N5 C19 109.2(2) . . ?
 C18 N5 C21 125.8(2) . . ?
 C19 N5 C21 119.3(3) . . ?
 C18 N6 C20 108.6(2) . . ?
 C18 N6 C25 125.6(2) . . ?
 C20 N6 C25 118.6(2) . . ?
 C29 N7 P1 153.5(3) . . ?
 C29 N7 P1A 163.1(3) . . ?
 C29 N9 C36 126.4(3) . . ?
 C29 N9 C31 104.5(6) . . ?
 C29 N9 C31A 110.5(5) . . ?
 C36 N9 C31 116.9(7) . . ?
 C31A N9 C36 121.7(5) . . ?
 N1 C7 N2 125.4(2) . . ?
 N1 C7 N3 125.6(2) . . ?
 N3 C7 N2 108.9(2) . . ?
 N3 C8 H8A 111.3 . . ?
 N3 C8 H8B 111.3 . . ?
 N3 C8 C9 102.5(2) . . ?
 H8A C8 H8B 109.2 . . ?
 C9 C8 H8A 111.3 . . ?
 C9 C8 H8B 111.3 . . ?
 N2 C9 C8 102.0(2) . . ?
 N2 C9 H9A 111.4 . . ?
 N2 C9 H9B 111.4 . . ?
 C8 C9 H9A 111.4 . . ?
 C8 C9 H9B 111.4 . . ?
 H9A C9 H9B 109.2 . . ?
 N3 C10 C11 110.0(3) . . ?
 N3 C10 C13 107.5(3) . . ?
 N3 C10 C12 110.0(4) . . ?
 N3 C10 C12A 108.9(4) . . ?
 C11 C10 C13 107.3(3) . . ?
 C11 C10 C12 122.0(5) . . ?
 C11 C10 C12A 101.7(5) . . ?
 C13 C10 C12A 121.1(5) . . ?
 C12 C10 C13 98.6(4) . . ?
 C10 C11 H11A 109.5 . . ?
 C10 C11 H11B 109.5 . . ?
 C10 C11 H11C 109.5 . . ?
 H11A C11 H11B 109.5 . . ?
 H11A C11 H11C 109.5 . . ?
 H11B C11 H11C 109.5 . . ?
 C10 C13 H13A 109.5 . . ?
 C10 C13 H13B 109.5 . . ?
 C10 C13 H13C 109.5 . . ?
 H13A C13 H13B 109.5 . . ?
 H13A C13 H13C 109.5 . . ?
 H13B C13 H13C 109.5 . . ?
 N2 C14 C15 111.0(3) . . ?
 N2 C14 C17 107.5(4) . . ?
 N2 C14 C16 107.3(4) . . ?
 N2 C14 C16A 108.4(4) . . ?
 C15 C14 C17 105.9(3) . . ?
 C15 C14 C16 99.3(5) . . ?
 C15 C14 C16A 124.7(5) . . ?
 C17 C14 C16 125.4(5) . . ?
 C17 C14 C16A 97.4(4) . . ?
 C14 C15 H15A 109.5 . . ?
 C14 C15 H15B 109.5 . . ?
 C14 C15 H15C 109.5 . . ?
 H15A C15 H15B 109.5 . . ?
 H15A C15 H15C 109.5 . . ?
 H15B C15 H15C 109.5 . . ?
 C14 C17 H17A 109.5 . . ?
 C14 C17 H17B 109.5 . . ?
 C14 C17 H17C 109.5 . . ?
 H17A C17 H17B 109.5 . . ?
 H17A C17 H17C 109.5 . . ?
 H17B C17 H17C 109.5 . . ?
 N4 C18 N5 124.9(3) . . ?
 N4 C18 N6 125.6(3) . . ?
 N6 C18 N5 109.5(2) . . ?
 N5 C19 H19A 111.3 . . ?
 N5 C19 H19B 111.3 . . ?
 N5 C19 C20 102.1(2) . . ?
 H19A C19 H19B 109.2 . . ?
 C20 C19 H19A 111.3 . . ?
 C20 C19 H19B 111.3 . . ?
 N6 C20 C19 102.0(2) . . ?
 N6 C20 H20A 111.4 . . ?
 N6 C20 H20B 111.4 . . ?
 C19 C20 H20A 111.4 . . ?
 C19 C20 H20B 111.4 . . ?
 H20A C20 H20B 109.2 . . ?
 N5 C21 C22 110.1(3) . . ?
 N5 C21 C24 107.8(3) . . ?
 N5 C21 C23 106.7(5) . . ?
 C22 C21 C24 107.1(3) . . ?
 C22 C21 C23 122.9(5) . . ?
 C24 C21 C23 101.2(4) . . ?
 C23A C21 N5 111.6(5) . . ?
 C23A C21 C22 101.8(5) . . ?
 C23A C21 C24 118.1(5) . . ?
 C21 C22 H22A 109.5 . . ?
 C21 C22 H22B 109.5 . . ?
 C21 C22 H22C 109.5 . . ?
 H22A C22 H22B 109.5 . . ?
 H22A C22 H22C 109.5 . . ?
 H22B C22 H22C 109.5 . . ?
 C21 C24 H24A 109.5 . . ?
 C21 C24 H24B 109.5 . . ?
 C21 C24 H24C 109.5 . . ?
 H24A C24 H24B 109.5 . . ?
 H24A C24 H24C 109.5 . . ?
 H24B C24 H24C 109.5 . . ?
 N6 C25 C27 110.5(3) . . ?
 N6 C25 C28 108.1(3) . . ?
 N6 C25 C26 106.0(4) . . ?
 N6 C25 C26A 111.2(5) . . ?
 C27 C25 C28 106.2(3) . . ?
 C27 C25 C26 104.0(5) . . ?
 C27 C25 C26A 120.4(5) . . ?
 C28 C25 C26 121.7(5) . . ?
 C28 C25 C26A 99.1(4) . . ?
 C25 C27 H27A 109.5 . . ?
 C25 C27 H27B 109.5 . . ?
 C25 C27 H27C 109.5 . . ?
 H27A C27 H27B 109.5 . . ?
 H27A C27 H27C 109.5 . . ?
 H27B C27 H27C 109.5 . . ?
 C25 C28 H28A 109.5 . . ?
 C25 C28 H28B 109.5 . . ?
 C25 C28 H28C 109.5 . . ?
 H28A C28 H28B 109.5 . . ?
 H28A C28 H28C 109.5 . . ?
 H28B C28 H28C 109.5 . . ?
 N7 C29 N9 125.3(3) . . ?
 N7 C29 N8 122.8(7) . . ?
 N7 C29 N0 125.9(8) . . ?
 N9 C29 N8 111.3(8) . . ?
 N0 C29 N9 108.1(8) . . ?
 H34D C34 H34E 109.5 . . ?
 H34D C34 H34F 109.5 . . ?
 H34E C34 H34F 109.5 . . ?
 H34A C34 H34B 109.5 . . ?
 H34A C34 H34C 109.5 . . ?
 H34B C34 H34C 109.5 . . ?
 C32 C34 H34A 109.5 . . ?
 C32 C34 H34B 109.5 . . ?
 C32 C34 H34C 109.5 . . ?
 C32A C34 H34D 109.5 . . ?
 C32A C34 H34E 109.5 . . ?
 C32A C34 H34F 109.5 . . ?
 N9 C36 C38 109.7(4) . . ?
 N9 C36 C39 108.2(3) . . ?
 N9 C36 C37 111.6(4) . . ?
 N9 C36 C37A 106.9(4) . . ?
 C38 C36 C39 106.7(3) . . ?
 C38 C36 C37 97.8(5) . . ?
 C38 C36 C37A 125.5(4) . . ?
 C39 C36 C37 121.8(5) . . ?
 C39 C36 C37A 98.3(4) . . ?
 C36 C38 H38A 109.5 . . ?
 C36 C38 H38B 109.5 . . ?
 C36 C38 H38C 109.5 . . ?
 H38A C38 H38B 109.5 . . ?
 H38A C38 H38C 109.5 . . ?
 H38B C38 H38C 109.5 . . ?
 C36 C39 H39A 109.5 . . ?
 C36 C39 H39B 109.5 . . ?
 C36 C39 H39C 109.5 . . ?
 H39A C39 H39B 109.5 . . ?
 H39A C39 H39C 109.5 . . ?
 H39B C39 H39C 109.5 . . ?
 N1 P1 N4 109.57(15) . . ?
 N1 P1 N7 106.41(15) . . ?
 N1 P1 F5 110.15(16) . . ?
 N4 P1 N7 106.47(16) . . ?
 F5 P1 N4 111.20(17) . . ?
 F5 P1 N7 112.85(18) . . ?
 C29 N8 C30 106.9(12) . . ?
 C29 N8 C32 131.1(14) . . ?
 C32 N8 C30 114.2(14) . . ?
 C10 C12 H12A 109.5 . . ?
 C10 C12 H12B 109.5 . . ?
 C10 C12 H12C 109.5 . . ?
 H12A C12 H12B 109.5 . . ?
 H12A C12 H12C 109.5 . . ?
 H12B C12 H12C 109.5 . . ?
 C14 C16 H16A 109.5 . . ?
 C14 C16 H16B 109.5 . . ?
 C14 C16 H16C 109.5 . . ?
 H16A C16 H16B 109.5 . . ?
 H16A C16 H16C 109.5 . . ?
 H16B C16 H16C 109.5 . . ?
 C21 C23 H23A 109.5 . . ?
 C21 C23 H23B 109.5 . . ?
 C21 C23 H23C 109.5 . . ?
 H23A C23 H23B 109.5 . . ?
 H23A C23 H23C 109.5 . . ?
 H23B C23 H23C 109.5 . . ?
 C25 C26 H26A 109.5 . . ?
 C25 C26 H26B 109.5 . . ?
 C25 C26 H26C 109.5 . . ?
 H26A C26 H26B 109.5 . . ?
 H26A C26 H26C 109.5 . . ?
 H26B C26 H26C 109.5 . . ?
 N8 C30 H30A 111.6 . . ?
 N8 C30 H30B 111.6 . . ?
 H30A C30 H30B 109.4 . . ?
 C31 C30 N8 101.1(11) . . ?
 C31 C30 H30A 111.6 . . ?
 C31 C30 H30B 111.6 . . ?
 N9 C31 H31A 110.7 . . ?
 N9 C31 H31B 110.7 . . ?
 C30 C31 N9 105.4(10) . . ?
 C30 C31 H31A 110.7 . . ?
 C30 C31 H31B 110.7 . . ?
 H31A C31 H31B 108.8 . . ?
 C34 C32 C35 116.1(12) . . ?
 N8 C32 C34 101.9(16) . . ?
 N8 C32 C33 112.3(15) . . ?
 N8 C32 C35 112.1(14) . . ?
 C33 C32 C34 108.5(15) . . ?
 C33 C32 C35 106.0(16) . . ?
 C32 C33 H33A 109.5 . . ?
 C32 C33 H33B 109.5 . . ?
 C32 C33 H33C 109.5 . . ?
 H33A C33 H33B 109.5 . . ?
 H33A C33 H33C 109.5 . . ?
 H33B C33 H33C 109.5 . . ?
 C32 C35 H35A 109.5 . . ?
 C32 C35 H35B 109.5 . . ?
 C32 C35 H35C 109.5 . . ?
 H35A C35 H35B 109.5 . . ?
 H35A C35 H35C 109.5 . . ?
 H35B C35 H35C 109.5 . . ?
 C36 C37 H37A 109.5 . . ?
 C36 C37 H37B 109.5 . . ?
 C36 C37 H37C 109.5 . . ?
 H37A C37 H37B 109.5 . . ?
 H37A C37 H37C 109.5 . . ?
 H37B C37 H37C 109.5 . . ?
 N4 P1A N1 106.99(15) . . ?
 N7 P1A N1 107.91(15) . . ?
 N7 P1A N4 108.64(15) . . ?
 N7 P1A F5A 112.00(18) . . ?
 F5A P1A N1 110.22(16) . . ?
 F5A P1A N4 110.90(17) . . ?
 C29 N0 C30A 111.6(11) . . ?
 C29 N0 C32A 122.4(14) . . ?
 C30A N0 C32A 123.9(13) . . ?
 C10 C12A H12D 109.5 . . ?
 C10 C12A H12E 109.5 . . ?
 C10 C12A H12F 109.5 . . ?
 H12D C12A H12E 109.5 . . ?
 H12D C12A H12F 109.5 . . ?
 H12E C12A H12F 109.5 . . ?
 C14 C16A H16D 109.5 . . ?
 C14 C16A H16E 109.5 . . ?
 C14 C16A H16F 109.5 . . ?
 H16D C16A H16E 109.5 . . ?
 H16D C16A H16F 109.5 . . ?
 H16E C16A H16F 109.5 . . ?
 C21 C23A H23D 109.5 . . ?
 C21 C23A H23E 109.5 . . ?
 C21 C23A H23F 109.5 . . ?
 H23D C23A H23E 109.5 . . ?
 H23D C23A H23F 109.5 . . ?
 H23E C23A H23F 109.5 . . ?
 C25 C26A H26D 109.5 . . ?
 C25 C26A H26E 109.5 . . ?
 C25 C26A H26F 109.5 . . ?
 H26D C26A H26E 109.5 . . ?
 H26D C26A H26F 109.5 . . ?
 H26E C26A H26F 109.5 . . ?
 N0 C30A H30C 111.0 . . ?
 N0 C30A H30D 111.0 . . ?
 N0 C30A C31A 103.9(9) . . ?
 H30C C30A H30D 109.0 . . ?
 C31A C30A H30C 111.0 . . ?
 C31A C30A H30D 111.0 . . ?
 N9 C31A C30A 99.9(8) . . ?
 N9 C31A H31C 111.8 . . ?
 N9 C31A H31D 111.8 . . ?
 C30A C31A H31C 111.8 . . ?
 C30A C31A H31D 111.8 . . ?
 H31C C31A H31D 109.5 . . ?
 C34 C32A N0 117.1(15) . . ?
 C34 C32A C33A 105.0(12) . . ?
 N0 C32A C33A 105.7(13) . . ?
 C35A C32A C34 108.6(11) . . ?
 C35A C32A N0 108.2(12) . . ?
 C35A C32A C33A 112.3(15) . . ?
 C32A C33A H33D 109.5 . . ?
 C32A C33A H33E 109.5 . . ?
 C32A C33A H33F 109.5 . . ?
 H33D C33A H33E 109.5 . . ?
 H33D C33A H33F 109.5 . . ?
 H33E C33A H33F 109.5 . . ?
 C32A C35A H35D 109.5 . . ?
 C32A C35A H35E 109.5 . . ?
 C32A C35A H35F 109.5 . . ?
 H35D C35A H35E 109.5 . . ?
 H35D C35A H35F 109.5 . . ?
 H35E C35A H35F 109.5 . . ?
 C36 C37A H37D 109.5 . . ?
 C36 C37A H37E 109.5 . . ?
 C36 C37A H37F 109.5 . . ?
 H37D C37A H37E 109.5 . . ?
 H37D C37A H37F 109.5 . . ?
 H37E C37A H37F 109.5 . . ?
 Cl1 C40 Cl2 114.0(3) . . ?
 Cl1 C40 H40A 108.8 . . ?
 Cl1 C40 H40B 108.8 . . ?
 Cl2 C40 H40A 108.8 . . ?
 Cl2 C40 H40B 108.8 . . ?
 H40A C40 H40B 107.7 . . ?
 Cl1A C40A H40C 108.6 . . ?
 Cl1A C40A H40D 108.6 . . ?
 Cl2A C40A Cl1A 114.8(18) . . ?
 Cl2A C40A H40C 108.6 . . ?
 Cl2A C40A H40D 108.6 . . ?
 H40C C40A H40D 107.6 . . ?

loop_
  _geom_torsion_atom_site_label_1
  _geom_torsion_atom_site_label_2
  _geom_torsion_atom_site_label_3
  _geom_torsion_atom_site_label_4
  _geom_torsion
  _geom_torsion_site_symmetry_1
  _geom_torsion_site_symmetry_2
  _geom_torsion_site_symmetry_3
  _geom_torsion_site_symmetry_4
  _geom_torsion_publ_flag
 Te1 C1 C2 C3 -178.8(3) . . . . ?
 Te1 C1 C6 C5 178.5(3) . . . . ?
 C1 C2 C3 C4 0.3(6) . . . . ?
 C2 C1 C6 C5 -0.9(5) . . . . ?
 C2 C3 C4 C5 -0.8(7) . . . . ?
 C3 C4 C5 C6 0.5(7) . . . . ?
 C4 C5 C6 C1 0.3(6) . . . . ?
 C6 C1 C2 C3 0.6(5) . . . . ?
 N3 C8 C9 N2 30.2(3) . . . . ?
 N5 C19 C20 N6 28.3(4) . . . . ?
 N7 C29 N8 C30 178.2(8) . . . . ?
 N7 C29 N8 C32 -35.3(18) . . . . ?
 N7 C29 N0 C30A -159.8(7) . . . . ?
 N7 C29 N0 C32A 4.3(15) . . . . ?
 N9 C29 N8 C30 7.5(11) . . . . ?
 N9 C29 N8 C32 154.0(16) . . . . ?
 N9 C29 N0 C30A 10.9(10) . . . . ?
 N9 C29 N0 C32A 175.0(11) . . . . ?
 C7 N1 P1 N4 -107.6(8) . . . . ?
 C7 N1 P1 N7 137.6(7) . . . . ?
 C7 N1 P1 F5 15.0(8) . . . . ?
 C7 N1 P1A N4 113.8(5) . . . . ?
 C7 N1 P1A N7 -129.5(5) . . . . ?
 C7 N1 P1A F5A -6.9(6) . . . . ?
 C7 N2 C9 C8 -26.2(3) . . . . ?
 C7 N2 C14 C15 59.5(4) . . . . ?
 C7 N2 C14 C17 174.8(3) . . . . ?
 C7 N2 C14 C16 -48.0(6) . . . . ?
 C7 N2 C14 C16A -80.9(5) . . . . ?
 C7 N3 C8 C9 -25.4(3) . . . . ?
 C7 N3 C10 C11 69.2(4) . . . . ?
 C7 N3 C10 C13 -174.3(3) . . . . ?
 C7 N3 C10 C12 -67.9(5) . . . . ?
 C7 N3 C10 C12A -41.5(6) . . . . ?
 C8 N3 C7 N1 -170.6(3) . . . . ?
 C8 N3 C7 N2 9.6(3) . . . . ?
 C8 N3 C10 C11 -145.7(3) . . . . ?
 C8 N3 C10 C13 -29.2(4) . . . . ?
 C8 N3 C10 C12 77.2(5) . . . . ?
 C8 N3 C10 C12A 103.6(5) . . . . ?
 C9 N2 C7 N1 -168.9(3) . . . . ?
 C9 N2 C7 N3 10.9(3) . . . . ?
 C9 N2 C14 C15 -149.9(3) . . . . ?
 C9 N2 C14 C17 -34.5(5) . . . . ?
 C9 N2 C14 C16 102.6(5) . . . . ?
 C9 N2 C14 C16A 69.8(5) . . . . ?
 C10 N3 C7 N1 -22.3(4) . . . . ?
 C10 N3 C7 N2 157.8(3) . . . . ?
 C10 N3 C8 C9 -175.9(3) . . . . ?
 C14 N2 C7 N1 -15.9(5) . . . . ?
 C14 N2 C7 N3 164.0(3) . . . . ?
 C14 N2 C9 C8 178.4(3) . . . . ?
 C18 N4 P1 N1 122.6(7) . . . . ?
 C18 N4 P1 N7 -122.7(7) . . . . ?
 C18 N4 P1 F5 0.6(8) . . . . ?
 C18 N4 P1A N1 -125.6(6) . . . . ?
 C18 N4 P1A N7 118.1(6) . . . . ?
 C18 N4 P1A F5A -5.4(7) . . . . ?
 C18 N5 C19 C20 -23.7(3) . . . . ?
 C18 N5 C21 C22 65.0(4) . . . . ?
 C18 N5 C21 C24 -178.6(3) . . . . ?
 C18 N5 C21 C23 -70.5(5) . . . . ?
 C18 N5 C21 C23A -47.3(6) . . . . ?
 C18 N6 C20 C19 -24.8(4) . . . . ?
 C18 N6 C25 C27 63.2(4) . . . . ?
 C18 N6 C25 C28 179.1(3) . . . . ?
 C18 N6 C25 C26 -48.9(5) . . . . ?
 C18 N6 C25 C26A -73.2(5) . . . . ?
 C19 N5 C18 N4 -170.8(3) . . . . ?
 C19 N5 C18 N6 8.8(3) . . . . ?
 C19 N5 C21 C22 -144.7(3) . . . . ?
 C19 N5 C21 C24 -28.3(4) . . . . ?
 C19 N5 C21 C23 79.8(4) . . . . ?
 C19 N5 C21 C23A 103.0(5) . . . . ?
 C20 N6 C18 N4 -169.5(3) . . . . ?
 C20 N6 C18 N5 10.8(3) . . . . ?
 C20 N6 C25 C27 -149.8(3) . . . . ?
 C20 N6 C25 C28 -34.0(4) . . . . ?
 C20 N6 C25 C26 98.1(5) . . . . ?
 C20 N6 C25 C26A 73.8(5) . . . . ?
 C21 N5 C18 N4 -18.1(5) . . . . ?
 C21 N5 C18 N6 161.6(3) . . . . ?
 C21 N5 C19 C20 -178.5(3) . . . . ?
 C25 N6 C18 N4 -19.9(5) . . . . ?
 C25 N6 C18 N5 160.5(3) . . . . ?
 C25 N6 C20 C19 -177.0(3) . . . . ?
 C29 N7 P1 N1 -132.0(5) . . . . ?
 C29 N7 P1 N4 111.2(5) . . . . ?
 C29 N7 P1 F5 -11.1(6) . . . . ?
 C29 N7 P1A N1 139.0(9) . . . . ?
 C29 N7 P1A N4 -105.4(9) . . . . ?
 C29 N7 P1A F5A 17.5(10) . . . . ?
 C29 N9 C36 C38 68.9(4) . . . . ?
 C29 N9 C36 C39 -175.0(3) . . . . ?
 C29 N9 C36 C37 -38.3(6) . . . . ?
 C29 N9 C36 C37A -70.0(5) . . . . ?
 C29 N9 C31 C30 -29.3(12) . . . . ?
 C29 N9 C31A C30A -18.2(7) . . . . ?
 C29 N8 C30 C31 -24.9(14) . . . . ?
 C29 N8 C32 C34 69.8(17) . . . . ?
 C29 N8 C32 C33 -174.3(13) . . . . ?
 C29 N8 C32 C35 -55(2) . . . . ?
 C29 N0 C30A C31A -22.4(12) . . . . ?
 C29 N0 C32A C34 56.7(15) . . . . ?
 C29 N0 C32A C33A 173.1(11) . . . . ?
 C29 N0 C32A C35A -66.4(17) . . . . ?
 C36 N9 C29 N7 -16.9(5) . . . . ?
 C36 N9 C29 N8 153.6(6) . . . . ?
 C36 N9 C29 N0 172.3(6) . . . . ?
 C36 N9 C31 C30 -174.1(8) . . . . ?
 C36 N9 C31A C30A 174.5(5) . . . . ?
 P1 N1 C7 N2 -151.2(6) . . . . ?
 P1 N1 C7 N3 29.0(9) . . . . ?
 P1 N1 P1A N4 -56.23(14) . . . . ?
 P1 N1 P1A N7 60.51(16) . . . . ?
 P1 N1 P1A F5A -176.90(18) . . . . ?
 P1 N4 C18 N5 44.5(9) . . . . ?
 P1 N4 C18 N6 -135.1(6) . . . . ?
 P1 N4 P1A N1 55.84(14) . . . . ?
 P1 N4 P1A N7 -60.42(15) . . . . ?
 P1 N4 P1A F5A 176.08(18) . . . . ?
 P1 N7 C29 N9 -132.1(5) . . . . ?
 P1 N7 C29 N8 58.5(9) . . . . ?
 P1 N7 C29 N0 37.1(9) . . . . ?
 P1 N7 P1A N1 -57.67(14) . . . . ?
 P1 N7 P1A N4 58.00(15) . . . . ?
 P1 N7 P1A F5A -179.16(18) . . . . ?
 N8 C29 N0 C30A 114(5) . . . . ?
 N8 C29 N0 C32A -82(4) . . . . ?
 N8 C30 C31 N9 32.5(14) . . . . ?
 C30 N8 C32 C34 -145.6(10) . . . . ?
 C30 N8 C32 C33 -30(2) . . . . ?
 C30 N8 C32 C35 89.6(14) . . . . ?
 C31 N9 C29 N7 -157.2(7) . . . . ?
 C31 N9 C29 N8 13.3(9) . . . . ?
 C31 N9 C29 N0 32.0(9) . . . . ?
 C31 N9 C36 C38 -154.9(7) . . . . ?
 C31 N9 C36 C39 -38.8(7) . . . . ?
 C31 N9 C36 C37 97.9(8) . . . . ?
 C31 N9 C36 C37A 66.2(8) . . . . ?
 C31 N9 C31A C30A -99(2) . . . . ?
 C32 C34 C32A N0 88(6) . . . . ?
 C32 C34 C32A C33A -29(5) . . . . ?
 C32 C34 C32A C35A -149(7) . . . . ?
 C32 N8 C30 C31 -177.7(14) . . . . ?
 P1A N1 C7 N2 51.0(7) . . . . ?
 P1A N1 C7 N3 -128.9(5) . . . . ?
 P1A N1 P1 N4 58.65(15) . . . . ?
 P1A N1 P1 N7 -56.09(14) . . . . ?
 P1A N1 P1 F5 -178.72(19) . . . . ?
 P1A N4 C18 N5 -132.6(5) . . . . ?
 P1A N4 C18 N6 47.8(8) . . . . ?
 P1A N4 P1 N1 -59.01(14) . . . . ?
 P1A N4 P1 N7 55.69(15) . . . . ?
 P1A N4 P1 F5 178.99(18) . . . . ?
 P1A N7 C29 N9 22.3(11) . . . . ?
 P1A N7 C29 N8 -147.1(10) . . . . ?
 P1A N7 C29 N0 -168.5(9) . . . . ?
 P1A N7 P1 N1 58.81(14) . . . . ?
 P1A N7 P1 N4 -58.01(14) . . . . ?
 P1A N7 P1 F5 179.73(18) . . . . ?
 N0 C29 N8 C30 -76(4) . . . . ?
 N0 C29 N8 C32 71(5) . . . . ?
 N0 C30A C31A N9 23.1(9) . . . . ?
 C30A N0 C32A C34 -141.2(11) . . . . ?
 C30A N0 C32A C33A -24.8(19) . . . . ?
 C30A N0 C32A C35A 95.7(15) . . . . ?
 C31A N9 C29 N7 176.6(5) . . . . ?
 C31A N9 C29 N8 -12.9(7) . . . . ?
 C31A N9 C29 N0 5.8(7) . . . . ?
 C31A N9 C36 C38 -125.9(6) . . . . ?
 C31A N9 C36 C39 -9.8(6) . . . . ?
 C31A N9 C36 C37 126.8(7) . . . . ?
 C31A N9 C36 C37A 95.2(6) . . . . ?
 C31A N9 C31 C30 78(2) . . . . ?
 C32A C34 C32 N8 -83(6) . . . . ?
 C32A C34 C32 C33 159(7) . . . . ?
 C32A C34 C32 C35 40(5) . . . . ?
 C32A N0 C30A C31A 173.8(12) . . . . ?

_shelx_res_file
;
TITL pp_a.res in P2(1)/c
REM Old TITL pp in P2/c
REM SHELXT solution in P2(1)/c
REM R1 0.204, Rweak 0.009, Alpha 0.070, Orientation as input
REM Formula found by SHELXT: C43 Cl2A F2 N11 O2 Te
CELL 0.71073 14.4175 21.1507 16.3527 90 91.402 90
ZERR 4 0.0007 0.001 0.0009 0 0.002 0
LATT 1
SYMM -X,0.5+Y,0.5-Z
SFAC C H Cl F N O P Te
UNIT 160 292 8 20 36 4 4 4
ISOR 0.01 0.02 N8
ISOR 0.01 0.02 C32

L.S. 10
PLAN  8
SIZE 0.09 0.19 0.21
TEMP -100.15
CONF
BOND $H
LIST 6
ACTA
fmap 2
MORE -1
OMIT 0 2 0
OMIT 0 2 1
OMIT 1 2 0
OMIT 1 4 0
OMIT 1 0 2
OMIT 2 0 0
REM <olex2.extras>
REM <HklSrc "%.\\pp_a.hkl">
REM </olex2.extras>

WGHT    0.032500    9.021301
FVAR       0.26868   0.50164   0.76595
TE1   8    1.115248    0.207472   -0.071110    11.00000    0.03400    0.04120 =
         0.02987   -0.00813   -0.00432    0.00634
F1    4    1.217347    0.175776   -0.006536    11.00000    0.04626    0.06353 =
         0.04122    0.01060   -0.00082    0.01633
F2    4    1.196746    0.265853   -0.122264    11.00000    0.07429    0.05312 =
         0.04839    0.01146    0.02786    0.01195
F3    4    1.011585    0.245369   -0.125021    11.00000    0.06834    0.11412 =
         0.04998   -0.02682   -0.02983    0.04799
F4    4    1.033654    0.155486   -0.009058    11.00000    0.05896    0.06007 =
         0.08809   -0.01400    0.01846   -0.02235
O1    6    1.130011    0.149657   -0.148478    11.00000    0.06841    0.06688 =
         0.05811   -0.03464   -0.00405    0.01466
C1    1    1.099719    0.275181    0.020876    11.00000    0.02654    0.04828 =
         0.03759   -0.01470    0.00270   -0.00438
C2    1    1.091547    0.337598    0.001124    11.00000    0.04744    0.04838 =
         0.07771   -0.01488    0.01632   -0.00008
AFIX  43
H2    2    1.091514    0.351328   -0.054190    11.00000   -1.20000
AFIX   0
C3    1    1.083075    0.381344    0.066567    11.00000    0.05803    0.05555 =
         0.14593   -0.04443    0.02899   -0.01243
AFIX  43
H3    2    1.076955    0.425274    0.055597    11.00000   -1.20000
AFIX   0
C4    1    1.083806    0.359571    0.145966    11.00000    0.05218    0.12384 =
         0.09381   -0.07253    0.02928   -0.02163
AFIX  43
H4    2    1.078955    0.389199    0.189315    11.00000   -1.20000
AFIX   0
C5    1    1.091233    0.297158    0.164272    11.00000    0.05194    0.14805 =
         0.04702   -0.04130    0.00968   -0.02141
AFIX  43
H5    2    1.091043    0.283245    0.219505    11.00000   -1.20000
AFIX   0
C6    1    1.099005    0.254598    0.101703    11.00000    0.04110    0.08524 =
         0.03794   -0.01185    0.00255   -0.00685
AFIX  43
H6    2    1.103942    0.210736    0.113543    11.00000   -1.20000
AFIX   0

N1    5    0.721415    0.362570    0.155382    11.00000    0.04525    0.03015 =
         0.03059   -0.00406    0.01479   -0.00133
N2    5    0.801400    0.353180    0.031437    11.00000    0.04305    0.03763 =
         0.02609    0.00345    0.00933    0.00595
N3    5    0.774877    0.265320    0.102734    11.00000    0.03807    0.02876 =
         0.03217   -0.00016    0.00166    0.00398
N4    5    0.573214    0.375960    0.240041    11.00000    0.03151    0.06604 =
         0.02767   -0.01112    0.00544   -0.01337
N5    5    0.462201    0.356236    0.341131    11.00000    0.02869    0.04128 =
         0.02868   -0.00042    0.00436    0.00016
N6    5    0.424410    0.333525    0.210926    11.00000    0.02842    0.04197 =
         0.03258    0.00156    0.00056   -0.00491
N7    5    0.700947    0.461647    0.244771    11.00000    0.03203    0.04259 =
         0.06238   -0.02576    0.00126   -0.00058
N9    5    0.679751    0.567565    0.284391    11.00000    0.05607    0.03440 =
         0.04709   -0.00909   -0.01543    0.00253
C7    1    0.762688    0.329596    0.100892    11.00000    0.02618    0.02914 =
         0.02645   -0.00231    0.00274   -0.00061
C8    1    0.838106    0.248220    0.037515    11.00000    0.05239    0.04162 =
         0.06228   -0.01528    0.01077    0.01386
AFIX  23
H8A   2    0.820970    0.207036    0.012661    11.00000   -1.20000
H8B   2    0.903150    0.246261    0.058208    11.00000   -1.20000
AFIX   0
C9    1    0.824636    0.300674   -0.021762    11.00000    0.06007    0.06344 =
         0.03391   -0.01387    0.01730    0.00274
AFIX  23
H9A   2    0.882063    0.309274   -0.051818    11.00000   -1.20000
H9B   2    0.773485    0.291421   -0.061457    11.00000   -1.20000
AFIX   0
C10   1    0.773207    0.225590    0.177540    11.00000    0.06058    0.04498 =
         0.05441    0.02205   -0.01537   -0.01766
C11   1    0.675889    0.223100    0.209855    11.00000    0.07808    0.07190 =
         0.05681    0.01699    0.00265   -0.04164
AFIX 137
H11A  2    0.655770    0.265883    0.224082    11.00000   -1.50000
H11B  2    0.675151    0.196215    0.258644    11.00000   -1.50000
H11C  2    0.633681    0.205588    0.167781    11.00000   -1.50000
AFIX   0
C13   1    0.799712    0.157762    0.152651    11.00000    0.09355    0.04300 =
         0.15374    0.04029   -0.01813    0.00360
AFIX 137
H13A  2    0.757994    0.143352    0.108252    11.00000   -1.50000
H13B  2    0.794173    0.129547    0.199816    11.00000   -1.50000
H13C  2    0.863816    0.157276    0.134064    11.00000   -1.50000
AFIX   0
C14   1    0.784674    0.416504   -0.005092    11.00000    0.06471    0.05167 =
         0.06560    0.03148   -0.00401   -0.00350
C15   1    0.811511    0.468102    0.054235    11.00000    0.07331    0.03682 =
         0.10283    0.01075    0.03165   -0.00530
AFIX 137
H15A  2    0.773287    0.465005    0.102811    11.00000   -1.50000
H15B  2    0.801641    0.509363    0.028183    11.00000   -1.50000
H15C  2    0.877086    0.463547    0.070355    11.00000   -1.50000
AFIX   0
C17   1    0.850242    0.423552   -0.077689    11.00000    0.17231    0.10131 =
         0.04239    0.02668    0.00903   -0.05218
AFIX 137
H17A  2    0.914653    0.418539   -0.058232    11.00000   -1.50000
H17B  2    0.842143    0.465528   -0.102213    11.00000   -1.50000
H17C  2    0.835579    0.391066   -0.118736    11.00000   -1.50000
AFIX   0
C18   1    0.492455    0.356724    0.262020    11.00000    0.02856    0.03113 =
         0.03236   -0.00416    0.00485    0.00033
C19   1    0.374360    0.322094    0.343901    11.00000    0.03881    0.05964 =
         0.04295    0.00755    0.00819   -0.01224
AFIX  23
H19A  2    0.331682    0.341913    0.382893    11.00000   -1.20000
H19B  2    0.384103    0.277257    0.359219    11.00000   -1.20000
AFIX   0
C20   1    0.337995    0.328177    0.256885    11.00000    0.03097    0.07592 =
         0.04573    0.00089    0.00280   -0.01149
AFIX  23
H20A  2    0.301840    0.290408    0.239880    11.00000   -1.20000
H20B  2    0.298813    0.366315    0.249765    11.00000   -1.20000
AFIX   0
C21   1    0.522428    0.360081    0.416483    11.00000    0.03840    0.08177 =
         0.03124   -0.01317   -0.00096    0.01015
C22   1    0.570889    0.423666    0.420561    11.00000    0.05268    0.13039 =
         0.06189   -0.06001    0.01966   -0.03146
AFIX 137
H22A  2    0.608407    0.429211    0.371908    11.00000   -1.50000
H22B  2    0.611129    0.425462    0.469680    11.00000   -1.50000
H22C  2    0.524454    0.457423    0.422731    11.00000   -1.50000
AFIX   0
C24   1    0.459257    0.356187    0.490893    11.00000    0.05850    0.08337 =
         0.03194    0.00137    0.00479    0.01451
AFIX 137
H24A  2    0.414735    0.391197    0.488933    11.00000   -1.50000
H24B  2    0.497167    0.358981    0.541329    11.00000   -1.50000
H24C  2    0.425666    0.315903    0.489774    11.00000   -1.50000
AFIX   0
C25   1    0.417634    0.343778    0.120479    11.00000    0.05053    0.04993 =
         0.03139   -0.00162   -0.00206    0.00346
C27   1    0.500598    0.314336    0.078799    11.00000    0.05057    0.05737 =
         0.04241   -0.01962    0.00504   -0.01080
AFIX 137
H27A  2    0.557707    0.335140    0.098299    11.00000   -1.50000
H27B  2    0.493718    0.319783    0.019447    11.00000   -1.50000
H27C  2    0.503713    0.269152    0.091850    11.00000   -1.50000
AFIX   0
C28   1    0.332043    0.308640    0.087527    11.00000    0.04621    0.12214 =
         0.04677   -0.01451   -0.01550    0.00440
AFIX 137
H28A  2    0.336399    0.263922    0.102832    11.00000   -1.50000
H28B  2    0.328605    0.312357    0.027794    11.00000   -1.50000
H28C  2    0.276209    0.327097    0.110813    11.00000   -1.50000
AFIX   0
C29   1    0.729025    0.512125    0.280333    11.00000    0.04139    0.03778 =
         0.02554   -0.00856    0.00244   -0.00319
C34   1    0.912672    0.432988    0.271774    11.00000    0.04351    0.06708 =
         0.06701   -0.02495    0.01377   -0.00658
PART 2
AFIX  33
H34D  2    0.945823    0.465448    0.241263   -21.00000   -1.50000
H34E  2    0.864256    0.414168    0.236409   -21.00000   -1.50000
H34F  2    0.956391    0.400075    0.289878   -21.00000   -1.50000
AFIX  33
PART 1
H34A  2    0.958929    0.401218    0.288289    21.00000   -1.50000
H34B  2    0.937322    0.459231    0.227951    21.00000   -1.50000
H34C  2    0.855972    0.411780    0.252070    21.00000   -1.50000
AFIX   0
PART 0
C36   1    0.598398    0.585317    0.232493    11.00000    0.04601    0.07785 =
         0.03490   -0.00784   -0.00185    0.01424
C38   1    0.516590    0.544219    0.253319    11.00000    0.04453    0.09247 =
         0.13391   -0.06101    0.02177   -0.00019
AFIX 137
H38A  2    0.531503    0.499869    0.242313    11.00000   -1.50000
H38B  2    0.462414    0.556831    0.219820    11.00000   -1.50000
H38C  2    0.502786    0.549296    0.311334    11.00000   -1.50000
AFIX   0
C39   1    0.571485    0.653562    0.253366    11.00000    0.07363    0.07067 =
         0.08165    0.01437   -0.00310    0.02543
AFIX 137
H39A  2    0.557287    0.656398    0.311553    11.00000   -1.50000
H39B  2    0.516783    0.665945    0.220400    11.00000   -1.50000
H39C  2    0.623207    0.681906    0.241470    11.00000   -1.50000
AFIX   0
PART 1
P1    7    0.682554    0.385405    0.239984    21.00000    0.02736    0.02928 =
         0.01972   -0.00070    0.00188    0.00261
F5    4    0.731562    0.347993    0.312772    21.00000    0.03363    0.04370 =
         0.02332    0.00528    0.00034    0.00581
N8    5    0.822918    0.520556    0.309525    21.00000    0.04958    0.03884 =
         0.04003   -0.01909   -0.00256   -0.00043
C12   1    0.857460    0.240515    0.233001    21.00000    0.03964    0.04123 =
         0.04206    0.00584   -0.00383    0.00945
AFIX 137
H12A  2    0.913798    0.239790    0.200677    21.00000   -1.50000
H12B  2    0.862524    0.208791    0.276561    21.00000   -1.50000
H12C  2    0.849990    0.282518    0.257268    21.00000   -1.50000
AFIX   0
C16   1    0.674247    0.427358   -0.009189    21.00000    0.09787    0.04487 =
         0.05281    0.01453   -0.01550    0.01773
AFIX 137
H16A  2    0.646116    0.398855   -0.050016    21.00000   -1.50000
H16B  2    0.660942    0.471276   -0.024547    21.00000   -1.50000
H16C  2    0.648397    0.418554    0.044500    21.00000   -1.50000
AFIX   0
C23   1    0.578797    0.291989    0.423833    21.00000    0.04408    0.05347 =
         0.03481    0.01956    0.01107    0.01714
AFIX 137
H23A  2    0.534391    0.256985    0.419741    21.00000   -1.50000
H23B  2    0.612302    0.289909    0.476634    21.00000   -1.50000
H23C  2    0.623043    0.288793    0.379471    21.00000   -1.50000
AFIX   0
C26   1    0.430564    0.416979    0.106995    21.00000    0.06187    0.06006 =
         0.02965    0.00543   -0.00386    0.01860
AFIX 137
H26A  2    0.384983    0.440130    0.138888    21.00000   -1.50000
H26B  2    0.421430    0.426930    0.048824    21.00000   -1.50000
H26C  2    0.493320    0.429408    0.124887    21.00000   -1.50000
AFIX   0
C30   1    0.829351    0.585660    0.344579    21.00000    0.07508    0.05173 =
         0.15447   -0.04843   -0.03866    0.00009
AFIX  23
H30A  2    0.819188    0.585587    0.404234    21.00000   -1.20000
H30B  2    0.890014    0.605462    0.333628    21.00000   -1.20000
AFIX   0
C31   1    0.752601    0.617792    0.299192    21.00000    0.07222    0.03547 =
         0.15246   -0.03632   -0.00965    0.00677
AFIX  23
H31A  2    0.774408    0.634908    0.246694    21.00000   -1.20000
H31B  2    0.727453    0.652960    0.331889    21.00000   -1.20000
AFIX   0
C32   1    0.890269    0.475142    0.345901    21.00000    0.04695    0.04386 =
         0.04922   -0.00805   -0.00091   -0.00251
C33   1    0.979423    0.507302    0.375767    21.00000    0.05802    0.09303 =
         0.08417   -0.02803   -0.02532    0.00002
AFIX 137
H33A  2    1.023991    0.475191    0.394714    21.00000   -1.50000
H33B  2    0.965680    0.535965    0.420972    21.00000   -1.50000
H33C  2    1.005926    0.531430    0.330820    21.00000   -1.50000
AFIX   0
C35   1    0.850658    0.440281    0.422169    21.00000    0.05612    0.10515 =
         0.03941   -0.01324   -0.00829    0.00688
AFIX 137
H35A  2    0.840987    0.470912    0.466110    21.00000   -1.50000
H35B  2    0.894811    0.407903    0.441100    21.00000   -1.50000
H35C  2    0.791425    0.420245    0.406951    21.00000   -1.50000
AFIX   0
C37   1    0.609175    0.563059    0.143029    21.00000    0.06087    0.07838 =
         0.04588    0.01700    0.00869    0.01586
AFIX 137
H37A  2    0.657879    0.587857    0.117245    21.00000   -1.50000
H37B  2    0.550363    0.569043    0.112700    21.00000   -1.50000
H37C  2    0.626106    0.518190    0.142514    21.00000   -1.50000
AFIX   0
PART 2
P1A   7    0.647553    0.413814    0.187032   -21.00000    0.02360    0.02599 =
         0.01866   -0.00267   -0.00035   -0.00059
F5A   4    0.598320    0.448292    0.111573   -21.00000    0.03405    0.03463 =
         0.02310    0.00082   -0.00598    0.00291
N0    5    0.802676    0.517242    0.329054   -21.00000    0.03492    0.03858 =
         0.02442   -0.01147   -0.00237    0.00799
C12A  1    0.828535    0.261839    0.250642   -21.00000    0.05401    0.05924 =
         0.04759    0.02351   -0.01979   -0.00416
AFIX 137
H12D  2    0.892871    0.268979    0.234981   -21.00000   -1.50000
H12E  2    0.827723    0.235978    0.300345   -21.00000   -1.50000
H12F  2    0.798595    0.302564    0.260975   -21.00000   -1.50000
AFIX   0
C16A  1    0.692055    0.414223   -0.055571   -21.00000    0.05655    0.06119 =
         0.02868    0.00655    0.00064    0.01504
AFIX 137
H16D  2    0.694228    0.379501   -0.095158   -21.00000   -1.50000
H16E  2    0.683064    0.454326   -0.084717   -21.00000   -1.50000
H16F  2    0.640439    0.407405   -0.018684   -21.00000   -1.50000
AFIX   0
C23A  1    0.599393    0.317333    0.412950   -21.00000    0.04728    0.05677 =
         0.03964    0.01187   -0.00446    0.00736
AFIX 137
H23D  2    0.576328    0.273872    0.408162   -21.00000   -1.50000
H23E  2    0.637844    0.321423    0.462921   -21.00000   -1.50000
H23F  2    0.636617    0.327481    0.365351   -21.00000   -1.50000
AFIX   0
C26A  1    0.387627    0.411628    0.100049   -21.00000    0.03913    0.05280 =
         0.03603    0.00593   -0.01100    0.00365
AFIX 137
H26D  2    0.329541    0.421185    0.127390   -21.00000   -1.50000
H26E  2    0.378224    0.415900    0.040751   -21.00000   -1.50000
H26F  2    0.435938    0.441165    0.118949   -21.00000   -1.50000
AFIX   0
C30A  1    0.797730    0.571458    0.379608   -21.00000    0.04669    0.03826 =
         0.04438   -0.01921   -0.02361    0.00703
AFIX  23
H30C  2    0.859370    0.591657    0.386501   -21.00000   -1.20000
H30D  2    0.774242    0.560402    0.434166   -21.00000   -1.20000
AFIX   0
C31A  1    0.730753    0.614441    0.334084   -21.00000    0.04474    0.04217 =
         0.04257   -0.01871   -0.01540    0.00951
AFIX  23
H31C  2    0.689537    0.637100    0.371751   -21.00000   -1.20000
H31D  2    0.763417    0.645412    0.299693   -21.00000   -1.20000
AFIX   0
C32A  1    0.869106    0.462495    0.344916   -21.00000    0.02928    0.02994 =
         0.04041   -0.00553   -0.00559    0.00018
C33A  1    0.950260    0.490178    0.395211   -21.00000    0.04978    0.06819 =
         0.06984   -0.02116   -0.03017    0.02027
AFIX 137
H33D  2    0.978871    0.524495    0.364437   -21.00000   -1.50000
H33E  2    0.996373    0.457057    0.406421   -21.00000   -1.50000
H33F  2    0.927512    0.506714    0.446990   -21.00000   -1.50000
AFIX   0
C35A  1    0.818660    0.412412    0.390293   -21.00000    0.04802    0.06091 =
         0.04236    0.01488   -0.00150    0.01295
AFIX 137
H35D  2    0.791454    0.430822    0.439199   -21.00000   -1.50000
H35E  2    0.862122    0.378798    0.406520   -21.00000   -1.50000
H35F  2    0.769283    0.394736    0.354953   -21.00000   -1.50000
AFIX   0
C37A  1    0.634919    0.597317    0.143893   -21.00000    0.05399    0.04162 =
         0.02818    0.00555    0.00489    0.00042
AFIX 137
H37D  2    0.685624    0.628164    0.146495   -21.00000   -1.50000
H37E  2    0.584293    0.613752    0.108910   -21.00000   -1.50000
H37F  2    0.657573    0.557505    0.121118   -21.00000   -1.50000
AFIX   0

PART 1
CL1   3    0.196152    0.497198    0.256314    31.00000    0.21200    0.05382 =
         0.04577    0.00506   -0.03926   -0.02361
CL2   3    0.319484    0.494501    0.398974    31.00000    0.06055    0.07065 =
         0.11045   -0.00627   -0.01957    0.00048
C40   1    0.207497    0.484278    0.360147    31.00000    0.05957    0.04344 =
         0.04193   -0.00072   -0.00799   -0.00117
AFIX  23
H40A  2    0.187140    0.440620    0.372145    31.00000   -1.20000
H40B  2    0.165663    0.513577    0.388731    31.00000   -1.20000
AFIX   0

PART 2
CL1A  3    0.245912    0.502322    0.251928   -31.00000    0.12934    0.04483 =
         0.05655   -0.00848    0.01171   -0.00724
CL2A  3    0.284722    0.506253    0.420789   -31.00000    0.25222    0.13886 =
         0.06649   -0.03246   -0.06241    0.01463
C40A  1    0.268254    0.461965    0.339962   -31.00000    0.18877    0.08742 =
         0.07722   -0.00856   -0.05724    0.05223
AFIX  23
H40C  2    0.215666    0.433086    0.349851   -31.00000   -1.20000
H40D  2    0.324178    0.435604    0.332622   -31.00000   -1.20000
AFIX   0
HKLF 4

REM  pp_a.res in P2(1)/c
REM R1 =  0.0396 for    8923 Fo > 4sig(Fo)  and  0.0447 for all    9862 data
REM    702 parameters refined using     12 restraints

END

WGHT      0.0325      9.0155

REM Highest difference peak  1.645,  deepest hole -1.220,  1-sigma level  0.066
Q1    1   1.1195  0.2409 -0.1033  11.00000  0.05    1.64
Q2    1   1.0088  0.1785 -0.0502  11.00000  0.05    0.52
Q3    1   1.1099  0.3446 -0.1183  11.00000  0.05    0.49
Q4    1   1.0545  0.4039  0.0190  11.00000  0.05    0.47
Q5    1   1.0639  0.3465 -0.0453  11.00000  0.05    0.39
Q6    1   1.0576  0.3858  0.1033  11.00000  0.05    0.36
Q7    1   1.0410  0.2895 -0.1396  11.00000  0.05    0.36
Q8    1   0.7970  0.4367 -0.0796  11.00000  0.05    0.34
;
_shelx_res_checksum                95169
_shelx_hkl_file
;
   2   0   0  718.63   26.20
  -3   0   0 3893.91  132.89
   3   0   0 3977.10  132.99
  -4   0   0 2178.18   72.19
  -4   0   0 2183.48   71.99
  -4   0   0 2273.67   72.09
   4   0   0 2143.39   72.19
   4   0   0 2187.88   71.99
   4   0   0 2127.79   71.99
  -5   0   0  730.83   24.10
  -5   0   0  753.42   24.10
   5   0   0  721.93   24.10
   5   0   0  715.33   24.00
   5   0   0  736.93   24.10
   5   0   0  681.13   23.70
  -5   0   0  676.73   24.30
  -5   0   0  703.83   24.10
   5   0   0  706.33   24.30
   6   0   0   38.80    2.20
  -6   0   0   34.90    2.20
   6   0   0   32.30    2.10
   6   0   0   31.10    1.60
  -6   0   0   33.10    2.20
  -6   0   0   29.30    2.50
   6   0   0   32.40    2.30
   6   0   0   33.00    2.20
  -6   0   0   32.20    2.10
   7   0   0    8.70    1.20
  -7   0   0    6.20    1.30
   7   0   0    7.00    1.20
   7   0   0   13.20    1.80
   7   0   0    8.60    1.30
  -7   0   0    7.50    1.60
  -7   0   0    6.90    1.20
   7   0   0    6.40    1.20
  -7   0   0    6.80    1.30
  -8   0   0   37.40    2.80
  -8   0   0   45.10    3.00
   8   0   0   42.90    3.00
  -8   0   0   41.20    3.40
  -8   0   0   35.10    4.10
   8   0   0   37.20    2.70
   8   0   0   41.40    2.80
   8   0   0   38.20    2.90
   8   0   0   37.10    2.10
  -9   0   0 2110.39   69.99
   9   0   0 1991.90   69.09
   9   0   0 2152.88   69.99
   9   0   0 2070.99   69.79
   9   0   0 2054.29   69.79
   9   0   0 2098.69   70.29
  -9   0   0 2094.59   69.99
  -9   0   0 2151.68   69.89
  -9   0   0 2133.29   70.49
  10   0   0 1348.47   45.50
 -10   0   0 1342.77   45.30
 -10   0   0 1382.66   45.50
 -10   0   0 1328.17   45.50
  10   0   0 1379.16   45.80
  10   0   0 1272.77   44.40
  10   0   0 1368.16   45.30
  10   0   0 1336.27   45.20
 -10   0   0 1293.87   46.10
  11   0   0   62.29    4.70
 -11   0   0   66.59    5.10
 -11   0   0   64.79    4.30
  11   0   0   64.89    3.20
  11   0   0   68.79    5.10
  11   0   0   70.89    4.40
 -11   0   0   67.59    4.50
  11   0   0   65.89    4.20
 -12   0   0   42.70    4.30
  12   0   0   51.69    5.10
 -12   0   0   45.90    5.10
 -12   0   0   38.30    4.00
  12   0   0   43.90    2.70
  12   0   0   43.70    4.10
  12   0   0   48.40    4.30
 -12   0   0   43.40    4.50
  12   0   0   47.00    4.70
  13   0   0  480.45   18.00
  13   0   0  524.25   18.30
 -13   0   0  489.15   18.60
  13   0   0  501.95   19.00
 -13   0   0  478.95   18.40
  13   0   0  501.05   18.70
 -13   0   0  508.35   19.30
  13   0   0  463.35   16.80
 -13   0   0  468.05   18.10
 -14   0   0  140.69    8.70
  14   0   0  148.29    8.20
 -14   0   0  134.99    8.00
  14   0   0  133.09    7.40
 -14   0   0  142.69    7.90
  14   0   0  143.69    5.70
 -14   0   0  136.69    7.60
 -15   0   0    6.90    3.20
  15   0   0   10.90    1.70
 -15   0   0    6.50    4.00
  15   0   0    4.60    3.10
  15   0   0    8.00    2.90
 -16   0   0   13.80    4.80
  16   0   0    5.40    3.30
  16   0   0   13.40    2.50
 -16   0   0   16.90    3.80
  16   0   0   11.70    4.20
  17   0   0   31.90    5.50
  17   0   0   40.40    4.80
 -17   0   0   32.00    4.50
 -17   0   0   35.50    6.30
   2  -1   0 1961.30   67.69
  -2  -1   0 1971.70   67.09
  -2   1   0 1993.60   67.69
   3  -1   0 9311.57  321.07
  -3  -1   0 9725.83  320.77
  -3   1   0 9999.00  323.27
   4  -1   0 1233.18   40.20
  -4  -1   0 1238.38   40.20
  -4  -1   0 1150.38   40.30
  -4  -1   0 1246.98   40.20
   4  -1   0 1271.07   40.30
  -4  -1   0 1196.58   40.20
   4  -1   0 1188.78   40.40
   4  -1   0 1216.68   40.30
  -4   1   0 1279.47   40.30
   4   1   0 1049.09   40.60
  -4   1   0 1228.58   40.30
   4   1   0 1248.88   40.20
  -4   1   0 1195.68   40.20
   4   1   0 1239.78   40.20
  -4   1   0 1199.58   40.40
   4   1   0 1155.88   39.80
   4   1   0 1240.48   40.20
   5  -1   0    4.70    0.90
   5  -1   0    3.50    0.80
   5  -1   0    4.70    0.60
  -5  -1   0    3.50    0.80
  -5  -1   0    4.60    1.00
  -5  -1   0    4.10    0.70
  -5  -1   0    3.50    0.80
   5  -1   0    3.30    0.80
   5   1   0    3.80    0.80
   5   1   0    4.40    0.90
   5   1   0    6.10    0.60
  -5   1   0    3.80    1.00
  -5   1   0    3.50    0.80
   5   1   0    4.80    0.70
  -5   1   0    4.20    0.80
  -5   1   0    4.00    0.80
   5   1   0    3.50    0.80
  -6  -1   0 1138.79   39.60
   6  -1   0 1188.88   39.70
   6  -1   0 1197.68   39.70
   6  -1   0 1225.68   39.70
  -6  -1   0 1187.68   39.90
   6  -1   0 1153.28   39.90
  -6  -1   0 1179.08   39.60
   6  -1   0 1156.68   39.30
  -6  -1   0 1214.38   39.70
   6   1   0 1179.58   39.60
   6   1   0 1110.09   39.10
  -6   1   0 1190.68   40.00
  -6   1   0 1165.78   39.60
  -6   1   0 1227.68   39.80
   6   1   0 1206.28   39.60
   6   1   0 1189.68   39.70
  -6   1   0 1222.68   39.70
   6   1   0 1191.78   39.90
   7  -1   0 1294.07   44.10
  -7  -1   0 1338.17   44.20
  -7  -1   0 1374.36   44.50
  -7  -1   0 1362.96   44.10
   7  -1   0 1294.27   44.20
   7  -1   0 1232.68   43.60
   7  -1   0 1294.97   44.10
   7  -1   0 1310.97   44.40
  -7  -1   0 1368.46   44.20
   7   1   0 1334.97   44.40
  -7   1   0 1257.07   44.10
  -7   1   0 1303.37   44.50
  -7   1   0 1325.77   44.20
   7   1   0 1337.47   44.00
   7   1   0 1317.57   44.00
   7   1   0 1299.57   44.10
  -7   1   0 1335.27   44.20
  -8  -1   0  721.73   25.10
   8  -1   0  720.93   24.70
   8  -1   0  730.73   24.60
  -8  -1   0  750.72   24.70
  -8  -1   0  751.22   24.60
  -8  -1   0  761.72   24.70
   8  -1   0  684.33   24.00
   8  -1   0  698.03   24.90
   8   1   0  736.03   24.70
  -8   1   0  721.63   24.70
   8   1   0  717.63   24.50
   8   1   0  697.63   23.80
  -8   1   0  626.34   25.10
   8   1   0  745.03   24.50
   8   1   0  709.93   24.90
  -8   1   0  717.43   25.10
  -8   1   0  679.73   24.70
  -9  -1   0   30.70    2.80
   9  -1   0   28.40    2.90
  -9  -1   0   30.90    3.50
   9  -1   0   31.10    2.80
  -9  -1   0   31.60    3.00
   9  -1   0   33.20    3.10
   9  -1   0   30.20    2.90
   9  -1   0   27.80    2.10
  -9  -1   0   26.00    2.90
   9   1   0   30.60    2.70
   9   1   0   29.50    2.90
  -9   1   0   31.30    3.40
   9   1   0   26.00    3.00
  -9   1   0   29.90    2.90
  -9   1   0   26.30    2.90
   9   1   0   31.40    2.70
   9   1   0   26.20    1.80
  10  -1   0  476.55   17.70
  10  -1   0  487.85   17.70
  10  -1   0  516.05   18.40
 -10  -1   0  508.55   17.90
 -10  -1   0  515.65   17.90
  10  -1   0  496.05   17.90
 -10  -1   0  500.85   17.70
  10  -1   0  478.35   17.00
 -10  -1   0  499.25   18.50
 -10   1   0  477.35   17.70
  10   1   0  492.55   17.60
 -10   1   0  500.25   18.60
  10   1   0  513.65   18.00
  10   1   0  488.75   16.80
  10   1   0  506.75   18.20
  10   1   0  499.75   17.60
 -10   1   0  469.45   17.90
  11  -1   0  910.51   31.10
  11  -1   0  893.91   30.80
  11  -1   0  862.81   29.90
 -11  -1   0  892.81   31.00
  11  -1   0  898.51   31.40
 -11  -1   0  884.71   31.60
 -11  -1   0  903.21   30.80
 -11  -1   0  867.81   31.00
  11  -1   0  882.11   30.80
 -11   1   0  895.71   31.10
  11   1   0  899.61   31.00
 -11   1   0  900.51   31.20
  11   1   0  886.31   30.70
  11   1   0  850.01   29.70
 -11   1   0  891.31   31.60
  11   1   0  896.31   31.30
  11   1   0  926.01   30.80
 -11   1   0  900.71   30.90
  12  -1   0  437.36   16.20
  12  -1   0  413.56   15.80
  12  -1   0  439.96   16.50
 -12  -1   0  407.66   15.60
 -12  -1   0  420.26   16.60
  12  -1   0  424.06   15.80
  12  -1   0  428.16   14.80
 -12  -1   0  417.16   16.00
  12   1   0  410.76   14.50
 -12   1   0  422.26   16.10
  12   1   0  421.26   15.70
  12   1   0  437.86   16.40
 -12   1   0  413.56   16.70
  12   1   0  427.16   16.10
 -12   1   0  434.06   16.20
 -12   1   0  429.86   15.90
  12   1   0  406.56   15.60
 -13  -1   0   30.30    4.20
 -13  -1   0   13.30    2.70
  13  -1   0   21.60    3.00
  13  -1   0   19.30    2.90
 -13  -1   0   27.10    3.90
 -13  -1   0   16.60    2.90
  13  -1   0   31.50    4.10
  13  -1   0   22.10    3.50
 -13   1   0   19.90    3.00
 -13   1   0   13.50    2.90
  13   1   0   18.20    2.00
  13   1   0   19.90    2.80
  13   1   0   19.20    3.30
 -13   1   0   18.80    3.60
  13   1   0   20.90    2.90
 -13   1   0   22.40    3.10
 -14  -1   0   77.69    6.20
 -14  -1   0   74.09    5.70
  14  -1   0   71.89    5.80
  14  -1   0   80.49    4.10
 -14  -1   0   70.19    6.20
 -14  -1   0   74.89    6.90
  14  -1   0   85.59    6.20
  14  -1   0   82.79    5.80
  14  -1   0   83.49    6.70
 -14   1   0   82.39    6.30
 -14   1   0   95.19    7.20
  14   1   0   83.49    6.70
  14   1   0   90.29    5.80
 -14   1   0   80.79    6.00
 -14   1   0   95.39    6.30
  14   1   0   79.29    3.70
  14   1   0   77.09    5.80
 -15  -1   0  130.99    9.20
  15  -1   0  143.79    8.00
 -15  -1   0  135.89    8.10
  15  -1   0  138.49    7.60
 -15  -1   0  138.39    7.80
  15  -1   0  123.39    7.90
  15  -1   0  135.79    8.50
  15  -1   0  138.49    5.90
  15   1   0  126.39    7.80
  15   1   0  131.19    5.30
  15   1   0  140.89    8.70
  15   1   0  133.59    7.50
 -15   1   0  140.99    8.20
 -15   1   0  138.99    9.70
 -16  -1   0   36.30    4.60
  16  -1   0   34.20    4.30
  16  -1   0   41.90    5.20
  16  -1   0   44.10    3.80
 -16  -1   0   35.40    5.60
 -16   1   0   34.50    4.60
  16   1   0   44.30    5.50
 -16   1   0   35.10    5.80
  16   1   0   45.10    5.50
  17  -1   0   10.70    5.00
 -17  -1   0   11.00    4.00
 -17  -1   0   16.50    5.60
  17  -1   0   14.30    3.90
 -17   1   0   10.90    4.00
  17   1   0   13.00    3.70
  17   1   0   10.80    4.50
   0   2   0   -0.20    0.10
   0   2   0    0.00    0.10
  -1   2   0  165.78    5.60
  -2  -2   0 1033.10   34.50
   2  -2   0  908.21   34.70
   2  -2   0 1023.80   34.50
   2  -2   0 1119.29   34.50
   2   2   0 1021.20   34.50
  -2   2   0 1055.79   34.60
  -2   2   0 1086.29   34.60
  -2   2   0 1054.29   34.50
  -2   2   0 1030.50   34.50
  -2   2   0 1096.69   34.50
  -3  -2   0 1466.65   49.99
   3  -2   0 1476.15   50.09
   3  -2   0 1515.15   49.99
  -3  -2   0 1504.95   49.80
   3  -2   0 1521.55   49.99
  -3   2   0 1552.04   49.99
  -3   2   0 1491.75   49.99
  -3   2   0 1470.55   50.09
  -3   2   0 1613.14   50.09
   3   2   0 1460.55   49.99
   3   2   0 1550.34   49.80
   4  -2   0 1443.66   49.50
  -4  -2   0 1563.04   49.60
   4  -2   0 1516.15   49.70
  -4  -2   0 1585.34   49.60
   4  -2   0 1468.85   49.70
  -4  -2   0 1480.95   49.80
  -4  -2   0 1511.65   49.60
   4  -2   0 1464.55   49.90
   4  -2   0 1437.46   49.70
  -4   2   0 1554.94   49.80
   4   2   0 1547.15   49.60
  -4   2   0 1481.35   49.90
  -4   2   0 1468.65   49.70
  -4   2   0 1446.46   49.60
   4   2   0 1538.85   49.60
  -4   2   0 1480.35   49.80
   4   2   0 1493.55   49.80
   4   2   0 1515.65   49.70
   5  -2   0  495.25   17.60
  -5  -2   0  553.54   17.80
  -5  -2   0  527.85   17.80
  -5  -2   0  526.15   18.10
   5  -2   0  508.45   17.90
   5  -2   0  496.65   18.10
  -5  -2   0  523.95   17.80
   5  -2   0  527.65   17.90
   5  -2   0  535.65   18.00
   5   2   0  521.25   18.00
   5   2   0  546.85   17.70
   5   2   0  535.85   17.90
  -5   2   0  497.95   17.90
  -5   2   0  517.65   17.90
  -5   2   0  514.35   18.20
   5   2   0  544.25   17.70
   6  -2   0  503.55   17.00
   6  -2   0  499.85   17.60
   6  -2   0  513.25   17.40
  -6  -2   0  492.35   17.50
  -6  -2   0  505.35   17.30
  -6  -2   0  494.05   17.20
   6  -2   0  480.85   17.30
   6  -2   0  525.95   17.40
  -6  -2   0  487.05   17.30
   6   2   0  509.85   17.20
  -6   2   0  508.85   17.40
  -6   2   0  538.85   17.50
   6   2   0  502.45   17.20
  -6   2   0  502.35   17.70
   6   2   0  472.95   16.60
   6   2   0  482.65   17.40
   6   2   0  509.95   17.30
   7  -2   0    5.20    1.30
   7  -2   0    5.20    1.90
  -7  -2   0    4.70    1.10
   7  -2   0    4.70    1.20
  -7  -2   0    6.70    1.20
   7  -2   0    5.80    0.90
   7  -2   0    5.80    1.40
  -7  -2   0    6.80    1.20
  -7  -2   0    6.40    1.30
   7   2   0    4.10    1.10
   7   2   0    2.90    1.10
  -7   2   0    5.10    1.50
  -7   2   0    5.10    1.20
   7   2   0    4.90    0.60
  -7   2   0    5.90    1.30
   7   2   0    4.40    0.90
   7   2   0    4.80    1.20
  -8  -2   0 1472.25   48.50
   8  -2   0 1461.55   48.50
   8  -2   0 1472.55   48.60
  -8  -2   0 1478.45   48.50
   8  -2   0 1427.16   48.00
  -8  -2   0 1441.46   48.90
   8  -2   0 1444.46   48.90
   8  -2   0 1494.05   48.50
  -8  -2   0 1462.25   48.50
   8   2   0 1454.65   48.30
  -8   2   0 1386.56   49.70
  -8   2   0 1535.05   48.80
  -8   2   0 1463.65   48.60
   8   2   0 1322.07   47.60
   8   2   0 1458.35   48.70
   8   2   0 1446.86   48.50
   8   2   0 1451.75   48.30
  -8   2   0 1328.27   48.90
   9  -2   0 1256.97   43.20
  -9  -2   0 1239.78   43.20
   9  -2   0 1262.27   42.90
   9  -2   0 1263.57   42.80
  -9  -2   0 1251.47   42.80
  -9  -2   0 1312.07   42.90
   9  -2   0 1232.68   42.80
  -9  -2   0 1317.77   42.90
   9  -2   0 1216.08   42.20
   9   2   0 1314.07   42.70
  -9   2   0 1287.17   43.10
   9   2   0 1265.87   43.10
   9   2   0 1299.67   42.90
  -9   2   0 1236.48   42.80
  -9   2   0 1244.28   42.90
  10  -2   0  148.19    6.70
  10  -2   0  140.39    5.70
 -10  -2   0  153.28    6.60
  10  -2   0  132.59    6.40
  10  -2   0  140.39    6.90
 -10  -2   0  152.68    6.50
 -10  -2   0  143.69    7.10
 -10  -2   0  145.49    6.30
  10  -2   0  147.79    6.40
 -10   2   0  143.89    7.20
  10   2   0  137.79    5.40
 -10   2   0  141.89    6.80
  10   2   0  134.99    6.70
 -10   2   0  140.59    6.70
  10   2   0  143.09    6.60
  10   2   0  148.49    6.40
 -10   2   0  145.69    6.50
  10   2   0  148.09    6.30
  11  -2   0    1.90    1.80
 -11  -2   0    4.20    1.70
  11  -2   0    2.30    1.70
 -11  -2   0    3.80    1.90
 -11  -2   0    1.20    2.10
  11  -2   0    1.70    1.20
 -11  -2   0    3.60    1.80
  11  -2   0    0.40    1.70
  11  -2   0    2.60    2.10
 -11   2   0    0.90    1.80
 -11   2   0   -0.50    2.40
 -11   2   0    8.30    2.20
  11   2   0    2.90    2.10
  11   2   0    2.10    0.90
 -11   2   0    7.90    2.20
  11   2   0    6.10    1.80
  11   2   0    0.10    1.70
 -12  -2   0   62.49    4.80
  12  -2   0   71.69    4.90
  12  -2   0   85.59    5.70
  12  -2   0   72.49    4.90
  12  -2   0   73.89    3.90
 -12  -2   0   73.59    5.10
 -12  -2   0   69.89    4.60
  12  -2   0   76.29    5.30
 -12  -2   0   66.99    5.90
  12   2   0   64.69    3.10
  12   2   0   68.69    4.70
 -12   2   0   73.69    5.00
 -12   2   0   79.19    5.30
 -12   2   0   80.99    5.30
 -12   2   0   79.99    5.90
  12   2   0   76.19    5.50
  12   2   0   68.29    4.70
 -13  -2   0  234.18    9.50
  13  -2   0  226.98    9.90
  13  -2   0  225.78   10.00
 -13  -2   0  220.58   10.80
  13  -2   0  222.28    8.60
  13  -2   0  222.28   10.40
  13  -2   0  206.28    9.60
 -13  -2   0  225.48    9.90
  13   2   0  236.88   10.50
 -13   2   0  209.58   10.00
  13   2   0  236.18   10.00
 -13   2   0  207.78    9.80
 -13   2   0  223.98   10.90
 -13   2   0  215.38    9.80
  13   2   0  228.98    9.50
  14  -2   0   61.59    3.80
  14  -2   0   58.79    5.60
  14  -2   0   62.49    5.30
 -14  -2   0   60.79    6.50
 -14  -2   0   59.39    5.20
 -14  -2   0   52.09    5.00
  14  -2   0   52.09    7.20
  14  -2   0   67.79    5.80
 -14  -2   0   58.49    5.90
 -14   2   0   62.79    6.90
  14   2   0   51.19    5.10
 -14   2   0   67.79    5.50
  14   2   0   56.19    5.90
 -14   2   0   63.99    7.70
 -14   2   0   53.19    5.50
  14   2   0   58.59    5.10
 -15  -2   0   27.70    4.10
  15  -2   0   28.30    3.60
  15  -2   0   34.20    3.50
 -15  -2   0   27.10    4.60
  15  -2   0   31.30    4.00
 -15  -2   0   33.20    3.90
  15  -2   0   28.10    4.30
  15   2   0   32.90    3.80
 -15   2   0   37.20    5.10
 -15   2   0   33.40    4.30
  15   2   0   36.00    4.80
  15   2   0   29.90    6.40
  16  -2   0    1.60    1.90
 -16  -2   0    5.60    4.50
  16  -2   0    5.50    3.00
 -16  -2   0   -0.20    3.10
  16  -2   0   -0.50    3.90
  16  -2   0    7.80    3.50
  16   2   0    2.80    3.50
  16   2   0    2.30    4.30
  16   2   0    4.60    3.30
 -16   2   0    0.40    4.70
 -16   2   0    5.80    3.30
 -17  -2   0   68.79    9.50
  17  -2   0   48.50    6.50
  17  -2   0   74.59    8.60
 -17  -2   0   61.09    6.80
  17   2   0   59.09    8.50
 -17   2   0   67.19    7.30
  17   2   0   58.19    6.80
   0  -3   0    0.70    0.20
   0  -3   0    0.60    0.30
   0   3   0    1.10    0.20
   0   3   0    0.60    0.20
   1  -3   0  871.81   30.20
  -1  -3   0  921.11   30.00
   1  -3   0  952.20   30.20
   1  -3   0  893.61   30.20
  -1   3   0  899.31   30.20
  -1   3   0  961.00   30.20
  -1   3   0  915.71   30.20
  -1   3   0  886.91   30.20
   2  -3   0 1865.51   58.99
   2  -3   0 1719.73   58.99
  -2   3   0 1776.82   58.99
  -3  -3   0  924.51   30.40
  -3  -3   0  952.70   30.30
   3  -3   0  919.21   30.50
  -3  -3   0  940.71   30.30
   3  -3   0  883.11   30.40
   3  -3   0  890.31   30.60
  -3  -3   0  923.21   30.50
   3  -3   0  882.31   30.50
  -3   3   0  940.31   30.50
  -3   3   0  888.31   30.60
   3   3   0  971.50   30.20
   3   3   0  898.81   30.40
  -3   3   0  867.11   30.40
  -3   3   0  925.11   30.60
   3   3   0  957.80   30.20
  -3   3   0  875.51   30.50
  -4  -3   0  643.64   22.10
   4  -3   0  638.94   21.90
  -4  -3   0  624.44   21.90
   4  -3   0  662.43   22.10
   4  -3   0  674.83   22.10
  -4  -3   0  661.53   21.90
   4  -3   0  648.64   22.00
  -4  -3   0  691.23   21.90
   4  -3   0  645.54   22.20
  -4   3   0  647.04   22.10
  -4   3   0  620.24   22.20
  -4   3   0  705.13   22.20
   4   3   0  672.73   21.80
  -4   3   0  671.63   22.10
   4   3   0  616.94   22.00
  -4   3   0  628.24   21.90
  -5  -3   0  476.55   15.60
   5  -3   0  436.26   15.90
   5  -3   0  439.76   15.50
  -5  -3   0  455.05   15.60
   5  -3   0  472.75   15.80
  -5  -3   0  475.15   15.60
   5  -3   0  456.65   15.70
   5  -3   0  447.16   15.70
  -5  -3   0  451.75   15.80
  -5   3   0  462.85   15.80
   5   3   0  453.55   15.40
   5   3   0  472.15   15.50
  -5   3   0  471.85   15.90
  -5   3   0  429.36   15.70
  -5   3   0  428.56   15.90
   6  -3   0  851.41   28.70
  -6  -3   0  871.51   28.50
   6  -3   0  828.22   28.90
  -6  -3   0  848.02   28.80
   6  -3   0  827.02   28.40
   6  -3   0  852.91   28.70
  -6  -3   0  888.11   28.60
  -6  -3   0  858.41   28.50
   6  -3   0  825.12   28.70
  -6   3   0  788.62   28.90
   6   3   0  845.12   28.40
  -6   3   0  832.32   28.70
  -6   3   0  845.32   28.70
   6   3   0  879.81   28.50
  -6   3   0  902.61   28.90
   6   3   0  810.92   28.70
   7  -3   0  466.65   16.60
   7  -3   0  505.55   17.00
   7  -3   0  453.25   17.20
  -7  -3   0  520.95   16.90
   7  -3   0  479.75   17.00
   7  -3   0  480.55   17.00
  -7  -3   0  493.55   16.80
  -7  -3   0  507.75   16.90
  -7  -3   0  459.05   17.10
  -7   3   0  467.75   17.40
   7   3   0  487.95   16.70
  -7   3   0  478.45   17.00
  -7   3   0  504.75   17.20
   7   3   0  500.75   16.70
   7   3   0  451.75   17.00
  -7   3   0  498.35   17.10
   8  -3   0  242.98    9.80
   8  -3   0  257.37    9.60
  -8  -3   0  257.77    9.50
   8  -3   0  244.78    9.40
  -8  -3   0  246.68    9.30
  -8  -3   0  230.78    9.70
   8  -3   0  242.88    9.00
   8  -3   0  262.77    9.50
  -8  -3   0  239.18    9.20
   8   3   0  229.18    9.50
   8   3   0  243.28    9.10
  -8   3   0  257.87    9.60
  -8   3   0  246.58    9.50
  -8   3   0  263.77    9.70
  -8   3   0  240.68    9.90
   8   3   0  258.37    9.10
  -9  -3   0   12.50    1.70
   9  -3   0   11.90    2.10
   9  -3   0    7.40    1.70
   9  -3   0   10.10    1.90
   9  -3   0   11.40    1.40
  -9  -3   0   10.00    1.80
   9  -3   0   10.50    1.80
  -9  -3   0    7.20    1.90
   9   3   0   10.20    1.60
  -9   3   0   10.10    2.30
  -9   3   0    9.00    1.80
  -9   3   0   10.40    1.90
   9   3   0    8.90    1.90
  -9   3   0   10.00    1.90
   9   3   0   10.30    1.60
  10  -3   0  395.56   14.60
  10  -3   0  400.76   14.60
  10  -3   0  401.16   15.10
 -10  -3   0  394.16   14.50
 -10  -3   0  399.96   14.60
  10  -3   0  400.66   14.70
  10  -3   0  397.66   14.00
 -10  -3   0  390.66   14.40
 -10  -3   0  402.76   15.10
 -10   3   0  388.26   14.80
  10   3   0  395.06   14.30
  10   3   0  380.46   14.90
 -10   3   0  393.66   14.70
  10   3   0  380.76   14.30
 -10   3   0  422.76   15.00
 -10   3   0  406.36   15.40
  11  -3   0  384.16   14.80
 -11  -3   0  415.46   14.90
  11  -3   0  393.66   14.90
 -11  -3   0  403.46   15.00
 -11  -3   0  399.96   15.60
 -11  -3   0  408.06   14.70
  11  -3   0  392.06   14.10
  11  -3   0  403.26   15.50
  11  -3   0  403.46   15.10
 -11   3   0  388.06   15.30
 -11   3   0  407.46   15.70
 -11   3   0  381.06   15.10
  11   3   0  405.26   14.60
 -11   3   0  400.16   14.90
  11   3   0  395.66   14.60
  11   3   0  405.66   15.30
 -12  -3   0  377.46   14.30
  12  -3   0  360.86   14.30
  12  -3   0  355.46   14.10
  12  -3   0  366.46   13.20
 -12  -3   0  369.76   13.90
  12  -3   0  371.86   14.10
  12  -3   0  367.86   14.70
 -12  -3   0  383.76   14.20
 -12  -3   0  351.56   15.90
  12   3   0  390.96   13.90
  12   3   0  379.16   14.60
 -12   3   0  350.46   14.30
 -12   3   0  363.36   14.20
 -12   3   0  345.57   15.40
 -12   3   0  367.36   15.00
  12   3   0  380.26   13.80
 -13  -3   0    5.10    2.50
  13  -3   0    1.50    1.50
  13  -3   0    0.90    2.40
  13  -3   0   -0.20    2.30
  13  -3   0    3.70    2.80
 -13  -3   0   -1.30    2.00
 -13  -3   0    0.00    1.90
  13  -3   0    1.20    2.30
 -13  -3   0    4.00    2.60
  13   3   0    1.40    2.10
 -13   3   0   -0.20    2.20
 -13   3   0    4.50    2.70
 -13   3   0    1.90    2.30
  13   3   0    2.80    2.70
 -13   3   0    4.50    2.90
  13   3   0    1.50    2.20
  14  -3   0   55.49    5.90
  14  -3   0   54.49    5.40
  14  -3   0   58.29    5.80
 -14  -3   0   59.89    6.40
  14  -3   0   61.39    4.00
 -14  -3   0   53.79    5.70
  14  -3   0   61.89    5.30
 -14  -3   0   55.79    4.90
  14   3   0   51.29    5.20
  14   3   0   64.09    5.10
 -14   3   0   60.59    5.30
 -14   3   0   50.49    5.60
 -14   3   0   66.49    7.00
  14   3   0   62.59    5.80
  15  -3   0   58.59    6.10
 -15  -3   0   55.69    5.60
  15  -3   0   63.29    4.10
 -15  -3   0   51.69    5.40
 -15  -3   0   58.19    7.00
  15  -3   0   53.99    5.40
  15  -3   0   53.79    6.40
  15   3   0   51.09    6.60
  15   3   0   44.10    5.70
 -15   3   0   70.89    8.20
  15   3   0   51.79    5.70
 -15   3   0   55.79    5.70
  16  -3   0   46.80    5.80
 -16  -3   0   71.29    8.40
  16  -3   0   61.69    4.60
 -16  -3   0   44.30    5.90
  16  -3   0   57.29    7.20
  16  -3   0   50.79    6.50
 -16   3   0   53.19    8.10
  16   3   0   52.99    6.30
  16   3   0   58.69    7.40
 -16   3   0   43.10    5.10
  16   3   0   57.99    6.40
  17  -3   0   -0.40    2.50
  17  -3   0   -2.50    3.40
  17  -3   0   -2.00    4.30
 -17  -3   0    4.00    3.60
 -17  -3   0    0.20    5.20
  17   3   0   -3.50    3.60
 -17   3   0   -3.60    3.70
  17   3   0    6.60    4.80
   0  -4   0  283.07    9.50
   0  -4   0  267.17    9.40
   0   4   0  286.97    9.40
   0   4   0  285.47    9.50
   0   4   0  278.27    9.50
   1   4   0  922.61   30.40
  -2  -4   0 1592.64   53.99
   2  -4   0 1794.12   54.19
   2  -4   0 1686.63   54.09
   2  -4   0 1559.54   54.19
   2  -4   0 1655.23   54.29
   2  -4   0 1627.64   54.19
  -2   4   0 1597.24   54.19
  -2   4   0 1636.54   54.19
  -2   4   0 1613.04   54.19
   3  -4   0  348.67   11.90
  -3  -4   0  336.77   11.40
  -3  -4   0  376.56   11.60
   3  -4   0  323.47   11.80
   3  -4   0  364.46   11.90
  -3  -4   0  326.97   11.70
   3  -4   0  366.06   11.90
   3  -4   0  308.77   11.90
  -3  -4   0  363.76   11.60
  -3   4   0  331.57   12.00
   3   4   0  327.87   11.70
  -3   4   0  361.16   12.00
   3   4   0  340.77   11.40
  -3   4   0  338.67   11.90
  -3   4   0  366.66   11.90
  -3   4   0  329.07   11.80
   4  -4   0  246.08    8.20
   4  -4   0  227.28    8.00
   4  -4   0  212.58    8.20
  -4  -4   0  226.58    7.80
  -4  -4   0  212.28    7.90
  -4  -4   0  226.98    7.90
  -4  -4   0  204.08    8.00
   4  -4   0  231.58    8.10
   4  -4   0  243.38    8.20
  -4   4   0  249.28    8.30
   4   4   0  226.88    7.70
   4   4   0  205.08    8.00
  -4   4   0  214.98    8.30
  -4   4   0  220.78    8.10
  -4   4   0  242.08    8.20
   4   4   0  227.58    7.80
   5  -4   0   10.00    1.20
   5  -4   0    8.80    1.20
   5  -4   0    9.90    1.20
  -5  -4   0   12.80    1.30
  -5  -4   0    9.30    1.20
  -5  -4   0   12.00    1.20
  -5  -4   0   11.00    1.20
   5  -4   0   10.20    1.20
   5   4   0   14.20    1.10
  -5   4   0    8.30    1.00
   5   4   0    8.60    1.20
  -5   4   0   11.80    1.30
  -5   4   0   13.20    1.60
  -5   4   0    8.90    1.40
  -5   4   0   13.90    1.60
   5   4   0   14.10    1.20
   6  -4   0  363.26   12.30
  -6  -4   0  346.27   12.00
   6  -4   0  331.97   12.40
   6  -4   0  336.27   12.00
   6  -4   0  348.17   12.20
  -6  -4   0  338.77   12.30
  -6  -4   0  344.37   12.00
  -6  -4   0  351.06   12.00
   6  -4   0  321.47   12.10
  -6   4   0  336.37   12.20
  -6   4   0  339.57   12.30
   6   4   0  339.77   11.80
   6   4   0  341.27   11.80
  -6   4   0  347.77   12.60
   6   4   0  343.67   12.20
  -6   4   0  343.57   12.30
  -7  -4   0    7.70    1.20
  -7  -4   0    9.40    1.30
  -7  -4   0    7.30    1.60
   7  -4   0    7.90    1.50
  -7  -4   0    8.30    1.30
   7  -4   0    7.30    1.40
   7  -4   0    7.80    1.70
   7  -4   0    8.50    1.10
   7  -4   0    9.30    1.90
  -7   4   0    7.40    1.40
   7   4   0    6.30    1.40
  -7   4   0    7.40    1.50
   7   4   0    8.00    1.20
   7   4   0    7.30    1.20
  -7   4   0    7.90    1.70
  -7   4   0    6.60    1.50
   8  -4   0  180.38    7.40
  -8  -4   0  191.98    7.20
  -8  -4   0  196.48    7.40
   8  -4   0  190.78    7.50
   8  -4   0  178.28    7.70
   8  -4   0  176.28    7.00
   8  -4   0  185.28    7.40
  -8  -4   0  184.28    7.20
  -8  -4   0  172.18    7.60
   8   4   0  191.28    7.00
  -8   4   0  179.18    7.50
   8   4   0  185.58    7.00
   8   4   0  175.48    7.50
  -8   4   0  188.98    7.70
  -9  -4   0  277.37   11.40
  -9  -4   0  284.27   10.90
   9  -4   0  282.77   11.40
   9  -4   0  284.37   10.60
   9  -4   0  296.07   11.10
   9  -4   0  289.97   11.10
  -9  -4   0  293.77   11.00
  -9  -4   0  296.17   10.90
   9  -4   0  296.67   11.00
  -9   4   0  290.67   11.10
  -9   4   0  327.87   11.50
  -9   4   0  306.97   11.30
   9   4   0  289.07   10.70
   9   4   0  272.77   11.20
   9   4   0  295.27   10.70
  -9   4   0  291.97   11.70
  10  -4   0  243.78    9.50
  10  -4   0  238.28    9.70
  10  -4   0  231.48    8.90
  10  -4   0  227.38    9.50
 -10  -4   0  254.97    9.40
  10  -4   0  231.88    9.90
 -10  -4   0  239.58    9.30
 -10  -4   0  224.78    9.90
 -10  -4   0  248.68    9.50
 -10   4   0  235.08    9.80
 -10   4   0  227.48   10.10
 -10   4   0  225.08    9.60
 -10   4   0  233.68    9.70
  10   4   0  240.08    9.80
  10   4   0  248.48    9.10
 -11  -4   0    1.00    1.70
 -11  -4   0   -0.10    1.60
 -11  -4   0    0.00    2.20
  11  -4   0    3.40    1.80
  11  -4   0    1.70    2.10
  11  -4   0    1.30    2.00
  11  -4   0    1.80    1.40
  11  -4   0    3.60    1.80
 -11  -4   0    2.20    1.60
 -11   4   0    4.50    2.00
  11   4   0    0.70    1.70
  11   4   0    0.90    1.60
 -11   4   0    2.80    2.30
 -11   4   0    2.50    1.90
  11   4   0    0.40    2.00
 -11   4   0    0.30    1.90
  12  -4   0   55.29    5.10
 -12  -4   0   57.29    4.50
  12  -4   0   49.30    4.70
  12  -4   0   61.89    4.50
  12  -4   0   53.39    4.60
 -12  -4   0   52.69    4.30
  12  -4   0   48.90    3.60
 -12  -4   0   54.69    5.30
 -12  -4   0   50.39    4.10
  12   4   0   60.29    4.80
  12   4   0   54.39    4.20
 -12   4   0   49.30    4.60
 -12   4   0   52.79    5.40
 -12   4   0   56.09    5.10
  12   4   0   49.80    4.00
 -13  -4   0   19.30    2.90
  13  -4   0   22.50    2.40
 -13  -4   0   19.80    2.70
  13  -4   0   19.50    3.00
  13  -4   0   19.00    3.50
 -13  -4   0   22.90    3.20
  13  -4   0   16.50    3.00
 -13  -4   0   16.30    3.50
  13  -4   0   19.70    2.80
  13   4   0   18.10    2.80
  13   4   0   17.60    3.30
 -13   4   0   14.20    2.90
 -13   4   0   19.30    3.20
 -13   4   0   18.60    3.80
 -13   4   0   10.40    3.10
  13   4   0   22.00    2.90
  14  -4   0   72.59    6.30
  14  -4   0   87.99    4.90
  14  -4   0   89.09    6.00
 -14  -4   0   78.19    5.60
  14  -4   0   85.29    6.70
 -14  -4   0   94.29    7.20
 -14  -4   0   80.19    6.40
 -14  -4   0   88.39    5.70
  14  -4   0   86.29    6.20
 -14   4   0   86.09    6.30
  14   4   0   88.29    5.80
 -14   4   0   76.79    6.70
  14   4   0   87.19    6.80
 -14   4   0   84.29    7.30
  14   4   0   87.49    5.70
  15  -4   0    0.30    3.40
 -15  -4   0    2.80    3.60
  15  -4   0    2.00    2.70
  15  -4   0    1.80    2.70
 -15  -4   0    5.70    2.90
  15  -4   0    2.80    2.00
  15   4   0    2.00    3.40
 -15   4   0    1.60    3.10
 -15   4   0   -4.20    4.10
  15   4   0    2.00    2.90
  15   4   0    1.20    2.80
 -16  -4   0    5.80    3.30
  16  -4   0   10.80    3.40
  16  -4   0    6.90    2.40
  16  -4   0    9.70    4.00
  16  -4   0    7.40    3.20
 -16  -4   0   10.20    4.50
  16   4   0    9.90    3.50
  16   4   0    9.00    4.30
  16   4   0    9.00    3.60
 -16   4   0    7.00    3.70
  17  -4   0   24.10    4.20
  17  -4   0   28.00    5.30
 -17  -4   0   32.90    7.50
  17  -4   0   29.40    3.30
 -17  -4   0   21.50    4.20
  17  -4   0   24.60    4.30
  17   4   0   21.10    5.40
 -17   4   0   29.90    4.90
  17   4   0   24.90    4.10
  17   4   0   25.20    4.50
   0  -5   0   31.10    1.50
   0  -5   0   30.80    1.30
   0  -5   0   32.60    1.50
   0  -5   0   28.90    1.60
   0  -5   0   31.30    1.20
   0   5   0   31.30    1.50
   0   5   0   28.70    1.60
  -1  -5   0  413.46   14.40
  -1  -5   0  423.36   14.20
   1  -5   0  420.16   14.50
   1  -5   0  439.86   14.50
   1  -5   0  462.65   14.50
  -1  -5   0  375.06   14.60
   1  -5   0  432.56   14.60
   1  -5   0  437.26   14.40
  -1   5   0  461.95   14.40
  -1   5   0  428.46   14.60
   1   5   0  413.96   14.40
  -1   5   0  426.86   14.50
  -1   5   0  438.66   14.30
  -1   5   0  437.46   14.50
  -2  -5   0   29.80    1.40
   2  -5   0   32.90    1.70
  -2  -5   0   28.10    1.40
   2  -5   0   29.50    1.70
   2  -5   0   33.20    1.60
  -2   5   0   28.00    1.70
  -2   5   0   33.10    1.80
  -2   5   0   31.50    1.70
   2   5   0   31.50    1.40
   3  -5   0 1308.47   42.80
  -3  -5   0 1318.07   42.40
   3  -5   0 1238.58   42.80
  -3  -5   0 1182.98   42.60
   3  -5   0 1343.77   42.90
   3  -5   0 1267.77   42.80
   3  -5   0 1273.77   42.90
  -3   5   0 1338.57   42.70
  -3   5   0 1245.18   42.90
   3   5   0 1241.28   42.40
  -3   5   0 1378.96   42.90
  -3   5   0 1358.46   42.80
  -3   5   0 1263.27   42.80
  -3   5   0 1271.07   42.80
   4  -5   0   22.90    1.60
  -4  -5   0   25.60    1.40
   4  -5   0   24.90    1.70
  -4  -5   0   27.60    1.30
   4  -5   0   23.80    1.80
  -4  -5   0   24.20    1.00
   4  -5   0   21.30    1.80
  -4  -5   0   23.90    1.60
   4  -5   0   22.30    1.70
  -4   5   0   24.50    1.70
  -4   5   0   22.30    1.70
  -4   5   0   21.30    1.70
   4   5   0   21.10    1.50
  -4   5   0   22.10    1.80
  -4   5   0   25.30    1.70
  -5  -5   0   25.20    1.70
   5  -5   0   23.10    1.90
  -5  -5   0   25.90    1.90
   5  -5   0   18.40    2.00
   5  -5   0   24.80    1.90
  -5  -5   0   26.70    1.60
  -5  -5   0   24.50    1.50
   5  -5   0   25.80    1.70
   5  -5   0   24.90    1.90
   5   5   0   25.20    1.90
  -5   5   0   23.10    2.20
  -5   5   0   21.20    2.00
  -5   5   0   24.80    1.90
   5   5   0   27.70    1.40
  -5   5   0   23.30    1.90
   5   5   0   25.50    1.40
  -5   5   0   23.10    2.10
  -6  -5   0    0.90    1.00
   6  -5   0    1.40    0.90
  -6  -5   0    1.40    0.70
   6  -5   0    2.30    1.10
   6  -5   0    3.60    1.00
   6  -5   0    1.20    1.00
  -6  -5   0    2.20    0.90
   6  -5   0    1.70    0.80
  -6  -5   0    3.10    1.00
   6   5   0    1.20    0.70
  -6   5   0    0.70    1.20
   6   5   0    1.90    0.70
  -6   5   0    0.30    0.80
  -6   5   0    1.20    1.00
  -6   5   0    2.10    1.10
   7  -5   0   50.69    3.00
   7  -5   0   47.60    2.60
  -7  -5   0   44.50    2.60
   7  -5   0   44.00    3.20
  -7  -5   0   51.09    2.80
  -7  -5   0   45.00    2.60
   7  -5   0   49.40    3.00
  -7  -5   0   40.70    3.00
   7   5   0   47.20    2.50
   7   5   0   46.20    2.40
   7   5   0   41.00    3.00
  -7   5   0   44.90    3.40
  -7   5   0   56.49    3.40
  -8  -5   0    3.00    1.50
   8  -5   0    2.10    1.30
   8  -5   0    3.60    1.10
  -8  -5   0    4.40    1.20
   8  -5   0    3.40    1.10
   8  -5   0    3.80    1.50
  -8  -5   0    4.50    1.30
   8  -5   0    3.80    1.20
  -8  -5   0    2.50    1.20
  -8   5   0    5.50    1.70
  -8   5   0    5.30    1.60
  -8   5   0    3.30    1.80
  -8   5   0    4.10    1.40
   8   5   0    2.80    1.10
   8   5   0    4.20    1.50
   8   5   0    2.30    1.10
  -9  -5   0    8.30    1.70
  -9  -5   0   11.50    1.70
  -9  -5   0   10.10    2.10
   9  -5   0    8.80    1.50
   9  -5   0    6.30    1.60
   9  -5   0   11.00    2.10
   9  -5   0    9.30    1.80
   9  -5   0    5.60    1.70
  -9   5   0    6.90    1.90
   9   5   0    9.70    1.60
  -9   5   0    5.50    1.60
  -9   5   0    8.90    2.30
   9   5   0    9.70    1.50
  -9   5   0    7.10    1.70
   9   5   0    9.10    2.00
 -10  -5   0    4.80    1.80
  10  -5   0    3.00    1.90
  10  -5   0    6.40    2.00
  10  -5   0    4.80    1.50
 -10  -5   0    6.30    1.70
 -10  -5   0    0.40    1.50
  10  -5   0    6.40    1.80
  10  -5   0    4.20    1.70
 -10  -5   0    2.60    1.90
 -10   5   0    3.20    1.70
  10   5   0   -0.50    1.40
 -10   5   0    8.10    2.50
  10   5   0    0.80    1.90
 -10   5   0    4.70    2.00
  10   5   0    3.00    1.60
 -10   5   0    3.50    2.00
 -11  -5   0  179.28    8.40
  11  -5   0  173.18    7.20
 -11  -5   0  173.28    7.70
 -11  -5   0  177.48    7.70
  11  -5   0  188.78    8.00
  11  -5   0  170.28    8.40
  11  -5   0  178.88    8.10
 -11  -5   0  161.88    7.40
  11  -5   0  173.68    7.90
 -11   5   0  178.98    8.00
  11   5   0  172.38    8.10
 -11   5   0  196.48    8.60
 -11   5   0  184.28    8.30
 -11   5   0  173.28    8.60
  11   5   0  179.38    7.40
  11   5   0  180.48    7.40
  12  -5   0   52.29    4.70
  12  -5   0   46.80    5.40
  12  -5   0   57.19    5.10
  12  -5   0   47.30    3.60
 -12  -5   0   51.09    4.00
 -12  -5   0   51.29    4.20
 -12  -5   0   55.99    5.30
 -12  -5   0   55.49    4.50
 -12   5   0   46.80    4.90
  12   5   0   59.39    4.00
  12   5   0   55.69    4.10
 -12   5   0   49.00    4.70
 -12   5   0   50.99    5.70
  12   5   0   50.09    4.90
 -12   5   0   43.70    5.70
  13  -5   0    7.40    2.30
 -13  -5   0   15.80    2.60
  13  -5   0    8.30    2.80
  13  -5   0    6.30    2.50
 -13  -5   0   11.20    2.70
  13  -5   0    9.10    3.40
 -13  -5   0   13.00    2.80
  13  -5   0   11.90    2.10
 -13   5   0    7.60    2.80
 -13   5   0   12.90    3.30
 -13   5   0   11.70    3.50
  13   5   0   11.40    2.40
  13   5   0   10.20    3.00
  13   5   0   11.50    2.40
 -13   5   0    5.10    2.50
  14  -5   0   51.19    5.90
 -14  -5   0   53.89    4.80
  14  -5   0   44.10    5.20
 -14  -5   0   55.19    4.90
 -14  -5   0   55.39    6.20
  14  -5   0   53.59    4.20
  14  -5   0   55.89    4.90
 -14  -5   0   51.39    5.50
  14   5   0   42.70    4.90
 -14   5   0   45.30    5.40
  14   5   0   59.09    5.80
  14   5   0   56.39    4.80
 -14   5   0   45.70    6.50
  15  -5   0   57.49    4.60
  15  -5   0   59.19    5.90
 -15  -5   0   56.69    5.50
  15  -5   0   49.30    5.40
 -15  -5   0   63.09    7.30
  15  -5   0   61.59    7.00
 -15   5   0   49.20    6.30
  15   5   0   50.79    5.50
  15   5   0   53.49    6.40
  15   5   0   60.59    5.40
 -15   5   0   41.10    5.90
 -16  -5   0   -5.80    4.30
  16  -5   0   -7.10    3.90
  16  -5   0    0.50    2.30
  16  -5   0   -1.00    2.90
  16  -5   0   -0.90    3.20
 -16  -5   0    2.90    3.30
  16   5   0   -7.40    3.90
 -16   5   0    0.20    3.40
  16   5   0    3.80    3.30
  16   5   0   -1.40    3.30
 -17  -5   0   -5.60    3.30
  17  -5   0    2.70    2.70
  17  -5   0    4.00    3.30
  17  -5   0   -1.10    3.10
  17  -5   0    2.20    4.20
  17   5   0    4.90    3.50
 -17   5   0    3.40    3.90
  17   5   0   -2.50    3.80
  17   5   0   -3.30    5.60
   0  -6   0 1229.78   39.50
   0  -6   0 1173.28   39.70
   0  -6   0 1198.68   39.80
   0  -6   0 1206.98   39.60
   0   6   0 1207.28   39.80
   0   6   0 1196.68   39.70
   0   6   0 1179.98   39.50
   1  -6   0  226.88    7.40
   1  -6   0  211.58    7.50
  -1  -6   0  221.08    7.40
  -1  -6   0  219.78    7.40
   1  -6   0  202.88    7.30
   1  -6   0  194.28    7.40
   1  -6   0  214.78    7.40
  -1   6   0  211.08    7.60
  -1   6   0  217.38    7.20
  -1   6   0  205.78    7.40
   1   6   0  217.48    7.40
  -1   6   0  217.08    7.20
   1   6   0  216.48    7.40
  -1   6   0  206.98    7.40
   1   6   0  186.18    7.20
   2  -6   0   19.80    1.40
   2  -6   0   19.30    1.20
   2  -6   0   19.70    1.30
   2  -6   0   16.80    1.40
  -2  -6   0   17.00    1.20
  -2  -6   0   16.20    1.10
   2  -6   0   21.10    1.30
  -2  -6   0   16.40    1.00
  -2   6   0   22.10    1.40
  -2   6   0   23.40    1.30
   2   6   0   18.50    1.20
   2   6   0   15.90    1.00
  -2   6   0   19.80    2.30
  -2   6   0   20.30    1.40
  -2   6   0   21.90    1.50
  -3  -6   0  128.59    4.30
   3  -6   0  130.99    4.90
  -3  -6   0  124.39    4.30
   3  -6   0  118.59    4.70
   3  -6   0  117.89    4.70
   3  -6   0  118.79    4.80
   3  -6   0  121.79    4.80
  -3  -6   0  125.99    4.50
  -3  -6   0  123.49    4.40
   3   6   0  125.19    4.40
  -3   6   0  119.29    4.80
  -3   6   0  118.79    4.70
  -3   6   0  118.19    4.50
  -3   6   0  125.59    4.90
  -3   6   0  134.29    5.00
  -3   6   0  121.09    4.80
   4  -6   0  999.60   35.50
  -4  -6   0 1020.20   34.80
   4  -6   0 1097.89   35.50
  -4  -6   0 1063.09   35.00
   4  -6   0 1020.80   35.40
  -4  -6   0 1096.89   35.00
   4  -6   0 1075.19   35.40
  -4  -6   0 1013.00   35.20
   4  -6   0 1071.99   35.40
  -4   6   0 1100.09   35.40
  -4   6   0 1151.68   35.60
   4   6   0 1002.90   34.80
  -4   6   0 1013.20   35.40
  -4   6   0 1124.49   35.30
  -4   6   0 1047.30   35.60
   4   6   0  987.20   35.10
  -4   6   0 1070.49   35.40
  -5  -6   0   67.69    2.90
  -5  -6   0   66.49    2.80
  -5  -6   0   68.79    3.00
   5  -6   0   64.19    3.20
  -5  -6   0   67.49    2.40
   5  -6   0   64.59    3.30
   5  -6   0   64.69    3.20
   5  -6   0   69.59    3.50
  -5  -6   0   64.19    3.10
   5   6   0   64.89    3.10
  -5   6   0   63.29    3.30
  -5   6   0   69.19    3.60
  -5   6   0   71.29    3.30
  -5   6   0   71.79    3.30
  -5   6   0   66.79    3.50
  -6  -6   0   49.30    2.90
  -6  -6   0   53.49    2.50
   6  -6   0   49.00    3.10
   6  -6   0   48.50    2.80
  -6  -6   0   54.19    2.70
   6  -6   0   53.09    3.00
  -6  -6   0   50.49    2.70
   6  -6   0   49.60    3.00
  -6   6   0   52.59    3.40
  -6   6   0   61.19    3.20
  -6   6   0   50.29    3.00
  -6   6   0   51.79    3.20
   6   6   0   54.39    2.90
   6   6   0   53.89    2.30
   6   6   0   52.69    2.30
   7  -6   0    4.30    1.40
   7  -6   0    5.90    1.30
   7  -6   0    6.50    1.60
  -7  -6   0    5.30    1.20
   7  -6   0   10.60    1.40
  -7  -6   0    6.90    1.20
  -7  -6   0    6.10    1.50
  -7  -6   0    5.00    1.10
   7  -6   0    5.30    1.40
   7   6   0    5.60    1.00
  -7   6   0    5.30    1.70
  -7   6   0    7.80    1.50
   7   6   0    5.00    1.00
   7   6   0    2.80    1.40
  -7   6   0    4.60    1.70
  -7   6   0    8.00    1.80
   8  -6   0   21.40    2.30
   8  -6   0   19.00    2.60
   8  -6   0   19.20    2.80
  -8  -6   0   19.40    2.70
   8  -6   0   24.00    2.60
  -8  -6   0   26.80    2.30
   8  -6   0   19.00    2.50
  -8  -6   0   28.40    2.50
  -8  -6   0   26.80    2.30
  -8   6   0   20.80    2.50
  -8   6   0   15.70    2.30
   8   6   0   25.30    2.00
   8   6   0   21.40    2.70
   8   6   0   24.30    2.00
  -8   6   0   20.60    2.30
  -8   6   0   22.50    2.70
  -9  -6   0   -0.50    1.20
   9  -6   0   -0.80    1.60
   9  -6   0    1.70    1.40
  -9  -6   0    0.50    1.20
  -9  -6   0    0.60    1.60
   9  -6   0   -0.30    1.30
   9  -6   0    1.60    1.40
   9  -6   0   -0.70    1.30
  -9  -6   0    0.80    1.50
   9   6   0   -0.50    1.00
  -9   6   0    2.30    1.70
   9   6   0   -1.50    1.50
   9   6   0    2.30    1.20
  -9   6   0    1.40    1.70
  -9   6   0    1.70    1.60
  -9   6   0    2.40    1.80
  10  -6   0    8.20    1.90
  10  -6   0    6.80    2.20
 -10  -6   0    6.50    2.20
 -10  -6   0    5.70    1.60
  10  -6   0   10.10    2.00
  10  -6   0    6.90    1.60
 -10  -6   0    8.80    1.90
 -10  -6   0    9.30    1.80
  10  -6   0    6.80    1.80
 -10   6   0    9.30    2.40
  10   6   0    5.40    1.90
  10   6   0    8.90    1.60
 -10   6   0   10.00    2.20
 -10   6   0    8.90    2.20
  10   6   0    6.30    1.50
 -10   6   0    6.10    1.70
  11  -6   0    5.40    1.70
 -11  -6   0    9.80    1.90
 -11  -6   0    9.10    2.50
  11  -6   0    9.00    2.60
 -11  -6   0    7.30    1.90
  11  -6   0    7.90    2.30
 -11  -6   0    7.60    2.10
  11  -6   0    6.30    2.30
  11  -6   0    8.00    2.10
 -11   6   0    8.30    2.70
  11   6   0    9.90    1.90
  11   6   0    9.20    1.90
 -11   6   0    7.10    2.10
 -11   6   0    8.70    2.50
  11   6   0    8.70    2.40
 -11   6   0    9.00    2.80
  12  -6   0    2.80    2.10
 -12  -6   0    2.60    1.90
  12  -6   0    6.50    2.40
  12  -6   0    6.40    2.60
  12  -6   0    8.00    2.00
 -12  -6   0    5.90    2.20
 -12  -6   0    5.20    2.60
  12  -6   0    4.70    2.30
 -12  -6   0    3.60    1.90
  12   6   0    2.10    1.90
 -12   6   0    8.00    2.40
  12   6   0    4.80    1.90
  12   6   0    5.40    2.60
 -12   6   0    3.20    2.80
 -12   6   0    7.50    2.60
 -12   6   0    8.70    2.70
  13  -6   0   24.20    3.40
  13  -6   0   31.60    4.10
 -13  -6   0   26.80    3.40
 -13  -6   0   30.90    4.00
 -13  -6   0   31.70    4.40
  13  -6   0   31.20    3.50
  13  -6   0   34.20    3.80
 -13  -6   0   32.70    3.90
  13  -6   0   30.20    3.80
 -13   6   0   30.80    4.60
  13   6   0   30.90    3.90
 -13   6   0   18.80    3.30
  13   6   0   29.50    3.90
 -13   6   0   28.20    3.80
  13   6   0   29.90    3.90
 -13   6   0   21.20    3.70
 -14  -6   0    4.90    2.30
 -14  -6   0    6.00    2.50
  14  -6   0    0.30    2.10
  14  -6   0    1.60    2.40
  14  -6   0    3.10    3.00
 -14  -6   0    8.40    3.60
 -14  -6   0    6.90    2.80
  14  -6   0   -0.20    2.50
 -14   6   0    6.80    3.20
  14   6   0    3.20    2.40
  14   6   0    4.20    2.40
  14   6   0    5.00    3.10
 -14   6   0    4.80    3.90
  15  -6   0   -1.30    2.30
  15  -6   0    1.30    3.30
  15  -6   0   -1.60    2.90
 -15  -6   0   -4.90    2.50
  15  -6   0    0.90    2.50
 -15  -6   0    3.40    2.60
 -15  -6   0    0.60    3.80
 -15   6   0    2.20    3.30
  15   6   0    0.50    2.70
  15   6   0   -1.80    2.60
  15   6   0    1.50    3.30
  16  -6   0   -1.40    2.40
  16  -6   0   -1.10    3.70
  16  -6   0   -0.50    2.90
  16  -6   0   -1.70    3.10
 -16  -6   0   -2.50    4.50
  16   6   0    4.70    4.30
  16   6   0   -1.00    3.30
  16   6   0    2.60    3.30
 -16   6   0    2.50    3.70
  17  -6   0    0.70    4.10
  17  -6   0    3.20    3.20
  17  -6   0    3.40    3.50
 -17  -6   0    4.30    3.40
  17  -6   0    4.80    2.90
  17   6   0    5.10    4.90
 -17   6   0   -0.30    4.10
  17   6   0    2.20    3.70
   0  -7   0    3.00    0.50
   0  -7   0    2.80    0.60
   0  -7   0    2.90    0.40
   0  -7   0    4.30    0.70
   0   7   0    2.00    0.50
   0   7   0    3.10    0.70
   0   7   0    2.80    0.60
  -1  -7   0  709.83   23.60
  -1  -7   0  709.83   23.70
   1  -7   0  701.43   23.80
   1  -7   0  692.63   23.60
   1  -7   0  704.93   23.60
   1  -7   0  737.13   23.60
   1  -7   0  704.63   23.50
  -1   7   0  715.53   23.30
   1   7   0  700.73   23.70
  -1   7   0  665.13   23.60
   1   7   0  720.83   23.60
  -1   7   0  727.23   23.30
  -1   7   0  702.13   23.70
   1   7   0  705.13   23.40
  -1   7   0  691.43   23.80
  -1   7   0  697.93   23.60
   2  -7   0  112.79    4.00
   2  -7   0   95.89    4.00
   2  -7   0  104.59    4.20
  -2  -7   0  102.79    3.90
   2  -7   0  113.39    4.10
  -2  -7   0   89.49    4.10
   2  -7   0  113.59    4.10
  -2   7   0  105.09    4.10
   2   7   0   92.99    3.70
  -2   7   0  117.09    3.90
  -2   7   0   99.39    4.20
  -2   7   0   92.29    4.00
   2   7   0   96.99    3.90
   3  -7   0   73.59    3.30
  -3  -7   0   67.99    2.80
  -3  -7   0   67.59    2.80
   3  -7   0   74.69    3.20
   3  -7   0   66.39    3.20
   3  -7   0   75.19    3.20
   3  -7   0   68.59    3.10
  -3   7   0   68.79    2.80
   3   7   0   69.69    2.80
  -3   7   0   67.59    3.20
  -3   7   0   74.59    3.20
  -3   7   0   71.69    3.10
  -3   7   0   72.89    3.30
  -3   7   0   77.99    3.30
   4  -7   0   -0.40    0.60
  -4  -7   0    0.10    0.80
   4  -7   0    1.60    1.00
  -4  -7   0    0.10    0.70
   4  -7   0    3.20    0.90
   4  -7   0    0.50    0.80
  -4  -7   0    1.30    0.50
   4  -7   0    1.10    0.90
  -4   7   0    1.30    0.90
  -4   7   0    1.80    0.90
  -4   7   0    1.50    0.90
   4   7   0    1.60    0.50
  -4   7   0    1.30    0.80
  -4   7   0    2.10    0.90
  -4   7   0    0.40    0.90
   5  -7   0   53.49    3.10
  -5  -7   0   55.39    2.40
   5  -7   0   55.59    2.80
  -5  -7   0   57.99    2.80
  -5  -7   0   57.69    2.10
   5  -7   0   53.39    2.90
  -5  -7   0   54.89    2.40
   5  -7   0   53.29    3.00
  -5   7   0   49.70    2.90
  -5   7   0   49.40    3.00
  -5   7   0   52.89    3.00
  -5   7   0   50.99    2.90
  -5   7   0   48.80    3.00
   5   7   0   56.69    2.70
  -5   7   0   56.49    3.30
   6  -7   0   42.80    3.00
   6  -7   0   37.00    2.60
  -6  -7   0   34.70    2.50
   6  -7   0   30.30    2.50
   6  -7   0   37.60    2.60
  -6  -7   0   29.60    1.90
  -6  -7   0   28.10    2.10
   6  -7   0   41.10    2.60
  -6  -7   0   34.60    2.20
   6   7   0   38.60    2.40
  -6   7   0   30.90    2.60
  -6   7   0   32.10    2.90
  -6   7   0   36.60    2.70
  -6   7   0   36.10    3.60
   7  -7   0   31.00    2.90
  -7  -7   0   46.50    2.60
   7  -7   0   41.90    3.00
  -7  -7   0   49.90    2.60
  -7  -7   0   43.60    2.50
   7  -7   0   36.10    2.80
   7  -7   0   34.70    2.90
  -7  -7   0   42.40    2.90
   7  -7   0   33.80    2.90
   7   7   0   32.20    3.40
  -7   7   0   42.20    3.20
  -7   7   0   32.70    3.20
  -7   7   0   32.80    3.00
  -7   7   0   40.90    3.10
   7   7   0   44.60    2.00
   7   7   0   45.60    2.00
   8  -7   0  188.68    8.10
  -8  -7   0  210.38    7.70
  -8  -7   0  203.78    8.20
   8  -7   0  193.78    7.90
  -8  -7   0  204.88    7.70
   8  -7   0  198.28    8.40
  -8  -7   0  211.58    7.80
   8  -7   0  197.88    8.10
   8  -7   0  205.98    8.20
  -8   7   0  200.38    8.30
   8   7   0  205.38    7.30
  -8   7   0  196.38    8.40
   8   7   0  206.68    7.30
   8   7   0  203.48    8.10
  -8   7   0  194.38    8.70
  -8   7   0  187.48    8.20
  -9  -7   0    6.10    1.40
   9  -7   0    5.50    1.80
  -9  -7   0    4.10    1.50
   9  -7   0    6.90    1.90
   9  -7   0    6.00    1.70
  -9  -7   0    6.30    1.90
   9  -7   0    6.20    1.60
  -9  -7   0    5.90    1.40
   9  -7   0    6.50    1.70
  -9   7   0    5.90    1.70
  -9   7   0    7.30    2.20
   9   7   0    4.40    1.70
   9   7   0    3.90    1.20
   9   7   0    4.90    1.20
  -9   7   0    6.80    2.10
  -9   7   0    2.20    1.80
  10  -7   0  208.88    9.10
  10  -7   0  224.78    8.80
 -10  -7   0  224.58    8.70
 -10  -7   0  222.88    9.40
  10  -7   0  236.98    9.70
 -10  -7   0  223.28    8.90
  10  -7   0  216.58    9.20
 -10  -7   0  231.38    8.80
  10  -7   0  217.98    9.20
 -10   7   0  219.28    9.30
 -10   7   0  226.28    9.70
  10   7   0  216.38    8.30
 -10   7   0  200.78    9.30
  10   7   0  218.08    8.30
  10   7   0  230.48    9.20
 -10   7   0  230.48    9.90
  11  -7   0    1.80    1.60
  11  -7   0    0.40    2.00
 -11  -7   0    0.60    1.50
  11  -7   0    1.20    1.90
  11  -7   0    1.10    2.00
 -11  -7   0    2.60    2.10
 -11  -7   0    2.60    1.80
 -11  -7   0    3.60    1.70
  11  -7   0    1.10    2.20
 -11   7   0    2.90    2.20
 -11   7   0    2.80    2.30
 -11   7   0    1.80    2.50
  11   7   0    1.70    1.60
  11   7   0    2.90    1.50
  11   7   0   -0.60    2.00
 -11   7   0    4.00    2.40
  12  -7   0    5.80    2.30
  12  -7   0    8.90    2.30
  12  -7   0    5.70    2.50
 -12  -7   0    5.50    1.90
 -12  -7   0    5.90    2.20
 -12  -7   0    5.90    2.00
 -12  -7   0    5.30    2.60
  12  -7   0   11.50    3.70
  12  -7   0    6.70    1.90
 -12   7   0    4.50    2.50
  12   7   0    5.60    1.90
 -12   7   0    8.60    2.80
 -12   7   0    4.80    3.50
 -12   7   0    6.50    2.80
  12   7   0    5.00    2.00
  12   7   0    3.40    2.50
  13  -7   0   -0.80    2.80
  13  -7   0    0.60    2.20
 -13  -7   0    4.40    3.00
 -13  -7   0    0.30    2.40
 -13  -7   0    3.80    2.10
  13  -7   0    0.40    2.00
  13  -7   0   -1.50    1.80
 -13  -7   0   -1.00    2.40
  13  -7   0   -2.30    2.50
  13   7   0   -1.70    1.90
 -13   7   0   -5.70    3.20
 -13   7   0   -1.90    2.80
  13   7   0    0.90    2.10
  13   7   0    0.30    2.40
 -13   7   0    0.50    2.60
 -13   7   0    0.70    2.90
 -14  -7   0    5.50    3.00
  14  -7   0    3.30    2.70
  14  -7   0   11.70    3.50
  14  -7   0    4.20    2.50
 -14  -7   0    5.50    2.60
 -14  -7   0    1.00    2.40
  14  -7   0    4.90    2.50
 -14  -7   0   10.80    3.60
  14   7   0    6.60    2.40
 -14   7   0    2.80    3.00
  14   7   0    1.00    3.10
 -14   7   0    5.50    4.20
  14   7   0    6.80    2.50
 -15  -7   0   -1.80    3.70
 -15  -7   0    1.50    2.50
 -15  -7   0    0.40    2.70
  15  -7   0   -1.20    3.20
  15  -7   0    1.00    2.80
  15  -7   0   -1.10    2.70
  15  -7   0    0.40    2.50
 -15   7   0   -1.60    4.90
 -15   7   0   -2.40    3.30
  15   7   0    3.00    2.70
  15   7   0    1.00    3.50
  15   7   0   -1.90    2.70
  16  -7   0    9.90    3.50
  16  -7   0   14.20    4.30
  16  -7   0   10.20    3.40
  16  -7   0    5.10    3.30
 -16  -7   0    9.70    4.30
 -16   7   0   10.90    3.70
  16   7   0   11.10    3.30
  16   7   0   12.40    3.40
  16   7   0    8.10    4.30
  17  -7   0    0.00    3.50
  17  -7   0   -3.70    3.40
 -17  -7   0   -1.70    3.20
  17  -7   0   -0.10    4.20
  17  -7   0    1.40    3.10
 -17   7   0   -1.10    4.20
  17   7   0    0.80    5.00
 -17   7   0    8.40    4.10
   0  -8   0   30.60    1.70
   0  -8   0   31.10    1.50
   0  -8   0   31.20    1.40
   0  -8   0   30.20    1.60
   0  -8   0   32.90    1.80
   0   8   0   29.00    1.70
   0   8   0   30.50    1.50
   0   8   0   31.10    1.90
   1  -8   0   95.09    3.80
  -1  -8   0  100.59    3.70
  -1  -8   0  101.39    3.90
   1  -8   0   98.69    3.60
   1  -8   0  101.09    3.80
   1  -8   0   97.59    4.00
  -1   8   0   91.89    3.80
  -1   8   0   94.99    3.90
   1   8   0   99.49    3.90
  -1   8   0   96.19    4.10
   1   8   0   95.29    3.60
   1   8   0   98.09    3.80
  -1   8   0   93.89    3.80
  -2  -8   0  278.07   10.10
   2  -8   0  316.67   10.40
   2  -8   0  302.87   10.30
   2  -8   0  293.57   10.30
   2  -8   0  318.07   10.20
   2  -8   0  289.37   10.50
  -2  -8   0  287.17   10.20
   2   8   0  282.17   10.20
  -2   8   0  311.87   10.10
  -2   8   0  297.97   10.40
   2   8   0  274.37    9.90
  -2   8   0  266.87   10.50
  -2   8   0  296.67   10.30
  -2   8   0  288.17   10.50
   3  -8   0    6.90    1.10
   3  -8   0    5.80    0.90
   3  -8   0    6.10    0.90
  -3  -8   0    5.10    0.70
   3  -8   0    7.00    1.20
  -3  -8   0    4.40    0.60
  -3  -8   0    4.60    0.60
   3  -8   0    6.00    1.00
   3   8   0    5.30    0.70
  -3   8   0    7.00    1.10
   3   8   0    5.40    0.80
  -3   8   0    6.80    1.20
  -3   8   0    5.90    0.90
  -3   8   0    8.10    1.20
  -3   8   0    5.00    1.00
  -4  -8   0 1656.93   56.59
   4  -8   0 1715.33   57.09
   4  -8   0 1725.53   57.19
  -4  -8   0 1675.33   56.49
   4  -8   0 1711.23   57.09
   4  -8   0 1737.73   57.29
   4  -8   0 1745.83   57.19
  -4  -8   0 1701.53   56.69
  -4   8   0 1772.42   57.19
   4   8   0 1657.63   56.69
  -4   8   0 1723.93   57.29
  -4   8   0 1693.43   56.79
  -4   8   0 1756.12   57.19
  -4   8   0 1736.23   57.29
  -4   8   0 1748.63   57.09
  -5  -8   0   41.10    2.20
   5  -8   0   59.49    3.10
   5  -8   0   43.60    3.00
   5  -8   0   54.49    3.00
  -5  -8   0   53.49    2.60
   5  -8   0   50.49    2.90
  -5  -8   0   43.10    2.20
   5  -8   0   48.40    2.80
  -5   8   0   54.09    3.10
   5   8   0   55.49    2.50
  -5   8   0   59.09    3.30
  -5   8   0   41.20    2.60
  -5   8   0   44.20    2.80
  -5   8   0   54.39    3.10
  -5   8   0   45.00    2.80
  -6  -8   0  120.49    4.70
   6  -8   0  116.99    5.30
  -6  -8   0  119.09    4.80
   6  -8   0  127.39    5.30
  -6  -8   0  122.79    4.70
  -6  -8   0  114.59    4.20
  -6  -8   0  112.69    5.00
   6  -8   0  123.49    5.20
   6  -8   0  114.69    5.30
   6  -8   0  117.99    5.50
  -6   8   0  121.09    5.30
  -6   8   0  126.59    5.50
  -6   8   0  127.89    5.30
   6   8   0  108.69    4.80
  -6   8   0  114.69    5.60
  -6   8   0  119.69    5.40
   7  -8   0    8.90    1.70
   7  -8   0   10.40    1.70
   7  -8   0    6.60    1.60
  -7  -8   0   10.50    1.40
  -7  -8   0   11.00    1.40
  -7  -8   0    8.90    1.60
  -7  -8   0    9.40    1.30
   7  -8   0    6.30    1.40
   7  -8   0    7.50    1.70
   7   8   0    7.80    1.50
  -7   8   0    7.90    1.70
  -7   8   0   10.00    2.00
  -7   8   0   10.90    1.90
  -7   8   0    9.30    2.00
  -7   8   0   10.70    1.90
  -8  -8   0  330.07   12.20
   8  -8   0  324.37   12.30
   8  -8   0  326.07   12.20
  -8  -8   0  333.77   11.80
   8  -8   0  332.27   12.30
   8  -8   0  327.87   12.60
  -8  -8   0  322.87   11.80
  -8  -8   0  330.67   11.80
   8  -8   0  323.97   12.10
  -8   8   0  323.37   12.40
  -8   8   0  340.17   12.80
   8   8   0  330.37   12.10
  -8   8   0  312.27   12.50
  -8   8   0  326.07   12.40
  -8   8   0  332.47   12.60
   9  -8   0   99.59    5.60
   9  -8   0   98.49    5.10
   9  -8   0   96.59    4.90
  -9  -8   0  101.69    4.60
  -9  -8   0   95.99    4.60
   9  -8   0   99.69    5.10
  -9  -8   0   90.79    4.60
   9  -8   0   93.39    5.20
  -9  -8   0   96.39    5.30
   9   8   0   93.29    5.00
  -9   8   0  103.79    5.90
  -9   8   0  102.69    5.60
  -9   8   0   96.89    5.30
  -9   8   0   94.99    5.20
   9   8   0   91.59    3.90
  10  -8   0   46.20    3.90
  10  -8   0   44.30    3.90
 -10  -8   0   45.50    4.10
 -10  -8   0   51.79    3.40
 -10  -8   0   39.30    3.50
  10  -8   0   47.50    3.70
 -10  -8   0   47.80    3.40
  10  -8   0   42.50    3.90
  10  -8   0   50.39    4.50
 -10   8   0   39.10    4.00
 -10   8   0   43.70    4.20
  10   8   0   46.60    2.80
  10   8   0   49.10    3.90
 -10   8   0   46.40    4.50
 -10   8   0   45.40    4.50
  10   8   0   46.00    2.70
  11  -8   0   14.00    2.80
  11  -8   0   12.10    2.50
  11  -8   0   14.10    2.30
 -11  -8   0   15.40    2.70
 -11  -8   0   11.20    2.10
 -11  -8   0   17.40    2.20
 -11  -8   0   15.20    2.30
  11   8   0   14.10    1.70
 -11   8   0   10.90    2.70
 -11   8   0   13.90    3.00
 -11   8   0   11.10    2.80
 -11   8   0   15.00    3.10
  11   8   0   12.80    1.80
  11   8   0   15.90    2.70
 -12  -8   0   30.60    4.30
 -12  -8   0   26.60    3.40
  12  -8   0   16.40    3.10
 -12  -8   0   23.30    2.90
  12  -8   0   19.90    2.80
  12  -8   0   23.30    3.00
  12  -8   0   25.20    3.40
 -12  -8   0   24.80    3.40
  12  -8   0   24.30    2.80
 -12   8   0   19.90    3.80
  12   8   0   25.80    3.30
 -12   8   0   17.00    3.20
  12   8   0   27.10    3.00
 -12   8   0   16.20    3.60
 -12   8   0   15.20    3.30
 -12   8   0   12.70    3.20
  12   8   0   22.40    2.90
  13  -8   0   65.99    4.90
  13  -8   0   65.69    4.80
 -13  -8   0   71.59    5.90
  13  -8   0   63.49    5.30
 -13  -8   0   82.29    6.30
 -13  -8   0   68.89    5.50
 -13  -8   0   73.39    4.80
  13  -8   0   70.09    6.10
 -13   8   0   57.69    6.10
  13   8   0   73.49    5.90
 -13   8   0   62.59    6.10
 -13   8   0   57.19    7.20
  13   8   0   71.39    4.30
 -13   8   0   67.39    7.10
  13   8   0   76.09    4.60
 -14  -8   0    3.80    2.50
  14  -8   0    4.50    2.70
 -14  -8   0    1.70    2.40
 -14  -8   0    5.50    3.00
 -14  -8   0    5.30    3.40
  14  -8   0    3.40    2.40
  14  -8   0    5.90    3.10
  14  -8   0    1.70    2.80
 -14   8   0   -0.30    3.00
  14   8   0    5.60    3.20
 -14   8   0    0.40    4.50
  14   8   0    6.20    3.00
  14   8   0    5.80    2.30
  15  -8   0   12.50    3.20
 -15  -8   0    5.80    3.00
  15  -8   0   10.30    4.20
 -15  -8   0   10.50    3.10
  15  -8   0   16.70    3.20
  15   8   0   15.70    3.00
  15   8   0    7.60    3.90
 -15   8   0   18.90    5.60
 -15   8   0   12.40    4.10
  15   8   0   14.30    2.90
 -16  -8   0   -4.20    3.10
  16  -8   0   -6.60    2.70
  16  -8   0   -3.30    3.80
  16  -8   0    2.10    3.20
 -16  -8   0    0.00    2.90
  16  -8   0   -4.80    2.70
  16   8   0    0.90    4.20
  16   8   0    4.30    4.20
 -16   8   0   -4.40    3.50
   0  -9   0    0.40    0.40
   0  -9   0    0.90    0.70
   0  -9   0    0.50    0.50
   0  -9   0    1.30    0.50
   0  -9   0    1.50    0.70
   0   9   0    1.00    0.50
   0   9   0    0.90    0.70
   0   9   0    1.20    0.80
  -1  -9   0  434.76   15.00
   1  -9   0  475.85   15.10
   1  -9   0  444.66   15.30
  -1  -9   0  440.46   15.20
   1  -9   0  452.95   14.90
   1  -9   0  448.16   15.10
  -1  -9   0  450.35   15.20
  -1   9   0  438.16   15.40
   1   9   0  431.56   15.10
  -1   9   0  432.16   15.00
   1   9   0  435.26   15.20
  -1   9   0  429.56   15.10
   1   9   0  428.76   14.90
  -1   9   0  444.56   15.20
   1   9   0  425.86   14.80
   2  -9   0  286.07   10.00
   2  -9   0  292.17   10.20
   2  -9   0  286.87    9.90
  -2  -9   0  272.47    9.80
   2  -9   0  287.57   10.00
  -2  -9   0  289.67    9.90
   2  -9   0  285.57   10.00
  -2   9   0  285.17   10.10
   2   9   0  273.47    9.60
   2   9   0  275.97   10.00
  -2   9   0  271.97    9.80
  -2   9   0  293.27   10.10
  -2   9   0  283.47   10.30
  -2   9   0  280.87    9.70
  -2   9   0  268.07   10.00
   3  -9   0   30.70    2.00
  -3  -9   0   32.60    1.70
   3  -9   0   27.70    1.90
   3  -9   0   29.20    2.20
   3  -9   0   30.10    2.00
   3  -9   0   26.40    2.10
  -3  -9   0   34.10    1.80
  -3   9   0   32.40    2.20
   3   9   0   29.00    1.80
  -3   9   0   26.00    2.20
  -3   9   0   28.30    2.10
  -3   9   0   30.30    2.40
   3   9   0   30.50    1.60
  -3   9   0   28.30    1.90
   4  -9   0   54.19    3.20
  -4  -9   0   55.99    2.50
  -4  -9   0   62.09    2.30
   4  -9   0   68.89    3.30
   4  -9   0   66.79    3.20
   4  -9   0   54.69    3.10
  -4  -9   0   52.89    2.50
   4  -9   0   64.89    3.10
  -4  -9   0   57.19    2.50
   4   9   0   54.29    2.60
   4   9   0   53.19    2.50
  -4   9   0   64.29    3.00
  -4   9   0   63.79    2.60
  -4   9   0   60.59    3.40
  -4   9   0   58.99    3.20
  -4   9   0   66.39    3.20
  -4   9   0   59.79    3.40
   5  -9   0  261.47    9.70
  -5  -9   0  249.97    9.30
   5  -9   0  275.77    9.90
  -5  -9   0  251.87    9.00
   5  -9   0  266.67    9.90
  -5  -9   0  260.77    9.00
   5  -9   0  264.27    9.80
  -5  -9   0  249.08    9.00
   5  -9   0  259.27    9.70
  -5   9   0  271.97    9.90
  -5   9   0  257.07    9.30
  -5   9   0  269.57    9.90
  -5   9   0  262.77   10.60
  -5   9   0  254.57    9.60
  -6  -9   0  332.17   13.30
  -6  -9   0  394.76   13.20
   6  -9   0  391.96   13.90
  -6  -9   0  400.66   13.80
  -6  -9   0  387.76   13.20
   6  -9   0  384.46   13.80
   6  -9   0  382.76   14.10
   6  -9   0  393.36   13.90
  -6   9   0  403.46   14.30
  -6   9   0  373.86   14.00
   6   9   0  387.26   13.40
  -6   9   0  380.66   13.80
  -6   9   0  365.16   13.60
  -6   9   0  390.76   14.00
   7  -9   0  701.13   24.10
  -7  -9   0  679.03   23.80
  -7  -9   0  689.83   23.50
   7  -9   0  685.03   24.00
  -7  -9   0  676.23   23.50
   7  -9   0  705.13   24.30
  -7  -9   0  697.33   23.40
   7  -9   0  672.33   24.00
   7  -9   0  699.23   24.00
  -7   9   0  683.73   24.00
  -7   9   0  708.33   24.30
  -7   9   0  683.93   23.90
  -7   9   0  710.53   24.50
  -7   9   0  690.93   24.10
   7   9   0  690.43   23.70
  -8  -9   0    5.60    1.20
   8  -9   0    8.90    1.80
   8  -9   0    6.80    1.50
   8  -9   0    7.00    1.80
  -8  -9   0    5.50    1.50
  -8  -9   0    7.10    1.40
  -8  -9   0    4.00    1.30
   8  -9   0    5.70    1.60
   8  -9   0    5.20    1.60
  -8   9   0    7.50    2.00
  -8   9   0    7.90    2.10
  -8   9   0    8.10    2.00
  -8   9   0    6.10    2.00
   8   9   0    6.10    1.70
  -8   9   0    5.50    1.70
   9  -9   0    3.30    1.60
  -9  -9   0    6.00    1.50
   9  -9   0    4.20    1.60
   9  -9   0    4.00    1.70
  -9  -9   0    4.40    1.50
  -9  -9   0    3.80    1.80
   9  -9   0    2.50    1.90
   9  -9   0    6.70    1.90
  -9  -9   0    1.80    1.10
  -9   9   0    4.70    2.20
  -9   9   0    6.40    2.10
  -9   9   0    3.90    2.00
   9   9   0    3.80    1.80
  -9   9   0    2.80    1.80
  -9   9   0    5.90    2.20
  10  -9   0  124.29    6.80
 -10  -9   0  118.79    6.30
 -10  -9   0  129.79    5.70
  10  -9   0  125.49    6.30
  10  -9   0  131.89    6.10
  10  -9   0  122.39    6.40
 -10  -9   0  125.19    5.90
 -10  -9   0  132.09    5.70
  10  -9   0  124.89    6.10
 -10   9   0  123.59    7.80
  10   9   0  135.29    6.30
 -10   9   0  117.39    7.10
 -10   9   0  134.99    7.00
 -10   9   0  118.09    6.50
 -10   9   0  120.99    6.60
 -11  -9   0  168.58    8.30
  11  -9   0  174.88    8.10
  11  -9   0  177.18    8.20
 -11  -9   0  180.88    7.90
  11  -9   0  185.48    7.90
 -11  -9   0  182.88    7.60
 -11  -9   0  174.88    7.50
  11  -9   0  188.28    9.80
  11  -9   0  175.58    8.30
 -11   9   0  175.28    8.60
 -11   9   0  184.68    8.60
 -11   9   0  183.98    9.10
  11   9   0  173.78    8.10
 -11   9   0  182.18    9.10
 -11   9   0  189.38    9.00
  12  -9   0    7.50    2.80
  12  -9   0    7.90    2.80
 -12  -9   0    7.20    2.40
  12  -9   0    9.10    2.30
 -12  -9   0    7.00    2.70
 -12  -9   0    7.10    2.00
  12  -9   0    7.60    2.40
  12  -9   0   10.80    2.40
 -12  -9   0   12.90    2.20
  12   9   0    7.70    2.60
 -12   9   0    7.70    3.70
  12   9   0    9.40    1.50
 -12   9   0    3.60    3.20
 -12   9   0    5.60    3.00
 -12   9   0    8.40    2.90
 -12   9   0    6.40    2.80
  12   9   0    7.20    1.50
 -13  -9   0    0.20    2.40
  13  -9   0    0.40    2.20
 -13  -9   0   -0.10    2.70
  13  -9   0    0.80    2.10
 -13  -9   0    1.80    2.70
 -13  -9   0    3.40    2.00
  13  -9   0    2.50    2.10
  13  -9   0    1.00    2.60
 -13   9   0   -0.90    2.80
  13   9   0   -0.40    1.60
 -13   9   0    2.30    3.80
  13   9   0   -0.70    1.70
 -13   9   0   -1.00    3.80
  13   9   0    3.00    2.70
  14  -9   0   25.00    3.60
  14  -9   0   27.00    3.80
  14  -9   0   27.80    4.20
 -14  -9   0   27.80    4.30
 -14  -9   0   23.30    3.70
 -14  -9   0   29.20    3.30
  14  -9   0   22.60    3.80
 -14  -9   0   28.30    3.40
 -14   9   0   24.00    5.10
  14   9   0   27.00    3.60
 -14   9   0   22.70    4.20
  14   9   0   32.70    4.10
  14   9   0   28.80    3.70
 -15  -9   0  105.69    7.90
 -15  -9   0  105.59    6.60
  15  -9   0   91.69    7.30
  15  -9   0  106.59    6.80
  15  -9   0   92.69    6.70
  15  -9   0  100.99    8.10
 -15  -9   0  101.59    6.50
  15   9   0  103.39    6.20
  15   9   0   95.89    7.90
 -15   9   0   89.29   10.10
 -15   9   0  109.19    8.40
  15   9   0  105.99    8.00
 -16  -9   0   18.20    3.70
  16  -9   0   16.20    4.50
 -16  -9   0   22.60    3.70
  16  -9   0   25.10    3.80
  16  -9   0   16.60    3.90
  16  -9   0   19.20    3.60
 -16   9   0   27.00    5.30
  16   9   0   30.60    5.30
 -16   9   0   23.70    7.30
 -16   9   0   33.00    5.10
   0 -10   0   50.19    2.60
   0 -10   0   41.90    2.60
   0 -10   0   48.40    2.30
   0 -10   0   48.80    2.30
   0 -10   0   45.10    2.50
   0  10   0   45.00    2.50
   0  10   0   47.70    2.20
   0  10   0   52.79    2.70
   1 -10   0  370.96   12.90
   1 -10   0  355.56   13.10
  -1 -10   0  376.56   13.00
  -1 -10   0  378.66   12.80
  -1 -10   0  393.06   13.00
   1 -10   0  391.26   12.70
   1 -10   0  385.56   12.90
   1  10   0  368.46   12.90
  -1  10   0  344.27   12.80
   1  10   0  363.36   12.60
  -1  10   0  366.46   12.80
  -1  10   0  361.16   13.00
   1  10   0  361.76   12.50
   1  10   0  369.56   13.00
  -1  10   0  368.66   13.20
   2 -10   0  397.26   14.20
   2 -10   0  403.96   14.00
  -2 -10   0  423.06   14.10
  -2 -10   0  411.26   14.00
   2 -10   0  410.46   14.20
   2 -10   0  394.56   14.20
   2 -10   0  414.16   14.40
   2  10   0  427.06   14.20
  -2  10   0  406.86   14.30
  -2  10   0  425.36   14.20
   2  10   0  415.86   13.80
  -2  10   0  402.56   13.80
  -2  10   0  397.56   14.80
  -2  10   0  394.26   13.80
  -2  10   0  397.36   14.20
   3 -10   0   33.30    2.30
   3 -10   0   44.50    2.60
  -3 -10   0   32.00    1.90
  -3 -10   0   37.00    2.00
   3 -10   0   39.60    2.30
   3 -10   0   33.10    2.50
   3 -10   0   43.60    2.30
  -3  10   0   43.30    2.50
  -3  10   0   39.80    2.20
   3  10   0   32.80    2.10
  -3  10   0   34.00    2.60
   3  10   0   29.00    1.70
  -3  10   0   35.50    2.60
  -3  10   0   36.40    2.50
  -3  10   0   29.90    2.40
   4 -10   0 1308.17   43.20
   4 -10   0 1334.47   43.20
  -4 -10   0 1248.08   42.40
   4 -10   0 1281.37   43.20
  -4 -10   0 1222.38   42.40
   4 -10   0 1292.37   43.00
  -4 -10   0 1273.87   42.80
  -4 -10   0 1285.27   42.70
   4 -10   0 1306.57   43.30
  -4  10   0 1286.97   42.90
  -4  10   0 1318.37   43.20
   4  10   0 1246.98   42.60
  -4  10   0 1310.67   43.50
  -4  10   0 1350.16   43.20
  -4  10   0 1215.78   43.80
   5 -10   0  456.35   15.90
  -5 -10   0  440.36   15.20
   5 -10   0  437.86   15.80
  -5 -10   0  444.96   15.10
  -5 -10   0  438.46   15.00
  -5 -10   0  445.76   15.00
   5 -10   0  462.85   15.70
   5 -10   0  445.46   15.80
   5 -10   0  459.65   15.80
  -5  10   0  430.66   16.30
   5  10   0  391.86   15.60
  -5  10   0  451.85   16.00
  -5  10   0  460.25   16.00
  -5  10   0  436.36   15.20
  -5  10   0  448.46   15.80
  -5  10   0  457.55   15.70
  -6 -10   0   14.80    1.40
  -6 -10   0   18.70    1.90
   6 -10   0   19.10    2.60
  -6 -10   0   15.40    1.60
   6 -10   0   14.30    1.90
  -6 -10   0   16.10    1.60
   6 -10   0   18.00    2.40
   6 -10   0   17.90    2.10
  -6  10   0   14.50    2.10
  -6  10   0   15.60    2.30
  -6  10   0   21.00    2.70
  -6  10   0   14.60    2.10
  -6  10   0   11.70    1.80
  -7 -10   0    9.00    1.30
   7 -10   0    6.40    1.70
  -7 -10   0    4.70    1.10
  -7 -10   0    4.50    0.70
   7 -10   0    6.10    1.70
   7 -10   0    7.00    1.60
  -7 -10   0    4.70    1.20
   7 -10   0    5.00    1.50
  -7 -10   0    3.20    1.30
   7 -10   0    6.50    1.70
  -7  10   0    6.90    1.60
  -7  10   0    5.40    1.80
  -7  10   0    4.80    1.90
   7  10   0    5.40    1.30
  -7  10   0    7.40    1.70
  -7  10   0    3.90    1.90
   8 -10   0  170.78    7.30
  -8 -10   0  177.28    6.70
   8 -10   0  186.28    7.90
   8 -10   0  175.48    7.40
   8 -10   0  174.88    7.40
  -8 -10   0  166.38    6.80
  -8 -10   0  175.28    7.20
   8 -10   0  164.88    7.40
  -8 -10   0  168.98    6.80
   8  10   0  183.78    7.10
  -8  10   0  177.48    8.10
  -8  10   0  170.38    7.70
  -8  10   0  175.08    7.90
  -8  10   0  175.68    7.60
  -8  10   0  162.78    7.30
  -9 -10   0  395.96   14.00
   9 -10   0  405.16   14.70
  -9 -10   0  405.46   14.00
   9 -10   0  389.66   14.60
   9 -10   0  398.76   14.50
  -9 -10   0  393.26   14.10
   9 -10   0  381.26   14.60
  -9 -10   0  384.26   14.40
   9 -10   0  390.36   15.00
  -9  10   0  388.56   14.80
  -9  10   0  386.46   14.90
  -9  10   0  384.86   15.30
  -9  10   0  403.76   15.20
   9  10   0  354.06   16.40
  -9  10   0  407.56   14.80
  10 -10   0   60.69    4.60
 -10 -10   0   55.19    3.70
  10 -10   0   60.19    4.80
 -10 -10   0   55.69    4.30
  10 -10   0   58.89    4.60
  10 -10   0   67.79    4.40
  10 -10   0   59.29    4.40
 -10 -10   0   60.39    4.00
 -10 -10   0   55.49    3.70
 -10  10   0   65.49    5.10
 -10  10   0   58.89    5.30
 -10  10   0   61.09    5.20
  10  10   0   58.29    4.30
 -10  10   0   64.29    5.00
 -10  10   0   58.29    5.00
  11 -10   0   10.90    2.30
 -11 -10   0   13.70    2.00
  11 -10   0    9.90    2.20
  11 -10   0   11.00    2.40
  11 -10   0   10.90    2.80
  11 -10   0   11.30    2.70
 -11 -10   0   10.50    1.90
 -11 -10   0   10.50    2.40
 -11 -10   0   11.40    2.20
 -11  10   0    9.60    3.10
 -11  10   0   12.80    3.20
 -11  10   0   11.00    3.30
 -11  10   0    8.50    2.80
 -11  10   0    8.90    2.90
  11  10   0   13.70    2.50
 -12 -10   0   56.09    4.00
  12 -10   0   50.59    4.80
 -12 -10   0   46.90    4.40
 -12 -10   0   58.69    5.20
 -12 -10   0   49.50    4.00
  12 -10   0   56.59    5.50
  12 -10   0   52.19    4.60
  12 -10   0   53.89    4.50
  12 -10   0   62.29    5.30
 -12  10   0   56.89    5.90
 -12  10   0   55.39    6.50
 -12  10   0   56.39    6.40
 -12  10   0   57.29    5.80
  12  10   0   54.39    4.80
 -12  10   0   42.80    5.50
  13 -10   0  106.89    6.90
 -13 -10   0  105.19    7.40
 -13 -10   0  109.49    5.90
 -13 -10   0  110.39    6.70
 -13 -10   0  118.99    7.10
  13 -10   0  120.59    6.70
  13 -10   0  115.29    7.40
  13 -10   0  111.69    6.50
  13  10   0  120.79    7.10
 -13  10   0  124.29    7.90
 -13  10   0  107.09    8.60
 -14 -10   0   97.49    7.00
 -14 -10   0  101.19    6.10
  14 -10   0   92.59    7.10
  14 -10   0   98.89    6.70
  14 -10   0  114.09    6.60
  14 -10   0  104.29    7.40
 -14 -10   0  104.19    7.20
 -14 -10   0   99.29    6.30
 -14  10   0  104.69    9.30
  14  10   0  101.09    7.40
 -14  10   0  102.39    8.10
 -15 -10   0    5.90    3.00
  15 -10   0    4.60    3.20
  15 -10   0    2.90    3.60
  15 -10   0    3.90    2.70
  15 -10   0    6.10    3.10
 -15 -10   0    3.30    2.80
  15  10   0    1.40    5.70
 -15  10   0    1.80    4.10
 -15  10   0    5.60    5.20
 -16 -10   0   39.00    4.60
  16 -10   0   52.79    6.10
 -16 -10   0   52.99    5.70
  16 -10   0   39.10    4.60
 -16 -10   0   43.10    5.80
  16 -10   0   49.99    6.00
 -16  10   0   32.80    6.50
 -16  10   0   42.10    5.40
 -16  10   0   49.60    6.20
   0 -11   0    2.40    0.60
   0 -11   0    0.90    0.80
   0 -11   0    2.50    0.80
   0  11   0    2.20    0.70
   0  11   0    2.80    1.00
   0  11   0    1.90    0.90
   1 -11   0  473.75   16.10
   1 -11   0  472.85   15.90
  -1 -11   0  477.85   16.30
   1 -11   0  461.85   15.80
  -1 -11   0  478.35   16.30
  -1 -11   0  477.85   16.10
   1 -11   0  472.15   16.20
   1 -11   0  479.85   16.40
   1  11   0  461.95   15.80
  -1  11   0  454.15   16.10
  -1  11   0  476.05   16.10
   1  11   0  454.25   16.10
   1  11   0  471.95   16.30
   1  11   0  450.75   15.90
  -1  11   0  466.85   16.50
  -1  11   0  467.15   16.30
  -2 -11   0 1833.22   59.69
   2 -11   0 1809.72   59.19
  -2 -11   0 1776.22   59.19
  -2 -11   0 1768.12   59.39
   2 -11   0 1857.61   59.49
   2 -11   0 1857.11   59.49
   2 -11   0 1813.12   59.69
  -2  11   0 1749.22   59.89
  -2  11   0 1815.02   59.39
   2  11   0 1740.13   58.99
  -2  11   0 1815.72   59.59
   2  11   0 1719.03   59.39
  -2  11   0 1692.13   59.39
   3 -11   0    5.30    1.10
  -3 -11   0    5.50    0.90
  -3 -11   0    2.80    0.90
   3 -11   0    6.60    1.30
   3 -11   0    7.70    1.30
   3 -11   0    7.50    1.30
   3 -11   0    5.20    1.10
  -3  11   0    3.80    1.20
   3  11   0    7.60    1.10
  -3  11   0    7.00    1.40
  -3  11   0    6.50    1.50
  -3  11   0    5.30    1.20
   3  11   0    5.70    1.10
  -3  11   0    4.30    1.00
  -3  11   0    5.00    1.30
  -4 -11   0   42.80    2.40
   4 -11   0   48.40    3.00
   4 -11   0   49.00    2.80
  -4 -11   0   39.40    2.40
   4 -11   0   53.59    3.20
   4 -11   0   51.39    3.00
  -4 -11   0   41.70    2.10
   4 -11   0   46.90    3.00
  -4  11   0   50.39    3.20
  -4  11   0   44.40    3.20
  -4  11   0   49.20    2.70
   4  11   0   41.30    2.20
  -4  11   0   49.20    3.20
  -4  11   0   46.90    3.30
   5 -11   0  166.28    6.90
   5 -11   0  184.88    7.20
  -5 -11   0  174.08    6.30
  -5 -11   0  166.68    6.20
  -5 -11   0  175.78    6.20
   5 -11   0  167.18    7.20
   5 -11   0  181.38    7.10
   5 -11   0  177.58    7.10
  -5 -11   0  161.88    6.10
   5  11   0  172.28    6.30
  -5  11   0  166.18    7.10
  -5  11   0  163.48    6.30
  -5  11   0  169.78    7.20
  -5  11   0  186.98    7.40
  -5  11   0  169.88    6.80
   6 -11   0  295.47   11.40
  -6 -11   0  310.07   10.80
  -6 -11   0  309.37   10.50
  -6 -11   0  300.47   10.60
   6 -11   0  301.77   11.40
  -6 -11   0  295.47   10.60
   6 -11   0  299.87   11.30
   6 -11   0  316.67   11.60
   6 -11   0  309.77   11.40
  -6  11   0  313.07   11.80
  -6  11   0  302.97   11.60
  -6  11   0  281.07   10.80
  -6  11   0  312.07   11.60
  -6  11   0  296.07   11.20
   7 -11   0 1025.10   33.90
  -7 -11   0  982.30   32.80
   7 -11   0 1022.90   33.90
  -7 -11   0  988.40   33.10
   7 -11   0 1001.10   33.90
  -7 -11   0  947.41   33.30
   7 -11   0  969.50   33.80
  -7 -11   0  978.20   33.20
   7 -11   0  989.70   34.10
  -7 -11   0  976.30   33.30
  -7  11   0  975.20   33.50
  -7  11   0  978.80   34.00
  -7  11   0 1010.30   34.40
   7  11   0  936.41   33.30
  -7  11   0 1018.10   34.10
  -7  11   0 1014.90   33.80
   8 -11   0  222.18    9.20
  -8 -11   0  222.08    8.10
   8 -11   0  213.18    8.90
   8 -11   0  213.88    8.90
   8 -11   0  217.08    8.90
  -8 -11   0  207.78    8.40
   8 -11   0  213.88    8.80
  -8 -11   0  215.38    8.20
  -8 -11   0  214.28    8.20
  -8  11   0  220.48    9.50
  -8  11   0  225.88    9.40
  -8  11   0  208.58    9.10
   8  11   0  211.48    8.30
  -8  11   0  213.98    8.70
  -8  11   0  208.48    8.90
   9 -11   0   94.39    5.10
  -9 -11   0   82.99    5.20
  -9 -11   0   84.19    4.20
  -9 -11   0   93.19    5.10
   9 -11   0   91.59    5.10
   9 -11   0   88.19    5.50
  -9 -11   0   82.19    5.20
   9 -11   0   86.89    5.10
   9 -11   0   87.89    5.10
  -9  11   0   85.49    5.20
  -9  11   0   85.39    5.30
  -9  11   0   87.29    5.60
  -9  11   0   88.89    6.10
  -9  11   0   91.49    5.90
   9  11   0   86.79    4.80
  10 -11   0   14.50    2.60
  10 -11   0   11.30    3.10
  10 -11   0   16.80    2.70
  10 -11   0   13.70    2.50
 -10 -11   0   15.40    2.20
 -10 -11   0   17.50    2.50
  10 -11   0   16.10    3.50
 -10 -11   0   15.30    2.00
 -10 -11   0   15.40    2.20
 -10  11   0   13.00    3.30
 -10  11   0   15.60    2.80
  10  11   0   18.00    2.60
 -10  11   0   10.60    2.60
 -10  11   0   16.80    2.80
 -10  11   0   13.80    3.20
  11 -11   0  150.38    7.70
  11 -11   0  160.18    7.50
  11 -11   0  152.08    7.60
  11 -11   0  149.39    7.80
 -11 -11   0  168.38    6.80
 -11 -11   0  155.08    7.10
  11 -11   0  146.09    7.60
 -11 -11   0  149.88    7.40
 -11 -11   0  162.38    6.90
 -11  11   0  151.38    8.20
  11  11   0  162.18    7.30
 -11  11   0  147.89    8.20
 -11  11   0  158.98    8.30
 -11  11   0  159.88    8.80
 -11  11   0  159.28    8.90
 -12 -11   0  110.49    6.20
  12 -11   0  113.19    6.30
  12 -11   0   95.49    6.10
 -12 -11   0  107.99    5.80
 -12 -11   0  109.59    5.50
  12 -11   0  115.99    6.80
 -12 -11   0  110.09    6.50
  12 -11   0  111.19    6.50
  12  11   0  113.29    6.50
 -12  11   0  103.29    7.30
 -12  11   0  113.19    7.70
 -12  11   0  112.79    7.70
 -12  11   0  106.99    9.40
  13 -11   0    7.10    2.90
 -13 -11   0    2.80    2.70
 -13 -11   0    2.50    2.80
 -13 -11   0    2.40    2.10
 -13 -11   0    3.90    2.60
  13 -11   0    4.60    2.20
  13 -11   0    0.90    2.20
  13 -11   0   -1.20    2.90
  13  11   0    4.10    2.90
 -13  11   0    3.00    3.40
 -13  11   0   -0.70    3.70
 -14 -11   0   49.10    5.00
  14 -11   0   49.80    5.60
  14 -11   0   61.69    6.00
  14 -11   0   43.30    5.10
 -14 -11   0   55.29    5.30
 -14 -11   0   58.19    5.90
 -14 -11   0   40.60    5.80
  14 -11   0   62.19    5.50
  14  11   0   46.80    6.30
 -14  11   0   55.59    8.20
 -14  11   0   65.19    7.50
  15 -11   0   53.59    5.80
 -15 -11   0   56.59    5.70
  15 -11   0   53.59    5.70
  15 -11   0   55.19    6.20
 -15 -11   0   47.20    5.50
 -15 -11   0   59.39    5.90
  15 -11   0   64.79    6.80
  15  11   0   64.29    8.00
 -15  11   0   40.10    5.80
 -15  11   0   57.59    9.10
 -15  11   0   61.99    8.20
  16 -11   0   23.50    4.20
  16 -11   0   45.90    6.20
  16 -11   0   35.20    5.10
 -16 -11   0   42.70    5.40
 -16 -11   0   35.90    4.40
  16 -11   0   29.40    4.00
 -16 -11   0   43.20    5.40
 -16  11   0   31.80    5.60
 -16  11   0   37.40    5.50
   0 -12   0  107.19    4.10
   0 -12   0  109.59    4.40
   0 -12   0  106.89    4.80
   0 -12   0  114.19    4.60
   0 -12   0  108.49    4.40
   0  12   0  107.39    4.60
   0  12   0  112.79    4.30
   0  12   0  108.79    4.90
  -1 -12   0  263.87    9.50
   1 -12   0  269.57    9.30
   1 -12   0  274.77    9.60
   1 -12   0  268.57    9.60
   1 -12   0  270.37    9.90
  -1 -12   0  274.97    9.80
  -1 -12   0  260.17    9.20
  -1 -12   0  263.47    9.70
  -1  12   0  248.38    9.60
  -1  12   0  271.77    9.50
   1  12   0  265.27    9.20
   1  12   0  257.57    9.30
   1  12   0  273.77    9.90
  -1  12   0  267.07    9.80
   1  12   0  262.67    9.60
   2 -12   0  279.97    9.70
  -2 -12   0  296.97   10.20
  -2 -12   0  278.37    9.90
   2 -12   0  276.27   10.00
   2 -12   0  266.67    9.90
  -2 -12   0  275.87    9.70
   2 -12   0  270.17   10.20
   2  12   0  265.97    9.40
  -2  12   0  262.07   10.00
   2  12   0  270.17   10.00
  -2  12   0  269.37   10.10
  -2  12   0  268.57   10.30
   2  12   0  268.77    9.30
  -2  12   0  265.17    9.90
   3 -12   0  290.37   10.80
   3 -12   0  293.87   10.50
   3 -12   0  293.87   10.40
   3 -12   0  292.47   10.50
  -3 -12   0  292.57   10.30
  -3 -12   0  294.67   10.20
   3 -12   0  287.77   10.60
  -3  12   0  268.97   10.60
  -3  12   0  288.87   10.00
   3  12   0  286.07    9.80
  -3  12   0  288.27   11.20
  -3  12   0  275.17   10.60
  -3  12   0  283.17   10.90
  -3  12   0  282.07   10.60
  -4 -12   0  596.04   19.60
   4 -12   0  564.14   20.00
   4 -12   0  583.84   20.00
  -4 -12   0  573.44   19.60
   4 -12   0  581.64   20.00
   4 -12   0  553.64   19.80
   4 -12   0  582.54   20.20
  -4  12   0  534.85   19.60
  -4  12   0  546.65   19.80
  -4  12   0  587.54   20.40
  -4  12   0  585.84   20.20
   4  12   0  583.54   19.20
  -4  12   0  595.44   20.20
  -4  12   0  553.74   20.20
  -5 -12   0 1858.31   61.79
  -5 -12   0 1864.51   62.09
   5 -12   0 1853.61   62.59
  -5 -12   0 1842.02   62.19
   5 -12   0 1903.71   62.79
   5 -12   0 1928.01   62.69
   5 -12   0 1854.31   62.79
  -5 -12   0 1812.52   61.79
  -5  12   0 1892.91   62.39
   5  12   0 1785.42   61.89
  -5  12   0 1950.30   62.69
  -5  12   0 1907.71   62.89
  -5  12   0 1920.51   62.99
  -5  12   0 1870.21   62.79
   6 -12   0  186.18    7.30
  -6 -12   0  167.08    6.30
  -6 -12   0  169.98    6.30
   6 -12   0  174.88    7.40
  -6 -12   0  164.48    6.30
   6 -12   0  169.08    7.40
   6 -12   0  179.48    7.40
   6 -12   0  177.78    7.20
  -6 -12   0  160.68    6.40
  -6  12   0  174.08    7.10
  -6  12   0  175.58    6.50
   6  12   0  163.18    6.40
  -6  12   0  181.58    7.60
  -6  12   0  166.48    7.60
  -6  12   0  170.28    7.40
   7 -12   0  229.48    9.00
  -7 -12   0  208.38    8.00
   7 -12   0  222.38    9.10
   7 -12   0  213.08    8.80
  -7 -12   0  215.18    8.10
   7 -12   0  223.08    9.00
  -7 -12   0  212.78    8.20
  -7 -12   0  218.08    7.70
   7 -12   0  222.18    8.80
  -7 -12   0  217.48    8.00
  -7  12   0  223.88    9.30
  -7  12   0  205.98    8.30
  -7  12   0  210.98    9.00
  -7  12   0  220.68    9.40
  -7  12   0  217.38    8.80
   8 -12   0  330.17   12.80
   8 -12   0  337.87   12.60
  -8 -12   0  315.77   11.80
   8 -12   0  328.67   12.60
  -8 -12   0  327.17   11.70
  -8 -12   0  318.67   11.80
   8 -12   0  330.37   12.60
   8 -12   0  320.57   12.50
  -8 -12   0  313.77   11.90
  -8  12   0  320.47   12.10
  -8  12   0  336.77   13.00
  -8  12   0  339.77   13.20
  -8  12   0  320.57   12.80
   8  12   0  320.47   11.80
  -8  12   0  337.77   12.60
   9 -12   0  143.09    6.80
   9 -12   0  131.89    6.70
   9 -12   0  134.49    7.50
  -9 -12   0  133.29    6.20
   9 -12   0  133.79    6.70
  -9 -12   0  144.39    6.00
   9 -12   0  128.99    6.60
  -9 -12   0  149.88    5.90
  -9 -12   0  147.59    5.90
  -9  12   0  126.79    7.10
  -9  12   0  131.29    7.50
   9  12   0  132.89    6.10
  -9  12   0  136.79    6.80
  -9  12   0  129.59    6.40
  -9  12   0  132.89    7.50
 -10 -12   0  166.98    7.90
 -10 -12   0  184.28    7.60
 -10 -12   0  180.78    7.30
  10 -12   0  182.88    8.20
  10 -12   0  178.48    8.20
  10 -12   0  179.68    8.40
  10 -12   0  180.58    8.20
 -10 -12   0  173.78    7.70
  10 -12   0  173.28    8.20
 -10  12   0  190.78    9.30
 -10  12   0  171.88    9.20
 -10  12   0  182.58    8.40
 -10  12   0  171.48    8.70
 -10  12   0  186.78    8.50
  10  12   0  168.78    7.90
 -11 -12   0    5.40    2.00
  11 -12   0    5.80    2.30
  11 -12   0    3.30    2.20
 -11 -12   0    4.40    1.80
  11 -12   0    2.30    2.00
 -11 -12   0    2.30    2.10
  11 -12   0    1.10    2.40
  11 -12   0    2.20    2.20
 -11  12   0    1.70    2.80
 -11  12   0    2.00    2.80
 -11  12   0    5.20    3.20
 -11  12   0    4.60    3.30
  11  12   0    3.00    2.40
 -12 -12   0  160.88    7.00
  12 -12   0  153.68    7.80
  12 -12   0  147.99    8.00
  12 -12   0  151.38    7.70
 -12 -12   0  146.19    7.70
 -12 -12   0  166.88    7.30
 -12 -12   0  150.78    7.50
  12 -12   0  164.38    8.40
 -12  12   0  153.48    9.10
  12  12   0  157.28    7.70
 -12  12   0  148.69    8.90
 -12  12   0  142.49    8.80
  13 -12   0  100.99    6.90
 -13 -12   0   93.69    6.30
 -13 -12   0   96.99    5.50
  13 -12   0   84.89    6.40
 -13 -12   0   96.39    6.40
  13 -12   0   93.89    6.00
 -13 -12   0   77.79    6.30
  13 -12   0   87.69    6.50
 -13  12   0   92.59    8.10
 -13  12   0   90.59    8.20
  13  12   0   94.49    6.70
 -14 -12   0  115.99    6.70
  14 -12   0  115.69    7.40
 -14 -12   0  116.89    6.60
  14 -12   0  129.79    7.30
 -14 -12   0  125.39    7.70
 -14 -12   0  114.39    6.90
  14 -12   0  108.39    7.60
  14 -12   0  108.29    7.70
  14  12   0  119.59    8.10
 -14  12   0  109.59    9.60
 -14  12   0  108.19    9.00
 -14  12   0  122.09    9.00
  15 -12   0   -4.20    3.10
 -15 -12   0    3.00    2.90
  15 -12   0   -1.50    2.90
  15 -12   0    0.50    3.30
 -15 -12   0   -0.20    2.70
  15 -12   0    3.90    3.30
 -15 -12   0    3.10    2.90
 -15  12   0    3.80    4.40
 -15  12   0   -7.30    5.00
 -15  12   0    3.20    4.60
   0 -13   0    4.80    1.20
   0 -13   0    5.10    1.10
   0 -13   0    3.10    1.30
   0 -13   0    3.80    1.10
   0 -13   0    5.00    0.80
   0  13   0    4.50    1.30
   0  13   0    4.30    1.30
   0  13   0    4.00    1.00
  -1 -13   0   33.40    2.50
   1 -13   0   34.10    2.00
   1 -13   0   32.60    2.70
  -1 -13   0   30.70    2.00
  -1 -13   0   31.90    2.40
   1 -13   0   36.20    2.30
   1 -13   0   38.30    2.50
  -1 -13   0   32.20    1.70
  -1 -13   0   29.30    2.20
  -1  13   0   36.40    2.70
  -1  13   0   37.40    2.30
   1  13   0   35.10    2.40
   1  13   0   33.60    1.80
  -1  13   0   32.90    3.00
  -1  13   0   35.10    2.40
   1  13   0   33.40    2.10
   1  13   0   32.50    2.60
   2 -13   0 1084.49   35.90
   2 -13   0 1043.20   35.90
  -2 -13   0 1092.59   35.90
  -2 -13   0 1087.59   36.20
   2 -13   0 1074.19   36.20
   2 -13   0 1067.29   35.70
  -2 -13   0 1081.49   35.70
  -2  13   0 1052.19   36.00
   2  13   0 1075.49   36.00
   2  13   0 1060.19   35.30
  -2  13   0 1005.10   35.90
   2  13   0 1057.29   35.40
  -2  13   0 1066.59   36.30
   3 -13   0  458.85   16.00
  -3 -13   0  446.86   16.50
   3 -13   0  477.45   16.20
  -3 -13   0  460.45   15.90
   3 -13   0  449.06   16.20
  -3 -13   0  472.05   16.00
   3 -13   0  480.55   16.50
  -3  13   0  462.15   16.70
  -3  13   0  451.55   16.40
  -3  13   0  455.05   15.50
   3  13   0  447.36   15.40
  -3  13   0  435.76   15.60
  -3  13   0  461.65   16.50
  -3  13   0  471.05   16.30
   4 -13   0  119.69    5.40
  -4 -13   0  125.39    5.00
   4 -13   0  119.49    5.20
   4 -13   0  119.39    5.50
   4 -13   0  121.09    5.30
   4 -13   0  127.49    5.70
  -4 -13   0  110.59    4.90
   4  13   0  118.39    4.40
  -4  13   0  115.89    5.30
  -4  13   0  118.99    4.90
  -4  13   0  115.79    5.60
  -4  13   0  117.79    5.60
  -4  13   0  112.49    5.50
   5 -13   0  212.08    8.30
  -5 -13   0  200.58    7.20
   5 -13   0  201.88    8.30
  -5 -13   0  196.08    7.20
  -5 -13   0  194.38    7.70
   5 -13   0  201.38    8.10
  -5 -13   0  207.28    7.60
   5 -13   0  203.88    8.40
   5 -13   0  204.28    8.20
  -5  13   0  207.08    8.50
  -5  13   0  203.78    8.40
   5  13   0  201.18    7.30
  -5  13   0  206.58    8.30
  -5  13   0  209.88    7.90
  -5  13   0  209.08    8.50
   6 -13   0  669.23   24.60
  -6 -13   0  697.03   23.60
  -6 -13   0  715.63   24.00
   6 -13   0  715.23   24.60
   6 -13   0  703.13   24.70
   6 -13   0  714.53   24.50
   6 -13   0  704.63   24.70
  -6 -13   0  718.53   23.70
  -6 -13   0  714.83   23.60
  -6  13   0  682.93   24.60
  -6  13   0  699.23   24.70
  -6  13   0  693.03   24.80
   6  13   0  690.53   23.70
  -6  13   0  705.83   24.30
  -6  13   0  706.33   24.90
  -7 -13   0  325.27   11.70
   7 -13   0  328.87   12.50
   7 -13   0  342.07   12.80
  -7 -13   0  337.17   11.50
   7 -13   0  344.17   12.70
   7 -13   0  324.47   12.70
  -7 -13   0  323.87   11.70
  -7  13   0  339.57   12.90
  -7  13   0  317.67   11.80
  -7  13   0  329.37   13.10
  -7  13   0  336.87   12.90
  -7  13   0  328.57   12.50
   7  13   0  322.37   11.70
  -8 -13   0  235.38    8.80
   8 -13   0  225.98    9.90
  -8 -13   0  229.48    8.90
   8 -13   0  241.18    9.90
   8 -13   0  246.38    9.90
  -8 -13   0  218.68    8.90
   8 -13   0  235.38    9.70
   8 -13   0  247.58    9.80
  -8 -13   0  229.98    8.30
  -8 -13   0  232.28    8.90
  -8  13   0  244.78    9.20
  -8  13   0  261.27   10.40
  -8  13   0  238.98   10.00
  -8  13   0  233.58   10.50
  -8  13   0  251.87    9.80
   9 -13   0  138.99    7.00
   9 -13   0  129.49    6.80
  -9 -13   0  143.49    5.90
  -9 -13   0  132.99    6.10
  -9 -13   0  144.59    6.20
   9 -13   0  138.99    7.00
   9 -13   0  144.09    8.10
  -9 -13   0  140.59    6.00
  -9  13   0  142.29    7.10
   9  13   0  138.49    6.10
  -9  13   0  147.69    7.80
  -9  13   0  130.19    7.20
  -9  13   0  135.19    7.70
  -9  13   0  136.19    6.50
  10 -13   0  136.39    7.00
 -10 -13   0  126.79    6.20
 -10 -13   0  133.79    6.00
 -10 -13   0  134.79    6.30
 -10 -13   0  116.19    7.30
  10 -13   0  130.89    7.00
  10 -13   0  137.19    7.10
  10 -13   0  139.09    6.90
  10 -13   0  131.39    7.10
 -10  13   0  130.09    8.00
 -10  13   0  142.09    7.40
 -10  13   0  129.79    7.90
 -10  13   0  130.09    7.60
 -10  13   0  133.49    6.90
  10  13   0  134.99    6.30
 -11 -13   0  115.29    5.90
  11 -13   0  104.39    6.40
  11 -13   0   94.89    6.70
  11 -13   0  112.39    6.70
 -11 -13   0  107.09    5.90
 -11 -13   0  122.29    5.50
  11 -13   0  115.99    6.40
 -11 -13   0  115.19    5.70
  11 -13   0  109.39    6.60
 -11  13   0   97.79    7.00
 -11  13   0  101.69    8.60
 -11  13   0  108.19    7.00
 -11  13   0   98.09    9.10
 -12 -13   0   20.60    2.60
  12 -13   0   20.60    3.20
 -12 -13   0   25.00    2.80
  12 -13   0   13.80    3.20
  12 -13   0   15.20    2.90
  12 -13   0   14.70    2.90
 -12 -13   0   22.30    3.00
 -12 -13   0   29.90    4.30
  12  13   0   18.90    3.10
 -12  13   0   12.50    3.90
 -12  13   0   13.20    4.00
 -12  13   0   22.50    6.80
 -12  13   0   13.50    4.00
 -13 -13   0    1.70    2.30
 -13 -13   0    0.70    2.30
  13 -13   0    2.00    2.70
  13 -13   0    0.40    2.50
  13 -13   0   -3.70    2.60
 -13 -13   0    2.40    2.90
 -13 -13   0    3.20    2.60
  13 -13   0    1.20    2.70
 -13 -13   0    1.70    2.30
 -13  13   0    3.90    3.90
  13  13   0   -0.70    3.00
 -13  13   0   -3.90    3.80
 -13  13   0    5.40    4.00
  14 -13   0   21.40    3.50
 -14 -13   0   35.20    4.60
  14 -13   0   20.90    3.50
  14 -13   0   27.50    3.90
  14 -13   0   25.30    4.10
 -14 -13   0   28.00    3.60
 -14 -13   0   29.10    4.20
 -14 -13   0   22.40    3.40
 -14  13   0   24.90    5.20
 -14  13   0   33.40    5.40
 -14  13   0   26.00    5.30
  15 -13   0  100.59    7.60
  15 -13   0  115.39    8.30
  15 -13   0  120.49    7.90
 -15 -13   0  115.29    7.30
  15 -13   0  117.89    8.40
 -15 -13   0  115.19    7.30
 -15  13   0  143.69   10.20
 -15  13   0  122.99   10.00
   0 -14   0 1446.96   46.50
   0 -14   0 1379.46   45.90
   0 -14   0 1433.66   46.10
   0 -14   0 1387.06   45.70
   0 -14   0 1385.76   46.00
   0  14   0 1367.76   46.60
   0  14   0 1396.06   46.20
   0  14   0 1219.88   46.50
   0  14   0 1386.86   45.80
  -1 -14   0  112.99    4.30
   1 -14   0  118.99    5.00
  -1 -14   0  114.19    4.80
   1 -14   0  120.29    5.40
  -1 -14   0  122.19    5.20
  -1 -14   0  108.79    4.60
   1 -14   0  127.39    4.70
   1 -14   0  127.09    5.00
  -1 -14   0  106.89    5.10
  -1  14   0  110.19    5.30
  -1  14   0  115.29    5.00
   1  14   0  110.69    4.70
   1  14   0  113.49    5.40
  -1  14   0  120.59    5.60
   1  14   0  120.89    4.50
  -1  14   0  119.29    5.30
   1  14   0  111.99    5.00
   2 -14   0    2.10    1.40
   2 -14   0    0.80    1.00
  -2 -14   0    1.10    1.10
  -2 -14   0    0.30    1.30
   2 -14   0    0.80    1.20
  -2 -14   0    0.80    1.00
   2 -14   0   -0.50    0.90
  -2  14   0    2.90    1.20
   2  14   0    0.50    0.70
  -2  14   0    0.80    1.30
  -2  14   0    0.90    1.30
  -2  14   0    0.50    1.50
   2  14   0   -0.40    0.90
  -3 -14   0  257.17    9.60
   3 -14   0  261.87   10.30
   3 -14   0  272.07    9.80
   3 -14   0  266.17   10.10
   3 -14   0  275.17   10.00
  -3 -14   0  270.17    9.80
  -3 -14   0  269.47   10.40
  -3  14   0  273.47   10.10
  -3  14   0  261.47   10.20
  -3  14   0  247.68   10.30
   4 -14   0  206.98    8.00
   4 -14   0  184.68    8.00
   4 -14   0  205.78    8.00
   4 -14   0  205.08    8.30
  -4 -14   0  203.88    7.50
  -4 -14   0  210.88    7.60
   4 -14   0  188.18    7.80
  -4  14   0  193.78    8.20
  -4  14   0  207.58    8.20
  -4  14   0  188.78    7.60
  -4  14   0  187.48    7.30
  -4  14   0  206.08    8.20
  -5 -14   0  403.26   14.70
   5 -14   0  408.56   15.30
  -5 -14   0  407.76   14.30
   5 -14   0  411.76   15.40
  -5 -14   0  411.86   14.30
   5 -14   0  440.66   15.20
   5 -14   0  437.16   15.30
   5 -14   0  426.16   15.50
  -5 -14   0  421.16   14.70
  -5  14   0  427.76   15.60
  -5  14   0  423.46   15.20
  -5  14   0  423.26   15.50
   5  14   0  408.66   14.30
  -5  14   0  420.56   14.90
  -5  14   0  432.16   15.50
   6 -14   0   46.90    3.70
   6 -14   0   46.60    3.60
  -6 -14   0   45.80    2.60
   6 -14   0   53.09    3.80
  -6 -14   0   42.10    3.00
  -6 -14   0   44.20    2.70
  -6 -14   0   44.00    2.70
   6 -14   0   46.10    3.90
   6 -14   0   48.50    4.00
  -6  14   0   44.50    4.20
  -6  14   0   46.70    4.30
  -6  14   0   46.60    4.20
  -6  14   0   43.50    3.60
  -6  14   0   54.49    4.20
   6  14   0   44.00    2.50
  -7 -14   0   31.10    2.40
  -7 -14   0   25.40    2.80
  -7 -14   0   25.50    2.20
  -7 -14   0   29.60    2.40
   7 -14   0   30.80    3.60
   7 -14   0   28.80    3.50
   7 -14   0   33.80    3.50
   7 -14   0   26.90    3.40
  -7  14   0   25.20    3.50
   7  14   0   28.80    2.40
  -7  14   0   28.40    3.70
  -7  14   0   25.10    3.40
  -7  14   0   30.50    3.50
  -7  14   0   31.30    4.40
   8 -14   0   59.19    5.90
  -8 -14   0   67.39    3.70
  -8 -14   0   58.49    4.10
  -8 -14   0   64.29    3.00
   8 -14   0   67.19    4.60
   8 -14   0   65.69    4.40
  -8 -14   0   64.39    3.60
   8 -14   0   57.09    4.50
  -8 -14   0   66.09    3.50
  -8 -14   0   61.79    2.90
  -8  14   0   69.29    4.80
  -8  14   0   60.19    3.90
   8  14   0   62.79    3.60
  -8  14   0   63.29    5.30
  -8  14   0   62.59    5.50
  -8  14   0   64.29    5.40
  -8  14   0   60.99    5.00
   9 -14   0  205.08    9.10
   9 -14   0  221.18    9.20
  -9 -14   0  194.98    7.50
  -9 -14   0  196.38    7.90
   9 -14   0  190.78    8.80
   9 -14   0  210.48    9.00
  -9 -14   0  179.58    7.90
   9 -14   0  200.18    9.00
  -9 -14   0  194.28    8.00
  -9 -14   0  201.58    7.90
  -9  14   0  193.48    9.70
  -9  14   0  206.58    8.30
  -9  14   0  203.08    9.30
  -9  14   0  219.38    9.90
  -9  14   0  193.38    9.40
  -9  14   0  209.68    9.70
  10 -14   0   46.50    4.60
  10 -14   0   47.70    4.40
  10 -14   0   43.60    4.80
 -10 -14   0   43.50    3.80
  10 -14   0   45.20    4.60
 -10 -14   0   47.90    4.00
  10 -14   0   47.00    4.50
 -10 -14   0   47.50    3.20
 -10 -14   0   51.69    3.60
 -10  14   0   57.29    5.90
 -10  14   0   49.50    5.90
 -10  14   0   33.00    4.60
  10  14   0   45.80    3.70
 -10  14   0   38.80    5.30
 -10  14   0   48.10    5.30
 -10  14   0   47.20    4.60
 -11 -14   0    1.90    2.10
 -11 -14   0   -3.20    2.00
  11 -14   0   -1.80    2.10
  11 -14   0    1.60    2.20
 -11 -14   0    0.60    1.70
  11 -14   0    2.20    2.30
 -11 -14   0    3.10    1.80
 -11 -14   0    0.70    1.80
  11 -14   0   -0.40    2.60
 -11  14   0    2.50    3.10
 -11  14   0   -1.00    3.00
 -11  14   0    1.70    3.70
 -11  14   0    4.60    4.10
  11  14   0    1.30    2.20
  12 -14   0   72.49    6.00
 -12 -14   0   74.09    5.40
 -12 -14   0   88.19    5.00
 -12 -14   0   77.59    5.00
 -12 -14   0   86.89    5.10
  12 -14   0   96.99    6.50
  12 -14   0   80.09    5.80
  12 -14   0   75.29    5.90
 -12 -14   0   89.09    5.80
 -12  14   0   74.59    7.10
 -12  14   0   86.29    7.80
  12  14   0   81.89    8.40
 -12  14   0   73.59    7.30
 -12  14   0   80.89    7.90
 -13 -14   0  144.29    8.10
 -13 -14   0  154.68    7.20
 -13 -14   0  145.19    7.20
  13 -14   0  157.18    8.30
  13 -14   0  140.29    8.40
  13 -14   0  146.49    8.70
  13 -14   0  136.49    8.00
 -13 -14   0  148.79    7.50
 -13  14   0  146.19    9.70
 -13  14   0  154.18   10.00
 -13  14   0  144.99   10.10
  13  14   0  145.19    8.20
  14 -14   0   34.80    4.40
  14 -14   0   44.20    4.90
 -14 -14   0   41.60    5.30
  14 -14   0   42.80    6.20
 -14 -14   0   49.00    6.10
 -14 -14   0   45.10    4.70
  14 -14   0   36.30    4.30
 -14 -14   0   42.40    4.80
 -14  14   0   37.90    6.00
 -14  14   0   44.60    6.20
  15 -14   0   -0.90    3.50
  15 -14   0    6.90    3.30
  15 -14   0   10.10    3.30
 -15 -14   0    3.90    3.10
  15 -14   0   10.40    3.80
 -15 -14   0    2.40    3.20
 -15  14   0   -0.10    5.00
 -15  14   0   11.40    6.10
 -15  14   0    2.40    5.10
   0 -15   0   -0.10    1.30
   0 -15   0    1.90    1.10
   0 -15   0    1.60    1.30
   0 -15   0    1.00    0.90
   0 -15   0    1.60    1.20
   0  15   0    1.50    1.50
   0  15   0    1.40    1.20
   0  15   0    1.60    1.10
   1 -15   0  157.28    6.60
  -1 -15   0  154.98    6.40
   1 -15   0  153.38    5.80
   1 -15   0  156.08    6.10
  -1 -15   0  153.08    6.00
  -1 -15   0  150.38    5.40
  -1 -15   0  151.78    6.20
   1 -15   0  136.39    6.00
  -1 -15   0  142.79    5.70
   1  15   0  140.49    5.70
  -1  15   0  144.39    6.40
  -1  15   0  129.19    6.00
   1  15   0  145.99    5.50
  -1  15   0  148.39    6.00
   2 -15   0  189.38    7.20
  -2 -15   0  198.38    7.30
  -2 -15   0  195.08    7.90
   2 -15   0  196.28    8.00
  -2 -15   0  194.38    6.70
  -2 -15   0  188.78    7.60
  -2 -15   0  194.68    6.90
   2 -15   0  198.88    7.60
   2 -15   0  182.58    7.60
  -2  15   0  192.28    7.50
  -2  15   0  180.38    7.60
  -2  15   0  151.28    9.10
   2  15   0  192.88    6.70
   2  15   0  192.58    6.90
  -3 -15   0  491.45   17.10
  -3 -15   0  495.35   17.70
   3 -15   0  497.75   17.30
   3 -15   0  480.25   17.30
   3 -15   0  494.85   17.00
  -3 -15   0  483.05   16.80
   3 -15   0  501.05   17.60
  -3  15   0  482.65   17.30
  -3  15   0  439.26   18.00
  -3  15   0  490.05   17.50
  -4 -15   0    1.20    1.20
   4 -15   0    2.10    1.40
  -4 -15   0    4.00    1.10
   4 -15   0    2.50    1.50
   4 -15   0    6.00    1.60
  -4 -15   0    2.40    1.50
  -4  15   0    1.90    2.00
  -4  15   0    1.30    1.10
  -4  15   0    1.30    1.80
  -4  15   0    0.60    1.60
   5 -15   0   42.90    3.40
  -5 -15   0   40.10    2.80
   5 -15   0   38.20    3.80
   5 -15   0   34.70    3.20
   5 -15   0   30.00    3.70
  -5 -15   0   41.20    2.30
  -5 -15   0   43.70    2.30
   5 -15   0   35.30    3.40
  -5 -15   0   43.50    2.90
  -5  15   0   35.20    3.80
  -5  15   0   32.20    3.70
  -5  15   0   37.50    3.80
  -5  15   0   32.40    2.90
  -5  15   0   33.50    4.10
  -6 -15   0  398.46   14.40
   6 -15   0  419.56   15.50
   6 -15   0  416.16   15.50
  -6 -15   0  414.86   14.60
   6 -15   0  423.76   15.70
   6 -15   0  434.76   15.50
  -6 -15   0  412.36   14.80
   6 -15   0  420.46   15.30
  -6 -15   0  400.56   14.40
   6  15   0  397.46   14.30
  -6  15   0  425.06   15.10
  -6  15   0  424.06   15.90
  -6  15   0  426.06   15.40
  -6  15   0  423.96   15.70
  -6  15   0  428.06   15.90
   7 -15   0   50.19    4.10
  -7 -15   0   52.29    3.40
   7 -15   0   52.09    4.10
  -7 -15   0   52.49    3.00
  -7 -15   0   50.69    2.90
   7 -15   0   54.29    4.10
  -7 -15   0   49.80    2.90
  -7  15   0   47.40    4.70
  -7  15   0   55.99    5.00
  -7  15   0   48.50    4.20
   7  15   0   53.09    2.90
  -7  15   0   50.19    4.90
  -7  15   0   53.89    5.20
   8 -15   0    7.00    2.10
   8 -15   0    7.70    2.20
  -8 -15   0    9.40    1.60
  -8 -15   0    8.50    1.20
  -8 -15   0    8.10    1.60
  -8 -15   0    6.30    1.50
   8 -15   0   11.80    2.50
  -8 -15   0    8.50    1.80
   8 -15   0    9.60    2.40
   8  15   0    8.60    1.60
  -8  15   0    5.00    2.80
  -8  15   0   10.60    2.70
  -8  15   0    9.90    3.10
  -8  15   0   10.40    2.50
  -8  15   0    9.40    3.10
   9 -15   0    2.10    2.00
  -9 -15   0   -0.60    1.40
   9 -15   0   -2.10    1.90
   9 -15   0    0.80    2.30
   9 -15   0    2.00    2.00
   9 -15   0   -0.40    2.20
  -9 -15   0    1.10    1.00
  -9 -15   0   -0.70    1.60
  -9 -15   0   -1.20    1.60
  -9 -15   0    0.30    1.10
  -9 -15   0    0.50    1.50
  -9  15   0   -0.20    2.90
  -9  15   0   -0.70    3.10
  -9  15   0    2.20    2.50
  -9  15   0   -2.00    2.90
   9  15   0    1.60    1.70
  -9  15   0    0.70    2.90
  -9  15   0    1.60    1.70
  -9  15   0    2.10    2.00
  10 -15   0  128.79    6.80
  10 -15   0  116.19    7.10
  10 -15   0  122.79    6.70
 -10 -15   0  129.09    5.40
  10 -15   0  124.89    6.90
  10 -15   0  119.79    7.10
 -10 -15   0  128.89    5.80
 -10 -15   0  119.49    6.20
 -10  15   0  139.29    8.20
 -10  15   0  125.19    6.60
 -10  15   0  128.59    8.30
 -10  15   0  127.49    7.50
 -10  15   0  105.09    7.70
  11 -15   0   75.69    6.10
 -11 -15   0   87.69    4.80
  11 -15   0   81.19    6.20
 -11 -15   0   87.69    4.80
  11 -15   0   79.79    6.00
  11 -15   0   76.99    5.90
 -11 -15   0   79.99    5.20
 -11 -15   0   85.29    5.30
 -11 -15   0   88.69    4.50
 -11  15   0   75.79    9.10
  11  15   0   75.69    5.00
 -11  15   0   79.69    8.00
 -11  15   0   76.39    6.20
 -11  15   0   79.79    6.90
  12 -15   0    0.50    2.40
 -12 -15   0   -1.40    2.30
  12 -15   0    5.50    2.90
 -12 -15   0   -0.90    2.60
 -12 -15   0    0.90    2.10
  12 -15   0    3.70    3.20
  12 -15   0   -0.30    2.60
 -12 -15   0   -1.40    2.10
 -12  15   0   -1.40    3.60
 -12  15   0    2.00    4.10
 -12  15   0    2.10    3.80
 -12  15   0   -0.40    4.00
  12  15   0   -0.50    2.40
 -13 -15   0    5.00    2.50
  13 -15   0    4.00    3.10
  13 -15   0    5.60    3.00
 -13 -15   0    4.00    3.20
 -13 -15   0    5.10    2.60
  13 -15   0    6.40    3.10
 -13 -15   0    6.70    2.40
  13 -15   0   12.00    3.10
 -13  15   0    4.70    4.00
 -13  15   0   11.00    4.70
 -13  15   0    0.90    4.40
  14 -15   0    5.00    3.70
  14 -15   0   10.30    3.60
 -14 -15   0    3.70    3.50
 -14 -15   0    4.60    3.10
 -14 -15   0   15.00    3.00
  14 -15   0    6.20    3.20
  14 -15   0    9.30    3.50
 -14  15   0    7.60    5.40
 -14  15   0    8.50    5.30
 -14  15   0   11.20    5.20
   0 -16   0   81.09    3.60
   0 -16   0   75.09    4.40
   0 -16   0   79.39    3.90
   0 -16   0   78.49    4.10
   0 -16   0   86.09    4.00
   0  16   0   76.69    4.00
   0  16   0   79.49    4.40
   0  16   0   78.19    3.70
  -1 -16   0   51.69    2.60
   1 -16   0   61.39    3.40
  -1 -16   0   55.99    3.70
  -1 -16   0   54.49    3.70
   1 -16   0   56.79    3.90
   1 -16   0   56.29    3.00
   1 -16   0   52.19    3.50
  -1 -16   0   53.79    3.20
  -1 -16   0   50.99    3.10
   1  16   0   47.20    3.00
   1  16   0   53.79    2.80
  -1  16   0   49.50    3.90
  -1  16   0   53.69    3.30
  -1  16   0   50.69    4.40
  -2 -16   0   16.50    2.40
  -2 -16   0   21.20    2.70
   2 -16   0   21.00    2.90
   2 -16   0   20.30    2.30
   2 -16   0   26.20    3.20
  -2 -16   0   20.60    2.30
  -2 -16   0   15.70    2.10
   2 -16   0   24.10    2.50
  -2 -16   0   20.20    1.60
   2  16   0   24.00    1.70
  -2  16   0   19.40    2.90
  -2  16   0   23.20    2.60
  -2  16   0   22.80    2.80
  -3 -16   0   67.59    4.50
   3 -16   0   61.19    4.20
  -3 -16   0   70.29    3.90
   3 -16   0   73.19    4.10
   3 -16   0   73.49    4.50
   3 -16   0   61.99    3.70
  -3 -16   0   71.89    3.60
  -3 -16   0   63.79    2.90
  -3  16   0   66.59    4.50
  -3  16   0   62.49    4.10
  -4 -16   0  133.49    5.10
   4 -16   0  136.09    6.40
  -4 -16   0  136.19    5.70
  -4 -16   0  140.69    5.90
  -4 -16   0  127.49    5.10
   4 -16   0  134.89    6.00
   4 -16   0  143.99    6.20
   4 -16   0  148.19    6.70
  -4 -16   0  143.89    6.80
  -4  16   0  133.89    6.60
  -4  16   0  124.59    6.60
  -4  16   0  131.79    6.50
   5 -16   0    7.60    1.70
   5 -16   0    5.00    2.10
  -5 -16   0   10.10    1.30
  -5 -16   0    8.30    1.50
   5 -16   0    7.40    1.80
  -5 -16   0   12.60    2.60
  -5 -16   0    9.20    1.70
  -5 -16   0    8.90    1.20
   5 -16   0    7.40    2.00
  -5  16   0    5.70    1.90
  -5  16   0    4.80    2.10
  -5  16   0   13.70    2.70
  -5  16   0    5.80    2.10
  -5  16   0    5.20    1.50
   6 -16   0   27.90    3.70
   6 -16   0   21.90    2.60
  -6 -16   0   30.90    3.70
  -6 -16   0   27.90    2.30
   6 -16   0   26.10    3.50
   6 -16   0   26.00    3.00
  -6 -16   0   27.40    2.60
  -6 -16   0   25.60    2.20
   6 -16   0   25.00    2.90
  -6 -16   0   27.40    2.80
  -6  16   0   23.80    3.20
  -6  16   0   25.80    3.00
  -6  16   0   22.20    3.20
  -6  16   0   22.10    3.10
  -6  16   0   26.10    3.40
  -7 -16   0    8.00    1.50
  -7 -16   0    8.90    1.50
   7 -16   0    7.60    2.30
   7 -16   0   11.10    2.30
  -7 -16   0    9.80    1.80
   7 -16   0    8.20    2.20
  -7 -16   0    8.30    1.50
   7 -16   0    6.90    2.10
  -7  16   0    9.00    3.00
  -7  16   0    8.00    2.30
   7  16   0    8.90    1.30
  -7  16   0    8.60    2.80
  -7  16   0   10.80    2.80
  -7  16   0    9.30    2.80
   8 -16   0   50.99    4.70
  -8 -16   0   55.59    3.10
   8 -16   0   56.89    4.60
   8 -16   0   55.09    4.80
  -8 -16   0   56.99    3.50
  -8 -16   0   64.79    3.70
   8 -16   0   52.79    4.90
  -8 -16   0   64.09    3.60
   8 -16   0   58.89    4.80
  -8 -16   0   61.99    3.80
  -8  16   0   56.89    5.80
  -8  16   0   46.30    5.60
  -8  16   0   57.19    5.80
  -8  16   0   52.79    4.80
  -8  16   0   38.50    5.30
   8  16   0   55.59    3.30
   9 -16   0   38.50    4.40
   9 -16   0   32.20    4.10
  -9 -16   0   35.10    2.40
   9 -16   0   25.40    3.20
  -9 -16   0   39.60    3.50
  -9 -16   0   32.80    3.10
  -9 -16   0   39.10    3.60
   9 -16   0   38.00    4.70
  -9 -16   0   39.00    3.20
   9 -16   0   31.90    4.30
  -9  16   0   45.90    6.00
  -9  16   0   35.30    4.40
  -9  16   0   34.80    3.90
   9  16   0   35.40    3.10
  -9  16   0   31.70    4.20
 -10 -16   0    2.50    1.30
  10 -16   0    2.60    2.30
  10 -16   0   11.40    2.80
  10 -16   0    0.00    2.30
 -10 -16   0    0.60    2.20
  10 -16   0    2.40    3.00
  10 -16   0   -0.10    2.30
 -10 -16   0    3.00    1.90
 -10 -16   0    2.50    1.60
  10  16   0    2.90    1.90
 -10  16   0    2.40    2.10
 -10  16   0    5.10    3.80
 -10  16   0    1.20    3.60
 -10  16   0    4.00    3.20
 -10  16   0    5.30    2.40
 -11 -16   0    1.10    1.50
  11 -16   0    1.30    2.50
  11 -16   0   -2.80    2.50
  11 -16   0   -1.40    2.40
 -11 -16   0    1.90    1.90
 -11 -16   0   -0.10    2.00
  11 -16   0   -5.80    2.70
 -11 -16   0   -0.20    2.10
 -11 -16   0    2.10    2.40
 -11  16   0    0.30    4.40
 -11  16   0    0.50    2.70
 -11  16   0    5.10    3.80
 -11  16   0   -2.30    4.10
 -11  16   0   -1.50    3.10
 -12 -16   0   85.09    5.50
 -12 -16   0   73.99    5.90
  12 -16   0   75.99    6.20
 -12 -16   0   67.29    5.00
  12 -16   0   71.39    6.50
  12 -16   0   70.89    6.30
 -12 -16   0   80.39    4.90
  12 -16   0   68.59    6.00
 -12  16   0   84.69    8.10
 -12  16   0   80.89    6.90
 -12  16   0   78.49    8.70
 -12  16   0   77.69    9.10
  13 -16   0   84.79    6.80
 -13 -16   0   77.59    6.00
 -13 -16   0   70.69    6.50
  13 -16   0   85.89    6.60
  13 -16   0   71.59    6.60
 -13 -16   0   79.19    5.10
  13 -16   0   71.99    6.80
 -13  16   0   68.89    9.10
 -13  16   0   79.49    9.30
 -13  16   0   76.89   12.00
  14 -16   0    2.90    3.60
 -14 -16   0   -3.30    3.00
  14 -16   0    2.60    3.30
  14 -16   0   -1.60    3.40
  14 -16   0   -5.10    3.20
 -14 -16   0   -3.50    2.60
 -14  16   0   -1.50    5.30
 -14  16   0   -2.70    5.20
   0 -17   0   -0.70    1.50
   0 -17   0   -1.00    1.40
   0 -17   0    0.50    1.10
   0 -17   0    1.00    1.60
   0 -17   0    1.70    1.40
   0  17   0   -0.10    1.70
   0  17   0    1.30    1.40
   0  17   0   -1.30    1.30
  -1 -17   0    7.10    1.60
  -1 -17   0    9.10    1.30
   1 -17   0    9.30    1.70
  -1 -17   0    5.80    1.90
  -1 -17   0    7.10    1.60
   1 -17   0    7.10    1.80
   1 -17   0    9.50    1.40
   1 -17   0    9.60    1.90
  -1 -17   0    7.80    1.80
  -1  17   0   10.20    1.80
  -1  17   0    9.70    2.20
   1  17   0    7.10    1.50
  -2 -17   0   28.60    2.60
   2 -17   0   37.20    3.20
  -2 -17   0   30.50    3.70
  -2 -17   0   29.50    2.70
  -2 -17   0   31.10    2.20
   2 -17   0   38.00    3.40
   2 -17   0   33.40    2.80
  -2 -17   0   34.50    3.20
   2 -17   0   42.20    3.60
  -2  17   0   33.60    3.90
  -2  17   0   26.90    3.30
  -2  17   0   34.40    3.20
  -3 -17   0  193.38    7.20
   3 -17   0  181.28    8.00
  -3 -17   0  186.48    6.80
  -3 -17   0  192.78    8.30
   3 -17   0  182.48    7.60
  -3 -17   0  180.78    7.50
   3 -17   0  169.48    7.90
  -3 -17   0  184.88    6.50
   3 -17   0  174.48    7.30
  -3  17   0  170.78    7.60
  -3  17   0  170.08    8.10
   4 -17   0    6.30    1.80
  -4 -17   0    2.90    1.40
  -4 -17   0    3.40    1.40
  -4 -17   0    3.90    1.00
  -4 -17   0    3.60    1.20
   4 -17   0    4.70    2.10
   4 -17   0    3.30    2.00
  -4 -17   0    3.80    2.10
   4 -17   0    3.10    1.70
  -4  17   0    1.40    2.10
  -4  17   0    3.00    2.00
  -4  17   0    2.30    2.20
   5 -17   0    3.30    1.70
  -5 -17   0    5.20    1.20
   5 -17   0    1.70    1.70
  -5 -17   0    4.00    2.20
  -5 -17   0    5.70    1.60
  -5 -17   0    4.50    1.50
  -5 -17   0    3.40    1.20
   5 -17   0    6.80    2.10
   5 -17   0    3.30    1.80
  -5  17   0    3.60    2.40
  -5  17   0    3.00    1.40
  -5  17   0    3.90    2.30
  -5  17   0    4.50    2.30
  -6 -17   0   14.70    3.00
  -6 -17   0   18.50    2.10
   6 -17   0   18.10    2.60
  -6 -17   0   16.60    2.00
   6 -17   0   19.80    2.90
  -6 -17   0   15.10    1.70
  -6 -17   0   17.30    2.00
   6 -17   0   21.10    2.70
   6 -17   0   17.70    2.70
  -6  17   0   16.60    2.60
  -6  17   0   18.70    2.30
  -6  17   0   16.30    3.20
  -6  17   0   16.20    3.20
  -6  17   0   17.50    3.00
   7 -17   0   28.80    3.80
  -7 -17   0   29.50    3.80
   7 -17   0   38.30    3.90
  -7 -17   0   29.20    2.70
  -7 -17   0   31.00    3.00
   7 -17   0   26.00    3.80
   7 -17   0   26.70    5.20
  -7 -17   0   27.70    2.70
  -7 -17   0   30.20    2.80
  -7  17   0   27.40    3.40
  -7  17   0   24.30    3.70
  -7  17   0   20.70    3.50
  -8 -17   0   13.60    1.90
  -8 -17   0   14.70    2.20
   8 -17   0   12.50    2.80
  -8 -17   0   15.20    2.10
  -8 -17   0   14.30    2.00
   8 -17   0    8.40    2.30
   8 -17   0   14.60    2.80
  -8 -17   0   15.60    1.80
   8 -17   0   12.30    2.60
   8 -17   0   18.70    2.90
  -8  17   0   17.40    3.80
  -8  17   0   19.20    3.60
  -8  17   0   14.90    3.60
  -8  17   0   13.30    2.90
   8  17   0   15.50    2.20
  -8  17   0   11.30    3.60
   9 -17   0   18.90    3.20
  -9 -17   0   16.00    2.40
  -9 -17   0   17.30    2.20
   9 -17   0   14.60    3.10
   9 -17   0   12.90    2.80
   9 -17   0   14.30    2.90
  -9 -17   0   17.40    2.10
  -9 -17   0   18.20    2.40
  -9 -17   0   17.20    2.20
   9 -17   0   14.80    3.10
  -9  17   0   15.20    3.30
  -9  17   0   12.40    3.80
  -9  17   0   12.70    4.00
   9  17   0   17.20    2.00
  -9  17   0   13.40    4.00
 -10 -17   0   -0.30    2.30
  10 -17   0   -1.90    2.10
  10 -17   0   -2.40    2.50
  10 -17   0   -4.50    2.40
  10 -17   0   -0.50    2.30
 -10 -17   0    0.20    2.10
 -10 -17   0   -0.10    1.80
 -10  17   0   -5.30    3.70
  10  17   0   -0.80    1.70
 -10  17   0   -1.60    3.30
 -11 -17   0    8.20    2.70
  11 -17   0    0.20    2.80
  11 -17   0    3.80    3.10
  11 -17   0    2.80    2.50
 -11 -17   0    2.50    2.70
 -11 -17   0   -0.90    2.10
  11 -17   0    1.80    2.70
 -11 -17   0    7.30    2.10
 -11  17   0    2.50    4.50
 -11  17   0    3.60    3.80
 -11  17   0    3.10    4.50
  11  17   0    5.70    3.00
  12 -17   0    5.50    2.80
  12 -17   0   13.40    3.30
  12 -17   0    9.10    3.20
  12 -17   0   10.50    3.40
 -12 -17   0    6.60    2.50
 -12 -17   0    6.10    1.90
 -12 -17   0   14.00    3.20
 -12  17   0   10.80    5.30
 -12  17   0    6.00    5.10
 -12  17   0    6.90    5.30
 -13 -17   0   -2.40    2.70
  13 -17   0    7.80    3.50
 -13 -17   0    1.00    2.20
  13 -17   0    3.10    3.10
  13 -17   0    3.20    3.40
  13 -17   0    4.40    3.00
 -13  17   0   -6.40    5.20
 -13  17   0   -8.40    5.10
   0 -18   0   -1.80    1.70
   0 -18   0    1.80    1.40
   0 -18   0    0.70    1.50
   0 -18   0   -1.60    1.60
   0 -18   0   -2.30    1.10
   0  18   0   -1.70    1.30
   0  18   0   -1.50    1.80
   0  18   0   -0.30    1.60
  -1 -18   0    1.30    1.60
  -1 -18   0   -0.90    1.80
   1 -18   0    0.10    1.40
  -1 -18   0   -0.30    1.40
  -1 -18   0    1.00    1.50
   1 -18   0    2.90    1.80
  -1 -18   0    2.00    1.10
   1 -18   0    1.70    1.80
   1 -18   0    2.50    1.30
  -1  18   0    2.20    1.60
  -1  18   0    1.70    2.00
   1  18   0    1.80    1.20
   1  18   0    0.60    1.40
  -2 -18   0   39.20    2.50
  -2 -18   0   39.20    3.20
   2 -18   0   47.80    3.40
   2 -18   0   40.60    4.00
   2 -18   0   44.40    3.10
  -2 -18   0   44.70    4.10
  -2 -18   0   39.00    3.60
   2 -18   0   42.90    4.10
  -2 -18   0   39.60    3.00
  -2  18   0   43.00    4.40
  -2  18   0   47.50    3.70
  -2  18   0   39.30    3.80
  -3 -18   0   48.00    3.10
   3 -18   0   58.99    3.80
   3 -18   0   47.90    6.60
   3 -18   0   52.49    3.60
  -3 -18   0   49.30    2.70
  -3 -18   0   54.69    4.70
  -3 -18   0   50.49    3.70
   3 -18   0   45.80    4.20
  -3 -18   0   52.39    3.30
  -3  18   0   42.10    5.70
  -3  18   0   55.59    4.20
  -3  18   0   52.59    4.70
  -4 -18   0   22.30    2.60
  -4 -18   0   21.70    2.80
   4 -18   0   26.50    3.30
   4 -18   0   25.70    3.60
   4 -18   0   17.80    2.30
  -4 -18   0   18.80    2.00
  -4 -18   0   15.50    2.80
  -4 -18   0   19.10    2.30
   4 -18   0   14.40    2.60
  -4  18   0   21.40    3.10
  -4  18   0   23.20    3.10
  -4  18   0   20.20    2.80
  -5 -18   0    9.70    1.50
   5 -18   0   14.00    2.20
  -5 -18   0   11.80    1.80
  -5 -18   0    9.80    1.80
   5 -18   0   11.10    2.60
   5 -18   0   11.60    2.40
  -5 -18   0    9.90    1.40
   5 -18   0   11.20    2.10
  -5 -18   0    5.70    2.60
  -5  18   0   11.90    3.10
  -5  18   0   15.50    2.90
  -5  18   0   14.90    2.90
   6 -18   0   22.70    2.80
  -6 -18   0   19.20    2.50
   6 -18   0   19.40    2.80
  -6 -18   0   20.80    2.40
  -6 -18   0   26.60    3.70
   6 -18   0   20.50    2.80
   6 -18   0   17.90    2.90
  -6 -18   0   22.10    2.80
  -6 -18   0   21.80    2.80
  -6  18   0   16.90    3.30
  -6  18   0   19.60    3.30
  -6  18   0   21.30    3.60
  -6  18   0   25.20    3.00
  -6  18   0   20.40    2.40
  -7 -18   0    0.60    1.50
  -7 -18   0    1.30    1.50
   7 -18   0    0.20    2.40
  -7 -18   0    1.20    1.70
  -7 -18   0   -1.40    2.60
   7 -18   0   -2.10    2.20
  -7 -18   0    1.20    1.50
   7 -18   0    0.00    2.10
  -7  18   0    2.30    2.60
  -7  18   0   -1.70    2.60
  -7  18   0    2.40    2.30
  -7  18   0    4.60    3.10
  -7  18   0    1.10    3.00
  -8 -18   0   14.10    1.90
  -8 -18   0   14.00    2.20
   8 -18   0   12.80    2.80
   8 -18   0   16.00    2.80
  -8 -18   0   15.00    3.90
   8 -18   0   12.90    2.80
  -8 -18   0   17.50    2.10
  -8 -18   0   17.10    2.30
   8 -18   0   14.20    3.10
  -8 -18   0   17.70    2.10
   8 -18   0   17.90    2.90
  -8  18   0   17.20    4.00
  -8  18   0   16.30    3.10
  -8  18   0   17.80    3.70
  -8  18   0   20.60    3.70
   9 -18   0   20.90    3.20
  -9 -18   0   17.40    2.40
  -9 -18   0   16.40    3.90
  -9 -18   0   19.60    2.30
   9 -18   0   14.60    3.10
   9 -18   0   16.20    3.00
  -9 -18   0   18.30    2.50
   9 -18   0   19.50    3.00
  -9 -18   0   18.00    2.70
  -9 -18   0   16.90    2.50
   9 -18   0   19.00    3.50
  -9  18   0   20.70    3.60
   9  18   0   15.90    1.90
  -9  18   0   19.30    4.10
  -9  18   0   18.20    4.40
  10 -18   0    1.60    2.90
  10 -18   0   -1.40    2.20
 -10 -18   0   -0.90    1.90
  10 -18   0   -1.10    2.50
 -10 -18   0   -1.10    2.20
  10 -18   0    3.00    2.60
 -10 -18   0   -2.40    3.20
 -10 -18   0    5.90    2.50
 -10  18   0   -1.10    3.50
 -10  18   0   -1.90    4.10
  10  18   0   -0.90    2.10
 -10  18   0   -0.10    4.10
 -11 -18   0   37.10    5.40
 -11 -18   0   54.09    4.60
  11 -18   0   43.40    5.50
 -11 -18   0   50.39    4.30
 -11 -18   0   47.40    4.40
 -11 -18   0   47.80    5.00
  11 -18   0   49.60    5.80
  11 -18   0   43.00    5.80
  11 -18   0   45.70    5.50
 -11  18   0   45.60    6.10
 -11  18   0   39.30    5.10
 -11  18   0   45.50    6.30
 -12 -18   0    4.90    4.20
  12 -18   0    1.30    3.20
  12 -18   0    9.50    3.30
 -12 -18   0    0.70    2.40
  12 -18   0    8.30    3.20
  12 -18   0    6.10    3.20
 -12 -18   0    0.70    2.40
 -12  18   0    6.00    5.40
 -12  18   0    8.50    5.50
 -12  18   0    4.10    5.40
   0 -19   0    1.20    1.80
   0 -19   0    1.80    1.30
   0 -19   0    1.20    1.50
   0 -19   0    2.40    1.80
   0  19   0    3.60    1.80
   0  19   0    1.00    1.50
   0  19   0   -1.90    2.20
   1 -19   0   39.20    3.80
  -1 -19   0   42.60    3.90
  -1 -19   0   38.90    3.30
  -1 -19   0   50.89    3.90
   1 -19   0   40.00    4.70
   1 -19   0   38.00    3.10
  -1 -19   0   44.60    2.80
  -1 -19   0   46.50    3.40
   1 -19   0   43.30    3.40
   1  19   0   41.00    3.20
  -1  19   0   35.70    3.50
   1  19   0   39.30    2.80
  -1  19   0   41.60    4.50
   2 -19   0   16.60    2.30
  -2 -19   0   18.30    2.10
  -2 -19   0   13.90    2.60
   2 -19   0   17.00    2.50
  -2 -19   0   14.70    2.00
  -2 -19   0   13.70    2.20
  -2 -19   0   14.40    2.00
   2 -19   0   12.00    2.30
   2 -19   0   13.10    2.00
  -2  19   0   14.20    2.70
  -2  19   0   17.60    2.60
  -2  19   0   16.50    2.40
  -3 -19   0  119.89    5.00
  -3 -19   0  138.59    5.70
  -3 -19   0  141.89    6.10
   3 -19   0  131.49    6.80
  -3 -19   0  126.89    6.80
   3 -19   0  126.49    5.90
   3 -19   0  120.69    6.00
   3 -19   0  114.49    6.30
  -3 -19   0  118.29    5.40
  -3  19   0  123.79    6.30
  -3  19   0  126.69    6.90
  -3  19   0  130.19    6.90
   4 -19   0   10.80    2.10
   4 -19   0   14.50    2.70
   4 -19   0    7.00    2.40
  -4 -19   0   10.90    2.80
  -4 -19   0   11.80    1.90
  -4 -19   0   12.40    1.70
  -4 -19   0    9.10    1.50
  -4 -19   0   11.50    2.00
   4 -19   0   10.40    2.00
  -4  19   0    8.70    2.70
  -4  19   0    6.60    2.70
  -4  19   0    9.80    2.70
  -5 -19   0    3.30    2.80
   5 -19   0    9.90    2.20
   5 -19   0    8.10    2.30
  -5 -19   0    5.80    1.60
   5 -19   0    7.70    2.20
  -5 -19   0    4.80    1.40
  -5 -19   0    3.50    1.70
  -5 -19   0    5.50    1.90
   5 -19   0    6.90    2.50
  -5  19   0    5.70    2.90
  -5  19   0    5.60    2.70
  -5  19   0    4.20    3.00
   6 -19   0   57.49    4.70
  -6 -19   0   67.99    3.90
  -6 -19   0   68.49    4.00
  -6 -19   0   62.09    3.50
   6 -19   0   67.99    4.60
   6 -19   0   57.09    5.00
  -6 -19   0   56.79    3.70
  -6 -19   0   64.09    6.10
   6 -19   0   58.49    5.20
  -6  19   0   56.99    5.90
  -6  19   0   55.89    6.00
  -6  19   0   58.69    5.80
  -7 -19   0   26.30    3.30
   7 -19   0   32.50    4.20
   7 -19   0   27.10    3.30
   7 -19   0   28.70    3.30
  -7 -19   0   30.80    3.20
  -7 -19   0   31.20    4.30
  -7 -19   0   25.40    3.00
  -7 -19   0   27.40    3.10
  -7  19   0   29.80    4.00
  -7  19   0   29.20    4.40
  -7  19   0   25.50    3.20
  -7  19   0   24.80    4.10
   8 -19   0   10.10    2.80
  -8 -19   0   14.90    2.10
  -8 -19   0   16.30    2.40
  -8 -19   0   11.40    3.80
  -8 -19   0   17.60    2.30
   8 -19   0   19.80    3.00
  -8 -19   0   17.20    2.20
   8 -19   0   12.90    3.00
   8 -19   0   16.30    3.00
  -8 -19   0   12.00    1.90
  -8  19   0   12.50    4.20
  -8  19   0   15.50    3.10
  -8  19   0   18.10    3.60
  -9 -19   0    5.70    2.00
  -9 -19   0    8.60    2.30
   9 -19   0    9.60    2.90
  -9 -19   0    7.50    1.60
  -9 -19   0    7.90    3.90
   9 -19   0    8.90    2.80
  -9 -19   0    5.60    2.00
  -9 -19   0    7.50    2.30
   9 -19   0    4.50    2.40
   9 -19   0    8.20    2.90
  -9  19   0    5.80    3.90
  -9  19   0    6.10    4.20
  -9  19   0    2.90    3.20
  10 -19   0   19.50    3.40
 -10 -19   0   23.40    2.70
  10 -19   0   29.00    3.90
  10 -19   0   17.70    3.10
 -10 -19   0   21.30    3.00
 -10 -19   0   26.70    2.40
  10 -19   0   20.60    3.60
 -10 -19   0   18.00    4.30
 -10 -19   0   22.40    2.80
 -10  19   0   24.50    4.90
 -10  19   0   22.30    5.30
 -10  19   0   20.70    4.00
  11 -19   0    8.10    3.00
  11 -19   0    8.10    3.40
  11 -19   0    8.50    3.00
  11 -19   0   12.20    3.10
 -11 -19   0    8.90    2.40
 -11 -19   0    8.20    2.50
 -11 -19   0    9.50    4.40
 -11  19   0    9.20    4.10
 -11  19   0    5.30    5.20
 -11  19   0    3.80    5.40
  12 -19   0   -2.80    3.40
  12 -19   0    2.70    3.30
  12 -19   0    6.70    3.40
  12 -19   0   -0.90    3.10
 -12 -19   0    2.10    2.50
 -12 -19   0    6.50    4.40
 -12  19   0    2.60    5.60
 -12  19   0    2.60    4.40
 -12  19   0    5.80    6.10
   0 -20   0  111.39    5.10
   0 -20   0  102.19    5.70
   0 -20   0  101.59    6.90
   0 -20   0  124.99    5.70
   0  20   0  125.39    5.30
   0  20   0  122.79    6.50
   0  20   0  120.39    5.70
  -1 -20   0   50.29    3.50
   1 -20   0   50.49    4.40
   1 -20   0   45.00    4.20
  -1 -20   0   44.50    4.20
   1 -20   0   41.70    3.30
  -1 -20   0   46.10    3.90
  -1 -20   0   49.10    3.10
   1 -20   0   49.50    3.80
  -1 -20   0   48.00    4.30
   1  20   0   51.09    3.40
   1  20   0   48.50    3.10
  -1  20   0   49.40    4.90
  -1  20   0   47.40    3.80
  -1  20   0   46.30    5.00
   2 -20   0   27.40    3.40
  -2 -20   0   20.30    2.30
   2 -20   0   21.50    3.00
   2 -20   0   22.80    3.60
  -2 -20   0   22.10    2.60
  -2 -20   0   22.80    3.10
  -2 -20   0   25.50    2.50
   2 -20   0   32.90    3.90
  -2 -20   0   22.00    2.90
  -2  20   0   29.50    3.60
  -2  20   0   21.20    2.80
  -2  20   0   24.30    3.20
  -3 -20   0   44.10    4.90
  -3 -20   0   47.60    3.90
   3 -20   0   37.80    3.70
  -3 -20   0   40.90    3.30
   3 -20   0   44.30    3.80
  -3 -20   0   43.20    2.80
   3 -20   0   39.10    4.10
  -3 -20   0   36.50    3.40
   3 -20   0   36.20    4.30
  -3  20   0   35.80    4.80
  -3  20   0   39.90    4.40
  -3  20   0   39.40    5.10
  -4 -20   0   44.90    5.10
  -4 -20   0   45.00    3.90
   4 -20   0   41.30    4.10
  -4 -20   0   42.50    3.50
  -4 -20   0   43.60    3.40
  -4 -20   0   41.90    3.00
   4 -20   0   47.00    4.50
   4 -20   0   45.80    3.90
   4 -20   0   50.09    4.80
  -4  20   0   50.49    5.50
  -4  20   0   50.99    4.90
  -4  20   0   44.00    5.50
   5 -20   0   61.29    4.60
  -5 -20   0   63.09    3.50
   5 -20   0   58.99    5.20
  -5 -20   0   72.29    4.40
  -5 -20   0   65.19    6.10
  -5 -20   0   68.49    3.90
  -5 -20   0   68.39    3.90
   5 -20   0   65.39    5.40
   5 -20   0   57.69    7.50
  -5  20   0   55.49    6.00
  -5  20   0   64.29    6.30
  -5  20   0   66.19    5.90
  -6 -20   0    1.60    1.80
   6 -20   0    0.20    2.20
  -6 -20   0    0.80    1.70
  -6 -20   0    3.30    1.70
  -6 -20   0    1.90    2.80
   6 -20   0   -1.00    2.50
   6 -20   0   -2.90    2.20
   6 -20   0   -0.70    2.20
  -6 -20   0    2.30    1.60
  -6  20   0    0.40    3.30
  -6  20   0   -3.90    3.40
  -6  20   0   -0.40    5.00
  -7 -20   0   27.20    4.30
   7 -20   0   23.20    3.30
  -7 -20   0   29.80    3.30
  -7 -20   0   29.60    3.40
  -7 -20   0   28.40    3.00
  -7 -20   0   28.80    3.30
   7 -20   0   26.20    3.20
   7 -20   0   32.80    3.90
  -7  20   0   24.50    4.70
  -7  20   0   24.80    4.10
  -8 -20   0   34.00    3.60
   8 -20   0   36.00    4.70
  -8 -20   0   27.80    4.70
   8 -20   0   30.40    3.60
   8 -20   0   30.00    4.00
   8 -20   0   25.60    3.60
  -8 -20   0   29.10    3.30
  -8 -20   0   39.10    3.50
  -8 -20   0   36.20    3.60
  -8 -20   0   39.00    3.40
  -8  20   0   34.50    5.20
  -8  20   0   26.80    4.10
  -8  20   0   28.60    3.90
  -9 -20   0    2.60    2.30
   9 -20   0   -0.40    2.70
   9 -20   0    0.80    2.60
  -9 -20   0    3.10    1.90
  -9 -20   0    3.70    2.90
  -9 -20   0    2.70    1.60
  -9 -20   0    0.50    3.70
   9 -20   0    3.00    2.80
  -9 -20   0    2.70    2.00
  -9  20   0    0.60    3.40
  -9  20   0    3.30    4.30
  -9  20   0    4.20    4.50
  10 -20   0   14.80    3.20
  10 -20   0   14.60    3.30
 -10 -20   0   18.70    2.70
 -10 -20   0   16.90    2.40
 -10 -20   0   15.70    4.80
  10 -20   0   10.50    3.30
  10 -20   0    8.50    3.00
 -10  20   0   17.60    5.30
 -10  20   0   14.80    5.10
 -10  20   0   14.00    6.50
  11 -20   0    1.40    3.00
  11 -20   0    2.50    3.30
  11 -20   0   -0.20    3.00
 -11 -20   0   -1.20    2.30
 -11 -20   0    1.70    4.70
  11 -20   0   -0.70    3.00
 -11  20   0    0.70    5.40
 -11  20   0   -4.90    5.60
   0 -21   0    2.70    2.10
   0 -21   0    1.80    1.60
   0 -21   0    0.90    1.80
   0 -21   0    3.70    2.10
   0  21   0    1.50    1.80
   0  21   0    3.70    2.20
   1 -21   0  174.08    7.50
  -1 -21   0  171.28    7.70
  -1 -21   0  170.88    7.50
  -1 -21   0  179.68    7.30
   1 -21   0  174.08    7.70
   1 -21   0  167.78    8.10
  -1 -21   0  170.88    6.90
  -1 -21   0  168.78    8.00
   1 -21   0  169.88    7.10
  -1  21   0  174.18    7.50
  -1  21   0  163.08    8.40
  -1  21   0  172.48    7.90
   2 -21   0   58.89    4.50
  -2 -21   0   56.29    3.50
  -2 -21   0   52.99    4.10
   2 -21   0   54.19    4.80
  -2 -21   0   61.39    4.00
   2 -21   0   64.99    4.10
  -2 -21   0   64.19    5.30
   2 -21   0   60.69    5.00
  -2  21   0   59.39    5.90
  -2  21   0   57.69    4.70
  -2  21   0   60.09    5.10
  -3 -21   0   57.29    3.70
   3 -21   0   54.99    5.20
  -3 -21   0   50.79    4.00
  -3 -21   0   48.10    3.30
   3 -21   0   51.29    4.10
  -3 -21   0   59.09    5.40
   3 -21   0   57.99    4.50
   3 -21   0   52.29    4.80
  -3 -21   0   58.99    4.50
  -3  21   0   55.39    6.00
  -3  21   0   57.69    5.50
  -3  21   0   58.89    5.00
  -4 -21   0   37.30    3.40
   4 -21   0   44.60    4.70
  -4 -21   0   38.90    4.10
   4 -21   0   38.90    4.80
  -4 -21   0   33.20    2.90
   4 -21   0   30.80    4.20
  -4 -21   0   37.20    3.50
  -4 -21   0   39.70    5.30
   4 -21   0   37.00    3.90
  -4  21   0   29.30    4.20
  -4  21   0   31.10    4.30
  -4  21   0   37.30    5.20
   5 -21   0    5.60    2.40
  -5 -21   0    8.90    2.00
  -5 -21   0    5.60    2.10
   5 -21   0    7.00    2.50
  -5 -21   0    6.30    3.20
  -5 -21   0    6.10    1.70
   5 -21   0    6.10    2.80
   5 -21   0    5.50    2.60
  -5 -21   0    7.20    1.90
  -5  21   0    6.80    3.40
  -5  21   0    5.30    3.10
  -5  21   0    5.60    3.70
   6 -21   0   50.79    5.60
  -6 -21   0   58.69    3.90
  -6 -21   0   67.29    4.40
  -6 -21   0   47.40    3.90
   6 -21   0   68.29    5.20
   6 -21   0   55.39    5.40
  -6 -21   0   54.29    3.60
   6 -21   0   47.40    4.90
  -6 -21   0   55.39    6.50
  -6  21   0   54.19    6.90
  -6  21   0   66.29    7.30
   7 -21   0   51.09    5.10
  -7 -21   0   54.39    3.70
  -7 -21   0   50.39    6.90
   7 -21   0   47.40    5.30
  -7 -21   0   63.39    4.30
  -7 -21   0   57.39    4.00
   7 -21   0   59.39    5.30
  -7 -21   0   58.19    4.20
  -7  21   0   70.69    8.00
   8 -21   0   22.40    3.60
  -8 -21   0   32.40    3.60
  -8 -21   0   25.90    5.10
  -8 -21   0   30.70    3.50
  -8 -21   0   37.80    3.50
   8 -21   0   29.30    3.50
   8 -21   0   21.20    3.80
  -8  21   0   30.20    5.40
  -9 -21   0    0.50    2.80
  -9 -21   0    3.20    1.80
   9 -21   0    5.40    3.00
  -9 -21   0    2.10    1.90
  -9 -21   0   -0.90    4.00
   9 -21   0    0.10    2.60
   9 -21   0    5.60    2.90
  -9  21   0   -4.50    5.10
  10 -21   0   54.39    5.80
 -10 -21   0   60.49    4.90
  10 -21   0   43.20    5.70
  10 -21   0   44.90    5.80
 -10 -21   0   66.49    8.80
 -10  21   0   53.59    7.20
   0 -22   0   70.89    5.20
   0 -22   0   84.79    5.70
   0 -22   0   74.59    4.40
   0 -22   0   85.19    4.80
   0  22   0   80.09    5.20
   0  22   0   81.69    4.60
   1 -22   0  153.28    9.00
  -1 -22   0  174.88    7.30
   1 -22   0  176.28    8.30
  -1 -22   0  149.39    7.40
  -1 -22   0  163.08    6.90
  -1 -22   0  157.68    7.40
   1 -22   0  169.78    7.20
  -1 -22   0  156.18    7.00
   1 -22   0  184.08    7.60
  -1 -22   0  162.08    8.00
  -1  22   0  170.88    7.40
  -1  22   0  174.68    8.60
  -1  22   0  174.58    7.90
  -2 -22   0    8.50    2.10
   2 -22   0   10.30    2.20
  -2 -22   0   11.20    2.90
   2 -22   0    7.10    2.40
   2 -22   0   10.40    2.40
   2 -22   0    9.80    2.70
  -2 -22   0    9.10    1.90
  -2 -22   0   10.10    2.40
  -2 -22   0    7.20    2.30
  -2  22   0   11.20    3.60
  -2  22   0   11.70    2.80
  -3 -22   0   22.80    2.60
  -3 -22   0   25.90    3.40
   3 -22   0   26.10    3.50
  -3 -22   0   24.20    3.00
  -3 -22   0   23.80    2.90
  -3 -22   0   24.40    3.90
   3 -22   0   20.10    3.00
   3 -22   0   18.70    3.00
   3 -22   0   20.40    3.20
  -3  22   0   20.40    3.90
  -3  22   0   25.40    3.60
  -3  22   0   23.10    3.40
  -4 -22   0  148.79    8.50
   4 -22   0  142.69    7.70
  -4 -22   0  151.28    7.30
   4 -22   0  136.09    7.00
   4 -22   0  150.28    7.70
   4 -22   0  132.59    7.50
  -4 -22   0  134.49    6.40
  -4 -22   0  139.79    6.00
  -4 -22   0  156.38    6.50
  -4  22   0  146.89    8.90
  -4  22   0  139.29    7.80
  -4  22   0  134.89    8.70
  -5 -22   0   98.59    4.80
  -5 -22   0  106.39    5.90
   5 -22   0   99.49    6.10
   5 -22   0  109.39    6.50
   5 -22   0   95.79    6.80
  -5 -22   0  104.59    7.60
   5 -22   0  100.19    6.60
  -5 -22   0   99.79    5.20
  -5 -22   0   99.69    5.10
  -5  22   0  103.09    8.40
  -5  22   0   94.39    8.20
   6 -22   0   20.40    3.40
  -6 -22   0   24.80    2.90
  -6 -22   0   23.90    3.00
   6 -22   0   26.60    3.60
   6 -22   0   20.70    3.20
  -6 -22   0   26.20    3.30
  -6 -22   0   22.30    4.20
  -6 -22   0   19.80    2.40
  -6  22   0   20.30    5.30
  -6  22   0   25.30    5.20
  -7 -22   0   63.59    4.60
  -7 -22   0   46.30    3.70
   7 -22   0   54.29    6.10
   7 -22   0   49.80    5.50
   7 -22   0   47.80    5.50
   7 -22   0   61.49    5.60
  -7 -22   0   50.89    3.80
  -7  22   0   67.39    9.10
   8 -22   0    0.10    2.60
  -8 -22   0    4.10    4.20
   8 -22   0    6.40    3.30
  -8 -22   0   12.20    2.20
  -8 -22   0    6.30    2.10
   8 -22   0    2.90    3.00
  -8  22   0    2.60    5.90
   9 -22   0   60.09    6.20
  -9 -22   0   51.79    7.60
   9 -22   0   70.29    6.30
   9 -22   0   62.99    6.20
   0 -23   0   -0.60    2.10
   0 -23   0    0.40    2.60
   0 -23   0    5.10    2.60
   0 -23   0    0.50    1.90
   0  23   0    3.90    2.70
   0  23   0    0.70    2.10
   1 -23   0    9.00    2.40
  -1 -23   0    8.70    2.00
   1 -23   0    7.20    2.70
  -1 -23   0    8.30    2.60
   1 -23   0    8.20    2.40
   1 -23   0    6.30    2.60
  -1 -23   0   12.30    2.60
  -1 -23   0    8.30    2.40
  -1  23   0   15.80    3.60
  -1  23   0    9.50    2.60
  -1  23   0    8.10    3.20
  -2 -23   0   93.89    5.90
   2 -23   0  110.09    6.80
  -2 -23   0  102.69    5.10
  -2 -23   0  105.69    6.70
   2 -23   0  108.99    5.70
  -2 -23   0  110.09    6.40
   2 -23   0  111.49    6.00
   2 -23   0   92.49    6.40
  -2 -23   0   94.29    5.60
  -2 -23   0  115.39    5.60
  -2  23   0  102.09    6.30
  -2  23   0  103.59    7.80
  -3 -23   0  114.19    5.60
  -3 -23   0  105.69    5.60
  -3 -23   0  103.49    5.00
  -3 -23   0  111.59    7.20
  -3 -23   0  114.49    6.60
   3 -23   0   99.39    6.00
   3 -23   0   97.59    6.80
   3 -23   0   97.99    6.60
  -3  23   0  102.49    8.00
  -3  23   0  101.49    6.70
  -3  23   0  108.59    7.30
  -4 -23   0   10.00    3.80
  -4 -23   0    8.90    2.10
  -4 -23   0    7.80    2.40
  -4 -23   0   10.70    1.90
   4 -23   0    6.00    2.60
   4 -23   0    8.70    3.20
   4 -23   0    4.90    2.60
  -4  23   0   11.10    5.90
  -4  23   0    7.80    4.00
   5 -23   0    2.90    2.90
   5 -23   0    4.90    3.20
  -5 -23   0   -1.60    3.60
   5 -23   0    2.40    2.50
   5 -23   0    4.70    2.70
  -5 -23   0    4.30    2.00
  -5 -23   0    0.80    1.80
  -5  23   0    6.60    4.30
   6 -23   0   41.30    5.40
  -6 -23   0   42.10    3.70
  -6 -23   0   53.99    7.20
   6 -23   0   47.00    5.20
  -6 -23   0   50.59    4.70
   6 -23   0   45.50    5.50
  -6 -23   0   43.80    3.80
  -7 -23   0  143.79    6.80
   7 -23   0  126.89    7.70
   7 -23   0  131.29    8.30
   7 -23   0  146.59    8.10
  -7 -23   0  132.19    9.80
   8 -23   0    3.80    3.00
  -8 -23   0   -0.30    4.60
   8 -23   0    3.70    3.20
   8 -23   0   -3.70    3.20
  -8 -23   0    5.80    2.80
   0 -24   0  148.79    6.80
   0 -24   0  115.09    6.90
   0 -24   0  134.49    7.50
   0 -24   0  137.09    6.40
   0  24   0  128.79    6.10
   1 -24   0   52.49    5.30
  -1 -24   0   50.69    4.10
   1 -24   0   52.79    4.60
   1 -24   0   58.69    5.70
  -1 -24   0   52.09    5.30
   1 -24   0   56.89    4.90
  -1 -24   0   47.40    4.50
  -1  24   0   56.69    4.80
   2 -24   0    1.70    2.30
   2 -24   0   -4.00    2.50
  -2 -24   0    1.20    2.20
  -2 -24   0    8.30    2.90
   2 -24   0   -0.30    2.80
  -2 -24   0   -1.20    2.00
   2 -24   0    3.20    2.80
  -2 -24   0    1.40    2.40
  -2  24   0   -2.30    2.90
  -2  24   0   -1.40    3.80
  -3 -24   0    3.70    2.10
   3 -24   0    5.90    2.60
   3 -24   0    3.00    2.80
  -3 -24   0    6.10    3.30
  -3 -24   0    4.70    1.90
  -3 -24   0    6.10    2.80
   3 -24   0    5.60    2.60
   3 -24   0    5.90    3.00
  -3  24   0    3.30    4.00
  -4 -24   0  148.89    7.60
   4 -24   0  141.39    8.20
   4 -24   0  136.89    7.50
   4 -24   0  139.89    7.70
  -4 -24   0  153.38    8.70
   4 -24   0  128.79    8.20
  -4 -24   0  148.19    6.40
  -4 -24   0  135.09    6.30
  -4  24   0  131.89    9.60
  -5 -24   0   33.50    4.90
   5 -24   0   27.10    3.80
   5 -24   0   30.00    3.70
   5 -24   0   34.00    4.00
  -5 -24   0   27.70    3.50
   5 -24   0   25.80    4.10
  -6 -24   0    8.60    4.40
  -6 -24   0   10.60    2.80
   6 -24   0   11.80    3.20
   6 -24   0    4.30    3.20
   6 -24   0    4.00    3.10
   7 -24   0    6.80    3.30
   7 -24   0   13.40    3.40
   7 -24   0   18.20    3.80
  -7 -24   0   13.10    2.70
   0 -25   0   -1.60    2.20
   0 -25   0    5.30    2.50
   0 -25   0   -1.90    2.70
  -1 -25   0   49.80    5.50
  -1 -25   0   48.10    4.20
   1 -25   0   49.60    5.60
  -1 -25   0   49.60    4.50
   1 -25   0   47.50    4.70
   1 -25   0   51.29    5.10
  -1  25   0   50.29    4.60
  -2 -25   0   77.69    4.80
   2 -25   0   74.09    5.60
  -2 -25   0   66.79    4.60
   2 -25   0   74.19    6.20
  -2 -25   0   64.49    6.00
   2 -25   0   65.59    5.50
  -2  25   0   72.19    5.80
  -2  25   0   71.59    7.20
  -3 -25   0   10.90    2.90
   3 -25   0   11.80    3.20
   3 -25   0   12.60    3.20
   3 -25   0    7.20    3.10
  -3 -25   0    9.10    2.40
  -3  25   0   14.60    4.40
  -4 -25   0    1.50    3.00
   4 -25   0    0.10    2.90
   4 -25   0    4.80    3.10
   4 -25   0    2.20    3.10
   5 -25   0    9.70    3.50
   5 -25   0   -0.30    3.20
   5 -25   0   11.50    3.30
  -5 -25   0    8.20    3.00
   0 -26   0   -2.30    2.70
   0 -26   0   -2.80    2.30
   0 -26   0   -0.50    2.80
   1 -26   0   11.20    3.40
  -1 -26   0    9.00    3.10
   1 -26   0    8.50    2.60
   1 -26   0    9.90    3.50
  -1 -26   0   14.60    2.80
 -17   0   1   -0.70    5.70
  17   0  -1   -1.30    3.30
 -17   0   1   -4.60    3.10
  17   0  -1   -1.10    4.20
 -16   0   1   -3.60    3.00
 -16   0   1   -0.40    4.70
  16   0  -1   -1.80    2.90
  16   0  -1    0.10    3.30
  16   0  -1   -0.60    1.90
  15   0  -1   -1.40    1.40
  15   0  -1   -3.60    3.40
 -15   0   1   -0.30    2.90
  15   0  -1   -3.40    3.00
 -15   0   1   -1.50    2.80
  15   0  -1   -2.10    2.60
  15   0  -1   -0.10    2.80
 -15   0   1   -3.90    3.40
  14   0  -1   -2.80    2.50
  14   0  -1    1.40    2.60
  14   0  -1    0.50    1.20
  14   0  -1   -2.70    2.80
 -14   0   1   -1.20    3.20
  14   0  -1   -1.60    2.90
 -14   0   1   -0.70    2.30
 -14   0   1    0.30    3.00
 -14   0   1    0.40    2.30
  13   0  -1   -2.80    2.30
  13   0  -1    1.60    1.20
 -13   0   1   -2.90    2.30
  13   0  -1   -2.80    2.20
  13   0  -1   -3.80    2.90
  13   0  -1   -2.00    2.10
 -13   0   1    0.20    2.00
 -13   0   1   -0.20    2.90
  12   0  -1   -0.80    1.90
  12   0  -1    1.20    2.00
 -12   0   1    5.40    1.90
 -12   0   1   -0.50    2.00
  12   0  -1    1.00    2.10
  12   0  -1    0.00    1.10
 -12   0   1   -2.90    2.40
 -12   0   1    0.30    1.90
  12   0  -1   -0.90    2.50
  11   0  -1   -2.60    1.70
 -11   0   1   -3.00    1.70
  11   0  -1   -2.30    2.00
  11   0  -1   -0.20    1.60
 -11   0   1   -2.90    1.60
 -11   0   1   -1.20    2.10
  11   0  -1   -3.00    1.70
 -11   0   1   -1.20    1.50
  11   0  -1   -0.90    1.00
  10   0  -1    1.00    1.50
  10   0  -1   -1.70    1.90
  10   0  -1    0.70    1.60
 -10   0   1   -1.40    1.60
  10   0  -1   -0.70    1.50
 -10   0   1    2.60    1.50
  10   0  -1    0.40    1.00
 -10   0   1   -3.00    1.60
   9   0  -1   -1.50    1.40
  -9   0   1   -0.40    1.40
  -9   0   1    0.00    1.50
  -9   0   1    3.80    1.40
   9   0  -1    2.70    1.20
   9   0  -1   -1.80    1.10
  -9   0   1    2.30    1.90
   9   0  -1    2.20    0.90
   9   0  -1    1.00    1.60
  -8   0   1    4.40    1.80
   8   0  -1    4.10    0.90
   8   0  -1    5.60    1.40
   8   0  -1    4.50    1.40
   8   0  -1    6.80    1.60
  -8   0   1    7.60    1.40
   8   0  -1    5.10    1.30
  -8   0   1    4.10    1.40
  -7   0   1    2.80    1.00
   7   0  -1    3.10    0.70
   7   0  -1    3.10    1.10
  -7   0   1    0.90    1.30
   7   0  -1    3.80    1.10
  -7   0   1    1.50    1.10
   7   0  -1    0.70    1.00
  -7   0   1    2.60    1.20
   7   0  -1    2.60    1.10
   6   0  -1    3.10    0.90
   6   0  -1    3.80    0.90
   6   0  -1    4.80    1.00
   6   0  -1    2.40    1.00
   6   0  -1    2.70    0.70
  -6   0   1    3.50    1.20
  -6   0   1    5.30    1.00
  -6   0   1    4.40    1.10
  -6   0   1    2.20    0.90
  -5   0   1    0.90    0.70
   5   0  -1    0.50    0.70
  -5   0   1    1.80    0.90
   5   0  -1    0.70    0.60
  -5   0   1    1.00    0.70
   5   0  -1    0.90    0.70
  -5   0   1    2.90    0.80
   5   0  -1    1.10    0.60
   4   0  -1    1.30    0.50
  -4   0   1    1.70    0.60
   4   0  -1    0.50    0.60
  -4   0   1    1.10    0.60
   4   0  -1    0.60    0.70
  -4   0   1    0.40    0.80
   4   0  -1    1.00    0.60
  -4   0   1    0.50    0.60
   3   0  -1    5.00    0.70
  -3   0   1    2.70    0.70
  -3   0   1    4.60    0.70
   3   0  -1    2.70    0.60
  -3   0   1    3.10    0.60
   3   0  -1    5.40    0.70
  -3   0   1    4.90    0.60
  -2   0   1    2.30    0.40
   2   0  -1    1.30    0.40
  -2   0   1    3.50    0.50
   2   0  -1    2.70    0.40
   2   0  -1    3.00    0.40
   2   0  -1    2.50    0.40
  -2   0   1    2.30    0.40
  -2   0   1    2.20    0.50
  -1   0   1    0.30    0.20
   1   0  -1    0.00    0.20
   1   0  -1    0.20    0.30
   1   0  -1    0.40    0.30
   1   0  -1    0.70    0.20
   1   0   1    1.40    0.20
  -1   0  -1    1.70    0.30
  -1   0  -1    1.90    0.40
   1   0   1    2.10    0.30
   2   0   1    2.10    0.30
  -2   0  -1    1.90    0.30
  -2   0  -1    2.20    0.40
  -2   0  -1    2.20    0.40
  -2   0  -1    2.70    0.40
   2   0   1    2.10    0.50
  -2   0  -1    2.10    0.40
   3   0   1    2.60    0.70
   3   0   1    3.00    0.70
  -3   0  -1    3.50    0.40
  -3   0  -1    3.10    0.70
   3   0   1    3.20    0.60
   3   0   1    3.20    0.60
   3   0   1    3.40    0.40
  -3   0  -1    3.60    0.60
  -3   0  -1    3.90    0.70
  -3   0  -1    2.90    0.70
   4   0   1    5.20    0.70
   4   0   1    5.40    0.90
   4   0   1    4.30    0.70
  -4   0  -1    3.40    0.80
   4   0   1    4.30    0.90
  -4   0  -1    6.70    0.70
   4   0   1    4.30    0.80
  -4   0  -1    4.60    0.80
  -4   0  -1    5.80    0.90
   5   0   1    2.20    0.70
   5   0   1    2.50    0.80
  -5   0  -1    4.40    0.90
   5   0   1    1.20    0.80
  -5   0  -1    2.30    0.50
  -5   0  -1    2.40    0.90
  -5   0  -1    1.90    0.70
   5   0   1    3.40    0.50
   5   0   1    2.80    0.70
   6   0   1    0.50    0.80
  -6   0  -1    1.10    0.50
   6   0   1    0.60    0.90
   6   0   1    0.70    0.60
  -6   0  -1    0.70    0.90
   6   0   1   -0.40    0.70
  -6   0  -1    1.40    0.80
   6   0   1    1.40    0.90
  -6   0  -1   -0.40    0.80
  -7   0  -1    0.50    1.20
  -7   0  -1   -0.50    1.00
   7   0   1    0.30    0.90
  -7   0  -1    2.20    1.10
   7   0   1   -0.80    0.90
   7   0   1    0.60    1.00
   7   0   1    1.00    0.60
   7   0   1    0.50    1.00
  -8   0  -1   -1.20    1.20
   8   0   1   -1.00    1.20
  -8   0  -1    0.80    2.20
   8   0   1    0.70    1.20
   8   0   1   -1.50    1.00
   8   0   1   -0.20    0.70
  -8   0  -1   -0.10    1.30
   8   0   1   -0.60    1.10
   9   0   1   -1.10    0.80
  -9   0  -1    1.30    1.50
  -9   0  -1   -2.50    1.30
  -9   0  -1   -0.50    1.60
   9   0   1   -1.40    1.30
   9   0   1   -0.30    1.40
   9   0   1    0.20    1.30
   9   0   1   -0.10    1.30
  -9   0  -1   -1.10    1.30
 -10   0  -1   -3.40    2.00
 -10   0  -1   -2.60    1.40
 -10   0  -1   -0.80    1.70
 -10   0  -1   -1.30    1.50
  10   0   1   -2.50    1.60
  10   0   1   -0.80    1.30
  11   0   1    1.70    1.10
  11   0   1    2.20    1.70
  11   0   1    0.40    2.10
  11   0   1   -0.80    2.00
 -11   0  -1    4.60    1.80
 -11   0  -1   -0.20    1.60
  11   0   1    0.50    1.70
 -11   0  -1    1.30    1.80
 -11   0  -1    2.40    2.30
  12   0   1    0.60    2.40
 -12   0  -1    5.70    2.30
 -12   0  -1    5.90    2.70
  12   0   1    4.00    2.00
 -12   0  -1    5.40    2.10
  12   0   1    2.10    2.00
 -12   0  -1    2.00    2.20
  12   0   1    4.00    1.20
  13   0   1   -1.10    2.60
 -13   0  -1    0.50    2.20
 -13   0  -1   -1.60    2.20
 -13   0  -1    0.70    2.20
  13   0   1   -0.70    1.20
  13   0   1   -3.00    2.10
 -13   0  -1   -1.00    2.60
  13   0   1   -0.80    2.10
 -14   0  -1   -1.10    3.20
  14   0   1   -0.30    1.20
 -14   0  -1   -0.70    2.40
  14   0   1   -2.10    2.30
  14   0   1   -0.20    2.90
 -14   0  -1   -1.40    2.70
  14   0   1   -1.30    2.90
 -14   0  -1   -3.20    2.60
  15   0   1    0.60    2.70
  15   0   1   -0.80    1.40
 -15   0  -1   -0.70    2.80
  15   0   1    0.30    2.80
 -15   0  -1   -2.50    3.70
  16   0   1   -2.10    2.90
 -16   0  -1    2.00    4.60
 -16   0  -1   -1.80    3.00
  16   0   1   -0.20    1.60
  16   0   1   -5.40    3.80
 -17   0  -1   -0.50    3.30
 -17   0  -1    1.00    5.10
  17   0   1   -3.60    4.40
  17   0   1   -0.70    3.70
 -17   0  -1   -4.30    3.30
 -17  -1   1    6.40    5.70
  17  -1  -1    4.80    3.50
  17  -1  -1    5.40    4.60
 -17  -1   1    7.70    3.70
  17   1  -1    2.60    4.50
  17   1  -1    0.70    3.50
 -17   1   1    7.30    3.60
 -16  -1   1   -4.90    3.00
  16  -1  -1    3.70    1.90
  16  -1  -1   -0.30    2.80
 -16  -1   1   -1.30    4.50
  16  -1  -1    2.40    3.30
  16  -1  -1   -0.30    3.80
 -16   1   1    8.10    3.40
 -16   1   1   -9.40    4.30
  16   1  -1   -1.00    3.90
  16   1  -1    4.10    3.00
  16   1  -1    3.40    3.00
 -15  -1   1    8.80    3.00
  15  -1  -1    6.50    2.80
 -15  -1   1   10.20    3.00
  15  -1  -1    9.30    1.90
  15  -1  -1   10.20    2.90
  15  -1  -1    9.60    3.80
 -15  -1   1    4.00    3.90
  15   1  -1    7.70    3.10
  15   1  -1    7.70    4.00
  15   1  -1    5.80    2.80
  15   1  -1    7.80    1.50
 -15   1   1    4.70    3.00
 -15   1   1    4.50    4.00
 -14  -1   1   54.29    5.00
  14  -1  -1   46.50    3.50
 -14  -1   1   50.09    6.10
  14  -1  -1   60.39    6.20
 -14  -1   1   40.50    4.60
  14  -1  -1   50.79    5.40
  14  -1  -1   43.10    5.20
  14  -1  -1   46.60    5.00
  14   1  -1   49.10    5.40
  14   1  -1   56.59    5.20
  14   1  -1   47.00    5.10
 -14   1   1   46.90    5.10
 -14   1   1   42.90    5.50
  14   1  -1   48.90    2.90
 -14   1   1   52.99    6.40
  14   1  -1   51.89    6.10
 -14   1   1   48.00    5.10
 -13  -1   1    9.60    2.60
  13  -1  -1   11.40    2.60
  13  -1  -1    7.90    3.10
 -13  -1   1    8.90    2.50
  13  -1  -1    8.20    2.60
 -13  -1   1    7.20    2.30
  13  -1  -1    8.00    1.60
 -13  -1   1    6.70    3.10
  13  -1  -1   11.20    3.10
 -13   1   1    5.90    2.70
  13   1  -1    5.10    2.50
  13   1  -1    8.90    1.40
 -13   1   1    4.50    2.30
 -13   1   1    9.00    2.50
  13   1  -1    3.20    2.40
  13   1  -1    6.40    2.90
 -13   1   1    7.70    3.60
  13   1  -1    5.80    2.50
 -12  -1   1   35.50    4.90
  12  -1  -1   38.80    4.70
 -12  -1   1   33.30    3.60
  12  -1  -1   34.00    2.70
  12  -1  -1   33.40    3.90
  12  -1  -1   32.10    4.00
 -12  -1   1   29.60    3.30
  12  -1  -1   35.60    4.20
 -12  -1   1   21.90    3.10
  12   1  -1   34.80    3.70
  12   1  -1   30.40    3.70
 -12   1   1   34.70    3.80
  12   1  -1   33.50    2.40
 -12   1   1   38.70    4.40
 -12   1   1   47.30    5.20
  12   1  -1   27.20    3.70
  12   1  -1   36.90    4.30
 -11  -1   1   22.60    2.50
 -11  -1   1   23.10    3.50
  11  -1  -1   27.20    3.30
  11  -1  -1   21.60    2.60
 -11  -1   1   23.70    2.80
  11  -1  -1   22.60    2.30
  11  -1  -1   19.10    2.60
 -11  -1   1   21.60    2.70
  11  -1  -1   24.90    2.80
 -11   1   1   26.90    3.30
  11   1  -1   19.00    2.50
  11   1  -1   18.90    2.50
 -11   1   1   16.10    2.70
  11   1  -1   22.50    3.00
  11   1  -1   21.20    1.90
  11   1  -1   24.40    2.80
 -11   1   1   25.70    2.80
 -11   1   1   27.10    3.70
  10  -1  -1   38.70    3.40
  10  -1  -1   45.10    2.70
 -10  -1   1   37.70    3.50
  10  -1  -1   43.60    3.50
  10  -1  -1   46.60    3.70
 -10  -1   1   42.00    3.30
 -10  -1   1   41.40    3.70
 -10  -1   1   39.30    4.20
  10  -1  -1   50.59    4.30
 -10   1   1   49.20    3.50
 -10   1   1   41.10    3.60
  10   1  -1   34.90    3.40
 -10   1   1   42.70    3.80
  10   1  -1   44.20    4.10
 -10   1   1   49.20    4.60
  10   1  -1   45.70    3.60
  10   1  -1   44.50    2.30
  10   1  -1   37.60    3.30
   9  -1  -1   66.39    4.20
  -9  -1   1   62.19    3.80
   9  -1  -1   64.29    3.80
   9  -1  -1   66.29    3.70
  -9  -1   1   61.29    3.90
   9  -1  -1   62.29    3.70
  -9  -1   1   57.29    4.40
   9  -1  -1   63.89    3.00
  -9  -1   1   62.89    3.60
   9   1  -1   55.39    3.60
   9   1  -1   58.49    3.60
   9   1  -1   61.69    3.70
  -9   1   1   63.99    4.50
  -9   1   1   59.79    3.90
  -9   1   1   60.49    3.80
   9   1  -1   62.49    2.80
  -9   1   1   62.09    3.70
   9   1  -1   62.39    4.20
  -8  -1   1  313.57   11.20
   8  -1  -1  310.37   11.30
   8  -1  -1  301.17   10.80
   8  -1  -1  309.87   11.40
   8  -1  -1  319.37   11.70
  -8  -1   1  291.67   11.50
  -8  -1   1  303.07   11.30
  -8  -1   1  307.77   11.90
  -8   1   1  322.37   11.30
  -8   1   1  326.27   12.00
   8   1  -1  302.37   11.20
   8   1  -1  304.07   11.20
   8   1  -1  311.27   11.60
   8   1  -1  300.07   10.60
  -8   1   1  306.87   11.40
  -8   1   1  299.27   11.50
   8   1  -1  299.87   11.30
  -7  -1   1  188.08    7.30
   7  -1  -1  203.68    7.50
   7  -1  -1  195.08    7.00
   7  -1  -1  197.78    7.80
   7  -1  -1  199.28    7.50
  -7  -1   1  183.28    7.90
  -7  -1   1  184.88    7.40
   7  -1  -1  197.08    7.50
  -7  -1   1  187.68    7.50
   7   1  -1  185.18    7.30
  -7   1   1  210.98    7.70
   7   1  -1  186.08    7.30
   7   1  -1  186.88    6.80
   7   1  -1  198.08    7.40
  -7   1   1  206.28    7.60
  -7   1   1  196.18    7.90
  -7   1   1  201.78    7.50
   7   1  -1  187.68    7.70
   6  -1  -1   42.30    2.50
  -6  -1   1   42.30    2.30
   6  -1  -1   44.10    2.10
   6  -1  -1   41.70    2.60
  -6  -1   1   43.30    2.50
   6  -1  -1   43.00    2.40
   6  -1  -1   45.40    2.50
  -6  -1   1   41.30    2.80
  -6  -1   1   45.80    2.50
  -6   1   1   46.00    2.60
   6   1  -1   42.00    2.30
   6   1  -1   43.90    2.30
  -6   1   1   45.20    2.90
  -6   1   1   45.80    2.60
   6   1  -1   44.00    2.40
   6   1  -1   42.60    2.60
  -6   1   1   43.30    2.40
  -5  -1   1    8.60    1.00
   5  -1  -1    8.60    1.20
  -5  -1   1    7.80    0.90
  -5  -1   1    6.80    0.90
   5  -1  -1    6.80    0.90
   5  -1  -1    7.30    1.00
   5  -1  -1    9.20    1.00
   5  -1  -1   10.50    1.40
  -5  -1   1    8.20    1.30
   5   1  -1    7.20    0.90
  -5   1   1    8.40    1.20
   5   1  -1    7.60    0.90
   5   1  -1    5.80    1.00
  -5   1   1    9.30    1.20
  -5   1   1   10.20    1.30
   5   1  -1    9.50    1.10
  -5   1   1    7.30    1.00
  -4  -1   1  223.38    8.80
  -4  -1   1  255.97    8.60
   4  -1  -1  262.27    8.70
   4  -1  -1  243.18    8.60
   4  -1  -1  230.28    8.80
  -4  -1   1  234.08    8.50
  -4  -1   1  249.78    8.60
   4  -1  -1  257.97    8.70
   4   1  -1  224.78    8.80
  -4   1   1  263.77    8.70
   4   1  -1  252.37    8.60
  -4   1   1  231.98    8.90
   4   1  -1  254.77    8.60
   4   1  -1  238.78    8.50
  -4   1   1  254.77    8.70
  -4   1   1  238.68    8.60
  -3  -1   1   17.30    1.50
   3  -1  -1   21.70    1.30
   3  -1  -1   20.00    1.30
  -3  -1   1   20.30    1.30
   3  -1  -1   21.30    1.40
   3  -1  -1   18.00    1.50
  -3  -1   1   18.80    1.30
  -3  -1   1   21.90    1.20
   3   1  -1   18.30    1.50
  -3   1   1   16.70    1.50
   3   1  -1   18.60    1.20
  -3   1   1   21.60    1.30
   3   1  -1   19.10    1.30
   3   1  -1   21.60    1.30
  -3   1   1   18.90    1.30
   2  -1  -1  353.16   11.60
   2  -1  -1  326.67   11.60
  -2  -1   1  362.26   11.60
   2  -1  -1  338.87   11.80
  -2  -1   1  343.57   11.80
  -2  -1   1  344.17   11.50
  -2  -1   1  360.16   11.60
   2   1  -1  356.96   11.60
  -2   1   1  331.47   11.80
   2   1  -1  362.36   11.60
  -2   1   1  345.77   11.60
   2   1  -1  340.87   11.70
   2   1  -1  338.97   11.50
  -2   1   1  342.87   11.80
   2   1  -1  345.47   11.50
  -2   1   1  334.57   11.60
  -2   1   1  338.57   11.70
   1  -1   1  116.19    3.70
   1  -1   1   94.29    3.90
   1  -1   1  106.39    3.60
  -1  -1  -1  102.59    3.70
   1  -1   1  121.69    3.70
   1  -1   1   96.79    3.70
  -1  -1  -1   96.99    3.60
  -1  -1  -1   95.09    3.80
  -1  -1  -1  107.49    3.70
   1   1   1  116.99    3.60
  -1   1  -1  102.39    3.70
   2  -1   1 1073.19   34.20
  -2  -1  -1 1013.40   34.00
   2  -1   1 1053.99   34.10
   2  -1   1 1009.10   34.20
  -2   1  -1 1049.79   34.20
  -2   1  -1 1034.30   34.20
  -2   1  -1 1015.70   34.00
  -2   1  -1 1026.30   34.20
  -2   1  -1 1010.80   34.10
   3  -1   1  113.69    4.30
  -3  -1  -1  129.09    4.60
   3  -1   1  132.39    4.60
  -3  -1  -1  140.79    4.50
   3  -1   1  107.09    4.60
  -3  -1  -1  117.59    4.60
  -3  -1  -1  108.99    4.10
  -3  -1  -1  132.39    4.50
  -3   1  -1  114.69    4.60
  -3   1  -1  115.99    4.30
   3   1   1  122.19    4.60
  -3   1  -1  140.49    4.70
   3   1   1  136.49    4.50
   3   1   1  123.69    4.20
   3   1   1  109.09    4.50
  -3   1  -1  116.79    4.60
   4  -1   1    9.00    1.10
  -4  -1  -1   10.00    1.10
  -4  -1  -1    9.40    1.30
  -4  -1  -1    9.80    1.10
   4  -1   1    8.70    1.10
  -4  -1  -1   11.10    0.70
   4  -1   1    9.40    1.30
  -4  -1  -1    6.60    0.90
  -4   1  -1    9.40    1.30
  -4   1  -1    9.30    1.30
  -4   1  -1   12.30    0.90
   4   1   1   10.50    0.70
   4   1   1    9.80    1.00
  -4   1  -1    9.20    1.20
   4   1   1    8.60    1.10
  -4   1  -1   12.30    1.20
   5  -1   1  418.76   14.20
   5  -1   1  394.66   13.80
   5  -1   1  394.96   14.10
   5  -1   1  385.46   14.30
  -5  -1  -1  401.36   14.30
  -5  -1  -1  409.16   14.10
  -5  -1  -1  416.36   14.10
  -5  -1  -1  404.06   13.60
  -5  -1  -1  436.06   14.10
   5  -1   1  422.06   14.10
  -5   1  -1  389.56   14.30
  -5   1  -1  401.66   14.20
   5   1   1  413.76   14.20
  -5   1  -1  404.06   14.10
  -5   1  -1  394.06   13.80
   5   1   1  426.46   14.00
   5   1   1  398.86   13.60
  -5   1  -1  432.96   14.30
   5   1   1  432.96   14.10
   5   1   1  400.56   14.20
   6  -1   1  117.19    4.70
  -6  -1  -1  115.29    4.70
  -6  -1  -1  113.09    4.70
  -6  -1  -1  120.79    4.80
  -6  -1  -1  108.29    4.90
   6  -1   1  115.69    4.30
   6  -1   1  121.09    4.70
   6  -1   1  106.59    4.80
   6  -1   1  116.79    4.80
   6   1   1  116.49    4.60
  -6   1  -1  123.49    4.80
  -6   1  -1  122.19    4.80
  -6   1  -1  118.49    4.90
  -6   1  -1  105.49    5.00
   6   1   1  119.99    4.60
   6   1   1  103.49    4.80
  -6   1  -1  114.49    4.30
   6   1   1  109.99    4.10
   6   1   1  116.49    4.80
  -7  -1  -1  107.39    4.80
   7  -1   1  109.99    5.00
  -7  -1  -1  112.99    4.90
   7  -1   1  116.09    4.90
   7  -1   1  112.39    4.80
   7  -1   1  119.99    5.10
  -7  -1  -1  118.69    5.00
   7  -1   1  109.79    4.30
  -7  -1  -1  109.89    5.10
   7   1   1  113.89    4.70
  -7   1  -1  105.79    5.20
  -7   1  -1  119.69    5.00
  -7   1  -1  117.79    5.00
   7   1   1  115.09    5.00
   7   1   1  105.39    5.00
  -7   1  -1  121.79    5.20
   7   1   1  118.19    4.80
  -8  -1  -1   64.59    3.50
   8  -1   1   60.19    2.80
   8  -1   1   62.09    3.60
   8  -1   1   61.79    3.50
  -8  -1  -1   67.09    3.60
   8  -1   1   59.19    3.60
  -8  -1  -1   61.99    3.40
  -8  -1  -1   60.89    3.90
  -8   1  -1   58.39    3.70
   8   1   1   62.69    3.20
  -8   1  -1   51.19    5.20
   8   1   1   64.19    3.70
   8   1   1   64.29    3.70
   8   1   1   61.99    3.30
  -8   1  -1   62.59    4.00
   8   1   1   63.79    2.60
  -8   1  -1   56.09    3.60
  -9  -1  -1  138.79    5.80
   9  -1   1  123.59    5.90
   9  -1   1  124.19    5.70
  -9  -1  -1  130.39    5.80
   9  -1   1  123.79    5.00
   9  -1   1  131.39    5.60
  -9  -1  -1  131.59    6.30
   9  -1   1  124.99    6.00
   9   1   1  126.89    4.70
  -9   1  -1  119.29    5.70
   9   1   1  116.69    5.80
   9   1   1  132.69    6.00
  -9   1  -1  123.49    5.80
  -9   1  -1  128.39    5.90
   9   1   1  126.69    5.50
   9   1   1  134.49    5.60
  -9   1  -1  123.39    6.30
  10  -1   1   31.20    3.10
 -10  -1  -1   37.80    3.90
  10  -1   1   32.50    3.10
 -10  -1  -1   32.70    3.20
  10  -1   1   33.90    3.60
  10  -1   1   29.70    2.30
 -10  -1  -1   31.50    3.20
  10  -1   1   30.80    3.40
 -10   1  -1   30.00    3.80
  10   1   1   32.10    2.00
 -10   1  -1   30.50    3.20
 -10   1  -1   32.10    3.50
  10   1   1   31.40    3.10
  10   1   1   37.70    3.10
  10   1   1   35.60    3.70
 -10   1  -1   28.00    3.30
 -11  -1  -1    9.90    2.10
  11  -1   1   10.60    2.00
  11  -1   1   12.00    2.20
  11  -1   1   13.70    2.60
 -11  -1  -1   14.30    3.20
 -11  -1  -1   13.70    2.20
 -11  -1  -1   14.70    2.40
  11  -1   1    9.40    1.50
  11  -1   1   11.40    2.50
 -11   1  -1   11.50    2.60
 -11   1  -1   10.90    2.50
 -11   1  -1   11.80    2.30
  11   1   1   13.20    2.10
  11   1   1   13.80    2.20
  11   1   1   11.60    1.30
  11   1   1   11.10    2.50
 -11   1  -1    9.50    2.20
  12  -1   1   88.09    5.80
 -12  -1  -1   82.49    5.20
 -12  -1  -1   81.69    5.50
 -12  -1  -1   85.89    5.50
  12  -1   1   83.39    6.00
  12  -1   1   83.19    4.00
 -12  -1  -1   81.59    5.90
  12  -1   1   91.39    5.40
  12  -1   1   84.59    5.30
  12   1   1   84.09    3.70
 -12   1  -1   94.49    5.60
  12   1   1   82.99    5.80
  12   1   1   88.89    5.10
  12   1   1   90.69    5.30
 -12   1  -1   84.29    6.20
 -12   1  -1   76.89    5.30
 -12   1  -1   91.79    5.60
 -13  -1  -1   21.60    3.00
  13  -1   1   15.80    3.10
  13  -1   1   15.60    2.70
  13  -1   1   17.60    2.30
 -13  -1  -1   17.60    3.20
  13  -1   1   24.10    3.70
 -13  -1  -1   19.70    3.00
 -13  -1  -1   16.60    3.40
  13  -1   1   15.60    2.80
  13   1   1   19.30    2.90
 -13   1  -1   17.60    3.50
 -13   1  -1   15.30    2.80
 -13   1  -1   18.60    3.10
  13   1   1   16.20    2.00
  13   1   1   18.30    2.80
  13   1   1   19.00    3.40
 -13   1  -1   13.50    2.90
  14  -1   1   21.90    3.40
 -14  -1  -1   19.10    3.20
 -14  -1  -1   18.40    3.50
  14  -1   1   19.80    3.30
  14  -1   1   22.70    3.80
 -14  -1  -1   17.70    3.50
  14  -1   1   23.30    2.80
 -14  -1  -1   20.60    4.00
 -14   1  -1   16.60    3.70
  14   1   1   25.10    3.90
 -14   1  -1   11.10    3.10
  14   1   1   16.00    2.10
  14   1   1   18.20    3.10
 -14   1  -1   15.50    3.40
  14   1   1   20.70    3.20
 -14   1  -1   16.30    3.30
  15  -1   1    7.20    3.00
  15  -1   1    6.10    1.80
  15  -1   1    2.30    3.40
 -15  -1  -1    2.90    3.70
 -15  -1  -1    2.70    3.30
  15  -1   1   -0.50    2.90
 -15   1  -1    2.10    2.90
  15   1   1    7.00    3.00
 -15   1  -1    6.70    4.00
  15   1   1    5.60    1.30
  15   1   1    5.90    3.10
  15   1   1    2.70    3.60
 -16  -1  -1    6.20    3.50
  16  -1   1    9.00    4.00
  16  -1   1    3.60    3.20
  16  -1   1    8.50    2.20
 -16  -1  -1   -4.10    4.60
 -16   1  -1    9.20    4.70
  16   1   1    3.80    3.20
  16   1   1    3.80    4.30
 -16   1  -1    1.30    3.20
 -17  -1  -1    9.10    5.30
 -17  -1  -1   -9.10    3.40
 -17  -1  -1   -4.70    3.30
  17  -1   1    0.80    3.30
  17  -1   1    1.30    4.20
  17   1   1   -5.20    4.00
  17   1   1   -3.50    3.60
 -17   1  -1   -2.00    3.60
 -17   1  -1   -2.10    3.30
 -17   1  -1  -13.90   10.00
  17  -2  -1    4.70    3.40
  17  -2  -1   -0.90    4.20
  17  -2  -1   -2.00    3.30
 -17  -2   1   -6.00    5.30
 -17  -2   1   -4.10    3.30
 -17   2   1   -0.80    3.40
  17   2  -1    0.30    3.50
  17   2  -1    0.90    4.20
 -16  -2   1    5.40    3.30
  16  -2  -1   10.00    4.10
  16  -2  -1   10.60    3.40
  16  -2  -1    8.70    2.20
  16  -2  -1   11.10    3.40
 -16  -2   1    9.70    5.00
 -16   2   1    0.10    4.80
 -16   2   1    9.70    3.50
  16   2  -1    5.00    4.00
  16   2  -1    2.70    3.20
  16   2  -1    5.30    3.80
  15  -2  -1  108.09    6.80
 -15  -2   1   98.09    8.40
  15  -2  -1  103.49    7.60
 -15  -2   1   92.29    6.70
  15  -2  -1   93.49    7.10
  15  -2  -1  104.89    5.20
  15   2  -1   85.39    6.80
  15   2  -1   92.89    7.70
  15   2  -1   98.49    7.60
 -15   2   1  111.69    8.90
 -15   2   1   96.99    7.20
  14  -2  -1   12.10    2.00
  14  -2  -1    9.80    3.10
  14  -2  -1   16.60    3.20
 -14  -2   1   14.10    2.90
  14  -2  -1    6.80    2.80
 -14  -2   1   11.20    2.70
 -14  -2   1   17.10    3.80
 -14  -2   1   16.00    3.40
  14   2  -1   12.40    2.80
  14   2  -1   12.70    1.30
  14   2  -1   13.40    1.80
 -14   2   1    6.90    4.00
  14   2  -1   18.30    3.60
 -14   2   1    6.70    2.80
 -14   2   1    6.00    2.80
  14   2  -1   12.50    3.00
 -13  -2   1  134.69    6.60
 -13  -2   1  131.69    7.80
  13  -2  -1  131.99    7.70
  13  -2  -1  125.59    6.90
  13  -2  -1  107.09    8.20
  13  -2  -1  131.09    5.60
  13  -2  -1  123.59    7.60
 -13  -2   1  118.19    7.10
 -13  -2   1  132.29    6.90
 -13   2   1  128.79    6.90
  13   2  -1  133.39    7.00
 -13   2   1  118.19    7.30
 -13   2   1  153.18    8.40
  13   2  -1  121.89    4.80
  13   2  -1  124.99    6.60
  13   2  -1  121.09    7.30
 -13   2   1  136.39    7.20
 -12  -2   1   67.49    4.60
 -12  -2   1   65.29    5.00
 -12  -2   1   59.09    5.70
 -12  -2   1   66.09    4.40
  12  -2  -1   76.59    4.80
  12  -2  -1   66.09    5.50
  12  -2  -1   63.99    4.80
  12  -2  -1   67.89    3.80
  12  -2  -1   73.09    5.10
 -12   2   1   74.59    5.30
  12   2  -1   65.09    4.60
 -12   2   1   71.89    4.80
  12   2  -1   69.59    5.10
 -12   2   1   60.49    5.60
  12   2  -1   59.99    3.00
  12   2  -1   58.39    5.30
 -12   2   1   69.39    4.90
  12   2  -1   63.89    4.70
  11  -2  -1  312.47   12.40
 -11  -2   1  306.27   11.70
  11  -2  -1  304.97   11.90
  11  -2  -1  300.97   10.80
  11  -2  -1  301.97   11.70
 -11  -2   1  295.07   11.40
 -11  -2   1  300.27   11.80
  11  -2  -1  296.67   11.60
 -11   2   1  309.67   12.60
 -11   2   1  296.47   11.60
  11   2  -1  293.07   12.10
  11   2  -1  280.07   10.30
  11   2  -1  300.27   11.70
 -11   2   1  299.37   12.00
  11   2  -1  289.17   11.50
  11   2  -1  299.97   11.40
  10  -2  -1  326.37   12.80
 -10  -2   1  340.97   12.90
  10  -2  -1  344.67   13.30
  10  -2  -1  331.67   12.10
  10  -2  -1  330.07   12.80
 -10  -2   1  360.46   12.80
 -10  -2   1  352.96   12.60
 -10  -2   1  346.07   13.50
  10  -2  -1  339.37   12.80
 -10   2   1  331.77   13.60
  10   2  -1  347.47   12.60
  10   2  -1  339.97   12.80
 -10   2   1  325.47   12.70
  10   2  -1  334.27   11.60
  10   2  -1  348.27   13.30
  10   2  -1  354.16   12.60
   9  -2  -1  552.54   19.40
   9  -2  -1  539.15   18.30
   9  -2  -1  547.05   19.00
  -9  -2   1  543.45   19.50
  -9  -2   1  530.45   19.00
  -9  -2   1  547.85   18.90
   9  -2  -1  551.54   18.90
   9  -2  -1  554.74   18.90
  -9   2   1  549.74   18.90
  -9   2   1  458.45   21.70
   9   2  -1  519.65   17.90
  -9   2   1  538.35   19.10
   9   2  -1  538.65   18.70
   9   2  -1  467.85   19.10
   9   2  -1  542.25   18.90
  -9   2   1  546.95   19.00
   9   2  -1  542.55   19.20
  -8  -2   1   28.40    2.60
   8  -2  -1   17.50    2.40
   8  -2  -1   24.00    2.40
   8  -2  -1   25.40    2.50
   8  -2  -1   19.50    1.90
  -8  -2   1   20.30    3.00
  -8  -2   1   22.70    2.40
   8  -2  -1   19.20    2.50
   8   2  -1   24.00    2.30
   8   2  -1   19.50    2.50
  -8   2   1   21.10    2.70
  -8   2   1   20.20    2.50
  -8   2   1   17.80    2.40
   8   2  -1   27.70    2.20
   8   2  -1   28.00    2.20
  -7  -2   1   39.80    2.50
  -7  -2   1   33.90    2.90
   7  -2  -1   42.60    2.90
  -7  -2   1   42.00    2.40
   7  -2  -1   39.60    2.60
  -7  -2   1   37.60    2.60
   7  -2  -1   43.60    2.20
   7  -2  -1   39.80    2.60
   7  -2  -1   43.00    2.60
   7   2  -1   35.60    2.40
  -7   2   1   39.50    2.70
   7   2  -1   36.40    2.70
  -7   2   1   42.50    3.20
  -7   2   1   39.50    2.60
  -7   2   1   40.60    2.70
   7   2  -1   39.20    2.30
   7   2  -1   36.70    2.30
   7   2  -1   39.30    1.80
  -6  -2   1  315.07   11.30
   6  -2  -1  320.77   11.10
   6  -2  -1  322.17   11.40
  -6  -2   1  316.27   11.40
   6  -2  -1  318.77   11.70
  -6  -2   1  305.27   11.20
  -6  -2   1  320.97   11.70
   6  -2  -1  325.97   11.40
   6  -2  -1  323.07   11.40
  -6   2   1  325.87   11.80
  -6   2   1  332.77   11.50
   6   2  -1  316.17   11.20
  -6   2   1  325.07   11.50
   6   2  -1  313.77   11.20
  -6   2   1  319.37   11.40
   6   2  -1  315.37   11.20
   6   2  -1  312.17   11.60
  -5  -2   1 1169.78   40.30
  -5  -2   1 1202.68   40.20
   5  -2  -1 1187.98   40.20
   5  -2  -1 1243.28   40.40
  -5  -2   1 1188.78   40.60
  -5  -2   1 1238.68   40.30
   5  -2  -1 1201.88   40.60
   5  -2  -1 1148.19   40.40
   5  -2  -1 1273.87   40.40
   5   2  -1 1226.48   40.30
   5   2  -1 1209.98   40.30
   5   2  -1 1183.48   40.20
  -5   2   1 1225.48   40.50
  -5   2   1 1243.28   40.80
  -5   2   1 1263.97   40.50
  -5   2   1 1198.68   40.40
   5   2  -1 1177.08   40.50
  -4  -2   1  762.62   26.40
   4  -2  -1  778.92   26.30
   4  -2  -1  849.22   26.50
  -4  -2   1  773.52   26.60
  -4  -2   1  793.82   26.30
   4  -2  -1  796.82   26.40
  -4  -2   1  756.52   26.20
   4  -2  -1  803.82   26.40
   4  -2  -1  771.62   26.60
  -4   2   1  802.82   26.50
   4   2  -1  789.12   26.30
   4   2  -1  786.12   26.30
   4   2  -1  742.33   26.00
   4   2  -1  766.42   26.30
  -4   2   1  833.52   26.50
  -4   2   1  804.52   26.70
  -4   2   1  786.82   26.40
  -3  -2   1  443.86   13.60
   3  -2  -1  397.26   13.60
  -3  -2   1  394.86   13.80
  -3  -2   1  437.26   13.60
   3  -2  -1  381.86   13.80
   3  -2  -1  399.96   13.80
  -3  -2   1  361.46   13.40
   3  -2  -1  418.26   13.70
   3   2  -1  340.97   13.90
   3   2  -1  384.26   13.70
   3   2  -1  408.86   13.50
  -3   2   1  418.16   13.70
  -3   2   1  394.36   13.80
   3   2  -1  402.76   13.30
  -3   2   1  399.56   13.60
  -3   2   1  408.76   13.70
   3   2  -1  427.66   13.60
   2  -2  -1 2683.43   88.69
  -2  -2   1 2501.55   87.89
  -2   2   1 2604.14   88.49
   1  -2  -1  800.92   25.10
   1  -2  -1  804.72   25.10
  -1  -2   1  787.32   25.00
  -1  -2   1  793.92   25.10
   1  -2  -1  782.52   25.10
   1  -2  -1  773.82   25.10
  -1  -2   1  801.72   25.00
   1   2  -1  739.63   25.00
  -1   2   1  700.53   25.10
   1   2  -1  713.33   25.00
  -1   2   1  787.22   25.00
  -1   2   1  665.43   25.10
   1   2  -1  796.22   25.10
  -1   2   1  675.43   25.00
  -1   2   1  733.23   25.10
   0   2   1  169.38    5.70
   0   2   1  174.68    5.90
   0   2   1  164.78    5.80
  -1  -2  -1 2410.06   79.89
   1  -2   1 2358.36   81.49
   1   2   1 2376.16   79.89
  -1   2  -1 2476.95   81.59
  -2  -2  -1  146.09    4.80
   2  -2   1  131.19    5.20
  -2  -2  -1  147.49    4.80
   2  -2   1  134.09    5.00
  -2  -2  -1  145.99    4.90
   2  -2   1  133.19    5.10
  -2  -2  -1  147.19    4.90
  -2   2  -1  137.89    5.00
   2   2   1  145.99    4.80
  -2   2  -1  138.49    5.10
  -2   2  -1  137.69    5.10
   2   2   1  142.99    4.90
  -2   2  -1  143.29    5.00
   2   2   1  146.99    4.80
  -2   2  -1  136.99    4.90
   3  -2   1  589.54   18.30
  -3  -2  -1  566.14   18.10
   3  -2   1  515.45   18.10
   3  -2   1  550.14   18.20
  -3  -2  -1  479.45   18.10
   3  -2   1  491.55   18.30
   3  -2   1  553.54   18.30
   3   2   1  563.84   18.00
  -3   2  -1  569.34   18.20
  -3   2  -1  612.54   18.40
   3   2   1  491.15   18.10
  -3   2  -1  484.95   18.30
  -3   2  -1  516.85   18.10
   3   2   1  576.54   18.00
  -3   2  -1  548.45   18.20
   4  -2   1  137.69    5.30
  -4  -2  -1  137.89    5.20
   4  -2   1  144.39    5.40
   4  -2   1  151.88    5.60
  -4  -2  -1  139.69    5.30
   4  -2   1  143.29    5.20
  -4  -2  -1  142.19    5.40
   4   2   1  145.59    5.20
  -4   2  -1  143.69    5.20
   4   2   1  143.39    5.40
  -4   2  -1  141.89    5.50
  -4   2  -1  153.78    5.40
  -4   2  -1  142.59    5.40
  -4   2  -1  140.99    5.50
   4   2   1  142.99    5.20
   5  -2   1  389.06   13.90
  -5  -2  -1  384.36   13.80
   5  -2   1  402.46   13.60
   5  -2   1  425.36   14.00
   5  -2   1  402.26   14.10
   5  -2   1  409.66   14.00
  -5  -2  -1  392.56   14.00
  -5  -2  -1  405.86   13.80
  -5  -2  -1  401.56   13.80
   5   2   1  389.56   13.70
  -5   2  -1  417.26   14.00
  -5   2  -1  416.76   13.70
  -5   2  -1  418.96   14.10
  -5   2  -1  381.16   14.10
  -5   2  -1  406.66   14.00
   5   2   1  383.86   13.90
   5   2   1  393.86   13.70
   6  -2   1   23.60    1.90
  -6  -2  -1   22.30    1.80
  -6  -2  -1   21.30    1.80
  -6  -2  -1   16.40    2.00
   6  -2   1   23.20    1.90
   6  -2   1   21.10    1.90
  -6  -2  -1   17.60    1.70
   6  -2   1   19.90    1.90
   6  -2   1   21.40    1.50
   6   2   1   23.10    2.00
  -6   2  -1   24.60    1.60
   6   2   1   22.30    1.70
   6   2   1   20.80    1.60
  -6   2  -1   26.50    2.20
  -6   2  -1   26.30    2.10
   6   2   1   20.50    1.00
  -6   2  -1   20.80    2.20
  -6   2  -1   27.00    2.00
   7  -2   1   19.30    2.10
   7  -2   1   21.80    2.10
  -7  -2  -1   17.90    1.90
   7  -2   1   20.30    1.60
  -7  -2  -1   20.70    2.10
   7  -2   1   22.20    2.20
  -7  -2  -1   20.50    2.00
   7  -2   1   22.60    2.00
  -7  -2  -1   19.30    2.20
  -7   2  -1   24.90    2.30
   7   2   1   16.40    2.10
  -7   2  -1   23.70    2.40
  -7   2  -1   20.20    1.70
   7   2   1   17.20    1.80
  -7   2  -1   21.80    2.50
   7   2   1   19.50    1.90
  -7   2  -1   20.70    2.20
   7   2   1   19.40    1.10
   8  -2   1  132.39    5.20
   8  -2   1  142.89    5.80
  -8  -2  -1  138.69    5.80
  -8  -2  -1  131.79    5.70
  -8  -2  -1  131.89    6.10
   8  -2   1  132.89    6.10
   8  -2   1  135.59    5.70
  -8  -2  -1  133.99    5.70
   8  -2   1  133.09    5.90
  -8   2  -1  130.29    5.80
   8   2   1  139.29    5.60
   8   2   1  127.69    4.70
   8   2   1  136.09    5.50
  -8   2  -1  133.19    6.20
  -8   2  -1  143.69    6.10
  -8   2  -1  135.69    5.90
   8   2   1  131.39    6.00
   9  -2   1    5.70    1.60
   9  -2   1    4.50    1.10
   9  -2   1    2.10    1.50
   9  -2   1    4.70    1.40
   9  -2   1    4.90    1.60
  -9  -2  -1    4.20    1.50
  -9  -2  -1    1.40    1.50
  -9  -2  -1    1.40    1.50
  -9  -2  -1    2.20    1.60
  -9   2  -1    7.70    1.90
  -9   2  -1    4.00    1.50
  -9   2  -1    3.40    1.70
   9   2   1    4.80    1.40
   9   2   1    2.40    1.60
   9   2   1    3.30    1.40
  -9   2  -1    4.70    2.40
   9   2   1    2.80    0.70
  10  -2   1  150.08    6.70
  10  -2   1  157.98    6.70
 -10  -2  -1  145.69    6.60
  10  -2   1  151.98    6.00
  10  -2   1  146.69    6.80
 -10  -2  -1  153.68    6.70
  10  -2   1  159.28    7.20
 -10  -2  -1  142.39    7.20
 -10  -2  -1  151.58    6.70
 -10   2  -1  146.99    7.50
  10   2   1  150.98    6.50
 -10   2  -1  154.28    6.90
 -10   2  -1  156.68    6.90
  10   2   1  135.09    6.30
 -10   2  -1  149.88    7.10
  10   2   1  156.68    7.00
  11  -2   1  276.17   10.00
  11  -2   1  272.17   10.80
 -11  -2  -1  273.47   11.50
  11  -2   1  274.67   10.90
 -11  -2  -1  266.87   10.80
 -11  -2  -1  277.57   10.90
  11  -2   1  280.87   11.20
  11  -2   1  288.77   11.60
  11   2   1  285.57   11.40
 -11   2  -1  263.27   10.90
 -11   2  -1  275.17   11.30
 -11   2  -1  286.27   11.70
  11   2   1  270.57   10.60
 -11   2  -1  268.47   11.00
  11   2   1  276.87   10.70
  12  -2   1   14.20    2.70
  12  -2   1   13.00    2.80
 -12  -2  -1   16.40    2.60
 -12  -2  -1   14.60    3.10
 -12  -2  -1   14.80    2.70
  12  -2   1   16.70    2.60
  12  -2   1   12.70    2.60
  12  -2   1   14.90    1.80
 -12  -2  -1   15.50    2.60
 -12   2  -1   15.70    2.70
 -12   2  -1   13.70    2.70
  12   2   1   15.90    2.40
 -12   2  -1   15.10    2.70
 -12   2  -1   15.30    3.10
  12   2   1   14.60    2.40
  12   2   1   15.70    2.90
  13  -2   1    2.80    1.50
  13  -2   1    2.40    2.30
 -13  -2  -1    2.40    2.70
  13  -2   1    4.80    2.40
  13  -2   1    2.00    3.00
 -13  -2  -1    1.10    2.30
 -13  -2  -1    2.60    2.20
 -13  -2  -1    2.90    2.60
  13  -2   1    2.60    2.50
 -13   2  -1   -1.60    2.10
 -13   2  -1    3.90    2.40
 -13   2  -1    3.10    3.10
 -13   2  -1    4.20    2.50
  13   2   1    5.80    2.30
  13   2   1    1.40    2.70
  13   2   1    3.10    2.20
  14  -2   1   32.40    3.60
 -14  -2  -1   31.40    3.70
 -14  -2  -1   26.20    4.20
  14  -2   1   36.90    5.00
  14  -2   1   41.50    6.00
  14  -2   1   35.50    3.30
  14  -2   1   30.50    3.80
 -14  -2  -1   21.20    3.60
 -14  -2  -1   36.70    4.80
  14   2   1   25.60    3.30
 -14   2  -1   31.00    6.00
 -14   2  -1   20.10    3.50
  14   2   1   32.00    4.30
 -14   2  -1   37.40    4.70
 -14   2  -1   27.60    3.70
  14   2   1   31.80    3.50
  15  -2   1   34.80    4.60
 -15  -2  -1   32.70    5.00
 -15  -2  -1   31.10    4.30
 -15  -2  -1   33.30    4.10
  15  -2   1   29.60    3.80
  15  -2   1   32.10    3.60
 -15   2  -1   31.50    5.20
  15   2   1   30.30    4.70
  15   2   1   31.20    4.00
  15   2   1   29.00    3.70
 -15   2  -1   28.90    4.10
 -16  -2  -1   29.30    5.20
  16  -2   1   24.60    4.90
  16  -2   1   29.20    3.70
  16  -2   1   26.10    3.90
 -16  -2  -1   20.10    3.80
 -16   2  -1   23.20    4.10
 -16   2  -1   23.00    5.30
  16   2   1   26.60    3.90
  16   2   1   22.90    5.70
  16   2   1   23.20    4.00
 -17  -2  -1   12.50    3.90
 -17  -2  -1   14.50    3.80
  17  -2   1   21.00    5.00
 -17  -2  -1   18.60    5.50
  17  -2   1   18.90    4.10
  17   2   1   25.90    4.30
 -17   2  -1   24.80    4.40
  17   2   1   21.30    5.30
 -17   2  -1   24.30    4.60
 -17  -3   1   82.89    9.80
  17  -3  -1   82.79    5.50
  17  -3  -1   70.39    6.80
 -17  -3   1   65.99    6.90
  17  -3  -1   84.59    7.20
  17  -3  -1   85.69    8.50
  17   3  -1   65.79    7.30
 -17   3   1   64.79    7.50
  17   3  -1   81.09    8.90
  16  -3  -1   15.10    4.30
  16  -3  -1   24.80    3.80
 -16  -3   1   18.60    5.20
  16  -3  -1   31.80    3.90
  16  -3  -1   26.50    4.30
  16   3  -1   17.50    3.80
 -16   3   1   18.30    3.90
  16   3  -1   28.40    4.20
 -15  -3   1   -0.60    2.70
  15  -3  -1    2.10    3.50
  15  -3  -1    3.90    2.70
  15  -3  -1    4.80    3.00
  15  -3  -1    5.30    1.90
 -15  -3   1    2.80    3.80
 -15   3   1    4.30    3.10
  15   3  -1    3.50    3.50
  15   3  -1    6.50    3.00
 -15   3   1    0.40    4.30
  15   3  -1    3.60    2.70
 -14  -3   1    7.30    3.60
 -14  -3   1   13.70    2.80
  14  -3  -1   11.90    2.90
  14  -3  -1    9.40    2.10
  14  -3  -1    8.90    2.90
 -14  -3   1    9.00    3.10
  14  -3  -1    8.30    3.30
 -14  -3   1   13.80    2.70
  14  -3  -1    6.20    3.10
  14   3  -1    8.70    2.70
 -14   3   1   11.80    2.90
  14   3  -1    9.20    3.20
 -14   3   1    6.70    3.70
  14   3  -1   12.20    2.90
 -14   3   1   10.30    3.10
  13  -3  -1  106.89    5.10
  13  -3  -1  110.69    6.40
  13  -3  -1  107.09    6.10
 -13  -3   1   98.69    6.40
  13  -3  -1  100.59    6.30
 -13  -3   1  110.79    5.90
 -13  -3   1  100.19    6.20
 -13  -3   1  109.99    7.30
  13  -3  -1  115.79    7.10
 -13   3   1  120.49    7.80
  13   3  -1  104.89    5.90
  13   3  -1  109.69    6.80
 -13   3   1  100.99    6.90
  13   3  -1  103.79    6.00
 -13   3   1  112.29    6.70
 -13   3   1  106.09    6.30
 -12  -3   1  573.14   21.20
 -12  -3   1  543.75   20.20
  12  -3  -1  576.74   19.50
  12  -3  -1  542.35   20.20
  12  -3  -1  578.34   20.50
 -12  -3   1  532.65   20.40
 -12  -3   1  557.34   20.00
  12  -3  -1  586.04   21.10
  12  -3  -1  556.74   20.30
 -12   3   1  549.35   20.60
 -12   3   1  566.94   20.40
 -12   3   1  603.04   21.50
 -12   3   1  481.55   22.00
  12   3  -1  575.44   20.80
  12   3  -1  546.55   20.00
  12   3  -1  564.74   20.00
  11  -3  -1  174.98    8.00
  11  -3  -1  164.38    6.50
 -11  -3   1  159.08    8.00
  11  -3  -1  153.88    7.20
 -11  -3   1  152.88    7.30
  11  -3  -1  159.38    7.40
  11  -3  -1  148.49    7.10
 -11  -3   1  164.68    6.90
 -11  -3   1  176.88    7.30
 -11   3   1  148.49    7.50
  11   3  -1  157.38    6.90
 -11   3   1  164.88    8.10
  11   3  -1  154.58    7.00
 -11   3   1  143.79    7.40
  11   3  -1  168.38    7.90
  11   3  -1  148.89    5.70
 -11   3   1  157.58    7.20
 -10  -3   1   -0.20    1.80
  10  -3  -1    1.50    1.60
 -10  -3   1    1.10    1.50
  10  -3  -1   -0.40    1.60
  10  -3  -1    1.10    1.60
  10  -3  -1    3.00    2.00
 -10  -3   1    1.90    1.60
  10  -3  -1    2.10    1.20
 -10  -3   1    2.70    1.50
 -10   3   1    1.20    2.20
  10   3  -1    2.00    0.80
  10   3  -1    0.50    1.60
 -10   3   1    2.20    1.80
 -10   3   1    3.70    1.70
  10   3  -1    1.90    1.50
  10   3  -1    2.70    0.70
  10   3  -1    1.50    1.50
 -10   3   1    3.60    1.60
  10   3  -1    0.30    2.00
  -9  -3   1  127.49    6.50
  -9  -3   1  142.99    6.20
   9  -3  -1  140.69    6.10
  -9  -3   1  136.59    6.00
   9  -3  -1  131.09    6.30
   9  -3  -1  136.69    5.50
   9  -3  -1  144.29    6.10
   9  -3  -1  142.69    6.10
  -9  -3   1  137.09    5.80
   9   3  -1  134.29    5.70
  -9   3   1  147.09    6.90
   9   3  -1  127.89    4.80
  -9   3   1  129.09    6.00
   9   3  -1  133.09    5.90
   9   3  -1  125.89    4.80
   9   3  -1  135.69    5.80
   9   3  -1  132.09    6.40
   8  -3  -1 1431.96   47.40
   8  -3  -1 1382.96   47.00
  -8  -3   1 1475.25   47.30
   8  -3  -1 1445.76   47.80
   8  -3  -1 1424.56   47.50
  -8  -3   1 1414.06   47.20
  -8  -3   1 1412.16   47.80
   8  -3  -1 1405.56   47.40
  -8  -3   1 1444.06   47.40
   8   3  -1 1428.46   47.20
  -8   3   1 1372.46   47.40
   8   3  -1 1349.36   47.60
   8   3  -1 1432.06   47.30
   8   3  -1 1296.67   46.40
   8   3  -1 1422.86   47.10
  -8   3   1 1434.36   48.00
   8   3  -1 1334.07   46.40
  -8   3   1 1480.95   47.60
  -7  -3   1  402.16   13.90
   7  -3  -1  405.36   14.00
   7  -3  -1  394.16   13.60
  -7  -3   1  397.56   13.70
   7  -3  -1  392.26   14.00
   7  -3  -1  397.16   14.30
  -7  -3   1  403.56   13.90
  -7  -3   1  385.66   14.30
   7   3  -1  380.66   13.10
  -7   3   1  397.16   14.10
   7   3  -1  370.56   13.10
   7   3  -1  387.86   14.10
   7   3  -1  396.36   13.80
   7   3  -1  394.86   13.80
   7   3  -1  396.76   13.70
  -7   3   1  394.16   14.50
  -7   3   1  382.86   14.00
  -6  -3   1   88.89    3.70
  -6  -3   1   91.19    3.80
   6  -3  -1   90.99    4.20
   6  -3  -1   91.69    4.00
   6  -3  -1   87.99    4.00
   6  -3  -1   90.89    3.90
   6  -3  -1   91.59    3.70
  -6  -3   1   87.69    4.20
  -6  -3   1   86.69    3.90
   6   3  -1   83.39    3.70
   6   3  -1   87.19    3.20
  -6   3   1   87.39    4.10
  -6   3   1   89.99    4.40
  -6   3   1   95.49    4.00
   6   3  -1   86.89    4.10
   6   3  -1   88.79    3.80
   6   3  -1   83.79    3.70
  -6   3   1   90.59    4.00
  -5  -3   1  217.48    8.20
   5  -3  -1  215.38    8.00
  -5  -3   1  212.38    7.80
   5  -3  -1  230.68    8.00
  -5  -3   1  213.58    7.70
   5  -3  -1  230.08    8.30
   5  -3  -1  224.98    7.80
  -5  -3   1  221.38    7.90
   5  -3  -1  227.08    8.00
  -5   3   1  230.68    8.10
  -5   3   1  224.68    8.40
   5   3  -1  209.88    7.40
  -5   3   1  222.48    8.00
   5   3  -1  206.88    8.10
   5   3  -1  214.98    7.80
   5   3  -1  211.28    7.70
   5   3  -1  212.48    7.80
  -5   3   1  215.18    8.10
  -4  -3   1 1031.70   33.60
   4  -3  -1  992.00   33.90
  -4  -3   1  961.40   33.80
   4  -3  -1 1019.10   33.70
  -4  -3   1 1009.00   33.60
   4  -3  -1 1034.10   33.70
   4  -3  -1 1001.80   33.70
  -4  -3   1  970.90   33.40
   4  -3  -1 1020.70   33.60
   4   3  -1 1005.30   33.50
  -4   3   1 1000.00   33.70
   4   3  -1  983.10   33.50
  -4   3   1 1023.60   34.00
   4   3  -1  969.10   33.20
  -4   3   1 1098.29   33.80
   4   3  -1 1027.50   33.50
  -4   3   1 1050.29   33.70
   4   3  -1  959.20   33.70
   3  -3  -1 4944.11  165.88
  -3  -3   1 4788.02  164.58
  -3   3   1 4988.50  165.88
   2  -3  -1    6.90    1.00
  -2  -3   1    8.60    0.70
  -2  -3   1    6.40    0.60
   2  -3  -1   10.10    1.00
  -2  -3   1    7.50    0.80
   2  -3  -1    7.50    0.90
   2  -3  -1    8.80    1.10
  -2  -3   1    7.90    1.00
   2  -3  -1    8.10    1.00
  -2   3   1    4.70    0.80
  -2   3   1    9.90    1.00
  -2   3   1    9.90    1.10
   2   3  -1    7.30    0.70
   2   3  -1    9.40    1.00
   1  -3  -1   63.69    2.70
  -1  -3   1   65.49    2.60
  -1  -3   1   79.49    2.60
  -1  -3   1   73.69    2.60
   1  -3  -1   62.29    2.60
   1  -3  -1   78.49    2.70
   1  -3  -1   75.49    2.70
  -1  -3   1   62.19    2.70
   1   3  -1   67.39    2.60
  -1   3   1   72.39    2.60
   1   3  -1   75.49    2.50
   1   3  -1   62.39    2.70
  -1   3   1   74.29    2.70
   1   3  -1   79.79    2.50
  -1   3   1   66.79    2.70
  -1   3   1   77.29    2.60
  -1   3   1   66.39    2.70
   0  -3  -1   70.29    2.50
   0  -3   1   57.09    2.40
   0  -3   1   60.39    2.40
   0  -3   1   67.99    2.30
   0  -3  -1   58.09    2.50
   0  -3   1   68.49    2.50
   0  -3   1   60.09    2.40
   0  -3  -1   75.39    2.30
   0  -3   1   69.99    2.50
   0   3  -1   71.09    2.50
   0   3   1   68.19    2.50
   0   3   1   75.59    2.30
   0   3   1   60.39    2.50
   0   3  -1   66.79    2.30
   0   3  -1   68.39    2.50
   0   3  -1   55.79    2.40
   0   3  -1   59.69    2.30
   1  -3   1  593.44   19.90
  -1  -3  -1  590.24   20.10
   1  -3   1  576.84   20.00
   1  -3   1  577.44   19.90
   1  -3   1  620.84   20.10
   1  -3   1  595.74   19.80
  -1   3  -1  605.24   20.00
  -1   3  -1  592.24   19.90
  -1   3  -1  605.64   20.00
  -1   3  -1  632.44   20.00
  -1   3  -1  597.54   19.80
   1   3   1  602.94   19.70
  -1   3  -1  600.94   20.10
  -1   3  -1  609.34   19.90
   2  -3   1 1680.93   56.59
   2  -3   1 1688.73   56.69
   2  -3   1 1797.42   56.69
  -2   3  -1 1760.62   56.69
  -2   3  -1 1670.23   56.59
  -2   3  -1 1692.03   56.69
   3  -3   1  640.24   22.00
  -3  -3  -1  618.54   21.70
   3  -3   1  659.23   21.90
   3  -3   1  641.54   21.80
  -3  -3  -1  602.14   21.60
   3  -3   1  689.73   22.00
  -3  -3  -1  655.13   21.60
   3   3   1  661.63   21.50
  -3   3  -1  694.33   22.00
   3   3   1  666.13   21.50
  -3   3  -1  655.53   21.80
  -3   3  -1  649.24   21.80
   3   3   1  638.64   21.70
  -3   3  -1  624.94   21.80
  -3   3  -1  662.33   22.00
   4  -3   1   53.39    2.50
  -4  -3  -1   60.89    2.20
  -4  -3  -1   59.59    2.20
   4  -3   1   47.60    2.20
   4  -3   1   47.50    2.50
  -4  -3  -1   52.19    2.40
   4  -3   1   48.30    2.50
  -4   3  -1   41.80    2.50
  -4   3  -1   46.80    2.40
   4   3   1   56.29    2.10
   4   3   1   52.09    2.40
  -4   3  -1   49.00    2.40
  -4   3  -1   48.80    2.60
  -4   3  -1   42.30    2.20
   5  -3   1  290.07   10.30
  -5  -3  -1  275.97    9.80
   5  -3   1  286.07    9.80
   5  -3   1  276.77   10.00
  -5  -3  -1  276.07    9.90
  -5  -3  -1  279.27    9.80
   5  -3   1  287.57   10.10
   5  -3   1  279.57   10.00
  -5  -3  -1  291.47   10.10
  -5   3  -1  285.07   10.00
   5   3   1  277.17    9.70
  -5   3  -1  290.37   10.30
   5   3   1  258.37   10.30
  -5   3  -1  285.97    9.80
  -5   3  -1  272.27   10.00
  -5   3  -1  277.67   10.20
   5   3   1  279.97    9.70
  -6  -3  -1  569.14   19.70
   6  -3   1  568.14   19.60
  -6  -3  -1  600.54   19.80
   6  -3   1  587.74   20.00
  -6  -3  -1  578.24   19.80
   6  -3   1  588.34   19.90
   6  -3   1  573.84   20.20
  -6  -3  -1  595.34   20.00
   6  -3   1  553.94   19.90
   6   3   1  584.34   19.60
  -6   3  -1  578.14   19.70
  -6   3  -1  567.64   19.90
   6   3   1  590.64   20.00
  -6   3  -1  569.44   20.10
  -6   3  -1  566.64   19.90
   6   3   1  574.04   19.60
  -6   3  -1  600.74   20.30
   7  -3   1   10.20    1.50
  -7  -3  -1   17.20    1.90
   7  -3   1   16.50    2.10
  -7  -3  -1   20.90    2.00
   7  -3   1   16.40    2.10
  -7  -3  -1   16.00    1.80
   7  -3   1   15.60    1.50
   7  -3   1    9.90    1.70
  -7  -3  -1   12.60    1.70
   7   3   1   12.00    1.70
  -7   3  -1   13.80    1.70
  -7   3  -1   14.20    1.70
   7   3   1   14.80    2.00
  -7   3  -1   17.40    2.40
  -7   3  -1   19.20    2.20
   7   3   1   14.40    1.70
  -7   3  -1   15.90    2.20
  -8  -3  -1  320.87   11.60
   8  -3   1  303.57   11.70
   8  -3   1  311.77   11.20
  -8  -3  -1  321.17   11.60
  -8  -3  -1  326.47   12.00
   8  -3   1  307.37   11.80
   8  -3   1  324.07   11.70
  -8  -3  -1  329.97   11.60
   8  -3   1  324.27   12.10
  -8   3  -1  298.47   11.90
   8   3   1  328.97   11.90
  -8   3  -1  310.27   12.10
   8   3   1  324.37   11.40
  -8   3  -1  311.07   11.80
   8   3   1  327.57   11.40
  -9  -3  -1  339.17   12.60
   9  -3   1  354.16   12.70
  -9  -3  -1  343.07   12.60
  -9  -3  -1  340.47   13.00
  -9  -3  -1  349.17   12.60
   9  -3   1  347.27   12.70
   9  -3   1  338.57   12.80
   9  -3   1  341.97   12.10
   9  -3   1  332.67   13.00
  -9   3  -1  344.87   13.30
   9   3   1  353.06   12.40
  -9   3  -1  342.97   12.80
   9   3   1  343.07   12.30
  -9   3  -1  324.57   12.70
  -9   3  -1  342.87   13.00
   9   3   1  339.17   12.90
 -10  -3  -1   37.30    3.30
  10  -3   1   37.90    3.60
  10  -3   1   35.70    3.40
  10  -3   1   36.50    2.70
 -10  -3  -1   42.00    3.80
  10  -3   1   38.20    3.80
  10  -3   1   41.70    3.40
 -10  -3  -1   40.40    3.30
 -10  -3  -1   37.80    3.20
 -10   3  -1   35.40    4.10
  10   3   1   38.00    3.10
 -10   3  -1   44.50    3.80
 -10   3  -1   38.50    3.50
 -10   3  -1   42.20    3.50
  10   3   1   36.30    3.70
  10   3   1   38.80    3.20
  11  -3   1   77.09    5.50
 -11  -3  -1   79.39    4.60
 -11  -3  -1   77.79    4.80
  11  -3   1   80.79    5.10
  11  -3   1   73.99    4.00
 -11  -3  -1   75.39    5.40
  11  -3   1   82.79    4.90
  11  -3   1   74.99    4.80
 -11  -3  -1   84.49    4.80
  11   3   1   85.59    4.50
  11   3   1   88.59    4.70
 -11   3  -1   69.79    5.00
 -11   3  -1   87.69    5.30
 -11   3  -1   70.59    5.40
 -11   3  -1   78.09    5.00
  11   3   1   76.69    5.30
  12  -3   1  178.78    8.30
  12  -3   1  171.48    8.20
  12  -3   1  184.78    8.90
  12  -3   1  181.58    7.30
 -12  -3  -1  189.48    8.10
  12  -3   1  183.48    8.60
 -12  -3  -1  183.58    8.30
 -12   3  -1  182.18    8.50
  12   3   1  185.58    8.70
  12   3   1  189.28    7.90
 -12   3  -1  169.28    8.30
 -12   3  -1  195.28    9.30
  12   3   1  191.28    8.00
  13  -3   1   93.09    6.70
 -13  -3  -1   94.19    6.70
 -13  -3  -1   86.59    5.50
  13  -3   1   97.19    4.70
  13  -3   1   80.89    6.60
  13  -3   1   93.29    6.20
 -13  -3  -1   92.69    5.90
  13  -3   1  100.69    6.00
 -13  -3  -1   90.39    5.70
 -13   3  -1   92.79    6.00
  13   3   1   92.89    7.10
 -13   3  -1   89.29    6.20
  13   3   1   88.89    5.50
  13   3   1   86.99    6.30
 -13   3  -1   85.79    6.00
 -13   3  -1   94.59    6.80
 -14  -3  -1  135.29    7.90
  14  -3   1  139.09    7.90
  14  -3   1  150.58    6.50
 -14  -3  -1  145.09    7.60
  14  -3   1  151.78    8.00
  14  -3   1  154.78    8.90
 -14  -3  -1  147.59    8.80
 -14  -3  -1  154.38    7.90
  14  -3   1  144.09    7.70
 -14   3  -1  161.28    9.20
  14   3   1  146.29    7.40
  14   3   1  161.78    7.60
 -14   3  -1  128.79    8.00
  14   3   1  145.39    8.50
 -14   3  -1  147.59    7.80
 -15  -3  -1   -1.00    3.30
 -15  -3  -1   -4.50    2.70
  15  -3   1    0.00    1.90
  15  -3   1    2.60    2.80
  15  -3   1   -1.40    3.10
  15  -3   1   -1.50    2.50
 -15  -3  -1    2.40    2.80
  15   3   1   -4.70    3.10
  15   3   1    5.70    3.00
 -15   3  -1    5.40    2.90
 -15   3  -1   -0.30    4.00
  15   3   1    1.30    2.90
  16  -3   1    0.70    3.20
  16  -3   1    1.90    3.70
 -16  -3  -1   -0.20    4.30
 -16  -3  -1    2.30    3.20
  16  -3   1    5.40    2.20
 -16   3  -1   -2.80    3.30
  16   3   1    1.10    5.80
  16   3   1    4.70    3.50
  16   3   1    3.50    4.10
 -16   3  -1    3.60    5.20
  17  -3   1   44.10    5.10
 -17  -3  -1   40.10    5.10
 -17  -3  -1   46.60    5.10
  17  -3   1   40.00    4.80
 -17  -3  -1   45.10    6.40
  17  -3   1   44.30    5.90
  17   3   1   42.80    5.00
  17   3   1   48.80    6.20
 -17   3  -1   42.10    5.40
 -17   3  -1   41.90    5.20
 -17  -4   1    5.10    3.50
  17  -4  -1    3.80    3.20
  17  -4  -1    1.80    2.60
 -17  -4   1    4.80    7.40
  17  -4  -1    0.50    3.50
  17  -4  -1   -4.20    4.10
  17   4  -1    2.10    4.70
  17   4  -1   -2.90    3.80
  17   4  -1    1.80    4.20
 -17   4   1    1.40    3.80
  16  -4  -1   42.10    4.60
  16  -4  -1   41.00    5.10
 -16  -4   1   38.60    5.80
  16  -4  -1   32.50    4.50
  16  -4  -1   46.10    5.80
  16   4  -1   32.90    4.30
  16   4  -1   31.60    5.30
 -16   4   1   38.40    4.90
 -15  -4   1  114.39    7.00
  15  -4  -1  113.09    7.30
  15  -4  -1  121.09    7.70
  15  -4  -1  136.29    6.20
  15  -4  -1  125.39    8.10
 -15  -4   1  119.49    8.80
 -15  -4   1  110.69    7.10
 -15   4   1  108.59    9.40
  15   4  -1  123.49    7.20
  15   4  -1  124.49    8.40
 -15   4   1  126.59    8.00
  15   4  -1  118.79    7.30
 -14  -4   1   98.49    6.00
  14  -4  -1   91.79    6.20
  14  -4  -1   94.39    5.00
 -14  -4   1   89.29    5.80
  14  -4  -1   93.19    6.10
 -14  -4   1   75.99    6.50
  14  -4  -1  101.39    7.00
 -14  -4   1   96.49    7.60
  14  -4  -1   94.49    7.50
  14   4  -1   99.89    7.20
  14   4  -1   84.89    5.90
 -14   4   1   83.09    6.70
  14   4  -1   92.69    5.90
 -14   4   1   93.19    6.50
 -14   4   1   95.89    7.80
  13  -4  -1  138.39    7.60
  13  -4  -1  148.79    7.60
 -13  -4   1  168.08    8.80
 -13  -4   1  154.48    7.40
  13  -4  -1  156.78    8.90
  13  -4  -1  143.89    6.50
 -13  -4   1  140.59    7.60
  13  -4  -1  138.59    7.20
 -13  -4   1  149.59    7.00
  13   4  -1  157.18    7.10
 -13   4   1  142.19    8.70
 -13   4   1  128.79    8.00
  13   4  -1  151.98    7.10
 -13   4   1  141.59    7.60
  13   4  -1  158.38    8.20
 -13   4   1  141.69    7.60
 -12  -4   1   69.39    4.60
 -12  -4   1   74.69    5.10
 -12  -4   1   49.60    6.50
 -12  -4   1   69.09    4.30
  12  -4  -1   58.29    4.90
  12  -4  -1   71.39    5.00
  12  -4  -1   68.59    5.10
  12  -4  -1   64.39    5.40
  12  -4  -1   59.99    3.90
 -12   4   1   52.39    4.80
 -12   4   1   65.29    5.40
  12   4  -1   62.39    5.30
 -12   4   1   60.29    5.60
  12   4  -1   74.19    4.50
  12   4  -1   71.09    4.60
  11  -4  -1  265.07   10.00
 -11  -4   1  277.47   10.40
  11  -4  -1  269.87   10.60
  11  -4  -1  276.67   10.80
 -11  -4   1  269.97   10.70
  11  -4  -1  248.98   10.60
 -11  -4   1  257.87   11.30
  11  -4  -1  280.77   11.30
 -11  -4   1  270.17   10.50
 -11   4   1  266.87   11.50
 -11   4   1  255.17   10.90
  11   4  -1  265.47   10.20
  11   4  -1  266.67   10.30
 -11   4   1  252.77   11.00
 -11   4   1  251.87   10.60
  11   4  -1  263.87   10.90
  10  -4  -1  551.64   19.10
  10  -4  -1  565.14   19.70
 -10  -4   1  530.05   20.00
 -10  -4   1  558.24   19.50
 -10  -4   1  520.75   19.50
  10  -4  -1  539.55   19.60
 -10  -4   1  546.85   19.30
  10  -4  -1  564.14   20.20
  10  -4  -1  560.74   19.70
 -10   4   1  555.14   19.90
 -10   4   1  540.15   19.60
 -10   4   1  565.54   19.90
 -10   4   1  560.94   20.40
  10   4  -1  542.35   19.80
  10   4  -1  528.15   19.20
  10   4  -1  543.25   19.30
   9  -4  -1  498.15   18.00
   9  -4  -1  493.35   17.50
  -9  -4   1  514.35   17.80
  -9  -4   1  516.35   18.00
   9  -4  -1  497.25   17.90
  -9  -4   1  509.45   17.70
   9  -4  -1  504.55   18.50
   9  -4  -1  504.85   18.00
  -9  -4   1  504.05   18.40
  -9   4   1  493.25   18.20
   9   4  -1  503.55   17.60
   9   4  -1  529.15   18.30
  -9   4   1  474.35   18.00
   9   4  -1  503.45   17.70
  -9   4   1  501.05   18.20
  -9   4   1  521.45   18.80
  -8  -4   1  103.39    5.40
   8  -4  -1  100.29    5.00
  -8  -4   1  111.19    4.70
   8  -4  -1  110.69    5.00
   8  -4  -1  112.09    5.00
   8  -4  -1  116.39    4.70
  -8  -4   1  112.09    5.00
   8  -4  -1  110.29    5.40
  -8  -4   1  107.49    4.80
  -8   4   1  112.59    5.80
  -8   4   1  108.09    5.20
   8   4  -1  102.79    4.60
  -8   4   1  113.99    5.30
   8   4  -1  104.79    4.70
   8   4  -1  108.19    5.20
  -8   4   1  109.19    5.10
   7  -4  -1  409.66   14.40
  -7  -4   1  388.56   14.70
   7  -4  -1  397.56   14.70
   7  -4  -1  400.76   14.40
   7  -4  -1  411.36   14.20
  -7  -4   1  411.46   14.30
  -7  -4   1  406.66   14.20
  -7  -4   1  393.46   14.10
  -7   4   1  417.26   15.00
   7   4  -1  396.16   14.10
   7   4  -1  405.46   14.10
  -7   4   1  424.06   14.60
  -7   4   1  426.56   14.70
   7   4  -1  379.26   14.50
  -7   4   1  415.06   14.50
  -6  -4   1  583.14   19.90
   6  -4  -1  572.84   20.20
   6  -4  -1  579.84   20.20
  -6  -4   1  598.34   20.10
  -6  -4   1  573.74   20.40
   6  -4  -1  576.14   20.00
   6  -4  -1  562.94   20.50
  -6  -4   1  615.24   20.10
   6  -4  -1  617.74   20.30
   6   4  -1  587.24   20.00
  -6   4   1  598.34   20.30
  -6   4   1  589.94   20.60
  -6   4   1  602.74   20.40
   6   4  -1  583.74   20.30
  -6   4   1  585.44   20.30
   6   4  -1  578.74   19.90
   5  -4  -1  351.06   12.80
  -5  -4   1  352.66   12.70
   5  -4  -1  352.46   12.40
  -5  -4   1  379.56   12.40
   5  -4  -1  362.86   12.60
  -5  -4   1  363.76   12.30
   5  -4  -1  347.57   12.60
  -5  -4   1  370.46   12.40
   5  -4  -1  345.47   12.50
  -5   4   1  353.76   12.90
   5   4  -1  361.16   12.20
  -5   4   1  366.96   12.70
  -5   4   1  357.26   12.70
   5   4  -1  365.56   12.30
  -5   4   1  338.77   12.60
   5   4  -1  353.16   11.90
  -4  -4   1  270.37    9.30
  -4  -4   1  269.57    8.70
   4  -4  -1  262.57    9.20
   4  -4  -1  261.37    9.40
   4  -4  -1  261.87    9.30
  -4  -4   1  264.07    9.00
  -4  -4   1  259.47    9.00
   4  -4  -1  261.47    9.20
   4  -4  -1  247.98    9.20
  -4  -4   1  249.58    9.00
  -4   4   1  259.97    9.30
  -4   4   1  252.97    9.30
   4   4  -1  268.97    9.30
   4   4  -1  259.27    8.70
  -4   4   1  253.17    9.30
  -4   4   1  271.27    9.60
   4   4  -1  259.17    9.00
  -4   4   1  252.67    9.40
   3  -4  -1  335.87   11.90
  -3  -4   1  334.57   11.60
  -3  -4   1  347.97   12.10
  -3  -4   1  332.07   12.00
   3  -4  -1  360.56   12.00
   3  -4  -1  338.97   12.00
   3  -4  -1  324.97   12.10
  -3  -4   1  374.96   11.80
   3  -4  -1  324.27   12.00
  -3  -4   1  352.76   11.70
   3   4  -1  335.87   11.60
   3   4  -1  375.16   11.70
  -3   4   1  317.67   12.10
   3   4  -1  329.37   12.00
  -3   4   1  340.27   12.00
  -3   4   1  365.56   12.00
  -3   4   1  376.16   12.10
   3   4  -1  366.46   11.70
  -3   4   1  382.06   12.10
  -2   4   1 2406.16   79.29
  -1  -4   1   20.30    1.20
   1  -4  -1   21.80    1.10
   1  -4  -1   21.10    1.10
  -1  -4   1   22.20    1.20
  -1  -4   1   18.60    0.90
   1  -4  -1   21.10    1.20
  -1  -4   1   16.80    1.00
  -1   4   1   18.70    1.00
  -1   4   1   24.90    1.30
   1   4  -1   22.20    1.30
  -1   4   1   18.40    1.20
  -1   4   1   18.90    1.10
   1   4  -1   23.20    1.20
   0  -4   1 1788.32   61.49
   0  -4  -1 1801.02   61.49
   0  -4   1 1872.41   61.39
   0   4  -1 1922.01   61.39
   0   4   1 1918.01   61.49
   0   4  -1 1895.41   61.49
   1  -4   1  514.45   16.20
   1  -4   1  467.75   16.10
  -1  -4  -1  485.05   16.20
  -1  -4  -1  507.95   16.40
   1  -4   1  447.26   16.20
   1  -4   1  473.75   16.10
   1  -4   1  473.75   16.20
  -1   4  -1  469.85   16.20
  -1   4  -1  485.65   16.10
  -1   4  -1  467.85   16.20
  -1   4  -1  471.45   16.20
  -1   4  -1  513.35   16.20
  -1   4  -1  476.55   16.10
   2  -4   1  739.73   23.90
  -2  -4  -1  711.43   23.60
   2  -4   1  743.63   24.00
   2  -4   1  686.43   24.00
   2  -4   1  700.13   24.00
  -2  -4  -1  691.33   23.70
  -2  -4  -1  712.33   23.60
   2  -4   1  719.63   23.90
  -2   4  -1  702.73   23.90
  -2   4  -1  715.63   23.70
  -2   4  -1  718.13   23.90
  -2   4  -1  702.23   23.90
  -2   4  -1  741.93   24.00
  -2   4  -1  739.23   24.00
  -2   4  -1  713.63   24.00
  -3  -4  -1 1574.14   52.59
   3  -4   1 1604.34   52.89
   3  -4   1 1637.04   52.89
   3  -4   1 1670.23   52.99
   3  -4   1 1559.64   52.99
  -3  -4  -1 1496.45   52.69
   3  -4   1 1598.04   52.89
   3   4   1 1571.24   52.69
  -3   4  -1 1581.54   52.89
  -3   4  -1 1667.53   53.09
  -3   4  -1 1635.54   52.89
  -3   4  -1 1592.74   52.89
  -3   4  -1 1584.84   52.99
   4  -4   1   34.60    1.80
  -4  -4  -1   34.50    1.60
  -4  -4  -1   36.20    1.90
   4  -4   1   31.70    2.10
   4  -4   1   31.70    1.90
   4  -4   1   28.80    2.00
  -4  -4  -1   35.90    1.60
   4  -4   1   30.80    1.90
  -4   4  -1   31.60    1.90
  -4   4  -1   34.00    1.90
  -4   4  -1   27.20    2.10
  -4   4  -1   32.50    1.90
   4   4   1   37.80    1.80
   4   4   1   34.70    1.50
   4   4   1   35.60    1.50
  -4   4  -1   30.40    2.10
  -5  -4  -1  261.37    8.70
  -5  -4  -1  257.07    8.70
  -5  -4  -1  241.68    8.80
   5  -4   1  238.68    9.00
   5  -4   1  248.88    9.00
   5  -4   1  246.98    8.80
   5  -4   1  248.18    9.20
  -5  -4  -1  259.97    9.10
   5   4   1  251.97    8.50
   5   4   1  246.18    8.80
  -5   4  -1  232.78    8.90
  -5   4  -1  242.28    9.10
  -5   4  -1  236.68    8.80
  -5   4  -1  235.28    9.20
   6  -4   1  366.26   13.40
  -6  -4  -1  376.16   13.00
   6  -4   1  366.46   13.30
   6  -4   1  389.36   13.40
  -6  -4  -1  370.16   13.00
   6  -4   1  385.06   13.60
  -6  -4  -1  360.86   13.30
  -6  -4  -1  370.96   13.20
   6  -4   1  370.06   13.00
   6   4   1  376.16   12.90
  -6   4  -1  375.26   13.10
  -6   4  -1  391.96   13.50
   6   4   1  358.66   12.80
  -6   4  -1  382.76   13.60
  -6   4  -1  382.26   13.40
   6   4   1  361.96   13.20
  -6   4  -1  392.16   13.40
   7  -4   1  862.51   29.80
  -7  -4  -1  874.31   30.20
  -7  -4  -1  916.21   30.00
   7  -4   1  816.92   30.20
  -7  -4  -1  943.21   30.00
   7  -4   1  906.11   30.20
  -7  -4  -1  888.01   29.90
   7  -4   1  880.11   30.20
   7  -4   1  865.71   30.40
  -7   4  -1  888.51   30.40
  -7   4  -1  877.01   30.30
   7   4   1  899.11   29.70
  -7   4  -1  870.81   29.90
  -7   4  -1  900.71   30.50
  -7   4  -1  879.11   30.30
   7   4   1  890.21   29.70
   7   4   1  895.81   30.20
   8  -4   1  607.74   22.00
  -8  -4  -1  625.74   21.50
  -8  -4  -1  604.44   21.80
  -8  -4  -1  610.94   22.00
   8  -4   1  623.24   21.70
   8  -4   1  631.34   21.60
  -8  -4  -1  634.54   21.40
   8  -4   1  615.44   21.20
   8  -4   1  627.74   21.70
  -8   4  -1  642.04   21.90
  -8   4  -1  604.04   21.60
   8   4   1  633.74   21.70
  -8   4  -1  609.14   21.70
   8   4   1  623.64   21.20
   8   4   1  616.94   21.20
  -9  -4  -1   81.39    4.60
   9  -4   1   84.19    4.60
   9  -4   1   77.29    4.20
  -9  -4  -1   87.69    4.20
   9  -4   1   80.49    4.30
   9  -4   1   75.59    4.30
   9  -4   1   76.99    3.80
  -9  -4  -1   77.69    4.60
  -9  -4  -1   83.39    4.20
  -9   4  -1   81.69    4.90
   9   4   1   80.69    4.60
   9   4   1   76.39    3.90
  -9   4  -1   79.79    4.40
  -9   4  -1   72.29    4.30
   9   4   1   77.29    4.00
  10  -4   1  105.49    5.60
 -10  -4  -1  109.89    5.40
 -10  -4  -1  115.69    5.40
 -10  -4  -1  108.89    5.40
 -10  -4  -1  110.19    5.90
  10  -4   1  109.59    5.00
  10  -4   1  103.89    5.50
  10  -4   1  107.79    5.40
  10  -4   1  113.99    6.00
  10   4   1  117.69    5.90
  10   4   1  108.39    5.20
  10   4   1  109.89    5.20
 -10   4  -1  111.69    5.80
 -10   4  -1  112.59    5.70
 -10   4  -1  109.19    5.60
  11  -4   1  430.86   16.20
  11  -4   1  410.46   15.90
 -11  -4  -1  461.65   16.00
 -11  -4  -1  441.36   15.90
  11  -4   1  442.76   16.70
  11  -4   1  426.06   15.30
 -11  -4  -1  423.16   16.40
  11  -4   1  435.06   16.00
 -11  -4  -1  431.66   15.70
 -11   4  -1  414.26   16.10
 -11   4  -1  428.36   16.50
  11   4   1  437.36   16.30
 -11   4  -1  406.36   16.00
 -11   4  -1  425.26   16.70
  11   4   1  437.96   15.60
  11   4   1  449.86   15.50
  12  -4   1   87.79    6.80
  12  -4   1   93.59    5.50
  12  -4   1   95.59    6.30
  12  -4   1   82.49    5.50
  12  -4   1   85.59    4.60
 -12  -4  -1   87.09    5.40
 -12  -4  -1   85.99    5.30
 -12  -4  -1   89.09    5.20
 -12  -4  -1   93.89    6.20
  12   4   1   93.99    5.90
 -12   4  -1   92.39    8.30
 -12   4  -1   89.29    5.70
  12   4   1   93.69    5.00
 -12   4  -1   90.09    5.70
  12   4   1   94.29    5.20
 -12   4  -1   91.19    6.60
  13  -4   1   17.30    3.70
  13  -4   1   13.90    2.10
  13  -4   1   12.90    2.90
 -13  -4  -1   19.00    2.90
 -13  -4  -1   14.10    2.70
 -13  -4  -1   18.50    3.40
  13  -4   1   16.60    3.10
  13  -4   1   12.70    2.70
 -13   4  -1   11.80    3.40
  13   4   1   14.20    2.50
  13   4   1   11.30    2.50
  13   4   1   12.40    3.00
 -13   4  -1   11.40    2.60
 -13   4  -1   13.50    3.10
 -13   4  -1   14.40    3.00
 -14  -4  -1   -0.10    2.70
 -14  -4  -1    2.50    2.60
  14  -4   1    3.90    3.50
  14  -4   1    0.70    1.70
  14  -4   1    3.80    2.50
  14  -4   1    5.60    2.60
  14  -4   1    5.90    2.90
 -14  -4  -1    7.60    2.50
 -14  -4  -1    3.10    3.10
  14   4   1    4.10    2.50
  14   4   1    3.70    3.00
 -14   4  -1    3.70    3.60
 -14   4  -1   10.90    3.10
  14   4   1    3.70    2.50
 -15  -4  -1  173.88    9.30
  15  -4   1  179.98    9.80
  15  -4   1  162.18    8.90
 -15  -4  -1  173.18   10.20
  15  -4   1  182.58    7.80
 -15  -4  -1  170.48    8.90
  15  -4   1  173.98    9.20
 -15   4  -1  181.98   11.10
  15   4   1  178.68    8.70
  15   4   1  190.58   10.00
 -15   4  -1  184.78    9.80
  15   4   1  172.98    8.70
 -16  -4  -1   97.49    7.50
 -16  -4  -1  108.39    9.20
  16  -4   1  115.39    8.60
  16  -4   1  108.09    6.10
  16  -4   1  101.89    7.60
  16  -4   1  104.89    7.50
 -16  -4  -1   96.79    7.40
  16   4   1  109.19    7.30
  16   4   1  104.09    7.50
 -16   4  -1   97.49    8.00
 -16   4  -1  113.59    8.30
  16   4   1  119.49    9.10
  17  -4   1   18.00    2.90
  17  -4   1   22.10    4.20
 -17  -4  -1   16.30    3.90
 -17  -4  -1   10.50    3.90
  17  -4   1   20.00    5.30
  17   4   1   19.90    4.30
 -17   4  -1   21.20    4.40
 -17   4  -1   10.50    4.30
  17   4   1   21.70    3.90
  17   4   1   19.10    5.40
  17  -5  -1   47.40    5.30
  17  -5  -1   59.69    6.50
  17  -5  -1   59.79    5.50
  17  -5  -1   57.59    6.50
  17   5  -1   59.69    8.70
 -17   5   1   55.69    7.40
  17   5  -1   54.29    6.50
  16  -5  -1   81.39    7.10
 -16  -5   1   77.39    6.40
 -16  -5   1   88.79    9.10
  16  -5  -1   79.39    6.80
 -16  -5   1   92.29    8.20
  16  -5  -1   94.79    8.00
  16  -5  -1   91.29    5.90
  16   5  -1   72.69    6.90
  16   5  -1   99.99    8.60
 -16   5   1   79.59    7.30
  16   5  -1   90.49    7.10
  15  -5  -1   27.10    3.60
 -15  -5   1   34.40    4.70
 -15  -5   1   24.10    3.60
  15  -5  -1   42.20    4.20
  15  -5  -1   33.40    4.80
 -15  -5   1   28.90    4.90
  15  -5  -1   34.70    4.80
  15   5  -1   24.70    3.50
  15   5  -1   30.50    4.50
 -15   5   1   31.80    4.30
 -15   5   1   25.30    5.80
 -15   5   1   32.00    7.30
  15   5  -1   27.10    3.80
  14  -5  -1   18.20    3.30
 -14  -5   1   24.80    4.20
  14  -5  -1   18.90    2.50
 -14  -5   1   23.60    3.10
  14  -5  -1   20.10    3.80
  14  -5  -1   17.00    2.80
 -14  -5   1   19.10    3.50
 -14  -5   1   22.10    3.10
 -14   5   1   17.50    3.30
  14   5  -1   22.50    3.20
  14   5  -1   23.40    3.10
 -14   5   1   16.90    4.10
  14   5  -1   19.20    3.70
 -13  -5   1  238.68   10.50
  13  -5  -1  246.18    9.60
  13  -5  -1  237.68   11.00
  13  -5  -1  240.38   10.50
 -13  -5   1  250.97   11.30
 -13  -5   1  227.58    9.80
  13  -5  -1  239.28   10.30
 -13  -5   1  224.28   10.00
  13  -5  -1  229.88   10.50
 -13   5   1  250.47   11.70
 -13   5   1  254.47   10.90
  13   5  -1  240.58   10.90
 -13   5   1  236.98   10.60
  13   5  -1  241.68    9.80
 -13   5   1  229.08   10.90
  13   5  -1  247.78    9.90
 -12  -5   1  473.85   17.90
  12  -5  -1  461.95   16.30
  12  -5  -1  438.86   17.00
 -12  -5   1  449.66   17.10
 -12  -5   1  483.65   16.90
 -12  -5   1  450.15   16.60
  12  -5  -1  472.75   17.80
  12   5  -1  456.65   17.30
 -12   5   1  435.86   17.10
  12   5  -1  477.45   16.50
 -12   5   1  447.66   17.40
  12   5  -1  464.15   16.60
 -12   5   1  446.56   18.10
 -12   5   1  410.56   18.30
  11  -5  -1   86.69    4.60
 -11  -5   1   79.59    4.90
  11  -5  -1   85.89    5.40
  11  -5  -1   93.69    5.70
 -11  -5   1   88.49    4.70
  11  -5  -1   89.29    5.20
  11  -5  -1   85.09    5.20
 -11  -5   1   81.49    4.90
 -11  -5   1   91.29    5.90
 -11   5   1   90.59    5.80
  11   5  -1   88.29    4.70
 -11   5   1   88.19    6.00
 -11   5   1   82.69    5.60
  11   5  -1   88.29    4.70
 -11   5   1   88.69    5.30
  11   5  -1   86.09    5.50
 -10  -5   1   14.00    2.10
  10  -5  -1   13.70    1.80
 -10  -5   1   15.70    2.60
 -10  -5   1   14.30    1.90
  10  -5  -1   15.50    2.30
  10  -5  -1   13.70    2.10
 -10  -5   1   11.90    2.10
  10  -5  -1   13.50    2.20
  10  -5  -1   12.50    2.30
 -10   5   1   12.80    2.40
  10   5  -1   13.30    1.90
  10   5  -1   14.70    2.50
  10   5  -1   14.60    1.90
 -10   5   1   12.20    2.20
 -10   5   1   14.90    2.40
 -10   5   1   13.90    2.70
   9  -5  -1  861.01   30.20
   9  -5  -1  876.91   29.80
  -9  -5   1  848.52   29.70
   9  -5  -1  837.82   29.70
  -9  -5   1  878.71   29.40
  -9  -5   1  854.21   30.10
  -9  -5   1  881.61   29.60
   9  -5  -1  902.01   29.90
   9  -5  -1  853.81   29.40
  -9   5   1  857.61   29.90
  -9   5   1  875.21   30.00
   9   5  -1  830.82   29.90
   9   5  -1  852.81   29.30
   9   5  -1  844.62   29.40
  -9   5   1  900.01   30.10
  -9   5   1  879.61   30.50
   8  -5  -1 1099.79   39.30
  -8  -5   1 1156.58   39.60
  -8  -5   1 1194.98   39.10
   8  -5  -1 1162.88   39.70
   8  -5  -1 1143.19   39.00
  -8  -5   1 1145.39   38.90
   8  -5  -1 1170.68   39.40
  -8  -5   1 1181.28   39.30
  -8   5   1 1191.68   39.60
  -8   5   1 1155.58   39.90
   8   5  -1 1168.68   38.90
   8   5  -1 1159.58   38.80
  -8   5   1 1183.08   39.50
  -8   5   1 1159.38   39.40
   8   5  -1 1140.89   39.40
   7  -5  -1  265.07   10.50
  -7  -5   1  271.47   10.00
  -7  -5   1  280.37    9.90
   7  -5  -1  275.57    9.90
  -7  -5   1  275.67    9.80
   7  -5  -1  272.77   10.20
  -7  -5   1  272.17   10.30
   7  -5  -1  265.17   10.10
   7   5  -1  275.57    9.70
  -7   5   1  249.48   10.80
  -7   5   1  272.17   10.30
   7   5  -1  272.87   10.20
  -7   5   1  277.17   10.70
   7   5  -1  279.57    9.70
  -6  -5   1    4.60    0.90
  -6  -5   1    4.80    0.90
   6  -5  -1    4.10    1.20
   6  -5  -1    3.20    0.90
   6  -5  -1    3.80    1.10
   6  -5  -1    5.00    1.10
   6  -5  -1    3.00    1.10
  -6  -5   1    3.90    1.20
  -6   5   1    1.60    1.00
  -6   5   1    3.30    1.40
   6   5  -1    4.10    1.30
  -6   5   1    2.90    1.10
  -6   5   1    3.90    1.00
   6   5  -1    4.00    0.80
   6   5  -1    3.60    0.90
  -6   5   1    3.20    1.30
   5  -5  -1    5.90    1.00
  -5  -5   1    5.60    1.10
   5  -5  -1    5.60    1.00
   5  -5  -1    5.30    1.10
  -5  -5   1    4.20    0.80
  -5  -5   1    4.40    0.50
   5  -5  -1    7.40    1.10
   5  -5  -1    7.20    1.10
  -5  -5   1    5.80    0.80
  -5  -5   1    5.10    0.90
  -5   5   1    5.20    1.20
  -5   5   1    3.90    0.90
  -5   5   1    3.90    1.00
  -5   5   1    6.70    1.30
   5   5  -1    5.10    0.60
   5   5  -1    5.40    1.10
   5   5  -1    5.70    0.80
  -5   5   1    2.60    1.00
   5   5  -1    4.20    0.70
  -4  -5   1 2348.76   82.29
   4  -5  -1 2461.25   82.29
   4  -5  -1 2523.05   82.29
   4  -5  -1 2537.65   82.29
   4  -5  -1 2495.15   82.29
  -4  -5   1 2556.54   81.99
   4  -5  -1 2428.56   82.39
   4   5  -1 2433.76   82.19
   4   5  -1 2625.24   81.89
  -4   5   1 2522.45   82.29
  -4   5   1 2448.06   82.49
  -4   5   1 2580.84   82.39
  -4   5   1 2573.94   82.39
  -4   5   1 2326.47   82.29
  -3  -5   1   33.80    1.90
   3  -5  -1   35.20    1.90
   3  -5  -1   33.90    1.80
   3  -5  -1   38.10    2.00
   3  -5  -1   37.70    2.00
  -3  -5   1   35.30    1.50
  -3  -5   1   32.50    1.60
   3  -5  -1   35.80    1.90
   3   5  -1   32.80    1.30
  -3   5   1   32.30    2.00
   3   5  -1   32.90    1.40
   3   5  -1   37.70    1.50
  -3   5   1   37.10    2.00
   3   5  -1   33.20    1.80
  -3   5   1   31.60    1.90
  -3   5   1   35.40    1.90
  -3   5   1   36.10    1.90
   2  -5  -1   19.80    1.30
  -2  -5   1   17.60    1.00
   2  -5  -1   13.80    1.20
  -2  -5   1   18.10    1.00
   2  -5  -1   14.20    1.30
  -2  -5   1   12.50    1.10
  -2   5   1   20.20    1.60
   2   5  -1   13.80    1.00
  -2   5   1   16.30    1.30
   2   5  -1   11.50    1.20
  -2   5   1   16.20    1.30
   1  -5  -1 1014.60   32.90
   1  -5  -1  969.10   33.10
  -1  -5   1  998.60   32.90
  -1  -5   1 1002.90   33.00
   1  -5  -1  973.30   33.00
  -1  -5   1  984.70   32.80
   1  -5  -1 1019.20   33.00
   1  -5  -1  954.80   33.10
  -1  -5   1 1003.70   32.80
   1  -5  -1  970.90   32.90
  -1  -5   1  980.50   33.00
  -1   5   1  995.10   33.10
  -1   5   1 1035.40   32.80
   1   5  -1  971.00   33.00
   1   5  -1 1032.60   33.40
   1   5  -1  986.90   32.80
  -1   5   1 1016.10   33.00
  -1   5   1 1023.70   32.80
  -1   5   1  984.10   33.00
   0  -5  -1 3511.25  120.09
   0  -5   1 3661.53  121.89
   0   5   1 3542.55  120.09
   0   5  -1 3777.52  122.19
   1  -5   1 7307.37  244.28
  -1   5  -1 7373.96  244.58
   2  -5   1  156.58    5.60
   2  -5   1  150.98    5.70
   2  -5   1  145.79    5.70
  -2  -5  -1  150.98    5.50
   2  -5   1  181.08    5.90
   2  -5   1  174.68    5.70
  -2   5  -1  147.79    5.70
  -2   5  -1  148.89    5.80
  -2   5  -1  149.29    5.70
  -2   5  -1  150.88    5.60
  -2   5  -1  167.28    5.90
   2   5   1  144.69    5.30
  -2   5  -1  167.88    5.60
   3  -5   1  546.25   18.60
   3  -5   1  556.04   18.60
  -3  -5  -1  511.25   18.30
   3  -5   1  549.95   18.70
   3  -5   1  501.15   18.60
  -3  -5  -1  564.64   18.10
   3  -5   1  593.14   18.60
  -3  -5  -1  560.24   18.10
  -3  -5  -1  518.25   18.20
  -3   5  -1  532.55   18.60
  -3   5  -1  570.34   18.60
  -3   5  -1  516.65   18.70
  -3   5  -1  605.24   18.80
  -3   5  -1  547.75   18.60
   4  -5   1  686.83   22.70
  -4  -5  -1  656.63   22.10
   4  -5   1  661.43   22.70
   4  -5   1  679.33   22.90
  -4  -5  -1  669.63   22.50
  -4  -5  -1  685.43   22.30
   4  -5   1  677.73   22.80
  -4  -5  -1  676.33   22.40
   4  -5   1  641.64   22.60
  -4   5  -1  683.73   22.70
  -4   5  -1  704.93   22.90
   4   5   1  649.83   22.50
  -4   5  -1  664.63   22.70
  -4   5  -1  648.74   22.90
  -4   5  -1  670.93   22.70
   5  -5   1 1869.51   61.19
  -5  -5  -1 1862.21   60.79
   5  -5   1 1829.62   61.09
   5  -5   1 1874.31   61.19
  -5  -5  -1 1824.92   60.99
   5  -5   1 1862.41   61.29
   5  -5   1 1880.21   61.39
  -5  -5  -1 1821.32   60.79
   5   5   1 1763.82   60.99
   5   5   1 1835.62   60.59
   5   5   1 1851.71   60.59
  -5   5  -1 1898.61   61.39
  -5   5  -1 1856.41   61.19
  -5   5  -1 1782.42   61.19
  -5   5  -1 1816.02   61.39
  -5   5  -1 1828.92   61.09
   6  -5   1  453.95   16.50
  -6  -5  -1  477.05   16.30
  -6  -5  -1  456.75   16.40
   6  -5   1  469.45   16.30
  -6  -5  -1  478.05   16.10
   6  -5   1  482.55   16.50
   6  -5   1  474.75   16.60
   6  -5   1  462.85   16.70
  -6  -5  -1  486.75   16.20
  -6   5  -1  471.25   16.80
  -6   5  -1  460.85   16.50
  -6   5  -1  488.55   16.50
   6   5   1  471.15   16.00
   6   5   1  445.96   16.30
  -6   5  -1  506.45   16.80
   6   5   1  461.15   15.90
  -6   5  -1  467.45   16.30
   7  -5   1   17.50    2.20
   7  -5   1   18.80    1.70
   7  -5   1   18.00    2.20
  -7  -5  -1   14.90    1.70
  -7  -5  -1   12.50    1.80
   7  -5   1   11.80    1.90
  -7  -5  -1   17.70    1.90
   7  -5   1   16.90    2.10
  -7  -5  -1   13.70    1.80
  -7   5  -1   13.00    1.90
   7   5   1   10.80    1.50
  -7   5  -1   19.10    2.60
  -7   5  -1   13.10    1.50
   7   5   1   14.50    1.70
   7   5   1   12.90    1.70
  -7   5  -1   12.20    1.80
   8  -5   1   47.60    3.50
   8  -5   1   53.79    3.50
  -8  -5  -1   52.09    3.00
  -8  -5  -1   49.40    3.10
  -8  -5  -1   52.09    3.00
   8  -5   1   50.49    2.90
   8  -5   1   43.30    3.20
  -8  -5  -1   43.60    3.40
   8  -5   1   54.09    3.20
  -8   5  -1   49.80    3.10
  -8   5  -1   43.30    3.30
  -8   5  -1   50.19    3.70
  -8   5  -1   58.79    3.80
   8   5   1   49.20    2.70
  -8   5  -1   51.79    3.40
   8   5   1   49.30    3.30
   8   5   1   53.29    2.80
   9  -5   1  486.65   17.70
  -9  -5  -1  493.05   18.30
   9  -5   1  534.35   18.70
   9  -5   1  518.35   18.20
   9  -5   1  490.95   18.10
  -9  -5  -1  493.75   18.10
   9  -5   1  500.35   18.20
  -9  -5  -1  527.15   17.90
   9   5   1  518.95   18.20
   9   5   1  503.65   17.60
  -9   5  -1  508.15   18.20
  -9   5  -1  528.75   18.80
  -9   5  -1  499.05   18.30
   9   5   1  505.35   17.60
  -9   5  -1  518.25   18.50
 -10  -5  -1  840.82   29.50
  10  -5   1  865.21   30.30
 -10  -5  -1  874.91   29.60
  10  -5   1  864.11   29.90
 -10  -5  -1  840.72   29.50
  10  -5   1  824.02   29.70
  10  -5   1  878.81   29.80
 -10  -5  -1  860.51   30.00
  10  -5   1  851.61   29.30
 -10   5  -1  880.91   30.20
  10   5   1  875.91   29.20
  10   5   1  888.81   29.90
 -10   5  -1  838.32   29.80
  10   5   1  854.31   29.20
 -10   5  -1  857.31   30.40
 -10   5  -1  836.52   29.90
 -11  -5  -1   12.70    2.20
  11  -5   1   10.00    2.30
 -11  -5  -1   11.20    2.10
  11  -5   1    8.70    2.20
  11  -5   1   12.50    1.90
 -11  -5  -1   10.80    2.10
 -11  -5  -1   11.80    2.70
  11  -5   1   11.80    2.60
  11  -5   1   11.50    2.20
 -11   5  -1    8.80    2.30
  11   5   1   10.40    2.30
 -11   5  -1    9.40    2.30
 -11   5  -1    9.80    2.60
  11   5   1   12.60    2.00
 -11   5  -1   11.20    2.80
  11   5   1   11.00    2.50
 -12  -5  -1  135.79    6.70
  12  -5   1  129.29    7.80
  12  -5   1  144.59    6.20
 -12  -5  -1  137.19    6.80
  12  -5   1  148.09    7.70
  12  -5   1  127.09    9.00
  12  -5   1  127.89    6.80
 -12  -5  -1  146.69    8.90
 -12  -5  -1  134.59    6.60
 -12   5  -1  134.39    7.60
  12   5   1  142.49    7.30
 -12   5  -1  124.39    7.20
 -12   5  -1  140.09    7.90
  12   5   1  133.69    6.20
  12   5   1  140.19    6.40
 -12   5  -1  132.89    7.40
  13  -5   1   68.29    5.70
 -13  -5  -1   70.29    5.30
  13  -5   1   68.69    5.30
 -13  -5  -1   68.49    5.00
  13  -5   1   72.69    5.60
 -13  -5  -1   73.09    5.90
  13  -5   1   79.69    6.60
  13  -5   1   72.89    4.50
 -13   5  -1   62.89    5.70
 -13   5  -1   71.49    5.50
 -13   5  -1   72.89    5.90
  13   5   1   79.79    4.90
  13   5   1   70.99    4.90
  13   5   1   81.39    5.80
 -13   5  -1   71.29    6.50
  14  -5   1  118.99    6.90
 -14  -5  -1  135.49    8.10
 -14  -5  -1  124.39    6.90
 -14  -5  -1  116.49    7.30
  14  -5   1  118.59    7.40
  14  -5   1  125.49    6.00
  14  -5   1  126.29    7.90
  14   5   1  123.59    7.70
 -14   5  -1  122.09    7.60
  14   5   1  130.69    6.60
  14   5   1  124.39    6.70
 -14   5  -1  120.29    8.80
 -15  -5  -1   26.70    4.40
 -15  -5  -1   25.30    3.70
  15  -5   1   27.80    4.00
  15  -5   1   22.60    2.80
 -15  -5  -1   22.70    3.80
  15  -5   1   25.40    4.30
  15  -5   1   25.10    3.60
  15   5   1   25.40    3.50
 -15   5  -1   19.50    4.10
  15   5   1   29.30    3.80
  15   5   1   24.60    4.20
 -15   5  -1   26.10    4.90
  16  -5   1    4.50    2.60
  16  -5   1    2.40    3.90
 -16  -5  -1    3.60    3.40
 -16  -5  -1    2.70    3.10
 -16  -5  -1    9.60    4.50
  16  -5   1    5.90    3.20
  16  -5   1    4.80    3.20
  16   5   1    2.60    3.20
  16   5   1    6.50    4.30
 -16   5  -1   -0.10    3.70
 -16   5  -1   -0.70    3.50
  16   5   1    5.00    3.20
  17  -5   1   48.50    5.90
 -17  -5  -1   47.50    6.40
 -17  -5  -1   49.20    6.40
  17  -5   1   53.49    6.40
  17  -5   1   54.99    5.50
 -17   5  -1   40.60    5.30
  17   5   1   61.19    7.00
 -17   5  -1   52.89    6.70
  17   5   1   45.70    4.90
  17  -6  -1   19.80    3.40
  17  -6  -1   25.70    4.70
  17  -6  -1   20.20    4.50
  17  -6  -1   24.70    4.00
  17   6  -1   20.90    4.30
 -17   6   1   22.10    4.50
  16  -6  -1   51.39    7.00
 -16  -6   1   41.20    5.90
 -16  -6   1   46.90    6.20
  16  -6  -1   66.29    6.20
  16  -6  -1   35.60    4.60
 -16  -6   1   46.90    5.60
  16  -6  -1   57.19    5.40
  16   6  -1   47.50    6.10
 -16   6   1   57.09    6.80
  16   6  -1   59.29    7.80
  16   6  -1   52.59    6.00
  15  -6  -1  151.68    8.50
  15  -6  -1  165.58    7.80
 -15  -6   1  187.28   10.40
 -15  -6   1  169.78    8.50
 -15  -6   1  167.68    8.30
  15  -6  -1  163.68    9.50
  15  -6  -1  159.68    9.00
 -15   6   1  138.09   11.50
  15   6  -1  167.48    9.60
  15   6  -1  165.08    8.70
  15   6  -1  185.08    8.30
 -15   6   1  162.68    9.50
 -14  -6   1  118.29    6.80
 -14  -6   1  118.89    8.40
  14  -6  -1  124.99    7.30
 -14  -6   1  121.59    6.60
 -14  -6   1  122.09    7.50
  14  -6  -1  126.19    7.80
  14  -6  -1  125.19    6.30
  14  -6  -1  115.49    6.80
  14   6  -1  127.69    7.90
 -14   6   1  130.09    7.90
  14   6  -1  114.69    6.70
  14   6  -1  129.89    6.60
 -14   6   1  126.29    9.00
 -14   6   1  117.29    9.70
  13  -6  -1   17.20    3.00
 -13  -6   1   20.80    2.80
  13  -6  -1   18.90    3.50
  13  -6  -1   16.30    2.30
  13  -6  -1   17.20    3.10
 -13  -6   1   19.30    2.50
  13  -6  -1   16.00    2.80
 -13  -6   1   25.60    3.90
 -13  -6   1   16.90    2.90
  13   6  -1   25.60    3.60
 -13   6   1   17.50    3.90
 -13   6   1   19.70    3.50
  13   6  -1   19.00    2.70
 -13   6   1   14.40    3.20
  13   6  -1   15.00    2.60
 -13   6   1    9.80    3.40
 -13   6   1   16.10    4.30
  12  -6  -1    3.10    2.00
 -12  -6   1    1.40    2.60
  12  -6  -1    3.20    2.10
 -12  -6   1    3.00    2.20
  12  -6  -1    1.50    2.60
  12  -6  -1    2.10    2.10
  12  -6  -1    1.90    1.70
 -12  -6   1    1.10    1.80
 -12  -6   1    3.80    1.90
 -12   6   1    6.30    3.10
  12   6  -1    4.40    2.50
 -12   6   1    0.80    2.40
 -12   6   1    0.00    2.40
  12   6  -1    1.80    1.80
 -12   6   1    5.70    3.10
 -12   6   1    2.70    2.30
  12   6  -1    2.90    1.80
 -11  -6   1  392.76   14.00
  11  -6  -1  375.76   14.80
 -11  -6   1  355.06   14.60
  11  -6  -1  367.96   13.70
 -11  -6   1  403.76   14.20
  11  -6  -1  375.06   14.20
  11  -6  -1  372.26   14.30
  11  -6  -1  347.57   14.10
 -11  -6   1  367.86   13.60
  11   6  -1  370.26   14.40
 -11   6   1  372.66   14.50
  11   6  -1  373.46   13.50
 -11   6   1  383.26   14.70
 -11   6   1  370.26   15.00
 -11   6   1  360.56   14.30
 -10  -6   1  404.66   16.00
  10  -6  -1  440.06   16.00
  10  -6  -1  431.06   16.50
 -10  -6   1  427.26   16.40
  10  -6  -1  427.56   16.10
 -10  -6   1  445.76   15.70
  10  -6  -1  434.76   16.00
 -10  -6   1  449.56   15.90
  10  -6  -1  429.36   15.60
 -10   6   1  439.56   16.30
  10   6  -1  445.26   15.50
 -10   6   1  429.46   16.30
 -10   6   1  422.56   16.10
  10   6  -1  459.45   15.40
 -10   6   1  428.26   16.70
  10   6  -1  439.36   16.10
  -9  -6   1  153.58    8.90
  -9  -6   1  172.38    7.00
  -9  -6   1  180.78    7.80
  -9  -6   1  173.78    7.10
   9  -6  -1  181.18    7.20
   9  -6  -1  177.08    7.50
   9  -6  -1  183.88    7.50
   9  -6  -1  182.38    7.90
   9  -6  -1  177.18    7.50
  -9   6   1  182.28    7.70
   9   6  -1  170.68    6.80
   9   6  -1  174.68    7.60
  -9   6   1  179.88    7.80
  -9   6   1  175.18    7.60
  -9   6   1  183.88    8.20
   9   6  -1  173.48    6.90
   8  -6  -1   14.80    1.90
  -8  -6   1   15.50    2.10
  -8  -6   1   15.20    2.10
   8  -6  -1   17.40    2.20
   8  -6  -1   19.20    2.40
  -8  -6   1   18.90    2.30
  -8  -6   1   17.40    2.00
   8  -6  -1   14.30    2.10
   8  -6  -1   13.20    1.90
   8   6  -1   18.00    1.90
  -8   6   1   10.40    2.30
  -8   6   1   13.80    2.10
  -8   6   1   12.40    2.00
  -8   6   1   13.70    2.30
   8   6  -1   18.10    1.90
  -8   6   1   15.10    2.00
   8   6  -1   19.70    2.70
  -7  -6   1  573.04   19.20
   7  -6  -1  550.04   19.40
   7  -6  -1  560.14   19.40
   7  -6  -1  565.34   19.80
  -7  -6   1  559.44   19.00
  -7  -6   1  565.64   19.10
   7  -6  -1  556.74   19.30
  -7  -6   1  540.55   19.50
   7  -6  -1  568.14   19.40
   7   6  -1  538.65   19.40
  -7   6   1  549.45   19.50
  -7   6   1  580.54   19.60
  -7   6   1  506.85   20.00
   7   6  -1  565.14   18.90
   7   6  -1  553.04   18.80
  -7   6   1  563.74   19.80
  -7   6   1  544.65   19.90
   6  -6  -1 1079.99   36.40
   6  -6  -1 1062.19   36.10
   6  -6  -1 1074.79   36.00
  -6  -6   1 1076.99   35.80
  -6  -6   1 1059.19   35.70
   6  -6  -1 1050.79   36.10
  -6  -6   1 1094.99   35.80
  -6  -6   1 1068.49   36.20
   6  -6  -1 1072.69   36.10
   6   6  -1 1082.79   35.60
   6   6  -1 1038.70   35.50
  -6   6   1 1057.29   36.30
  -6   6   1 1049.40   36.20
  -6   6   1 1095.59   36.20
  -6   6   1 1102.59   36.60
  -6   6   1 1054.49   36.20
  -5  -6   1  513.05   17.50
  -5  -6   1  501.95   17.50
  -5  -6   1  510.35   17.40
   5  -6  -1  534.65   17.80
   5  -6  -1  524.45   17.80
   5  -6  -1  517.45   17.80
   5  -6  -1  530.35   18.10
   5  -6  -1  517.85   17.80
  -5  -6   1  500.85   17.10
  -5  -6   1  508.25   17.80
   5   6  -1  492.35   17.20
  -5   6   1  528.95   18.20
   5   6  -1  490.45   17.10
   5   6  -1  502.95   17.20
  -5   6   1  530.05   17.90
  -5   6   1  529.65   17.90
   5   6  -1  503.15   17.70
  -5   6   1  514.35   17.90
  -5   6   1  539.35   17.90
  -4  -6   1  553.64   17.80
  -4  -6   1  528.65   17.70
  -4  -6   1  520.45   17.60
  -4  -6   1  511.45   18.00
   4  -6  -1  523.45   18.10
   4  -6  -1  516.35   18.20
  -4  -6   1  527.45   17.70
   4  -6  -1  516.65   18.10
   4  -6  -1  537.55   18.00
   4  -6  -1  533.85   18.00
   4   6  -1  501.25   17.90
  -4   6   1  524.55   18.20
   4   6  -1  508.75   17.60
  -4   6   1  535.25   18.10
  -4   6   1  577.74   18.20
  -4   6   1  497.05   18.20
  -4   6   1  541.85   18.10
  -3  -6   1  308.07   10.90
   3  -6  -1  314.27   11.00
  -3  -6   1  295.17   10.80
   3  -6  -1  329.07   11.10
   3  -6  -1  318.97   11.00
   3  -6  -1  324.27   11.10
   3  -6  -1  320.97   11.00
  -3  -6   1  311.27   10.70
  -3   6   1  326.77   11.00
   3   6  -1  303.27   10.70
  -3   6   1  313.67   11.10
  -3   6   1  319.87   11.00
   3   6  -1  302.17   10.90
  -3   6   1  323.57   11.20
  -3   6   1  315.07   10.90
  -2  -6   1 1632.14   53.59
  -2  -6   1 1596.54   53.69
   2  -6  -1 1608.34   53.99
  -2  -6   1 1561.04   53.79
  -2  -6   1 1658.03   53.59
  -2  -6   1 1588.94   53.59
   2  -6  -1 1690.53   53.79
   2  -6  -1 1674.83   53.79
   2  -6  -1 1574.34   53.89
   2  -6  -1 1626.84   53.99
   2  -6  -1 1676.33   53.79
  -2   6   1 1690.93   53.79
  -2   6   1 1616.64   53.79
  -2   6   1 1695.03   53.79
  -2   6   1 1608.14   53.99
   2   6  -1 1549.14   53.69
  -2   6   1 1636.54   53.99
   1  -6  -1 2977.30   95.39
  -1  -6   1 2872.21   95.59
   1  -6  -1 2844.12   95.49
   0  -6   1   22.10    1.30
   0  -6   1   21.50    1.10
   0  -6  -1   19.70    1.40
   0  -6   1   19.30    1.40
   0  -6  -1   19.40    1.00
   0  -6   1   24.90    1.30
   0  -6   1   22.00    1.20
   0  -6  -1   21.80    1.50
   0  -6  -1   19.80    1.30
   0   6   1   18.40    1.40
   0   6   1   20.30    1.10
   0   6  -1   21.50    1.20
   0   6  -1   21.40    1.40
   0   6   1   17.90    1.30
   0   6  -1   22.00    1.40
  -1  -6  -1    5.30    0.80
  -1  -6  -1    7.20    0.90
  -1  -6  -1    9.60    1.40
  -1   6  -1    8.10    1.10
  -1   6  -1    6.60    0.80
  -1   6  -1    5.10    0.70
  -1   6  -1   10.00    0.80
  -1   6  -1    8.00    0.90
   2  -6   1 1970.40   62.69
   2  -6   1 1869.21   62.69
   2  -6   1 1905.11   62.59
   2  -6   1 1869.71   62.69
   2  -6   1 1978.50   62.59
  -2   6  -1 1931.71   62.49
  -2   6  -1 1884.41   62.59
  -2   6  -1 2010.90   62.69
  -2   6  -1 1796.82   62.59
  -2   6  -1 1796.32   62.59
  -2   6  -1 1817.62   62.69
  -3  -6  -1  574.64   18.90
   3  -6   1  577.84   19.30
   3  -6   1  586.54   19.30
  -3  -6  -1  564.94   19.00
   3  -6   1  548.35   19.40
   3  -6   1  573.24   19.40
  -3  -6  -1  575.34   19.00
   3  -6   1  574.24   19.50
  -3   6  -1  587.34   19.50
  -3   6  -1  560.84   19.40
  -3   6  -1  556.94   19.50
  -3   6  -1  568.34   19.30
  -3   6  -1  550.34   19.40
  -3   6  -1  573.84   19.30
   4  -6   1  899.31   29.70
   4  -6   1  900.21   29.50
   4  -6   1  884.11   29.50
  -4  -6  -1  805.12   28.90
   4  -6   1  879.61   29.50
  -4  -6  -1  822.12   29.00
   4  -6   1  915.11   29.60
  -4  -6  -1  815.82   29.10
  -4   6  -1  940.71   29.70
  -4   6  -1  899.81   29.50
  -4   6  -1  884.21   29.40
  -4   6  -1  859.31   29.60
  -4   6  -1  871.21   29.50
   5  -6   1  105.89    4.80
  -5  -6  -1  114.29    4.40
   5  -6   1  109.99    4.50
   5  -6   1  108.29    4.70
  -5  -6  -1  111.09    4.10
   5  -6   1  109.99    4.70
   5  -6   1  107.59    4.80
  -5  -6  -1  112.89    4.10
  -5   6  -1  109.49    4.90
   5   6   1  107.89    4.30
  -5   6  -1  104.49    4.60
  -5   6  -1  108.39    4.60
  -5   6  -1  114.59    4.90
  -5   6  -1  110.09    4.60
  -6  -6  -1   20.00    1.90
   6  -6   1   22.80    2.00
   6  -6   1   23.10    2.40
  -6  -6  -1   20.70    1.90
  -6  -6  -1   20.10    1.60
  -6  -6  -1   19.60    1.50
   6  -6   1   20.30    2.10
   6  -6   1   20.00    2.20
   6   6   1   21.80    1.90
  -6   6  -1   22.10    2.10
  -6   6  -1   20.80    2.40
   6   6   1   18.50    1.20
  -6   6  -1   26.40    2.50
   6   6   1   16.30    1.20
  -6   6  -1   17.40    2.10
  -6   6  -1   20.60    2.20
   7  -6   1 1019.50   35.40
   7  -6   1 1023.90   35.70
  -7  -6  -1 1094.39   35.30
  -7  -6  -1 1027.20   35.30
  -7  -6  -1 1069.09   35.50
   7  -6   1 1041.70   36.00
  -7  -6  -1 1044.20   35.60
   7  -6   1 1074.99   35.80
   7  -6   1 1099.39   35.80
   7   6   1 1035.20   35.10
  -7   6  -1 1032.90   35.70
  -7   6  -1 1071.79   36.10
   7   6   1  959.20   36.00
  -7   6  -1 1048.00   35.80
  -7   6  -1 1082.99   36.00
  -7   6  -1 1107.89   35.80
   7   6   1 1057.19   35.00
   8  -6   1  876.91   30.40
   8  -6   1  895.91   30.00
  -8  -6  -1  910.61   29.60
  -8  -6  -1  867.31   30.00
   8  -6   1  827.12   29.90
  -8  -6  -1  908.31   29.70
   8  -6   1  867.61   29.70
  -8  -6  -1  889.11   29.70
   8  -6   1  874.11   30.10
   8   6   1  866.71   29.20
  -8   6  -1  872.11   30.00
   8   6   1  849.22   29.80
  -8   6  -1  870.71   30.30
  -8   6  -1  856.01   30.40
   8   6   1  867.21   29.20
  -8   6  -1  873.81   29.80
  -8   6  -1  867.01   30.00
  -9  -6  -1   88.59    4.80
   9  -6   1   89.39    4.40
   9  -6   1   93.49    5.20
  -9  -6  -1   98.79    4.50
   9  -6   1   91.49    4.60
  -9  -6  -1   94.99    4.50
   9  -6   1   93.89    4.90
   9  -6   1   82.09    4.60
   9   6   1   91.19    4.10
   9   6   1   90.59    4.00
  -9   6  -1   90.19    5.20
  -9   6  -1   89.79    4.90
   9   6   1   88.49    4.80
  -9   6  -1   87.79    4.80
  -9   6  -1   87.89    5.30
 -10  -6  -1   68.89    4.50
  10  -6   1   67.19    4.40
 -10  -6  -1   57.29    3.90
  10  -6   1   66.19    4.40
 -10  -6  -1   65.09    4.00
  10  -6   1   66.09    4.30
  10  -6   1   73.59    4.90
  10  -6   1   70.49    3.90
 -10  -6  -1   68.99    3.90
 -10   6  -1   64.69    4.90
 -10   6  -1   61.19    4.50
  10   6   1   63.79    3.50
  10   6   1   61.49    3.60
  10   6   1   65.29    4.40
 -10   6  -1   72.09    5.00
 -10   6  -1   60.79    4.40
  11  -6   1  289.67   10.90
  11  -6   1  272.57   11.50
 -11  -6  -1  303.07   11.20
  11  -6   1  286.67   11.60
 -11  -6  -1  286.07   11.70
 -11  -6  -1  278.87   11.20
 -11  -6  -1  274.27   11.00
  11  -6   1  296.77   12.10
  11  -6   1  288.07   11.50
 -11   6  -1  284.77   11.60
  11   6   1  286.97   10.70
  11   6   1  295.67   11.60
 -11   6  -1  288.37   12.10
  11   6   1  294.17   10.70
 -11   6  -1  276.17   11.60
 -11   6  -1  287.87   12.30
  12  -6   1  236.78   10.10
 -12  -6  -1  249.58    9.90
  12  -6   1  229.58   10.70
 -12  -6  -1  236.58    9.70
 -12  -6  -1  242.98    9.60
  12  -6   1  220.48   10.00
  12  -6   1  238.48   10.20
  12  -6   1  238.08    9.40
 -12  -6  -1  221.08   10.40
 -12   6  -1  239.88   10.70
  12   6   1  243.28    9.30
 -12   6  -1  230.78   11.00
  12   6   1  240.78   10.20
 -12   6  -1  223.18   10.30
  12   6   1  244.78    9.30
 -12   6  -1  223.88   10.10
  13  -6   1   48.00    4.10
 -13  -6  -1   52.29    5.40
 -13  -6  -1   51.79    4.50
  13  -6   1   45.10    5.30
  13  -6   1   52.59    4.80
 -13  -6  -1   52.49    5.40
  13  -6   1   46.70    4.70
 -13  -6  -1   50.29    4.80
  13  -6   1   38.90    5.10
 -13   6  -1   57.19    6.20
 -13   6  -1   46.00    5.40
  13   6   1   53.09    4.40
  13   6   1   53.89    4.20
 -13   6  -1   50.89    5.70
 -13   6  -1   48.70    5.10
  13   6   1   56.89    5.40
  14  -6   1    7.10    3.30
 -14  -6  -1   10.30    3.10
 -14  -6  -1   17.50    3.00
  14  -6   1   12.40    2.30
  14  -6   1   18.50    3.50
  14  -6   1   14.90    2.60
 -14  -6  -1   12.10    4.60
  14   6   1   15.10    2.60
  14   6   1   13.10    3.40
 -14   6  -1   15.20    3.80
 -14   6  -1   10.30    4.10
  14   6   1   17.90    2.80
  15  -6   1   55.69    6.70
  15  -6   1   52.39    4.80
  15  -6   1   55.19    5.60
 -15  -6  -1   58.59    5.80
 -15  -6  -1   61.09    7.10
  15  -6   1   74.69    6.50
 -15  -6  -1   63.19    5.80
 -15   6  -1   59.59    6.60
 -15   6  -1   56.89    6.60
  15   6   1   69.89    6.70
  15   6   1   55.19    5.40
  15   6   1   62.29    5.50
 -16  -6  -1   99.49    7.40
  16  -6   1  115.09    7.60
 -16  -6  -1  112.09    7.50
 -16  -6  -1  114.29    9.10
  16  -6   1  105.99    8.90
  16  -6   1  100.39    7.50
  16  -6   1  111.79    6.60
 -16   6  -1  105.19    8.00
  16   6   1  115.39    7.30
 -16   6  -1  110.89    8.30
  16   6   1  109.29    7.10
  16   6   1  109.69    8.70
 -17  -6  -1   33.80    4.60
  17  -6   1   40.60    5.60
 -17  -6  -1   40.10    5.90
  17  -6   1   38.20    4.70
  17  -6   1   40.10    5.70
  17  -6   1   27.10    4.40
 -17   6  -1   37.10    5.30
 -17   6  -1   40.40    5.60
  17   6   1   44.50    6.20
  17   6   1   36.10    4.90
  17  -7  -1   88.59    7.80
  17  -7  -1   72.39    7.20
  17  -7  -1   92.89    8.80
  17  -7  -1   91.29    6.90
  17   7  -1   95.59    9.50
 -17   7   1   96.69    8.40
  16  -7  -1  111.69    8.60
 -16  -7   1   72.49    6.70
  16  -7  -1   90.29    6.80
 -16  -7   1   88.49   10.70
 -16  -7   1   84.29    6.80
  16  -7  -1   84.19    7.00
 -16   7   1   86.39    7.70
  16   7  -1   81.59    6.60
  16   7  -1   85.09    6.60
  16   7  -1   96.49    8.50
  15  -7  -1   34.40    4.30
  15  -7  -1   26.20    3.40
  15  -7  -1   25.20    3.30
 -15  -7   1   27.80    4.80
  15  -7  -1   31.60    4.80
 -15  -7   1   26.40    3.60
 -15  -7   1   24.00    3.30
 -15   7   1   30.50    4.50
 -15   7   1   17.70    5.80
  15   7  -1   26.90    3.50
  15   7  -1   28.70    4.30
  15   7  -1   26.30    3.50
  14  -7  -1    0.20    2.60
 -14  -7   1    0.90    3.00
 -14  -7   1    3.10    2.30
  14  -7  -1   -1.10    2.50
  14  -7  -1    2.30    2.80
 -14  -7   1    3.10    2.10
  14  -7  -1    2.20    2.30
  14   7  -1    3.60    2.40
 -14   7   1    0.20    4.20
  14   7  -1    4.50    2.50
  14   7  -1    4.40    3.30
 -14   7   1    1.30    3.00
 -14   7   1    7.20    4.50
  13  -7  -1  144.79    7.90
  13  -7  -1  117.79    7.60
  13  -7  -1  132.09    7.20
 -13  -7   1  143.39    7.10
 -13  -7   1  135.59    7.50
  13  -7  -1  144.89    6.70
  13  -7  -1  146.19    7.60
 -13  -7   1  138.89    8.20
 -13  -7   1  147.89    6.70
 -13   7   1  127.59    9.10
 -13   7   1  142.09    9.00
  13   7  -1  150.28    6.70
 -13   7   1  127.89    7.90
 -13   7   1  132.49    8.20
  13   7  -1  142.49    6.70
 -13   7   1  132.09    8.00
  13   7  -1  149.09    8.00
  12  -7  -1  225.78    9.20
  12  -7  -1  227.98    9.70
  12  -7  -1  211.58    9.80
  12  -7  -1  214.18   10.50
 -12  -7   1  243.18    9.50
 -12  -7   1  224.68    9.80
  12  -7  -1  220.38    9.90
 -12  -7   1  231.28   10.40
 -12  -7   1  238.38    9.20
 -12   7   1  216.88   10.00
  12   7  -1  230.78   10.10
 -12   7   1  215.38   10.20
 -12   7   1  222.18   10.80
 -12   7   1  223.78   10.20
  12   7  -1  229.88    9.40
  12   7  -1  232.98    9.00
 -12   7   1  223.28   11.10
 -11  -7   1   33.00    3.10
  11  -7  -1   36.10    4.50
  11  -7  -1   34.00    3.50
 -11  -7   1   36.40    3.70
 -11  -7   1   32.90    3.40
  11  -7  -1   35.70    4.00
  11  -7  -1   46.40    4.10
  11  -7  -1   39.60    4.10
 -11  -7   1   32.70    4.30
  11   7  -1   32.10    3.20
 -11   7   1   35.80    4.30
  11   7  -1   34.50    3.20
 -11   7   1   37.40    5.00
 -11   7   1   33.60    4.40
  11   7  -1   31.10    4.10
 -11   7   1   37.80    5.20
 -11   7   1   36.30    4.30
  10  -7  -1   52.89    4.00
 -10  -7   1   59.09    4.10
  10  -7  -1   60.29    4.10
 -10  -7   1   56.59    4.00
  10  -7  -1   62.19    4.10
  10  -7  -1   56.19    4.60
  10  -7  -1   62.59    3.90
 -10  -7   1   47.80    4.30
 -10   7   1   54.99    4.50
 -10   7   1   59.09    4.40
 -10   7   1   69.69    5.30
 -10   7   1   52.09    4.80
 -10   7   1   57.99    4.70
  10   7  -1   60.29    3.40
  10   7  -1   52.49    4.40
  10   7  -1   50.69    3.40
  -9  -7   1  159.88    6.40
   9  -7  -1  149.29    6.50
  -9  -7   1  156.38    7.10
  -9  -7   1  155.98    6.30
   9  -7  -1  155.28    6.90
   9  -7  -1  149.49    7.10
   9  -7  -1  151.98    6.80
   9  -7  -1  158.88    6.90
  -9   7   1  150.38    7.10
   9   7  -1  152.78    6.90
  -9   7   1  160.28    7.30
   9   7  -1  164.78    6.10
  -9   7   1  158.48    7.60
   9   7  -1  165.78    6.10
  -9   7   1  140.19    6.90
  -9   7   1  141.69    7.50
   8  -7  -1  243.78    9.50
  -8  -7   1  257.67    9.10
   8  -7  -1  245.68    9.50
   8  -7  -1  229.38    9.40
   8  -7  -1  235.28    9.70
   8  -7  -1  241.08    9.30
  -8  -7   1  255.67    9.00
  -8  -7   1  238.98    9.60
  -8  -7   1  257.37    9.30
  -8   7   1  236.98    9.90
  -8   7   1  233.18    9.60
   8   7  -1  237.58    9.50
   8   7  -1  249.48    8.70
  -8   7   1  246.48   10.10
   8   7  -1  244.08    8.80
  -8   7   1  253.27    9.80
  -8   7   1  238.78    9.60
  -7  -7   1 1188.08   39.90
   7  -7  -1 1176.78   40.50
  -7  -7   1 1190.78   39.80
  -7  -7   1 1148.99   40.30
   7  -7  -1 1192.98   40.20
   7  -7  -1 1211.98   40.10
   7  -7  -1 1198.38   40.20
  -7  -7   1 1163.68   39.70
   7  -7  -1 1184.48   40.30
   7   7  -1 1167.98   40.10
  -7   7   1 1247.48   40.50
  -7   7   1 1218.78   40.50
  -7   7   1 1224.68   40.40
  -7   7   1 1175.98   40.70
   7   7  -1 1194.08   39.50
   7   7  -1 1167.28   39.50
  -7   7   1 1183.78   40.30
  -6  -7   1    3.60    1.20
   6  -7  -1    3.00    1.20
  -6  -7   1    3.90    0.90
   6  -7  -1    4.40    1.20
  -6  -7   1    2.40    0.60
   6  -7  -1    3.00    1.20
   6  -7  -1    2.10    1.10
  -6  -7   1    3.30    0.90
  -6  -7   1    5.00    1.00
   6  -7  -1    1.40    1.10
  -6   7   1    4.20    1.30
  -6   7   1    4.20    1.40
   6   7  -1    3.80    0.70
  -6   7   1    3.70    1.40
  -6   7   1    3.30    2.00
   6   7  -1    4.00    1.20
   6   7  -1    4.90    0.70
   6   7  -1    3.20    0.50
  -5  -7   1  475.25   16.80
   5  -7  -1  508.05   16.90
  -5  -7   1  476.25   16.40
  -5  -7   1  489.15   16.50
   5  -7  -1  478.15   17.10
  -5  -7   1  477.55   16.50
  -5  -7   1  455.15   16.30
   5  -7  -1  493.95   16.90
   5  -7  -1  489.25   17.10
   5  -7  -1  484.55   16.90
  -5   7   1  494.65   17.00
  -5   7   1  503.35   16.90
   5   7  -1  473.65   16.20
  -5   7   1  500.75   17.20
  -5   7   1  494.75   17.00
   5   7  -1  464.65   16.70
  -5   7   1  491.45   16.90
  -4  -7   1 2496.55   81.99
  -4  -7   1 2452.15   81.89
   4  -7  -1 2583.24   82.39
   4  -7  -1 2486.55   82.39
  -4  -7   1 2492.75   81.99
   4  -7  -1 2435.96   82.49
  -4  -7   1 2374.96   82.19
   4  -7  -1 2493.25   82.39
   4   7  -1 2409.26   81.89
  -4   7   1 2538.45   82.29
  -4   7   1 2519.65   82.49
   4   7  -1 2375.66   82.19
  -4   7   1 2485.15   82.59
  -4   7   1 2617.14   82.39
  -4   7   1 2587.14   82.39
   3  -7  -1  472.85   16.00
  -3  -7   1  453.65   15.60
   3  -7  -1  462.75   15.90
  -3  -7   1  393.86   15.60
  -3  -7   1  490.35   15.50
  -3  -7   1  456.75   15.50
   3  -7  -1  458.85   15.70
   3  -7  -1  491.55   15.90
   3  -7  -1  445.96   15.80
  -3   7   1  449.86   15.70
  -3   7   1  476.65   16.00
  -3   7   1  451.15   15.70
  -3   7   1  470.15   15.90
   3   7  -1  474.05   15.50
  -3   7   1  451.95   15.80
   2  -7  -1  106.39    4.00
  -2  -7   1  105.19    3.60
  -2  -7   1  101.79    3.60
   2  -7  -1  107.09    3.90
  -2  -7   1   93.39    3.80
   2  -7  -1  101.79    4.10
   2  -7  -1  101.59    4.20
   2  -7  -1  108.79    3.90
  -2  -7   1   96.89    3.80
  -2  -7   1   96.89    3.70
   2  -7  -1   95.19    3.90
  -2   7   1   96.19    4.00
  -2   7   1  102.09    3.90
   2   7  -1   96.79    3.90
  -2   7   1   94.49    4.10
  -2   7   1  109.59    3.90
  -2   7   1  105.49    3.80
  -1  -7   1 1418.36   46.10
   1  -7  -1 1449.55   46.30
  -1  -7   1 1408.66   46.40
  -1  -7   1 1389.96   46.10
  -1  -7   1 1400.66   46.20
   1  -7  -1 1483.65   46.20
   1  -7  -1 1374.36   46.50
   1  -7  -1 1390.66   46.20
   1  -7  -1 1220.08   46.40
  -1  -7   1 1455.05   46.20
   1  -7  -1 1400.66   46.40
  -1   7   1 1355.76   46.30
   1   7  -1 1382.56   46.40
  -1   7   1 1413.06   46.50
   1   7  -1 1407.76   46.20
  -1   7   1 1430.16   46.30
   0  -7   1   39.90    2.10
   0  -7  -1   49.30    2.40
   0  -7   1   47.30    2.10
   0  -7  -1   44.40    2.20
   0  -7  -1   46.40    2.30
   0  -7   1   48.00    2.20
   0  -7   1   49.80    2.10
   0  -7   1   44.60    2.20
   0   7   1   37.90    2.20
   0   7  -1   48.90    2.30
   0   7  -1   51.69    2.10
   0   7   1   44.40    1.90
   0   7  -1   48.70    2.20
  -1  -7  -1  469.55   16.10
   1  -7   1  494.45   16.00
   1  -7   1  479.95   16.00
  -1  -7  -1  467.05   16.10
   1  -7   1  471.45   16.10
   1  -7   1  469.95   16.20
  -1  -7  -1  512.75   16.30
  -1   7  -1  457.05   16.20
  -1   7  -1  447.16   16.10
  -1   7  -1  480.55   16.00
  -1   7  -1  483.65   15.80
  -1   7  -1  448.16   16.00
  -1   7  -1  468.45   16.00
   2  -7   1  327.67   11.50
  -2  -7  -1  332.57   11.70
   2  -7   1  333.77   11.40
  -2  -7  -1  327.87   11.30
   2  -7   1  331.27   11.60
   2  -7   1  339.37   11.40
  -2  -7  -1  319.57   11.40
   2  -7   1  332.07   11.50
  -2   7  -1  324.67   11.40
  -2   7  -1  330.77   11.50
  -2   7  -1  345.27   11.50
  -2   7  -1  326.87   11.30
  -2   7  -1  320.57   11.60
  -2   7  -1  319.17   11.60
  -3  -7  -1  378.26   13.60
   3  -7   1  424.56   14.10
   3  -7   1  404.76   14.10
   3  -7   1  403.66   14.00
   3  -7   1  409.06   14.00
   3  -7   1  413.26   14.00
  -3   7  -1  388.76   14.10
  -3   7  -1  428.16   14.10
  -3   7  -1  398.36   14.10
  -3   7  -1  393.26   14.10
   3   7   1  377.56   13.50
  -3   7  -1  416.76   13.90
  -3   7  -1  411.56   14.00
   4  -7   1  456.55   15.40
   4  -7   1  417.36   15.40
  -4  -7  -1  395.86   14.90
   4  -7   1  446.06   15.50
  -4  -7  -1  449.16   14.90
   4  -7   1  445.76   15.30
  -4  -7  -1  448.96   14.70
  -4  -7  -1  451.25   14.70
   4  -7   1  449.76   15.40
  -4   7  -1  436.46   15.30
  -4   7  -1  453.55   15.30
  -4   7  -1  446.86   15.50
  -4   7  -1  439.36   15.40
  -4   7  -1  438.76   15.50
   5  -7   1  165.68    6.70
   5  -7   1  167.78    6.50
  -5  -7  -1  167.68    5.60
  -5  -7  -1  159.58    5.90
   5  -7   1  156.48    6.60
   5  -7   1  162.78    6.50
  -5  -7  -1  163.38    5.90
  -5  -7  -1  162.58    6.10
   5  -7   1  167.38    6.40
  -5   7  -1  161.88    6.50
  -5   7  -1  165.78    6.50
  -5   7  -1  171.88    6.80
   5   7   1  167.68    6.10
  -5   7  -1  160.58    6.40
  -5   7  -1  159.88    6.60
   6  -7   1 2022.70   67.69
   6  -7   1 1976.50   67.79
  -6  -7  -1 2016.50   67.29
  -6  -7  -1 2058.39   67.29
  -6  -7  -1 2000.40   67.59
   6  -7   1 2077.79   67.79
   6  -7   1 2079.19   67.89
   6  -7   1 2046.20   68.09
  -6   7  -1 1936.91   67.89
  -6   7  -1 2113.39   68.09
   6   7   1 1908.11   67.49
  -6   7  -1 2153.78   67.89
  -6   7  -1 2084.69   67.79
  -7  -7  -1   14.90    2.10
   7  -7   1   22.60    2.60
   7  -7   1   21.40    2.30
  -7  -7  -1   18.80    1.80
  -7  -7  -1   20.40    2.20
  -7  -7  -1   21.90    1.90
   7  -7   1   29.90    2.50
   7  -7   1   20.40    2.60
  -7   7  -1   23.00    2.40
   7   7   1   18.30    2.30
  -7   7  -1   21.20    2.60
  -7   7  -1   20.10    2.80
  -7   7  -1   26.10    2.70
  -7   7  -1   28.40    2.90
   8  -7   1  605.74   22.20
  -8  -7  -1  606.04   22.20
   8  -7   1  635.34   22.00
   8  -7   1  661.13   22.40
  -8  -7  -1  652.23   22.00
   8  -7   1  620.84   22.60
   8  -7   1  649.43   22.40
  -8  -7  -1  635.94   21.80
  -8  -7  -1  638.84   21.80
   8   7   1  624.14   22.10
  -8   7  -1  619.34   22.30
  -8   7  -1  654.33   22.70
  -8   7  -1  653.53   22.40
   8   7   1  622.24   21.30
  -8   7  -1  656.73   22.80
  -8   7  -1  645.64   22.20
   9  -7   1  593.84   21.00
  -9  -7  -1  615.44   20.60
   9  -7   1  590.54   21.30
   9  -7   1  588.24   20.60
  -9  -7  -1  606.14   20.60
   9  -7   1  580.44   20.90
   9  -7   1  607.44   21.10
  -9  -7  -1  574.44   20.90
   9   7   1  594.14   20.00
   9   7   1  599.04   20.00
  -9   7  -1  560.64   21.00
  -9   7  -1  579.04   21.50
  -9   7  -1  567.74   21.00
  -9   7  -1  616.64   21.40
   9   7   1  586.64   20.80
  10  -7   1  330.07   12.90
  10  -7   1  330.07   13.30
  10  -7   1  339.47   13.00
 -10  -7  -1  336.07   13.00
  10  -7   1  329.17   12.40
 -10  -7  -1  349.47   12.60
 -10  -7  -1  347.97   12.60
 -10  -7  -1  360.66   12.50
  10  -7   1  325.37   12.80
 -10   7  -1  334.57   13.30
 -10   7  -1  326.37   13.50
  10   7   1  336.47   12.80
 -10   7  -1  333.57   13.00
  10   7   1  350.16   11.90
 -10   7  -1  307.57   12.90
  10   7   1  342.27   11.90
  11  -7   1   82.59    5.20
  11  -7   1   86.99    4.60
  11  -7   1   77.49    5.00
 -11  -7  -1   74.79    5.20
 -11  -7  -1   73.29    4.50
  11  -7   1   80.69    5.70
  11  -7   1   70.39    5.10
 -11  -7  -1   75.59    4.50
 -11  -7  -1   72.69    4.60
  11   7   1   82.99    5.20
 -11   7  -1   90.09    5.90
 -11   7  -1   76.99    5.40
 -11   7  -1   77.79    6.00
  11   7   1   74.19    4.10
  11   7   1   72.99    4.00
 -11   7  -1   83.39    5.30
  12  -7   1    3.30    2.00
  12  -7   1    3.60    2.20
  12  -7   1    2.30    2.90
 -12  -7  -1    0.90    2.40
 -12  -7  -1    2.30    2.00
 -12  -7  -1    3.20    1.80
  12  -7   1    1.40    2.30
 -12  -7  -1    1.60    1.90
  12  -7   1    2.10    1.80
 -12   7  -1    1.30    2.30
 -12   7  -1    4.70    2.60
  12   7   1    0.20    2.20
  12   7   1    3.10    2.70
 -12   7  -1   -0.40    2.80
  12   7   1   -0.40    1.70
 -12   7  -1    4.10    2.40
 -13  -7  -1  239.68   10.40
 -13  -7  -1  243.08   10.90
  13  -7   1  262.47    9.90
  13  -7   1  237.88   10.50
 -13  -7  -1  248.18   10.10
 -13  -7  -1  204.28   11.30
  13  -7   1  247.98   10.50
  13  -7   1  223.08   10.70
  13  -7   1  255.07   11.30
 -13   7  -1  261.17   11.30
 -13   7  -1  225.58   10.90
  13   7   1  227.58   10.20
 -13   7  -1  216.68   10.80
  13   7   1  254.97   10.80
  13   7   1  254.67    9.60
 -13   7  -1  240.58   11.70
  14  -7   1   48.90    5.50
 -14  -7  -1   61.99    5.70
  14  -7   1   58.79    6.30
  14  -7   1   54.99    5.30
 -14  -7  -1   64.69    6.40
 -14  -7  -1   61.09    5.10
 -14  -7  -1   59.49    5.20
  14  -7   1   59.19    4.90
 -14   7  -1   52.19    7.10
 -14   7  -1   61.19    6.30
  14   7   1   60.39    4.80
  14   7   1   67.09    4.80
  14   7   1   64.99    6.20
 -15  -7  -1   69.49    6.10
  15  -7   1   77.99    7.30
  15  -7   1   85.59    5.70
 -15  -7  -1   67.89    7.60
  15  -7   1   70.79    6.20
 -15  -7  -1   80.69    6.10
  15  -7   1   70.79    6.50
  15   7   1   83.39    5.80
 -15   7  -1   84.39    7.60
  15   7   1   80.79    5.70
 -15   7  -1   75.29    7.20
  15   7   1   70.39    7.10
  16  -7   1   16.20    3.50
  16  -7   1   14.40    3.30
  16  -7   1   13.70    4.40
 -16  -7  -1   18.70    3.60
 -16  -7  -1   12.40    3.60
  16  -7   1   17.90    3.60
 -16   7  -1   13.80    4.20
  16   7   1   15.30    3.50
 -16   7  -1   14.60    4.20
  16   7   1   24.10    4.90
  16   7   1   18.50    4.70
  17  -7   1   30.20    4.30
 -17  -7  -1   44.80    6.30
  17  -7   1   40.00    5.00
 -17  -7  -1   36.60    4.70
  17  -7   1   48.30    6.10
  17  -7   1   35.00    5.40
  17   7   1   49.10    6.40
 -17   7  -1   32.90    4.90
 -17   7  -1   38.70    5.80
 -16  -8   1   28.20    3.90
  16  -8  -1   31.20    4.90
 -16  -8   1   19.00    3.50
  16  -8  -1   22.10    3.60
  16  -8  -1   16.60    3.60
  16  -8  -1   20.50    3.60
 -16   8   1   20.80    4.60
  16   8  -1   29.20    3.70
  16   8  -1   28.10    5.00
  15  -8  -1   85.49    6.30
  15  -8  -1   74.19    6.50
  15  -8  -1   72.69    7.40
  15  -8  -1   58.09    6.80
 -15  -8   1   68.59    7.80
 -15  -8   1   71.09    5.90
 -15  -8   1   81.39    5.90
  15   8  -1   81.39    5.60
 -15   8   1   57.59    7.20
  15   8  -1   77.19    5.70
 -15   8   1   71.59    9.90
  15   8  -1   78.89    7.40
  14  -8  -1  116.79    7.00
 -14  -8   1  118.29    7.60
  14  -8  -1  124.39    7.30
  14  -8  -1  123.19    7.90
 -14  -8   1  114.69    6.40
 -14  -8   1  107.99    6.60
 -14  -8   1  119.79    8.20
  14  -8  -1  123.19    6.60
  14   8  -1  129.39    7.80
  14   8  -1  119.89    6.30
  14   8  -1  115.99    6.40
 -14   8   1  115.49    8.00
 -14   8   1  111.39    9.60
 -13  -8   1   44.60    5.20
  13  -8  -1   52.89    5.50
 -13  -8   1   49.20    5.70
  13  -8  -1   48.30    4.30
  13  -8  -1   45.60    4.30
 -13  -8   1   52.99    4.60
  13  -8  -1   51.89    4.70
 -13  -8   1   48.70    4.20
 -13   8   1   47.90    6.00
 -13   8   1   46.90    6.70
  13   8  -1   47.00    4.00
 -13   8   1   49.30    7.00
 -13   8   1   62.79    5.90
  13   8  -1   47.70    5.60
 -12  -8   1   10.40    2.90
  12  -8  -1   11.70    2.50
  12  -8  -1   13.20    3.00
 -12  -8   1   16.70    2.70
 -12  -8   1   12.30    2.30
  12  -8  -1   15.60    3.00
  12  -8  -1   12.30    2.50
  12  -8  -1   10.50    2.30
 -12  -8   1   12.70    2.20
 -12   8   1    8.30    2.80
  12   8  -1   13.30    2.90
  12   8  -1   13.90    2.10
 -12   8   1   10.70    3.00
  12   8  -1   13.80    2.10
 -12   8   1   14.40    3.90
 -12   8   1   10.70    3.50
 -12   8   1   14.40    3.10
  11  -8  -1  197.38    8.30
 -11  -8   1  191.38    8.90
  11  -8  -1  202.78    9.30
 -11  -8   1  194.28    8.10
  11  -8  -1  198.58    8.70
 -11  -8   1  190.58    7.90
 -11  -8   1  192.78    8.40
 -11   8   1  182.68    9.50
 -11   8   1  189.68    9.60
  11   8  -1  194.98    7.50
 -11   8   1  185.68    8.80
  11   8  -1  193.58    7.60
 -11   8   1  209.18    9.40
 -11   8   1  194.78    9.00
  11   8  -1  196.08    8.70
 -10  -8   1  174.98    7.40
 -10  -8   1  176.88    8.70
  10  -8  -1  178.78    8.00
  10  -8  -1  185.38    8.50
  10  -8  -1  189.38    7.80
 -10  -8   1  194.98    7.60
  10  -8  -1  181.08    8.00
 -10  -8   1  183.58    7.70
  10  -8  -1  177.68    8.00
 -10   8   1  185.08    8.80
  10   8  -1  183.88    7.00
 -10   8   1  179.58    8.20
  10   8  -1  190.38    8.10
 -10   8   1  175.08    8.20
 -10   8   1  178.88    8.80
  10   8  -1  182.18    7.00
 -10   8   1  183.78    8.50
  -9  -8   1  289.47   11.70
  -9  -8   1  303.97   11.10
   9  -8  -1  309.47   12.00
   9  -8  -1  306.77   11.40
   9  -8  -1  299.27   11.60
  -9  -8   1  297.17   11.70
   9  -8  -1  286.57   11.60
  -9  -8   1  300.37   10.90
  -9   8   1  318.77   12.00
  -9   8   1  298.27   11.70
  -9   8   1  308.87   12.40
   9   8  -1  287.27   11.50
  -9   8   1  310.47   12.20
   9   8  -1  304.77   10.60
   9   8  -1  302.27   10.60
  -9   8   1  292.27   11.70
   8  -8  -1    4.70    1.40
  -8  -8   1    4.00    1.20
  -8  -8   1    2.70    1.40
   8  -8  -1    3.20    1.60
   8  -8  -1    3.90    1.60
  -8  -8   1    4.40    1.40
   8  -8  -1    4.40    1.60
  -8  -8   1    3.00    1.10
   8  -8  -1    3.50    1.50
  -8   8   1    2.30    1.90
  -8   8   1    4.10    1.60
   8   8  -1    4.70    1.70
  -8   8   1    4.20    1.80
  -8   8   1    3.70    1.60
  -8   8   1    5.20    1.90
   8   8  -1    4.20    0.90
   7  -8  -1  816.02   28.80
   7  -8  -1  843.22   29.20
  -7  -8   1  831.02   28.90
  -7  -8   1  876.91   28.50
   7  -8  -1  850.71   28.90
  -7  -8   1  863.61   28.40
   7  -8  -1  861.31   28.90
   7  -8  -1  834.62   28.80
  -7  -8   1  876.41   28.60
  -7   8   1  814.42   29.30
  -7   8   1  845.82   29.10
  -7   8   1  857.71   29.00
  -7   8   1  869.11   29.10
   7   8  -1  723.53   29.10
  -7   8   1  866.11   29.00
   6  -8  -1 1017.00   33.60
  -6  -8   1 1011.60   33.10
  -6  -8   1  928.61   32.70
  -6  -8   1  995.10   33.00
   6  -8  -1  956.40   33.50
   6  -8  -1  991.30   33.50
   6  -8  -1  997.60   33.50
  -6  -8   1  978.00   33.40
  -6  -8   1  990.40   33.10
   6  -8  -1  981.30   33.80
  -6   8   1 1008.60   33.60
  -6   8   1 1012.70   33.60
  -6   8   1 1018.50   33.70
  -6   8   1 1009.60   34.00
  -6   8   1  996.00   33.70
   6   8  -1  949.21   33.30
   6   8  -1  958.60   32.70
   5  -8  -1  569.84   20.40
  -5  -8   1  580.74   19.70
  -5  -8   1  599.14   19.80
   5  -8  -1  580.54   20.20
   5  -8  -1  585.64   20.30
   5  -8  -1  580.54   20.30
   5  -8  -1  598.64   20.20
  -5  -8   1  561.54   20.00
  -5  -8   1  582.54   19.60
  -5  -8   1  603.64   19.80
  -5   8   1  580.24   20.50
   5   8  -1  568.94   19.60
  -5   8   1  604.14   20.30
  -5   8   1  618.94   20.30
  -5   8   1  583.54   20.30
   5   8  -1  560.74   20.00
  -5   8   1  594.54   20.20
  -4  -8   1    3.10    0.70
  -4  -8   1    2.40    0.90
   4  -8  -1    1.20    1.00
   4  -8  -1    2.60    0.90
   4  -8  -1    2.00    1.00
  -4  -8   1    4.70    0.70
  -4  -8   1    3.80    0.70
   4  -8  -1    2.40    1.00
  -4   8   1    1.10    0.90
   4   8  -1    3.90    0.70
  -4   8   1    3.50    1.00
  -4   8   1    2.10    1.00
   4   8  -1    1.60    0.90
  -4   8   1    2.40    1.10
  -4   8   1    2.10    1.20
   3  -8  -1  175.28    6.80
  -3  -8   1  183.48    6.30
  -3  -8   1  182.78    6.50
  -3  -8   1  184.48    6.40
   3  -8  -1  176.28    6.70
  -3  -8   1  155.58    6.70
   3  -8  -1  175.38    6.70
   3  -8  -1  174.88    6.80
  -3  -8   1  187.58    6.30
   3  -8  -1  190.08    6.60
   3   8  -1  187.58    6.50
  -3   8   1  176.88    6.60
  -3   8   1  181.28    6.90
  -3   8   1  174.48    6.50
  -3   8   1  178.88    6.60
  -3   8   1  175.88    6.80
  -2  -8   1 1473.75   49.40
  -2  -8   1 1445.66   49.10
   2  -8  -1 1522.45   49.60
   2  -8  -1 1487.95   49.70
   2  -8  -1 1464.95   49.40
  -2  -8   1 1480.15   49.10
   2  -8  -1 1524.85   49.40
  -2  -8   1 1455.55   49.20
   2  -8  -1 1525.65   49.30
   2  -8  -1 1517.05   49.30
  -2  -8   1 1502.25   49.10
  -2   8   1 1504.75   49.20
  -2   8   1 1440.16   49.50
   2   8  -1 1422.46   49.40
  -2   8   1 1505.95   49.60
  -2   8   1 1547.65   49.20
  -2   8   1 1508.85   49.30
   1  -8  -1  400.56   14.20
   1  -8  -1  413.16   14.30
   1  -8  -1  432.76   14.40
   1  -8  -1  445.86   14.30
  -1  -8   1  422.96   14.10
   1  -8  -1  411.56   14.60
  -1  -8   1  418.06   14.20
  -1  -8   1  425.96   14.40
   1  -8  -1  416.36   14.50
  -1  -8   1  447.86   14.20
  -1   8   1  413.16   14.30
   1   8  -1  419.56   14.20
  -1   8   1  423.56   14.30
   1   8  -1  412.26   14.40
  -1   8   1  405.06   14.50
   0  -8   1  206.08    7.40
   0  -8   1  215.08    7.70
   0  -8   1  220.28    7.30
   0  -8  -1  211.68    7.60
   0  -8  -1  212.88    7.70
   0  -8   1  222.68    7.50
   0  -8   1  221.18    7.40
   0   8  -1  204.28    7.40
   0   8  -1  206.58    7.40
   0   8   1  209.88    7.30
   0   8  -1  198.58    7.50
   0   8  -1  205.78    7.70
   0   8   1  211.08    7.70
  -1  -8  -1  178.28    6.40
   1  -8   1  174.98    6.00
   1  -8   1  169.48    6.30
  -1  -8  -1  174.58    6.20
   1  -8   1  169.38    6.40
  -1  -8  -1  179.38    6.30
   1  -8   1  175.88    6.10
  -1   8  -1  158.48    6.20
  -1   8  -1  165.88    6.10
  -1   8  -1  158.48    6.00
  -1   8  -1  170.18    5.90
  -1   8  -1  168.38    6.40
  -1   8  -1  155.58    6.20
   2  -8   1  188.78    7.00
   2  -8   1  193.48    7.10
  -2  -8  -1  179.58    6.80
  -2  -8  -1  184.28    6.70
   2  -8   1  186.28    6.80
  -2  -8  -1  185.48    7.10
   2  -8   1  191.38    6.80
  -2   8  -1  184.88    6.90
  -2   8  -1  196.98    7.00
  -2   8  -1  188.68    7.10
  -2   8  -1  190.38    6.70
  -2   8  -1  187.38    7.10
  -2   8  -1  189.48    6.90
   3  -8   1  623.14   20.90
   3  -8   1  624.74   20.80
   3  -8   1  616.74   20.70
  -3  -8  -1  602.84   20.50
   3  -8   1  613.64   20.90
   3  -8   1  609.04   20.90
  -3   8  -1  623.84   20.90
  -3   8  -1  610.14   20.80
  -3   8  -1  569.34   20.90
   3   8   1  589.24   20.20
  -3   8  -1  611.24   20.90
  -3   8  -1  608.14   20.90
  -3   8  -1  619.94   20.60
   4  -8   1  717.23   24.40
   4  -8   1  716.13   24.60
  -4  -8  -1  717.93   23.80
  -4  -8  -1  700.83   23.90
  -4  -8  -1  711.53   23.90
   4  -8   1  734.63   24.60
   4  -8   1  708.23   24.40
   4  -8   1  721.73   24.50
  -4   8  -1  723.43   24.50
  -4   8  -1  712.23   24.00
  -4   8  -1  713.23   24.60
  -4   8  -1  724.23   24.60
   4   8   1  689.53   23.90
  -4   8  -1  746.43   24.40
  -4   8  -1  716.43   24.60
  -4   8  -1  736.13   24.60
   5  -8   1  210.38    8.10
  -5  -8  -1  213.98    7.40
   5  -8   1  203.28    8.30
  -5  -8  -1  196.48    7.60
   5  -8   1  215.88    8.10
  -5  -8  -1  179.68    7.40
  -5  -8  -1  210.78    7.40
   5  -8   1  230.78    8.60
   5  -8   1  230.58    8.20
  -5   8  -1  230.38    8.40
  -5   8  -1  216.08    8.20
  -5   8  -1  215.18    8.40
  -5   8  -1  230.48    8.10
  -5   8  -1  212.78    8.20
   6  -8   1  925.91   31.60
   6  -8   1  992.80   31.40
   6  -8   1  942.61   31.30
   6  -8   1  941.21   31.40
  -6  -8  -1  916.71   30.80
  -6  -8  -1  910.51   30.40
  -6  -8  -1  937.81   30.80
  -6  -8  -1  893.91   31.00
  -6   8  -1  958.80   31.40
  -6   8  -1  965.60   31.70
  -6   8  -1  880.91   31.50
   6   8   1  874.71   30.90
  -6   8  -1  834.42   31.80
  -6   8  -1  919.31   31.70
  -7  -8  -1  666.93   21.90
  -7  -8  -1  665.13   22.00
  -7  -8  -1  641.14   22.30
   7  -8   1  637.24   22.50
   7  -8   1  630.44   22.70
   7  -8   1  652.43   22.60
  -7  -8  -1  653.83   22.20
   7  -8   1  653.03   22.40
  -7   8  -1  653.73   22.80
   7   8   1  653.53   22.20
  -7   8  -1  615.04   22.50
  -7   8  -1  651.53   22.50
  -7   8  -1  640.44   22.60
  -7   8  -1  629.14   22.90
  -8  -8  -1  265.57   10.50
   8  -8   1  293.27   10.80
  -8  -8  -1  285.87   10.20
  -8  -8  -1  282.77   10.20
  -8  -8  -1  279.87   10.40
   8  -8   1  279.67   10.50
   8  -8   1  272.77   11.00
   8  -8   1  268.17   10.70
   8  -8   1  286.67   10.90
  -8   8  -1  279.67   10.70
  -8   8  -1  276.07   10.80
  -8   8  -1  273.97   11.20
  -8   8  -1  284.57   10.80
  -8   8  -1  284.87   11.10
   9  -8   1   19.90    2.50
  -9  -8  -1   17.90    2.30
   9  -8   1   28.80    3.20
   9  -8   1   24.50    2.80
   9  -8   1   23.40    3.00
  -9  -8  -1   18.50    2.40
  -9  -8  -1   22.40    2.60
   9  -8   1   23.30    2.90
  -9   8  -1   30.40    3.70
  -9   8  -1   23.90    3.00
  -9   8  -1   25.90    3.20
   9   8   1   20.10    3.00
  -9   8  -1   25.80    3.30
 -10  -8  -1  101.39    5.10
  10  -8   1  105.09    5.90
  10  -8   1  115.79    5.80
  10  -8   1   93.49    5.50
  10  -8   1  109.49    5.30
 -10  -8  -1  106.49    5.00
  10  -8   1  114.19    5.70
 -10  -8  -1   97.69    5.10
 -10  -8  -1   95.29    5.50
 -10   8  -1  110.69    6.30
  10   8   1  102.29    5.40
  10   8   1  100.99    4.20
  10   8   1  100.79    4.70
 -10   8  -1   99.99    5.80
 -10   8  -1   98.89    5.70
 -10   8  -1  103.49    6.30
  11  -8   1   25.10    3.50
 -11  -8  -1   24.70    3.10
  11  -8   1   25.60    3.00
  11  -8   1   29.30    3.40
 -11  -8  -1   27.80    3.10
 -11  -8  -1   30.30    3.50
 -11  -8  -1   28.80    3.30
  11   8   1   23.10    2.40
 -11   8  -1   26.40    3.50
  11   8   1   23.10    3.00
 -11   8  -1   23.40    3.70
 -11   8  -1   27.90    3.30
  11   8   1   24.70    2.50
 -11   8  -1   28.20    3.30
  12  -8   1   73.89    5.70
 -12  -8  -1   79.69    5.50
 -12  -8  -1   77.59    4.70
 -12  -8  -1   77.39    4.90
  12  -8   1   74.69    5.00
  12  -8   1   70.59    4.70
  12  -8   1   68.69    5.60
 -12  -8  -1   75.79    4.70
  12  -8   1   73.99    5.30
  12   8   1   76.39    3.90
 -12   8  -1   61.09    5.80
 -12   8  -1   73.09    5.70
 -12   8  -1   65.59    5.90
 -12   8  -1   70.79    6.60
  12   8   1   72.39    3.90
  12   8   1   79.09    5.40
  13  -8   1   26.30    3.30
 -13  -8  -1   24.80    3.70
 -13  -8  -1   26.20    3.00
 -13  -8  -1   28.50    3.30
  13  -8   1   40.30    4.20
  13  -8   1   31.00    3.90
  13  -8   1   28.80    3.70
  13   8   1   32.40    3.30
 -13   8  -1   31.60    6.30
 -13   8  -1   19.00    4.40
 -13   8  -1   24.30    3.80
  13   8   1   28.30    3.40
  13   8   1   24.80    3.60
 -14  -8  -1   21.60    3.50
  14  -8   1   21.00    2.90
  14  -8   1   20.10    3.80
  14  -8   1   20.60    3.50
 -14  -8  -1   28.00    3.20
  14  -8   1   29.40    4.00
 -14  -8  -1   23.40    3.90
 -14  -8  -1   21.50    3.20
  14   8   1   24.60    4.00
 -14   8  -1   21.60    4.10
 -14   8  -1   19.50    4.00
  14   8   1   23.20    3.50
  14   8   1   24.40    2.80
 -15  -8  -1   17.70    3.40
 -15  -8  -1   20.80    4.20
 -15  -8  -1   22.40    3.60
  15  -8   1   22.50    4.50
  15  -8   1   18.70    3.70
  15  -8   1   18.20    3.20
  15   8   1   21.50    3.10
  15   8   1   21.20    3.10
 -15   8  -1   19.50    4.40
  15   8   1   17.90    4.30
 -15   8  -1   15.10    4.30
 -16  -8  -1  104.79    7.40
  16  -8   1   99.19    7.20
  16  -8   1  115.69    7.80
  16  -8   1   98.09    6.80
 -16  -8  -1  105.19    7.10
  16  -8   1   99.19    8.20
 -16   8  -1   98.59    8.30
 -16   8  -1  112.19    9.10
  16   8   1  105.19    9.00
 -16  -9   1   68.09    6.20
  16  -9  -1   55.29    6.20
  16  -9  -1   68.29    7.30
  16  -9  -1   62.69    6.70
 -16  -9   1   60.59    6.20
  16  -9  -1   64.29    6.20
 -16   9   1   53.69    6.10
  16   9  -1   73.89    8.30
 -15  -9   1    9.10    3.00
  15  -9  -1   15.60    3.10
 -15  -9   1   17.10    3.20
 -15  -9   1   19.40    4.30
  15  -9  -1   13.30    3.90
  15  -9  -1   16.70    3.50
  15  -9  -1   19.50    3.50
 -15   9   1   10.90    5.50
  15   9  -1   21.80    3.00
 -15   9   1   11.00    4.20
  15   9  -1   15.80    4.30
  14  -9  -1   45.60    5.10
 -14  -9   1   60.49    6.50
 -14  -9   1   50.39    6.00
  14  -9  -1   48.50    5.20
  14  -9  -1   48.70    5.90
 -14  -9   1   51.39    4.90
 -14  -9   1   44.30    4.50
  14  -9  -1   59.89    5.70
  14   9  -1   49.90    4.40
  14   9  -1   54.19    4.30
  14   9  -1   55.29    6.40
 -14   9   1   38.40    6.10
 -14   9   1   52.99    6.80
 -13  -9   1  111.19    5.90
 -13  -9   1  106.99    7.30
  13  -9  -1  109.89    6.80
  13  -9  -1  112.79    7.30
 -13  -9   1  109.99    6.80
  13  -9  -1  112.99    6.20
 -13  -9   1  113.19    6.20
  13  -9  -1  111.09    6.50
 -13   9   1  115.49   10.30
 -13   9   1  126.29    7.90
  13   9  -1  107.79    5.30
 -13   9   1  102.89    8.50
  13   9  -1  124.49    7.30
  13   9  -1  111.19    5.50
  12  -9  -1    1.60    2.10
 -12  -9   1    0.60    1.80
 -12  -9   1   -0.40    1.70
  12  -9  -1   -0.50    2.20
 -12  -9   1    2.30    2.40
  12  -9  -1    4.00    2.50
  12  -9  -1    1.70    2.30
 -12  -9   1    3.20    2.30
  12  -9  -1   -0.30    1.90
 -12   9   1   -1.60    2.90
  12   9  -1   -0.60    1.30
  12   9  -1    0.00    2.40
 -12   9   1    0.60    2.80
 -12   9   1   -1.40    2.60
  12   9  -1    1.30    1.50
 -12   9   1    0.10    3.00
 -12   9   1    2.10    2.60
  11  -9  -1  151.28    7.10
  11  -9  -1  151.18    7.50
 -11  -9   1  151.98    6.60
  11  -9  -1  153.88    8.00
 -11  -9   1  152.88    7.80
 -11  -9   1  165.28    6.90
  11  -9  -1  148.29    7.20
 -11  -9   1  156.18    7.20
  11  -9  -1  151.48    7.40
  11   9  -1  150.48    6.00
 -11   9   1  150.58    7.90
 -11   9   1  163.68    8.30
  11   9  -1  151.28    6.00
 -11   9   1  147.99    8.40
 -11   9   1  147.99    7.80
  11   9  -1  153.88    7.40
 -11   9   1  144.39    8.20
 -10  -9   1   19.90    2.40
 -10  -9   1   20.70    2.50
  10  -9  -1   12.00    2.20
 -10  -9   1   16.00    2.10
  10  -9  -1   11.80    2.40
  10  -9  -1   14.70    2.40
 -10  -9   1   13.30    2.50
  10  -9  -1   13.60    2.50
  10  -9  -1   14.30    2.20
  10   9  -1   16.50    1.80
  10   9  -1   15.10    2.50
 -10   9   1   16.40    2.90
 -10   9   1   18.20    2.80
 -10   9   1   13.50    2.80
 -10   9   1   11.50    3.10
 -10   9   1   12.70    3.50
   9  -9  -1  156.38    6.80
  -9  -9   1  154.58    6.60
   9  -9  -1  138.79    6.80
   9  -9  -1  156.48    6.90
  -9  -9   1  139.39    6.90
   9  -9  -1  149.39    7.20
  -9  -9   1  155.08    6.30
  -9  -9   1  156.68    6.20
   9  -9  -1  160.28    7.00
  -9   9   1  159.88    7.20
  -9   9   1  156.28    7.40
  -9   9   1  151.78    7.10
   9   9  -1  139.89    6.70
  -9   9   1  155.38    7.40
  -9   9   1  146.19    7.60
  -8  -9   1  337.57   13.20
   8  -9  -1  361.76   13.40
   8  -9  -1  366.46   13.30
  -8  -9   1  346.37   12.70
   8  -9  -1  362.66   13.20
  -8  -9   1  352.86   12.90
   8  -9  -1  372.06   13.70
  -8  -9   1  352.16   12.60
  -8   9   1  360.36   13.90
  -8   9   1  356.46   13.60
  -8   9   1  364.76   13.50
  -8   9   1  363.86   13.40
   8   9  -1  346.37   13.20
  -8   9   1  373.46   13.70
   7  -9  -1  583.04   20.50
   7  -9  -1  578.04   20.80
   7  -9  -1  575.44   20.40
  -7  -9   1  578.34   19.90
  -7  -9   1  573.84   20.40
  -7  -9   1  587.94   20.10
  -7  -9   1  602.64   20.00
   7  -9  -1  591.94   20.50
   7  -9  -1  561.24   20.40
  -7  -9   1  576.64   19.40
  -7   9   1  596.04   21.00
  -7   9   1  574.54   20.70
  -7   9   1  585.84   20.60
  -7   9   1  596.74   20.70
   7   9  -1  568.44   20.20
  -7   9   1  599.94   20.60
   6  -9  -1   26.30    2.60
   6  -9  -1   22.20    2.60
  -6  -9   1   23.70    1.80
  -6  -9   1   27.50    2.00
  -6  -9   1   24.80    1.60
  -6  -9   1   26.10    1.90
   6  -9  -1   25.50    2.40
  -6  -9   1   24.80    2.30
   6  -9  -1   23.90    2.50
   6   9  -1   25.30    2.20
  -6   9   1   23.60    2.50
  -6   9   1   26.90    2.60
   6   9  -1   24.70    1.50
  -6   9   1   26.00    2.60
  -6   9   1   28.90    2.70
  -6   9   1   20.30    2.90
   5  -9  -1  258.37    9.30
  -5  -9   1  232.18    9.00
   5  -9  -1  257.67    9.40
   5  -9  -1  256.97    9.50
   5  -9  -1  248.58    9.20
   5  -9  -1  255.37    9.20
  -5  -9   1  244.08    8.70
  -5  -9   1  242.18    8.60
  -5  -9   1  243.38    8.70
  -5   9   1  246.08    9.10
  -5   9   1  237.98   10.20
   5   9  -1  244.28    9.00
  -5   9   1  256.97    9.30
  -5   9   1  235.88   10.00
  -5   9   1  255.07    9.20
   5   9  -1  242.68    8.60
   4  -9  -1  847.72   28.50
   4  -9  -1  839.92   28.60
  -4  -9   1  819.92   28.20
  -4  -9   1  814.52   28.00
   4  -9  -1  836.42   28.50
  -4  -9   1  819.02   28.00
   4  -9  -1  846.62   28.40
   4  -9  -1  831.82   28.60
  -4  -9   1  837.12   28.00
  -4   9   1  845.42   28.50
  -4   9   1  865.91   28.40
   4   9  -1  810.62   28.10
  -4   9   1  868.11   28.70
  -4   9   1  870.01   28.70
  -4   9   1  846.82   28.20
   3  -9  -1   38.60    2.30
   3  -9  -1   27.00    2.10
  -3  -9   1   34.20    1.80
  -3  -9   1   32.70    1.80
   3  -9  -1   34.20    2.40
   3  -9  -1   35.50    2.20
  -3  -9   1   39.80    1.70
   3  -9  -1   34.60    2.00
  -3   9   1   31.30    1.90
  -3   9   1   32.20    2.40
  -3   9   1   37.60    2.30
  -3   9   1   28.70    2.30
  -3   9   1   36.00    2.10
   3   9  -1   34.80    2.00
  -2  -9   1  227.98    8.00
   2  -9  -1  243.28    8.60
  -2  -9   1  221.88    8.10
   2  -9  -1  227.48    8.40
   2  -9  -1  233.68    8.70
  -2  -9   1  227.18    8.40
  -2  -9   1  225.78    8.10
   2  -9  -1  248.68    8.20
   2  -9  -1  241.38    8.30
   2  -9  -1  240.08    8.40
  -2   9   1  234.78    8.10
  -2   9   1  235.28    8.20
  -2   9   1  239.48    8.70
  -2   9   1  236.28    8.50
  -2   9   1  246.88    8.10
   2   9  -1  226.88    8.40
   1  -9  -1   99.59    4.10
  -1  -9   1  104.39    3.80
  -1  -9   1  103.79    4.10
   1  -9  -1  100.99    3.90
   1  -9  -1  100.09    4.10
   1  -9  -1   98.29    3.80
  -1  -9   1  100.39    3.80
   1  -9  -1  100.59    4.30
  -1  -9   1   97.89    3.80
   1  -9  -1  103.99    3.80
  -1   9   1  104.89    4.00
   1   9  -1   99.39    3.90
   1   9  -1  102.49    4.20
  -1   9   1  102.39    4.30
   0  -9  -1  473.25   16.10
   0  -9   1  459.25   16.00
   0  -9   1  460.95   15.70
   0  -9   1  475.05   15.80
   0  -9  -1  478.25   15.50
   0  -9  -1  486.95   16.00
   0  -9   1  459.45   15.60
   0  -9  -1  478.65   16.00
   0   9   1  465.85   16.00
   0   9  -1  435.46   15.90
   0   9   1  461.55   15.60
   0   9  -1  458.25   16.00
   0   9  -1  458.25   15.80
   0   9  -1  450.25   15.80
  -1  -9  -1  304.17   10.30
   1  -9   1  296.57   10.50
   1  -9   1  296.07   10.20
   1  -9   1  292.67   10.30
  -1  -9  -1  306.37   10.30
  -1  -9  -1  296.27   10.50
   1  -9   1  294.07   10.10
  -1   9  -1  287.17   10.20
   1   9   1  290.87   10.30
  -1   9  -1  279.27    9.90
  -1   9  -1  277.97   10.30
  -1   9  -1  288.27   10.20
  -1   9  -1  294.47   10.50
  -1   9  -1  284.47    9.80
   2  -9   1  268.27   10.00
  -2  -9  -1  272.77    9.70
  -2  -9  -1  258.97    9.70
  -2  -9  -1  274.77   10.10
   2  -9   1  288.17    9.70
   2  -9   1  275.47    9.90
   2  -9   1  292.37    9.80
  -2   9  -1  279.57    9.60
  -2   9  -1  280.27   10.10
  -2   9  -1  272.57    9.90
  -2   9  -1  275.97    9.80
  -2   9  -1  268.67   10.00
  -2   9  -1  279.97    9.80
  -3  -9  -1    7.70    0.80
   3  -9   1    6.20    1.10
   3  -9   1    8.10    1.10
  -3  -9  -1    8.60    1.20
   3  -9   1    7.90    1.10
   3  -9   1    9.50    1.40
   3  -9   1    9.70    1.30
  -3   9  -1    9.40    1.40
  -3   9  -1    9.00    1.30
  -3   9  -1    8.10    1.40
  -3   9  -1    6.70    1.20
  -3   9  -1    9.90    1.40
  -3   9  -1    7.40    1.20
   4  -9   1  118.79    4.90
   4  -9   1  112.89    5.10
   4  -9   1  117.99    5.10
   4  -9   1  116.49    5.10
  -4  -9  -1  124.79    4.40
   4  -9   1  119.79    5.00
  -4   9  -1  122.29    5.20
  -4   9  -1  123.69    5.20
  -4   9  -1  125.79    5.00
   4   9   1  120.09    4.30
  -4   9  -1  112.29    5.10
  -4   9  -1  110.19    5.10
  -4   9  -1  112.99    4.80
   5  -9   1  639.74   21.90
   5  -9   1  651.73   21.80
   5  -9   1  617.04   21.90
   5  -9   1  638.14   21.80
  -5  -9  -1  635.64   21.10
  -5  -9  -1  627.94   21.10
  -5  -9  -1  636.14   21.00
   5  -9   1  638.04   21.80
  -5  -9  -1  604.04   21.20
  -5   9  -1  651.43   21.70
  -5   9  -1  644.04   21.30
  -5   9  -1  619.34   22.00
  -5   9  -1  636.94   21.80
  -5   9  -1  654.93   22.00
  -5   9  -1  634.74   22.10
   5   9   1  562.04   21.30
   6  -9   1  251.37    9.30
   6  -9   1  252.07    9.20
   6  -9   1  234.88    9.10
  -6  -9  -1  240.88    8.40
   6  -9   1  219.58    9.20
  -6  -9  -1  232.98    8.10
  -6  -9  -1  240.38    8.40
  -6  -9  -1  229.68    8.60
   6  -9   1  241.98    9.10
  -6   9  -1  217.88    9.40
  -6   9  -1  240.18    8.80
  -6   9  -1  246.68    9.10
  -6   9  -1  230.78    9.20
  -6   9  -1  246.48    9.40
   6   9   1  231.38    8.90
  -6   9  -1  236.78    9.20
   7  -9   1    8.90    1.60
  -7  -9  -1    9.70    1.30
   7  -9   1    7.60    1.50
   7  -9   1   11.20    1.90
   7  -9   1    9.60    1.80
  -7  -9  -1    9.10    1.50
  -7  -9  -1    9.00    1.20
  -7  -9  -1   10.30    1.50
  -7   9  -1   11.60    2.10
   7   9   1   11.20    1.50
  -7   9  -1   11.00    2.10
  -7   9  -1    8.00    1.70
  -7   9  -1    8.40    1.70
  -7   9  -1    7.00    1.70
   8  -9   1   22.20    2.80
  -8  -9  -1   21.30    2.20
   8  -9   1   17.10    2.20
   8  -9   1   19.30    2.40
  -8  -9  -1   21.50    2.40
  -8  -9  -1   19.20    2.50
   8  -9   1   22.10    2.90
  -8  -9  -1   22.10    2.10
   8  -9   1   17.60    2.00
  -8   9  -1   17.80    2.60
  -8   9  -1   17.80    2.20
  -8   9  -1   22.80    2.90
  -8   9  -1   22.90    2.50
   8   9   1   19.20    2.60
  -8   9  -1   16.50    2.60
   9  -9   1  127.49    6.50
   9  -9   1  131.49    6.20
   9  -9   1  129.19    6.10
  -9  -9  -1  114.89    5.90
   9  -9   1  133.49    6.40
   9  -9   1  134.49    6.10
  -9  -9  -1  122.79    5.50
  -9  -9  -1  130.89    5.70
  -9   9  -1  136.69    6.40
  -9   9  -1  131.19    6.40
  -9   9  -1  134.69    7.00
   9   9   1  124.29    6.00
  -9   9  -1  138.09    6.90
 -10  -9  -1  147.29    6.30
  10  -9   1  139.69    7.20
 -10  -9  -1  134.09    6.60
  10  -9   1  138.09    6.50
 -10  -9  -1  142.19    6.20
 -10  -9  -1  142.29    6.20
  10  -9   1  136.69    6.80
  10  -9   1  144.99    7.00
  10  -9   1  140.99    6.70
  10   9   1  134.89    6.50
 -10   9  -1  151.58    7.60
 -10   9  -1  135.89    7.00
 -10   9  -1  140.79    7.50
 -10   9  -1  140.09    7.00
  11  -9   1    2.00    2.70
  11  -9   1    7.90    2.10
  11  -9   1    5.40    2.00
  11  -9   1    5.50    2.10
 -11  -9  -1    7.80    2.10
 -11  -9  -1    6.00    2.20
 -11  -9  -1   10.70    1.90
 -11  -9  -1    7.50    1.90
  11  -9   1    5.90    2.20
 -11   9  -1    4.50    2.50
 -11   9  -1    4.80    2.70
 -11   9  -1    5.60    2.60
  11   9   1    4.30    2.10
 -11   9  -1    3.90    2.70
  12  -9   1   14.80    3.10
  12  -9   1   14.10    2.60
  12  -9   1   19.50    3.00
  12  -9   1   17.30    2.60
 -12  -9  -1   15.60    2.40
 -12  -9  -1   20.20    3.10
 -12  -9  -1   18.00    2.70
 -12  -9  -1   18.70    2.60
  12  -9   1   13.00    3.00
 -12   9  -1   16.10    3.20
 -12   9  -1   15.70    3.80
 -12   9  -1   15.50    3.60
  12   9   1   16.70    2.90
 -12   9  -1   17.00    3.30
  13  -9   1   48.40    5.10
 -13  -9  -1   52.49    5.50
 -13  -9  -1   47.60    4.30
  13  -9   1   46.80    4.70
  13  -9   1   44.30    4.70
 -13  -9  -1   49.70    4.80
  13  -9   1   52.59    5.10
 -13   9  -1   43.40    6.00
  13   9   1   50.49    3.20
 -13   9  -1   48.80    6.80
 -13   9  -1   38.80    4.60
  13   9   1   45.90    3.60
  13   9   1   48.10    5.20
 -14  -9  -1   46.60    5.90
 -14  -9  -1   51.89    5.00
  14  -9   1   51.39    5.20
  14  -9   1   42.90    5.60
  14  -9   1   46.10    5.50
 -14  -9  -1   38.00    4.80
 -14  -9  -1   45.10    5.00
 -14  -9  -1   42.90    5.40
  14  -9   1   53.59    5.90
 -14   9  -1   48.70    6.30
  14   9   1   50.99    3.60
  14   9   1   57.79    6.20
  14   9   1   49.30    3.60
 -14   9  -1   42.70    5.80
 -14   9  -1   52.09    6.50
 -15  -9  -1    6.30    3.20
  15  -9   1    3.70    2.90
 -15  -9  -1    8.80    4.60
  15  -9   1    4.90    3.70
 -15  -9  -1    9.50    3.90
 -15  -9  -1    6.90    3.00
  15  -9   1   11.70    3.40
  15  -9   1    5.80    2.90
 -15   9  -1    0.70    3.60
  15   9   1    4.80    3.80
 -15   9  -1    4.30    5.00
 -15   9  -1   11.70    4.20
  15   9   1    9.30    2.60
  16  -9   1   15.80    4.10
  16  -9   1   13.90    3.20
  16  -9   1   12.00    3.40
 -16  -9  -1   17.40    3.70
  16  -9   1   16.40    4.00
 -16   9  -1    5.80    5.90
 -16   9  -1   18.50    4.50
  16   9   1   19.20    5.20
 -16   9  -1   26.40    5.00
  16 -10  -1    0.60    3.10
  16 -10  -1    0.10    3.50
  16 -10  -1   -0.90    3.10
  16 -10  -1   -7.40    3.40
 -16 -10   1    6.60    3.20
 -16 -10   1    2.00    3.10
 -16  10   1    9.40    6.10
 -16  10   1   -1.30    4.20
 -15 -10   1   26.60    3.50
 -15 -10   1   26.30    3.50
  15 -10  -1   29.70    4.30
  15 -10  -1   25.10    3.50
  15 -10  -1   23.60    3.50
  15 -10  -1   29.10    4.70
 -15  10   1   23.20    5.60
  15  10  -1   18.00    4.50
 -15  10   1   29.90    4.80
 -14 -10   1  113.49    6.10
 -14 -10   1  112.09    6.60
 -14 -10   1  101.29    7.70
  14 -10  -1  104.99    7.20
 -14 -10   1  116.89    7.60
  14 -10  -1  105.69    6.90
  14 -10  -1  111.39    6.70
  14 -10  -1  116.89    7.60
  14  10  -1  116.39    8.00
 -14  10   1  109.59    9.40
 -14  10   1  104.19    8.10
  13 -10  -1   -2.00    2.10
  13 -10  -1   -2.90    2.80
  13 -10  -1    3.70    2.30
 -13 -10   1    2.00    2.70
 -13 -10   1    2.00    2.20
 -13 -10   1   -0.10    2.90
  13 -10  -1    0.80    2.10
 -13 -10   1   -0.40    1.90
 -13  10   1   -1.50    3.00
  13  10  -1    1.50    2.90
 -13  10   1    0.30    4.00
 -12 -10   1   -0.30    2.40
  12 -10  -1   -0.30    2.40
  12 -10  -1    0.50    2.20
 -12 -10   1   -0.40    2.10
  12 -10  -1   -1.10    2.10
  12 -10  -1    0.90    2.10
  12 -10  -1   -1.80    2.60
 -12 -10   1    2.40    1.90
 -12 -10   1    0.50    1.70
 -12  10   1    0.80    3.10
 -12  10   1    2.90    3.30
 -12  10   1    4.10    3.10
  12  10  -1   -1.70    2.20
 -12  10   1    3.60    3.10
 -12  10   1    3.40    3.20
  11 -10  -1    0.40    2.20
  11 -10  -1   -1.90    1.90
  11 -10  -1   -2.40    1.80
 -11 -10   1    0.20    2.20
  11 -10  -1    0.40    1.80
  11 -10  -1   -3.20    2.20
 -11 -10   1   -1.00    1.50
 -11 -10   1    1.00    1.90
 -11 -10   1   -1.50    1.60
 -11  10   1    1.80    2.70
  11  10  -1    0.30    2.20
 -11  10   1   -0.40    2.60
 -11  10   1    0.60    3.00
 -11  10   1   -1.40    2.50
 -11  10   1   -1.20    2.70
  10 -10  -1  218.88    9.10
 -10 -10   1  224.98    8.40
  10 -10  -1  219.28    9.30
 -10 -10   1  223.98    8.90
  10 -10  -1  210.18    9.70
 -10 -10   1  214.18    9.20
  10 -10  -1  204.98    9.20
 -10 -10   1  223.78    8.60
  10 -10  -1  218.28    9.30
 -10  10   1  220.08   10.80
 -10  10   1  231.38    9.90
  10  10  -1  212.58    9.10
 -10  10   1  214.08    9.50
 -10  10   1  210.18   10.20
 -10  10   1  205.08    9.50
  -9 -10   1   36.50    3.20
   9 -10  -1   32.60    3.40
   9 -10  -1   30.10    3.40
   9 -10  -1   38.10    3.50
  -9 -10   1   37.60    3.50
   9 -10  -1   30.60    3.30
  -9 -10   1   41.50    2.70
  -9 -10   1   35.10    2.80
   9 -10  -1   27.70    3.60
  -9  10   1   30.90    4.00
   9  10  -1   34.40    3.60
  -9  10   1   28.20    3.40
  -9  10   1   31.90    4.50
  -9  10   1   30.90    3.80
  -9  10   1   37.00    3.90
  -8 -10   1    6.20    1.70
   8 -10  -1    5.20    1.70
  -8 -10   1    6.40    1.30
  -8 -10   1    7.00    1.30
   8 -10  -1    3.90    1.60
   8 -10  -1    7.40    1.90
  -8 -10   1    5.00    1.40
   8 -10  -1    5.50    2.00
   8 -10  -1    5.80    1.60
  -8  10   1    5.60    1.80
   8  10  -1    6.20    1.80
  -8  10   1    3.20    2.10
  -8  10   1    4.50    1.90
  -8  10   1    5.40    2.10
  -8  10   1    6.00    1.90
   7 -10  -1    2.60    1.40
   7 -10  -1    5.10    1.70
  -7 -10   1    1.70    0.70
  -7 -10   1    1.30    1.20
  -7 -10   1    4.80    1.10
   7 -10  -1    2.80    1.40
   7 -10  -1    0.30    1.40
   7 -10  -1    3.20    1.40
  -7 -10   1    2.10    1.20
  -7 -10   1    1.70    1.10
  -7  10   1    2.70    1.80
  -7  10   1    2.50    1.50
  -7  10   1    3.10    1.80
  -7  10   1    2.60    1.50
  -7  10   1    3.60    1.60
   7  10  -1    3.20    1.30
  -6 -10   1  270.17   10.30
  -6 -10   1  283.17   10.00
   6 -10  -1  276.67   10.80
   6 -10  -1  279.27   10.60
  -6 -10   1  289.87   10.10
   6 -10  -1  285.17   10.80
  -6 -10   1  289.27   10.10
   6 -10  -1  288.97   10.80
  -6 -10   1  281.77    9.80
   6 -10  -1  284.37   10.60
   6  10  -1  278.27    9.90
  -6  10   1  286.77   11.10
  -6  10   1  295.97   10.60
  -6  10   1  284.57   10.90
   6  10  -1  272.07   10.30
  -6  10   1  290.77   10.90
  -6  10   1  298.77   10.70
  -5 -10   1  408.46   15.20
   5 -10  -1  449.56   15.50
  -5 -10   1  430.96   15.00
  -5 -10   1  440.26   15.00
  -5 -10   1  427.46   14.90
   5 -10  -1  451.05   15.60
   5 -10  -1  432.56   15.70
   5 -10  -1  440.66   15.70
  -5  10   1  438.26   15.90
  -5  10   1  450.85   15.60
  -5  10   1  451.45   15.80
   5  10  -1  427.56   15.00
  -5  10   1  442.36   15.50
  -5  10   1  455.45   15.30
  -4 -10   1   47.10    2.30
  -4 -10   1   48.60    2.20
   4 -10  -1   45.40    3.00
  -4 -10   1   41.60    2.30
   4 -10  -1   44.10    2.80
   4 -10  -1   47.40    2.90
  -4 -10   1   45.30    2.20
  -4 -10   1   42.30    2.30
   4 -10  -1   46.70    2.70
   4 -10  -1   43.60    2.80
  -4  10   1   51.09    2.50
  -4  10   1   45.90    3.20
  -4  10   1   47.70    3.10
   4  10  -1   42.60    2.40
  -4  10   1   47.90    3.00
  -4  10   1   49.30    2.80
  -3 -10   1   89.39    3.60
   3 -10  -1   88.09    3.70
  -3 -10   1   86.49    3.40
   3 -10  -1   89.69    4.10
  -3 -10   1   84.49    3.30
   3 -10  -1   78.59    3.80
   3 -10  -1   90.39    3.80
  -3 -10   1   76.19    3.70
  -3 -10   1   83.49    3.40
   3 -10  -1   98.79    4.00
  -3  10   1   84.79    3.60
  -3  10   1   77.79    3.40
  -3  10   1   77.19    3.70
  -3  10   1   93.79    4.10
  -3  10   1   91.19    4.10
   3  10  -1   79.99    3.60
   3  10  -1   88.69    3.70
   2 -10  -1   26.10    1.90
   2 -10  -1   25.00    2.20
   2 -10  -1   26.30    1.90
  -2 -10   1   20.50    1.40
  -2 -10   1   19.10    1.40
   2 -10  -1   22.50    1.70
   2 -10  -1   26.40    1.60
   2 -10  -1   26.60    1.70
  -2 -10   1   20.00    1.70
  -2 -10   1   21.10    1.40
   2  10  -1   18.80    1.80
  -2  10   1   25.00    1.90
  -2  10   1   26.70    2.20
  -2  10   1   27.60    1.50
   1 -10  -1   97.09    4.00
   1 -10  -1   98.39    3.50
   1 -10  -1   87.69    3.60
  -1 -10   1   90.79    3.50
   1 -10  -1   90.29    4.10
   1 -10  -1   97.19    3.90
   1 -10  -1   96.99    3.70
  -1 -10   1   89.29    3.50
  -1 -10   1   91.19    3.70
  -1 -10   1   92.99    3.90
   1  10  -1   90.29    4.00
  -1  10   1   91.49    4.10
   1  10  -1   84.09    3.70
  -1  10   1   90.79    3.70
   0 -10  -1   66.19    3.10
   0 -10  -1   70.49    3.10
   0 -10  -1   69.99    2.50
   0 -10   1   61.09    2.90
   0 -10   1   60.49    2.70
   0 -10   1   59.49    3.10
   0 -10   1   62.49    2.70
   0 -10  -1   67.99    3.00
   0 -10   1   64.59    2.60
   0 -10  -1   70.79    2.60
   0  10  -1   57.29    2.70
   0  10   1   51.99    2.50
   0  10  -1   59.19    2.80
   0  10  -1   62.09    3.10
   0  10   1   61.69    2.60
   0  10  -1   56.99    2.90
   0  10   1   63.49    3.10
  -1 -10  -1   18.50    1.60
  -1 -10  -1   18.50    1.70
  -1 -10  -1   18.50    1.50
   1 -10   1   17.00    1.70
   1 -10   1   17.10    1.30
   1 -10   1   20.40    1.80
   1 -10   1   16.70    1.40
   1  10   1   19.00    1.10
   1  10   1   21.80    1.10
  -1  10  -1   17.30    1.70
   1  10   1   21.50    1.80
  -1  10  -1   19.10    1.80
  -1  10  -1   17.60    1.90
  -1  10  -1   21.60    1.70
  -2 -10  -1    5.40    0.90
   2 -10   1    5.40    1.20
   2 -10   1    3.90    1.10
   2 -10   1    5.40    0.80
  -2 -10  -1    3.70    0.90
   2 -10   1    8.20    1.10
  -2 -10  -1    3.30    1.00
  -2  10  -1    6.30    1.30
  -2  10  -1    5.60    0.80
  -2  10  -1    7.70    1.20
  -2  10  -1    3.90    1.00
  -2  10  -1    7.60    1.50
  -3 -10  -1  279.87   10.20
   3 -10   1  290.17   10.40
   3 -10   1  278.57   10.50
   3 -10   1  302.07   10.60
   3 -10   1  310.77   10.40
  -3 -10  -1  277.87   10.30
   3 -10   1  287.87   10.60
  -3 -10  -1  303.37   10.90
  -3  10  -1  275.17   10.60
  -3  10  -1  280.87   10.50
  -3  10  -1  307.37   10.50
  -3  10  -1  279.97   10.50
  -3  10  -1  279.17   10.70
  -3  10  -1  302.47   10.20
   4 -10   1   15.00    2.10
   4 -10   1   17.20    2.00
   4 -10   1   19.90    2.10
  -4 -10  -1   18.30    1.70
   4 -10   1   13.10    1.80
   4 -10   1   12.10    1.60
  -4  10  -1   15.90    1.90
  -4  10  -1   19.20    2.20
  -4  10  -1   15.20    2.20
  -4  10  -1   17.70    2.00
  -4  10  -1   12.00    1.70
   4  10   1   20.70    1.20
   5 -10   1   92.39    4.60
   5 -10   1   88.59    4.30
  -5 -10  -1   80.09    3.40
   5 -10   1   91.29    4.20
   5 -10   1   86.19    4.40
  -5 -10  -1   75.79    3.40
  -5 -10  -1   84.39    3.30
   5 -10   1   97.09    4.40
  -5 -10  -1   77.79    3.40
  -5  10  -1   85.09    4.50
  -5  10  -1   91.19    4.20
  -5  10  -1   93.69    3.60
  -5  10  -1   86.69    4.60
  -5  10  -1   90.29    4.60
   5  10   1   80.39    3.50
  -5  10  -1   91.19    3.60
  -5  10  -1  100.59    4.70
  -6 -10  -1  292.97   10.00
  -6 -10  -1  278.47   10.10
   6 -10   1  282.47   10.80
  -6 -10  -1  300.87   10.00
   6 -10   1  301.57   10.90
   6 -10   1  294.27   10.80
  -6 -10  -1  297.97   10.00
   6 -10   1  268.37   10.90
  -6 -10  -1  287.77    9.80
   6 -10   1  279.27   10.90
  -6  10  -1  281.37   11.10
  -6  10  -1  273.67   11.30
  -6  10  -1  285.37   10.90
  -6  10  -1  293.57   11.10
  -6  10  -1  292.17   10.30
  -6  10  -1  279.27   11.10
  -6  10  -1  282.87   10.90
   7 -10   1  314.57   11.50
   7 -10   1  310.37   11.50
  -7 -10  -1  291.27   10.60
   7 -10   1  303.27   11.40
  -7 -10  -1  273.77   10.80
  -7 -10  -1  296.27   10.60
   7 -10   1  300.47   11.70
   7 -10   1  305.47   11.50
  -7 -10  -1  286.87   10.10
  -7  10  -1  319.67   11.90
  -7  10  -1  307.07   11.40
   7  10   1  278.97   10.80
  -7  10  -1  310.77   11.50
  -7  10  -1  295.67   11.50
  -7  10  -1  319.17   11.20
  -7  10  -1  291.27   11.80
  -7  10  -1  325.07   11.90
  -8 -10  -1   33.60    2.50
   8 -10   1   33.30    3.30
   8 -10   1   34.70    3.10
   8 -10   1   39.10    3.20
  -8 -10  -1   34.00    2.80
   8 -10   1   38.30    3.60
   8 -10   1   36.90    3.30
  -8 -10  -1   34.00    2.90
  -8 -10  -1   37.90    2.40
  -8  10  -1   30.00    3.60
  -8  10  -1   37.20    3.40
  -8  10  -1   33.90    3.40
  -8  10  -1   43.90    4.10
  -8  10  -1   34.30    3.30
  -8  10  -1   35.40    3.90
   8  10   1   35.50    2.70
  -9 -10  -1   28.50    2.70
   9 -10   1   16.10    2.60
  -9 -10  -1   19.50    2.30
   9 -10   1   17.50    2.50
   9 -10   1   26.60    3.20
   9 -10   1   28.70    3.10
   9 -10   1   18.30    2.40
  -9  10  -1   19.80    3.10
  -9  10  -1   17.30    2.50
   9  10   1   24.60    3.10
  -9  10  -1   18.60    2.90
  -9  10  -1   21.90    2.80
  -9  10  -1   20.50    2.60
  10 -10   1   40.10    3.70
 -10 -10  -1   31.80    3.10
  10 -10   1   28.80    3.80
 -10 -10  -1   24.40    3.00
  10 -10   1   35.20    3.90
  10 -10   1   33.30    3.80
  10 -10   1   40.40    4.20
 -10 -10  -1   28.40    3.10
 -10 -10  -1   27.60    3.50
 -10  10  -1   38.50    4.70
 -10  10  -1   31.70    4.40
 -10  10  -1   36.40    4.80
  10  10   1   35.40    3.80
 -10  10  -1   35.40    4.30
 -10  10  -1   36.20    3.60
 -11 -10  -1  119.29    5.90
  11 -10   1  124.19    6.30
 -11 -10  -1  117.39    5.80
  11 -10   1  113.89    6.80
  11 -10   1  123.59    6.30
  11 -10   1  118.69    6.60
 -11 -10  -1  106.09    6.20
  11 -10   1  119.09    6.40
 -11 -10  -1  125.39    5.70
 -11  10  -1  111.09    6.80
 -11  10  -1  112.79    7.40
 -11  10  -1  121.09    7.70
 -11  10  -1  117.59    6.90
 -11  10  -1  120.99    7.30
  11  10   1  117.59    6.20
 -12 -10  -1   76.99    5.00
  12 -10   1   78.59    5.30
 -12 -10  -1   76.39    4.80
 -12 -10  -1   68.99    5.40
  12 -10   1   69.49    5.90
  12 -10   1   66.89    5.80
  12 -10   1   87.89    5.30
  12 -10   1   80.29    5.50
 -12 -10  -1   78.19    4.80
 -12  10  -1   81.89    6.90
 -12  10  -1   72.39    6.40
  12  10   1   76.19    5.30
 -12  10  -1   80.59    6.80
 -12  10  -1   79.09    7.00
 -12  10  -1   74.29    6.50
  13 -10   1    7.60    3.00
  13 -10   1    3.70    2.60
 -13 -10  -1    0.30    2.20
  13 -10   1    2.20    2.70
  13 -10   1    3.50    2.60
 -13 -10  -1    4.40    2.50
 -13 -10  -1   -1.50    2.10
 -13 -10  -1   -1.20    2.60
 -13  10  -1    3.30    3.80
 -13  10  -1   -1.80    3.80
 -13  10  -1    8.40    3.50
  13  10   1    0.60    2.80
 -14 -10  -1    1.10    2.60
 -14 -10  -1    3.50    3.00
  14 -10   1    0.50    2.80
 -14 -10  -1    4.00    2.80
  14 -10   1    1.20    2.60
 -14 -10  -1    2.70    2.50
 -14 -10  -1    0.30    2.50
  14 -10   1    8.10    3.50
  14 -10   1    3.70    2.60
 -14  10  -1    4.10    3.80
 -14  10  -1    8.20    4.00
 -14  10  -1   -7.10    4.30
  14  10   1   -0.30    3.30
 -15 -10  -1   39.10    6.10
 -15 -10  -1   36.60    5.20
  15 -10   1   36.40    4.20
 -15 -10  -1   42.20    5.40
 -15 -10  -1   39.30    4.30
  15 -10   1   42.30    5.30
  15 -10   1   40.90    5.20
  15 -10   1   29.10    4.60
 -15  10  -1   38.80    5.60
 -15  10  -1   39.30    5.40
 -15  10  -1   43.20    6.20
  15  10   1   39.80    5.30
 -16 -10  -1   20.10    3.50
  16 -10   1   24.60    3.70
  16 -10   1   19.70    3.60
  16 -10   1   16.00    4.20
  16 -10   1   17.10    4.00
 -16  10  -1   19.30    5.10
 -16  10  -1   17.10    6.30
 -16  10  -1   18.60    4.70
  16 -11  -1   12.40    4.30
  16 -11  -1   13.00    3.40
  16 -11  -1    9.60    3.50
  16 -11  -1    9.20    3.40
 -16 -11   1   15.90    3.80
 -16  11   1   13.40    6.20
 -16  11   1    0.90    4.50
  15 -11  -1   -1.80    2.70
  15 -11  -1    4.30    3.00
 -15 -11   1    0.70    3.00
  15 -11  -1   -2.60    2.80
  15 -11  -1    3.80    3.40
 -15 -11   1    1.30    2.70
 -15  11   1   -6.10    4.90
 -15  11   1   -1.60    4.20
  15  11  -1    5.80    4.30
  14 -11  -1    3.40    3.00
  14 -11  -1    3.70    2.70
 -14 -11   1    3.70    2.30
 -14 -11   1    1.60    3.20
  14 -11  -1    1.90    2.60
 -14 -11   1    3.60    2.60
  14 -11  -1    4.50    2.50
 -14 -11   1   -1.60    3.10
 -14  11   1   -0.50    4.70
 -14  11   1    5.30    4.00
  14  11  -1    7.80    3.70
 -13 -11   1    3.20    2.20
 -13 -11   1    3.70    2.90
  13 -11  -1    1.90    2.20
  13 -11  -1   -1.20    2.90
 -13 -11   1    2.60    2.60
  13 -11  -1    2.90    2.60
 -13 -11   1    2.60    2.10
  13 -11  -1    1.20    2.40
  13  11  -1    4.60    3.20
 -13  11   1   -0.40    3.90
 -13  11   1    3.40    3.40
 -12 -11   1   23.50    3.00
 -12 -11   1   23.90    3.20
 -12 -11   1   20.80    2.60
 -12 -11   1   19.50    3.30
  12 -11  -1   13.20    2.70
  12 -11  -1   14.80    2.60
  12 -11  -1   19.00    2.80
  12 -11  -1   19.60    3.00
 -12  11   1   16.60    3.70
  12  11  -1   19.10    3.10
 -12  11   1   18.60    4.10
 -12  11   1   17.90    3.70
  11 -11  -1   -2.60    2.30
  11 -11  -1    2.30    2.20
  11 -11  -1   -1.50    1.90
  11 -11  -1    1.00    1.80
 -11 -11   1    4.90    1.70
  11 -11  -1    0.90    2.10
 -11 -11   1    5.20    2.10
 -11 -11   1    2.20    2.40
 -11 -11   1    3.20    1.70
 -11  11   1   -0.10    3.00
 -11  11   1    0.20    2.70
 -11  11   1    0.00    2.60
 -11  11   1   -1.70    2.80
 -11  11   1   -0.80    2.70
  11  11  -1    1.10    2.10
 -10 -11   1   45.80    4.10
  10 -11  -1   46.70    4.50
  10 -11  -1   52.69    4.40
  10 -11  -1   37.60    5.30
 -10 -11   1   48.10    3.40
 -10 -11   1   47.20    3.80
  10 -11  -1   42.50    4.20
  10 -11  -1   48.50    4.30
 -10 -11   1   42.90    3.30
 -10  11   1   45.10    4.90
 -10  11   1   50.99    4.80
 -10  11   1   42.40    4.90
 -10  11   1   56.59    5.60
 -10  11   1   49.30    5.20
  10  11  -1   45.80    4.20
  -9 -11   1   33.00    2.80
   9 -11  -1   35.50    3.70
   9 -11  -1   38.10    3.70
   9 -11  -1   33.20    3.40
  -9 -11   1   33.90    3.50
  -9 -11   1   37.90    2.70
   9 -11  -1   35.30    3.60
  -9 -11   1   33.10    3.20
   9 -11  -1   33.50    3.60
  -9  11   1   31.40    3.90
  -9  11   1   32.30    4.40
  -9  11   1   37.30    4.10
  -9  11   1   35.40    4.80
  -9  11   1   30.70    4.00
   8 -11  -1  284.17   11.00
  -8 -11   1  260.77   10.60
  -8 -11   1  293.27   10.50
  -8 -11   1  294.57   10.30
   8 -11  -1  278.77   10.90
   8 -11  -1  285.07   11.00
   8 -11  -1  296.47   11.10
  -8 -11   1  289.47   10.20
  -8 -11   1  235.28    9.80
   8 -11  -1  271.67   11.30
  -8  11   1  299.77   11.20
  -8  11   1  273.57   11.60
  -8  11   1  288.67   11.00
  -8  11   1  306.47   11.40
   8  11  -1  271.27   10.60
  -8  11   1  272.87   11.20
  -7 -11   1  134.39    5.30
  -7 -11   1  133.29    5.30
   7 -11  -1  127.79    5.90
  -7 -11   1  126.19    5.50
   7 -11  -1  130.29    5.90
  -7 -11   1  128.09    4.80
   7 -11  -1  121.49    6.10
   7 -11  -1  121.79    5.80
   7 -11  -1  127.39    5.90
  -7 -11   1  133.89    5.10
   7  11  -1  118.39    5.30
  -7  11   1  126.59    6.60
  -7  11   1  115.99    6.10
  -7  11   1  125.49    6.30
  -7  11   1  125.09    6.00
  -7  11   1  130.29    5.80
  -6 -11   1   41.80    2.40
  -6 -11   1   40.10    2.20
   6 -11  -1   40.10    3.20
  -6 -11   1   39.40    2.60
   6 -11  -1   41.50    3.10
   6 -11  -1   41.20    3.30
   6 -11  -1   39.60    3.00
  -6 -11   1   43.70    2.50
   6 -11  -1   39.00    2.90
  -6 -11   1   39.70    2.30
   6  11  -1   38.70    2.60
  -6  11   1   42.10    2.90
   6  11  -1   39.20    2.20
  -6  11   1   44.30    3.70
  -6  11   1   43.40    3.40
  -6  11   1   40.30    3.60
  -6  11   1   37.60    3.10
  -5 -11   1   51.09    2.50
  -5 -11   1   51.59    2.60
   5 -11  -1   49.60    3.10
   5 -11  -1   47.10    3.30
  -5 -11   1   52.19    2.60
  -5 -11   1   48.80    2.50
   5 -11  -1   53.49    3.20
   5 -11  -1   53.59    3.30
  -5 -11   1   49.70    2.70
  -5  11   1   47.10    3.60
   5  11  -1   50.69    2.60
  -5  11   1   55.49    2.90
  -5  11   1   54.39    3.60
  -5  11   1   51.69    3.50
  -5  11   1   50.09    3.20
   4 -11  -1   57.69    3.30
  -4 -11   1   63.19    2.70
   4 -11  -1   56.99    3.40
  -4 -11   1   64.79    2.80
   4 -11  -1   59.59    3.30
  -4 -11   1   59.99    2.90
   4 -11  -1   60.09    3.40
   4 -11  -1   61.89    3.20
  -4 -11   1   65.89    2.70
  -4 -11   1   61.89    2.70
  -4  11   1   54.09    3.30
   4  11  -1   60.09    2.90
  -4  11   1   61.69    3.70
   4  11  -1   60.29    3.00
  -4  11   1   58.09    2.80
  -4  11   1   57.49    3.10
  -3 -11   1  285.27   10.30
  -3 -11   1  281.57   10.30
   3 -11  -1  317.17   11.00
  -3 -11   1  300.57   10.40
   3 -11  -1  321.97   10.70
  -3 -11   1  279.87   10.30
  -3 -11   1  293.27   10.60
   3 -11  -1  304.57   11.10
   3 -11  -1  293.67   10.80
   3 -11  -1  316.57   10.80
   3  11  -1  278.87   10.50
  -3  11   1  310.87   11.10
  -3  11   1  312.17   10.40
   3  11  -1  290.07   10.70
  -3  11   1  307.27   11.00
  -2 -11   1   86.69    3.90
  -2 -11   1   84.69    3.50
   2 -11  -1   95.19    3.80
  -2 -11   1   87.89    3.40
   2 -11  -1   88.29    3.60
   2 -11  -1   91.99    3.70
  -2 -11   1   82.59    3.50
   2 -11  -1   88.79    4.00
   2 -11  -1   88.89    4.20
   2 -11  -1   95.59    3.90
  -2 -11   1   85.79    3.40
  -2  11   1   91.29    3.90
  -2  11   1   88.79    4.20
   2  11  -1   84.69    3.90
   2  11  -1   81.49    3.70
  -1 -11   1   68.49    3.20
  -1 -11   1   56.39    2.80
   1 -11  -1   56.89    3.30
  -1 -11   1   60.69    2.60
   1 -11  -1   66.59    3.40
   1 -11  -1   60.19    2.80
   1 -11  -1   63.69    2.60
   1 -11  -1   68.59    3.20
  -1 -11   1   64.39    2.70
   1  11  -1   64.49    3.20
  -1  11   1   61.69    3.10
  -1  11   1   64.29    3.30
   1  11  -1   59.59    2.90
  -1  11   1   64.09    2.90
   0 -11  -1    2.70    1.00
   0 -11   1    2.70    0.70
   0 -11  -1    3.40    1.00
   0 -11  -1    1.60    0.70
   0 -11  -1    4.30    1.00
   0 -11   1    1.90    0.90
   0 -11   1    3.50    0.90
   0 -11   1    1.50    0.90
   0 -11   1    2.40    0.60
   0  11  -1    3.60    1.00
   0  11   1    2.70    1.10
   0  11  -1    2.50    0.80
   0  11  -1    0.70    0.80
   0  11   1    3.30    0.70
   0  11  -1    3.00    1.00
   0  11   1    3.40    0.70
   1 -11   1  344.17   12.30
  -1 -11  -1  336.57   12.10
  -1 -11  -1  338.37   12.20
   1 -11   1  353.86   12.00
  -1 -11  -1  337.57   12.30
   1 -11   1  350.76   11.90
   1 -11   1  351.36   12.20
  -1  11  -1  335.97   12.20
  -1  11  -1  354.66   12.10
  -1  11  -1  350.86   12.40
   1  11   1  332.17   11.60
   1  11   1  340.27   12.20
   1  11   1  342.07   11.60
  -1  11  -1  341.37   12.10
  -2 -11  -1  512.85   17.40
  -2 -11  -1  513.45   17.00
   2 -11   1  479.95   17.20
   2 -11   1  482.05   17.30
   2 -11   1  510.05   17.00
   2 -11   1  499.05   17.00
  -2 -11  -1  515.55   17.10
  -2  11  -1  474.35   16.70
  -2  11  -1  483.45   17.10
  -2  11  -1  488.15   17.10
  -2  11  -1  488.35   16.60
  -2  11  -1  477.15   17.20
  -3 -11  -1   43.40    2.50
   3 -11   1   47.50    2.70
   3 -11   1   53.79    3.10
  -3 -11  -1   44.00    2.40
   3 -11   1   49.30    3.10
   3 -11   1   49.40    2.60
  -3 -11  -1   38.90    3.10
  -3  11  -1   48.00    2.50
  -3  11  -1   46.30    2.90
  -3  11  -1   45.80    3.20
  -3  11  -1   46.80    2.90
  -3  11  -1   51.39    3.20
  -3  11  -1   45.40    3.10
   4 -11   1    4.60    1.20
   4 -11   1    4.70    1.20
   4 -11   1    4.40    1.40
  -4 -11  -1    3.70    0.90
   4 -11   1    4.50    1.30
  -4 -11  -1    4.10    1.50
  -4 -11  -1    7.10    1.20
   4 -11   1    4.70    1.30
  -4  11  -1    4.10    1.50
  -4  11  -1    2.80    1.20
  -4  11  -1    1.60    1.40
  -4  11  -1    3.50    1.50
  -4  11  -1    5.30    1.40
  -4  11  -1    2.70    1.30
  -5 -11  -1  302.37   10.00
   5 -11   1  297.77   11.00
  -5 -11  -1  276.37   10.20
   5 -11   1  272.17   11.90
   5 -11   1  287.77   11.10
   5 -11   1  299.27   11.00
  -5 -11  -1  295.57   10.30
   5 -11   1  313.27   11.00
  -5  11  -1  304.87   11.20
  -5  11  -1  291.17   11.20
  -5  11  -1  290.07   11.20
  -5  11  -1  310.87   10.80
  -5  11  -1  294.67   11.30
   5  11   1  280.37   10.10
  -5  11  -1  296.07   11.00
   6 -11   1   14.00    2.00
  -6 -11  -1   13.90    1.40
   6 -11   1   18.00    2.50
  -6 -11  -1   13.50    1.40
  -6 -11  -1   15.20    1.50
   6 -11   1   13.70    2.10
  -6 -11  -1   12.70    1.70
  -6 -11  -1   14.40    1.50
   6 -11   1   10.00    1.60
   6 -11   1   14.30    2.00
  -6  11  -1   12.00    2.00
  -6  11  -1   13.00    2.20
  -6  11  -1   12.60    1.80
   6  11   1   11.10    1.60
  -6  11  -1   17.70    2.40
  -6  11  -1   10.90    1.90
  -6  11  -1   14.60    2.20
   7 -11   1   -0.30    1.40
  -7 -11  -1    2.10    0.80
   7 -11   1    2.40    1.50
  -7 -11  -1    2.40    1.00
   7 -11   1    0.40    1.60
   7 -11   1    3.60    1.50
   7 -11   1    4.00    1.60
  -7 -11  -1    2.10    0.80
  -7 -11  -1    2.00    1.10
  -7 -11  -1    2.80    0.90
  -7  11  -1    1.90    2.00
  -7  11  -1    1.60    2.00
  -7  11  -1    1.20    1.50
  -7  11  -1    1.80    1.70
  -7  11  -1   -1.60    1.30
  -7  11  -1    3.20    1.50
  -7  11  -1   -0.70    1.60
  -8 -11  -1   52.89    3.00
  -8 -11  -1   54.39    3.40
   8 -11   1   56.89    4.30
   8 -11   1   50.89    3.90
   8 -11   1   54.79    4.00
   8 -11   1   52.09    3.90
  -8 -11  -1   51.99    3.30
  -8 -11  -1   50.99    2.90
  -8 -11  -1   52.69    3.10
   8 -11   1   55.69    3.90
  -8  11  -1   55.69    3.70
  -8  11  -1   54.69    4.70
  -8  11  -1   59.29    4.80
  -8  11  -1   59.99    4.10
  -8  11  -1   53.99    4.40
  -8  11  -1   55.29    4.10
   8  11   1   54.19    3.20
   9 -11   1  125.29    6.30
   9 -11   1  113.59    6.20
   9 -11   1  130.29    6.20
   9 -11   1  127.99    6.40
  -9 -11  -1  139.29    5.70
  -9 -11  -1  133.59    5.50
   9 -11   1  111.09    6.50
  -9 -11  -1  116.19    5.70
  -9 -11  -1  137.69    5.50
  -9  11  -1  110.99    6.50
  -9  11  -1  119.79    7.20
   9  11   1  127.19    5.70
  -9  11  -1  126.69    6.20
  -9  11  -1  123.59    7.00
  -9  11  -1  132.99    6.50
  -9  11  -1  123.09    7.10
  10 -11   1   51.09    5.60
  10 -11   1   63.79    4.80
 -10 -11  -1   79.69    4.10
  10 -11   1   62.89    4.70
  10 -11   1   60.29    4.80
 -10 -11  -1   66.19    4.10
 -10 -11  -1   74.69    3.90
 -10 -11  -1   68.79    4.40
  10 -11   1   66.39    5.10
 -10 -11  -1   60.89    4.30
 -10  11  -1   60.99    5.40
 -10  11  -1   62.09    5.90
 -10  11  -1   63.89    5.80
 -10  11  -1   61.09    5.20
 -10  11  -1   65.99    5.20
 -10  11  -1   70.19    5.30
 -11 -11  -1    7.70    2.10
 -11 -11  -1    6.00    1.80
  11 -11   1    5.60    2.10
 -11 -11  -1    1.90    1.80
 -11 -11  -1    4.50    2.30
  11 -11   1    6.70    2.30
  11 -11   1    6.60    2.60
  11 -11   1    2.20    2.10
  11 -11   1    5.30    2.20
 -11 -11  -1    6.10    1.90
 -11  11  -1    4.20    2.70
 -11  11  -1    3.70    3.90
 -11  11  -1    1.80    2.70
 -11  11  -1    1.90    3.10
 -11  11  -1    1.30    3.10
 -11  11  -1    3.80    3.20
  11  11   1    6.90    2.20
 -12 -11  -1   -0.40    1.80
  12 -11   1    0.60    2.40
  12 -11   1    0.90    2.30
 -12 -11  -1    1.50    1.90
  12 -11   1   -0.70    2.00
 -12 -11  -1    1.70    2.00
  12 -11   1   -0.50    2.40
 -12 -11  -1    2.80    2.40
 -12 -11  -1   -1.30    1.80
 -12  11  -1    0.40    3.10
 -12  11  -1   -0.20    3.40
 -12  11  -1   -0.50    4.60
  12  11   1   -1.30    2.20
 -12  11  -1   -1.50    3.30
 -12  11  -1    3.00    5.30
 -13 -11  -1    6.40    2.40
 -13 -11  -1    3.80    2.20
  13 -11   1    3.50    2.60
  13 -11   1    3.80    2.70
 -13 -11  -1    6.70    2.60
 -13 -11  -1    1.60    2.60
  13 -11   1    5.40    2.50
  13 -11   1    5.70    3.20
 -13  11  -1    9.00    3.70
  13  11   1    7.10    2.90
 -13  11  -1    1.00    3.90
 -13  11  -1    4.60    3.90
 -14 -11  -1   -0.30    2.80
  14 -11   1    0.70    2.50
 -14 -11  -1   -0.30    2.30
  14 -11   1   -0.30    3.20
  14 -11   1   -3.70    2.50
 -14 -11  -1   -0.40    2.90
  14 -11   1    2.90    2.90
 -14 -11  -1    2.50    2.50
 -14 -11  -1    1.00    2.60
 -14  11  -1   -1.50    4.50
 -14  11  -1    4.50    4.10
  14  11   1    0.20    3.50
 -14  11  -1   -0.70    3.50
 -15 -11  -1   -0.30    3.00
 -15 -11  -1    7.30    3.30
  15 -11   1    2.50    3.30
 -15 -11  -1    6.10    4.40
  15 -11   1   -0.20    2.70
  15 -11   1   -1.20    2.70
  15 -11   1    0.60    3.10
 -15 -11  -1   -0.60    2.60
  15  11   1    5.00    5.60
 -15  11  -1   -5.30    5.10
 -15  11  -1   -1.20    4.10
 -15  11  -1   -1.50    4.30
 -16 -11  -1    3.10    3.20
  16 -11   1   11.30    3.50
  16 -11   1   -1.90    3.10
  16 -11   1    6.60    3.30
  16 -11   1    3.00    3.90
 -16  11  -1    6.80    4.90
 -16  11  -1    0.10    4.80
 -16  11  -1    5.00    5.40
 -15 -12   1    0.40    2.80
  15 -12  -1   -0.90    3.00
  15 -12  -1    0.50    3.00
 -15 -12   1   -4.60    2.70
  15 -12  -1   -1.10    3.00
  15 -12  -1    0.70    3.40
 -15  12   1   -2.70    5.00
 -15  12   1   -6.20    4.00
  14 -12  -1   -1.00    2.80
 -14 -12   1   -0.90    3.30
 -14 -12   1   -2.00    2.70
  14 -12  -1   -6.20    3.00
  14 -12  -1   -1.40    2.50
 -14 -12   1   -1.30    2.20
  14 -12  -1   -0.90    2.50
 -14  12   1   -1.20    4.30
  14  12  -1   -2.00    3.70
 -14  12   1    5.90    4.80
  13 -12  -1   16.90    3.60
 -13 -12   1   23.60    2.80
 -13 -12   1   22.50    3.50
  13 -12  -1   18.60    3.30
  13 -12  -1   20.50    3.80
 -13 -12   1   23.40    3.60
  13 -12  -1   18.10    2.90
 -13 -12   1   20.70    3.10
 -13  12   1   20.00    4.30
  13  12  -1   18.70    3.70
 -13  12   1   26.50    4.90
 -12 -12   1    7.80    2.80
 -12 -12   1   13.90    2.40
 -12 -12   1   10.80    2.00
  12 -12  -1    8.00    2.40
  12 -12  -1   10.40    3.00
  12 -12  -1    6.60    2.70
 -12 -12   1   14.10    2.80
  12 -12  -1    7.50    2.50
 -12  12   1    9.60    3.90
 -12  12   1   12.30    3.80
  12  12  -1    6.10    2.70
 -12  12   1    4.90    3.60
  11 -12  -1   34.20    4.10
 -11 -12   1   40.20    4.00
 -11 -12   1   38.20    4.20
 -11 -12   1   36.80    3.40
  11 -12  -1   36.20    4.00
  11 -12  -1   32.90    4.60
 -11 -12   1   36.90    3.20
  11 -12  -1   32.50    4.40
  11 -12  -1   34.60    4.30
  11  12  -1   28.30    4.00
 -11  12   1   31.50    4.00
 -11  12   1   27.70    3.90
 -11  12   1   23.60    3.80
 -11  12   1   23.90    4.40
 -11  12   1   27.90    4.00
 -10 -12   1    1.50    1.40
 -10 -12   1   -0.10    1.90
  10 -12  -1    2.10    2.00
  10 -12  -1    0.50    2.00
  10 -12  -1    2.00    1.90
  10 -12  -1    0.20    2.10
 -10 -12   1    0.90    1.50
 -10 -12   1    2.70    1.80
  10 -12  -1   -0.10    2.00
 -10  12   1    3.00    2.90
 -10  12   1    2.50    2.90
 -10  12   1    2.90    2.60
 -10  12   1    0.90    2.50
  10  12  -1    2.70    2.20
 -10  12   1   -1.10    2.20
   9 -12  -1    3.00    1.80
   9 -12  -1    4.10    2.30
  -9 -12   1    6.60    1.50
   9 -12  -1    5.30    2.00
  -9 -12   1    6.20    1.90
   9 -12  -1   -0.40    1.70
  -9 -12   1    4.50    1.80
   9 -12  -1    2.80    1.80
  -9 -12   1    7.30    1.60
  -9  12   1    5.70    2.30
  -9  12   1    7.00    2.70
  -9  12   1    0.80    2.20
  -9  12   1    1.30    2.60
   9  12  -1    7.40    1.90
  -9  12   1    3.60    2.20
   8 -12  -1  179.18    7.90
  -8 -12   1  183.78    6.40
   8 -12  -1  178.18    7.80
   8 -12  -1  187.78    7.90
   8 -12  -1  162.68    7.70
  -8 -12   1  190.18    6.90
  -8 -12   1  180.28    7.20
  -8 -12   1  195.18    7.10
  -8 -12   1  188.18    7.40
   8 -12  -1  182.18    8.10
  -8  12   1  168.98    7.60
  -8  12   1  165.78    8.50
  -8  12   1  173.48    8.10
  -8  12   1  172.78    8.30
   8  12  -1  179.78    7.30
  -8  12   1  171.08    7.90
  -7 -12   1  103.79    4.50
  -7 -12   1   97.39    4.60
   7 -12  -1  107.39    5.50
   7 -12  -1  103.99    5.40
   7 -12  -1  103.29    5.20
  -7 -12   1   92.89    4.70
   7 -12  -1  108.09    5.20
  -7 -12   1  101.29    4.30
  -7 -12   1  102.09    4.10
   7 -12  -1  101.39    5.30
  -7  12   1   99.79    4.90
  -7  12   1  112.49    5.90
  -7  12   1   99.49    5.30
  -7  12   1  102.79    5.50
   7  12  -1  100.49    4.60
  -7  12   1  108.59    5.90
   6 -12  -1   42.90    3.30
  -6 -12   1   47.10    2.70
   6 -12  -1   50.99    3.50
  -6 -12   1   44.60    2.70
  -6 -12   1   45.10    2.80
   6 -12  -1   40.30    3.50
   6 -12  -1   48.00    3.60
   6 -12  -1   47.70    3.30
  -6 -12   1   46.40    2.50
  -6  12   1   43.80    3.90
  -6  12   1   48.60    3.60
  -6  12   1   49.00    3.90
   6  12  -1   44.80    2.50
  -6  12   1   45.30    3.00
  -6  12   1   47.20    3.80
  -5 -12   1    4.50    1.10
   5 -12  -1   -0.40    1.40
   5 -12  -1    2.40    1.40
  -5 -12   1    2.00    1.10
   5 -12  -1    1.00    1.30
  -5 -12   1    2.00    1.00
  -5 -12   1    4.00    1.10
   5 -12  -1    1.30    1.70
   5 -12  -1    3.50    1.40
  -5 -12   1    5.00    1.00
  -5  12   1    0.80    1.50
  -5  12   1    0.40    1.70
   5  12  -1    4.60    1.20
  -5  12   1    5.30    1.80
   5  12  -1    3.20    1.10
  -5  12   1    1.60    1.70
  -5  12   1    3.90    1.20
  -4 -12   1   68.29    2.90
  -4 -12   1   68.19    3.20
   4 -12  -1   67.29    3.60
  -4 -12   1   67.29    2.80
   4 -12  -1   63.69    3.60
  -4 -12   1   64.29    2.90
   4 -12  -1   59.89    3.50
  -4 -12   1   62.39    2.80
   4 -12  -1   63.09    3.40
   4 -12  -1   65.79    3.80
  -4  12   1   59.89    3.80
  -4  12   1   61.69    3.90
   4  12  -1   65.39    3.20
  -4  12   1   59.59    3.60
   4  12  -1   64.69    3.10
  -4  12   1   59.59    3.20
   3 -12  -1   49.20    2.80
   3 -12  -1   50.39    2.90
   3 -12  -1   49.80    3.00
  -3 -12   1   42.90    2.30
   3 -12  -1   50.39    2.70
   3 -12  -1   46.10    3.10
  -3 -12   1   41.70    2.30
  -3 -12   1   43.70    2.10
  -3 -12   1   43.60    2.10
  -3 -12   1   47.10    2.60
  -3  12   1   41.00    3.50
  -3  12   1   47.30    2.20
   3  12  -1   42.20    2.50
   3  12  -1   44.40    2.70
  -3  12   1   47.80    3.20
  -3  12   1   48.00    2.50
   2 -12  -1    8.10    1.30
  -2 -12   1   12.50    1.70
  -2 -12   1   11.70    1.20
  -2 -12   1   13.70    1.30
   2 -12  -1    7.00    1.30
   2 -12  -1    7.50    1.20
   2 -12  -1   10.30    1.40
   2 -12  -1   12.20    1.50
  -2 -12   1   12.10    1.20
  -2  12   1    9.30    1.40
   2  12  -1   11.80    1.50
  -2  12   1   10.60    1.60
   2  12  -1    7.70    1.20
  -2  12   1    6.30    1.20
  -1 -12   1   16.10    1.30
   1 -12  -1   18.30    1.80
   1 -12  -1   16.80    1.30
  -1 -12   1   17.60    1.50
   1 -12  -1   13.10    1.70
  -1 -12   1   18.30    1.70
   1 -12  -1   15.20    2.10
  -1 -12   1   19.00    2.00
  -1  12   1   16.30    1.70
   1  12  -1   19.60    1.50
  -1  12   1   15.00    2.10
   1  12  -1   21.80    2.10
   1  12  -1   18.20    1.80
  -1  12   1   14.10    1.70
   0 -12   1    1.00    0.70
   0 -12  -1    1.50    0.80
   0 -12   1    0.80    0.60
   0 -12   1    0.30    1.00
   0 -12   1   -0.40    1.00
   0 -12  -1    1.90    1.10
   0 -12  -1    1.70    0.60
   0 -12  -1    2.10    0.90
   0 -12  -1    0.80    0.90
   0 -12   1    1.00    1.10
   0  12  -1    0.90    1.00
   0  12  -1    1.80    1.00
   0  12  -1    1.00    1.00
   0  12   1    1.70    0.70
   0  12   1    1.90    1.10
   0  12  -1    0.70    0.80
   0  12   1    1.90    0.70
   1 -12   1   73.39    3.20
  -1 -12  -1   75.89    3.50
  -1 -12  -1   69.59    3.70
  -1 -12  -1   73.29    3.60
   1 -12   1   74.49    3.60
   1 -12   1   80.49    3.30
   1 -12   1   77.09    3.80
  -1  12  -1   73.09    3.60
  -1  12  -1   77.99    3.60
  -1  12  -1   73.89    4.40
  -1  12  -1   77.89    3.50
   1  12   1   72.29    3.00
   1  12   1   73.89    2.90
  -2 -12  -1  201.48    7.40
  -2 -12  -1  196.68    7.80
   2 -12   1  195.68    7.70
   2 -12   1  197.78    7.60
  -2 -12  -1  197.88    7.40
   2 -12   1  196.68    7.30
   2 -12   1  194.08    7.40
  -2  12  -1  194.98    7.80
  -2  12  -1  189.28    7.70
  -2  12  -1  190.48    6.90
  -2  12  -1  197.38    7.50
  -2  12  -1  191.68    7.50
   3 -12   1  115.69    5.40
   3 -12   1  128.99    5.10
  -3 -12  -1  120.89    5.00
   3 -12   1  121.09    5.10
   3 -12   1  123.09    5.40
  -3 -12  -1  130.99    5.70
  -3 -12  -1  120.09    4.90
  -3  12  -1  117.59    5.30
  -3  12  -1  117.09    5.60
  -3  12  -1  111.59    5.30
  -3  12  -1  123.89    4.80
  -3  12  -1  125.49    5.10
  -3  12  -1  117.29    5.50
  -4 -12  -1    9.10    1.90
   4 -12   1   11.80    1.80
  -4 -12  -1    8.00    1.30
   4 -12   1   12.20    1.80
   4 -12   1   11.80    1.60
  -4 -12  -1    9.60    1.20
   4 -12   1    9.90    1.50
   4 -12   1    8.80    1.80
  -4  12  -1    8.00    1.70
  -4  12  -1   10.50    1.90
  -4  12  -1    8.80    2.80
  -4  12  -1   12.00    1.90
  -4  12  -1    9.00    1.50
  -4  12  -1   11.30    2.00
  -5 -12  -1   14.00    1.70
   5 -12   1   12.40    1.90
   5 -12   1   10.30    2.00
   5 -12   1    9.70    1.60
   5 -12   1    8.00    1.80
   5 -12   1   11.10    1.80
  -5 -12  -1   13.60    1.60
  -5  12  -1    8.50    2.00
  -5  12  -1   12.20    2.10
  -5  12  -1    9.30    2.10
  -5  12  -1   11.70    1.70
  -5  12  -1    8.30    1.80
  -5  12  -1   11.90    2.00
   5  12   1   13.70    1.20
   6 -12   1   43.80    3.40
   6 -12   1   43.30    3.50
  -6 -12  -1   41.60    2.20
   6 -12   1   39.10    3.30
  -6 -12  -1   43.30    2.20
   6 -12   1   37.70    3.50
  -6 -12  -1   45.00    2.30
   6 -12   1   44.70    3.30
   6  12   1   48.00    2.40
  -6  12  -1   43.20    3.70
  -6  12  -1   42.90    3.90
  -6  12  -1   39.60    3.50
  -6  12  -1   40.70    3.90
  -6  12  -1   46.00    4.10
   7 -12   1    7.40    1.80
  -7 -12  -1    6.20    1.40
   7 -12   1    8.40    2.00
   7 -12   1   11.80    2.10
   7 -12   1   10.60    2.00
  -7 -12  -1    9.00    0.90
  -7 -12  -1   10.30    1.30
  -7 -12  -1    7.80    1.10
   7 -12   1    6.60    2.00
  -7 -12  -1   11.10    1.30
  -7  12  -1    6.00    2.40
  -7  12  -1    5.40    1.90
  -7  12  -1    8.10    1.60
  -7  12  -1    7.50    2.20
  -7  12  -1   11.20    2.00
  -7  12  -1   10.30    1.60
  -7  12  -1    8.40    2.00
   7  12   1    8.30    1.30
  -7  12  -1    7.90    2.40
  -8 -12  -1   12.20    1.70
   8 -12   1   15.60    2.50
   8 -12   1    6.10    2.20
   8 -12   1   11.40    2.10
  -8 -12  -1   16.00    2.00
  -8 -12  -1   15.40    1.70
   8 -12   1   15.30    2.30
  -8 -12  -1   12.40    1.50
  -8 -12  -1   14.70    1.70
  -8  12  -1    8.10    2.60
  -8  12  -1   12.60    2.70
  -8  12  -1   14.10    2.10
  -8  12  -1   16.60    2.40
  -8  12  -1   12.90    2.50
  -8  12  -1   10.30    2.80
  -9 -12  -1  158.48    6.50
   9 -12   1  166.48    7.50
  -9 -12  -1  145.49    6.70
   9 -12   1  158.88    7.40
  -9 -12  -1  159.28    6.40
  -9 -12  -1  166.48    6.60
  -9 -12  -1  140.99    8.30
   9 -12   1  158.38    7.50
   9 -12   1  166.88    7.50
   9 -12   1  147.99    9.50
  -9  12  -1  161.08    7.80
  -9  12  -1  161.08    8.30
  -9  12  -1  164.28    7.20
  -9  12  -1  159.88    7.60
  -9  12  -1  173.28    8.40
  -9  12  -1  159.88    8.10
   9  12   1  154.48    6.60
  10 -12   1    1.10    2.00
  10 -12   1    2.20    1.90
  10 -12   1    2.30    2.10
  10 -12   1    3.50    2.10
 -10 -12  -1   -0.60    1.40
 -10 -12  -1    0.70    1.40
  10 -12   1    5.70    2.10
 -10 -12  -1    2.50    1.70
 -10 -12  -1    4.00    1.80
 -10 -12  -1    1.00    3.00
  10  12   1   -1.20    1.70
 -10  12  -1    5.10    2.40
 -10  12  -1    3.80    2.40
 -10  12  -1    1.90    2.50
 -10  12  -1    5.00    2.90
 -10  12  -1    3.00    3.00
 -10  12  -1    1.80    3.10
 -11 -12  -1   32.60    3.30
  11 -12   1   32.10    4.30
 -11 -12  -1   30.50    3.40
  11 -12   1   36.80    4.70
  11 -12   1   39.10    4.40
  11 -12   1   31.00    4.10
 -11 -12  -1   37.50    3.50
 -11 -12  -1   32.30    3.60
  11 -12   1   36.20    4.70
 -11 -12  -1   26.70    3.90
  11  12   1   42.10    4.40
 -11  12  -1   40.50    4.80
 -11  12  -1   40.10    5.60
 -11  12  -1   31.40    3.90
 -11  12  -1   30.00    3.80
 -11  12  -1   40.60    5.40
 -12 -12  -1   11.00    2.30
 -12 -12  -1   11.80    2.50
  12 -12   1   14.40    3.20
 -12 -12  -1    9.10    2.30
  12 -12   1   12.80    3.00
 -12 -12  -1   12.90    2.70
  12 -12   1   12.30    2.60
  12 -12   1   14.20    2.90
 -12 -12  -1   14.10    2.40
 -12  12  -1   11.30    3.90
 -12  12  -1    7.60    3.40
  12  12   1   10.70    2.70
 -12  12  -1   11.40    3.60
 -12  12  -1   23.00    4.70
 -13 -12  -1    1.30    2.50
  13 -12   1   -0.60    2.70
 -13 -12  -1    0.70    2.20
  13 -12   1    0.20    2.40
  13 -12   1   -2.60    2.80
 -13 -12  -1    2.40    2.60
  13 -12   1   -0.50    2.50
 -13 -12  -1    3.10    2.40
 -13  12  -1    7.00    4.10
 -13  12  -1   -3.00    3.80
 -13  12  -1    5.70    3.70
  13  12   1    3.40    2.90
 -14 -12  -1   17.90    3.20
  14 -12   1   18.20    3.40
  14 -12   1   21.40    3.50
 -14 -12  -1   14.20    3.00
 -14 -12  -1   19.00    3.40
  14 -12   1   19.60    3.80
 -14 -12  -1   18.60    3.50
  14 -12   1   17.30    3.80
 -14  12  -1   16.70    4.70
 -14  12  -1   17.80    4.50
  14  12   1   14.10    4.10
 -14  12  -1   17.80    4.90
 -15 -12  -1    4.50    4.90
  15 -12   1   10.60    3.70
 -15 -12  -1    5.20    3.00
  15 -12   1    2.60    2.90
  15 -12   1    2.20    3.40
 -15 -12  -1   10.70    3.20
  15 -12   1    4.40    3.10
 -15 -12  -1    7.10    3.20
 -15  12  -1    2.50    4.70
 -15  12  -1    5.10    4.90
 -15  12  -1    0.60    4.40
 -15  12  -1    8.10    5.70
  15 -13  -1    7.20    3.90
  15 -13  -1   11.30    3.50
  15 -13  -1   11.90    3.50
 -15 -13   1   11.90    3.30
  15 -13  -1   10.50    3.20
 -15  13   1   14.90    5.00
 -14 -13   1   -2.30    2.80
  14 -13  -1   -2.50    2.90
  14 -13  -1    3.10    3.20
  14 -13  -1   -1.00    2.60
  14 -13  -1   -4.20    2.50
 -14 -13   1   -1.00    2.20
 -14 -13   1    1.00    3.40
 -14  13   1    1.20    4.70
  14  13  -1    1.30    4.80
 -14  13   1   -0.60    4.30
 -13 -13   1    3.30    2.90
  13 -13  -1    3.80    2.70
  13 -13  -1    4.20    2.70
 -13 -13   1   -0.80    2.00
 -13 -13   1    4.90    2.50
  13 -13  -1    4.40    3.10
  13 -13  -1    4.50    2.70
 -13 -13   1    5.30    2.70
 -13  13   1    1.10    4.20
 -13  13   1    4.20    3.90
  13  13  -1   10.30    3.60
 -12 -13   1  130.49    7.10
 -12 -13   1  138.79    6.10
 -12 -13   1  120.29    6.80
  12 -13  -1  125.09    7.10
  12 -13  -1  128.89    7.80
 -12 -13   1  140.29    6.60
  12 -13  -1  123.09    7.20
  12 -13  -1  120.49    7.40
  12  13  -1  135.49    7.30
 -12  13   1  122.39    8.40
 -12  13   1  100.49    8.00
 -12  13   1  129.09    8.60
 -11 -13   1    5.00    2.40
  11 -13  -1    2.40    2.20
  11 -13  -1    3.10    2.20
 -11 -13   1    2.70    1.90
  11 -13  -1    5.60    2.30
 -11 -13   1    1.90    2.00
  11 -13  -1    5.00    2.70
  11 -13  -1   -0.40    1.90
 -11 -13   1    1.60    2.10
 -11  13   1    3.50    3.00
 -11  13   1    4.90    3.50
  11  13  -1    2.70    2.50
  10 -13  -1  128.79    6.70
  10 -13  -1  115.89    6.70
 -10 -13   1  130.99    5.90
  10 -13  -1  121.09    6.80
 -10 -13   1  134.39    5.50
 -10 -13   1  121.59    6.10
  10 -13  -1  127.79    6.70
  10 -13  -1  121.89    6.70
 -10 -13   1  119.29    6.20
 -10  13   1  115.49    7.70
 -10  13   1  126.39    7.20
  10  13  -1  133.99    6.40
 -10  13   1  138.99    7.80
 -10  13   1  116.59    7.30
 -10  13   1  128.29    7.00
  -9 -13   1   33.80    2.90
   9 -13  -1   27.20    4.00
  -9 -13   1   40.70    3.30
   9 -13  -1   34.30    4.50
   9 -13  -1   30.40    3.80
  -9 -13   1   34.70    3.40
   9 -13  -1   36.20    4.00
   9 -13  -1   31.30    4.40
  -9 -13   1   36.80    2.80
  -9  13   1   35.50    4.20
   9  13  -1   33.60    3.30
  -9  13   1   36.30    4.50
  -9  13   1   28.10    4.00
  -9  13   1   33.20    3.90
  -9  13   1   35.30    4.30
  -8 -13   1   91.09    4.20
   8 -13  -1   91.89    5.20
  -8 -13   1   89.89    4.60
  -8 -13   1   97.39    3.80
   8 -13  -1   88.79    5.20
   8 -13  -1  103.89    5.50
  -8 -13   1   91.19    4.60
  -8 -13   1   98.29    4.50
   8 -13  -1   93.09    5.20
   8 -13  -1   96.49    5.40
  -8  13   1   90.09    5.40
  -8  13   1   92.59    6.00
  -8  13   1   82.59    5.70
  -8  13   1   87.79    5.00
   8  13  -1   93.29    4.60
  -8  13   1   93.09    6.10
   7 -13  -1   20.20    2.40
   7 -13  -1   17.30    2.30
  -7 -13   1   22.50    2.70
   7 -13  -1   28.30    3.40
   7 -13  -1   19.80    2.60
   7 -13  -1   21.30    2.60
  -7 -13   1   20.70    2.00
  -7 -13   1   23.10    2.30
  -7 -13   1   21.80    2.00
  -7  13   1   16.50    2.20
  -7  13   1   19.60    2.60
  -7  13   1   21.70    2.90
  -7  13   1   15.80    2.40
  -7  13   1   16.90    2.90
  -6 -13   1  404.96   13.90
  -6 -13   1  393.86   13.90
  -6 -13   1  386.66   13.80
   6 -13  -1  404.36   14.80
  -6 -13   1  404.66   13.90
   6 -13  -1  382.66   14.70
   6 -13  -1  413.16   14.70
  -6 -13   1  399.06   13.90
   6 -13  -1  398.46   14.50
   6 -13  -1  412.06   14.60
  -6  13   1  403.26   14.00
  -6  13   1  409.36   14.50
  -6  13   1  399.16   14.90
   6  13  -1  366.76   14.20
  -6  13   1  399.56   15.10
  -6  13   1  400.66   14.80
  -5 -13   1    8.50    1.30
   5 -13  -1    3.60    1.60
   5 -13  -1    5.40    1.90
  -5 -13   1    9.50    1.20
  -5 -13   1    7.40    1.10
  -5 -13   1    7.20    1.20
   5 -13  -1    6.10    1.50
   5 -13  -1    6.70    1.50
   5 -13  -1   10.50    1.80
  -5  13   1    5.60    1.80
  -5  13   1    4.80    1.90
   5  13  -1    7.90    1.30
  -5  13   1    6.80    1.90
   5  13  -1    7.50    1.20
  -5  13   1    5.60    1.50
   4 -13  -1  191.78    8.00
   4 -13  -1  212.88    8.30
   4 -13  -1  216.98    8.00
  -4 -13   1  192.68    7.30
   4 -13  -1  203.08    8.00
   4 -13  -1  194.28    7.80
  -4 -13   1  206.98    7.60
  -4 -13   1  198.98    7.30
  -4 -13   1  202.08    7.30
  -4  13   1  219.38    8.30
  -4  13   1  196.48    7.50
  -4  13   1  188.58    7.70
   4  13  -1  201.88    7.40
   4  13  -1  209.78    7.80
  -4  13   1  208.68    8.40
  -3 -13   1  125.79    4.90
  -3 -13   1  122.19    4.80
   3 -13  -1  120.79    5.20
   3 -13  -1  137.19    5.40
   3 -13  -1  134.09    5.60
  -3 -13   1  131.09    5.30
   3 -13  -1  124.79    5.50
  -3 -13   1  115.29    4.90
   3 -13  -1  138.09    5.90
  -3  13   1  131.99    5.90
   3  13  -1  129.39    5.40
  -3  13   1  113.79    6.10
  -3  13   1  142.99    5.70
   3  13  -1  131.59    5.10
  -2 -13   1   78.29    3.40
  -2 -13   1   76.99    3.50
  -2 -13   1   80.69    3.90
   2 -13  -1   76.69    3.50
   2 -13  -1   87.49    4.00
   2 -13  -1   77.69    3.80
  -2 -13   1   79.09    3.20
   2 -13  -1   82.39    4.30
  -2  13   1   78.29    4.30
   2  13  -1   79.99    3.60
  -2  13   1   85.69    4.30
   2  13  -1   80.89    4.00
  -2  13   1   78.69    3.80
   1 -13  -1  217.88    7.50
  -1 -13   1  199.58    7.60
   1 -13  -1  217.08    7.70
  -1 -13   1  200.18    7.50
   1 -13  -1  195.28    8.40
  -1 -13   1  207.48    7.80
  -1 -13   1  208.68    8.00
   1 -13  -1  222.78    8.00
   1 -13  -1  213.88    8.20
  -1 -13   1  207.58    7.40
   1  13  -1  199.78    7.70
   1  13  -1  206.18    7.50
  -1  13   1  220.58    7.70
  -1  13   1  218.98    8.20
   1  13  -1  182.98    8.50
   0 -13  -1   11.60    1.50
   0 -13  -1    9.90    1.50
   0 -13   1    9.80    1.50
   0 -13  -1    9.40    1.40
   0 -13   1   11.10    1.50
   0 -13   1    9.60    1.10
   0 -13   1    8.40    1.40
   0 -13  -1   10.60    1.20
   0 -13  -1   10.80    1.20
   0  13  -1    9.70    1.40
   0  13   1   11.50    1.40
   0  13  -1   11.00    1.30
   0  13   1   13.20    1.50
   0  13   1   12.10    1.60
   0  13  -1   14.10    1.80
   0  13  -1   10.50    1.50
  -1 -13  -1   10.40    1.40
   1 -13   1   12.90    1.50
  -1 -13  -1   10.80    1.40
   1 -13   1   11.20    1.60
   1 -13   1    7.30    1.40
   1 -13   1   14.60    1.60
  -1 -13  -1   12.30    1.80
  -1  13  -1   11.40    1.60
  -1  13  -1    8.30    1.40
   1  13   1    8.00    1.00
   1  13   1    8.70    0.90
  -1  13  -1    8.60    1.30
  -1  13  -1   12.80    2.10
  -2 -13  -1    2.70    1.10
  -2 -13  -1    0.50    1.30
   2 -13   1    2.90    1.00
  -2 -13  -1    2.20    1.10
   2 -13   1    2.50    1.30
   2 -13   1    1.30    1.10
   2 -13   1    6.70    1.20
  -2  13  -1    2.60    1.20
  -2  13  -1    1.00    1.50
  -2  13  -1    2.10    1.50
  -2  13  -1    1.60    1.20
   3 -13   1   16.30    2.00
  -3 -13  -1   10.40    1.50
   3 -13   1   16.60    2.00
   3 -13   1   15.80    1.70
  -3 -13  -1   12.20    1.60
  -3 -13  -1   11.10    2.10
   3 -13   1   19.40    2.10
  -3  13  -1   14.10    1.80
  -3  13  -1   13.70    1.80
  -3  13  -1   15.40    2.20
  -3  13  -1   13.80    1.70
  -3  13  -1   15.60    2.00
  -3  13  -1   13.70    2.20
  -4 -13  -1   62.99    4.30
   4 -13   1   61.59    3.90
   4 -13   1   63.59    3.90
  -4 -13  -1   64.49    3.20
   4 -13   1   60.49    3.50
   4 -13   1   65.29    3.60
  -4 -13  -1   65.89    3.40
  -4  13  -1   56.79    3.90
  -4  13  -1   58.29    3.80
  -4  13  -1   66.39    4.20
  -4  13  -1   60.89    4.10
  -4  13  -1   57.19    3.30
  -4  13  -1   67.29    3.90
   5 -13   1   10.00    1.80
  -5 -13  -1    7.00    1.60
   5 -13   1    5.40    1.50
   5 -13   1   10.10    1.90
  -5 -13  -1   10.90    1.30
  -5 -13  -1    8.70    2.20
   5 -13   1   10.70    2.00
   5 -13   1    9.90    1.70
  -5  13  -1    8.80    1.80
  -5  13  -1    9.40    2.20
  -5  13  -1   11.40    2.30
  -5  13  -1    8.20    1.60
  -5  13  -1   11.30    2.10
  -5  13  -1    7.50    2.10
  -6 -13  -1   61.79    2.90
   6 -13   1   63.39    4.10
   6 -13   1   67.59    4.20
  -6 -13  -1   62.89    3.00
   6 -13   1   68.99    4.30
  -6 -13  -1   64.29    3.60
   6 -13   1   69.79    4.50
  -6 -13  -1   65.39    3.10
   6 -13   1   68.39    4.30
  -6  13  -1   71.49    4.40
  -6  13  -1   73.79    5.00
  -6  13  -1   67.39    4.80
  -6  13  -1   69.19    4.70
  -6  13  -1   68.79    4.60
   6  13   1   66.19    3.00
  -7 -13  -1  110.69    4.50
   7 -13   1  104.79    5.80
  -7 -13  -1  109.89    5.20
   7 -13   1  105.79    5.70
   7 -13   1  117.99    5.60
   7 -13   1  110.69    5.70
  -7 -13  -1  107.79    4.30
   7 -13   1  113.39    5.70
  -7  13  -1  105.99    6.30
  -7  13  -1  100.89    6.00
  -7  13  -1  108.49    5.80
  -7  13  -1  108.19    6.20
   7  13   1  103.59    4.50
  -7  13  -1  115.89    6.10
  -7  13  -1  110.99    5.60
   8 -13   1   44.40    4.00
   8 -13   1   43.60    3.90
  -8 -13  -1   48.00    2.50
   8 -13   1   40.90    4.10
  -8 -13  -1   43.50    2.20
  -8 -13  -1   44.80    2.80
  -8 -13  -1   44.70    2.90
  -8 -13  -1   41.00    3.30
   8 -13   1   39.30    4.00
   8  13   1   43.50    3.50
  -8  13  -1   48.20    4.50
  -8  13  -1   43.10    4.60
  -8  13  -1   43.00    4.90
  -8  13  -1   41.30    4.60
  -8  13  -1   36.60    3.20
  -8  13  -1   35.40    3.20
  -8  13  -1   37.90    3.90
  -9 -13  -1  139.89    5.50
  -9 -13  -1  128.19    5.80
   9 -13   1  136.89    7.00
   9 -13   1  112.09    9.20
   9 -13   1  143.09    7.00
  -9 -13  -1  125.89    6.30
   9 -13   1  133.59    6.80
  -9 -13  -1  132.19    5.80
  -9 -13  -1  139.19    5.70
  -9  13  -1  135.69    6.20
  -9  13  -1  141.69    7.00
  -9  13  -1  150.68    7.70
   9  13   1  116.59    6.70
  -9  13  -1  137.69    7.30
  -9  13  -1  133.49    7.80
  -9  13  -1  131.89    6.20
  -9  13  -1  126.29    7.40
  10 -13   1    1.20    2.00
 -10 -13  -1    0.70    1.70
 -10 -13  -1    2.60    1.60
  10 -13   1    1.10    1.90
 -10 -13  -1    0.80    1.40
  10 -13   1   -1.00    2.00
 -10 -13  -1    0.30    1.70
  10 -13   1    3.40    2.40
  10 -13   1    1.80    2.10
  10  13   1    1.70    1.60
 -10  13  -1    0.40    2.90
 -10  13  -1   -0.10    2.30
 -10  13  -1    1.90    2.10
 -10  13  -1    2.40    2.90
 -10  13  -1    3.10    3.00
 -10  13  -1   -4.20    2.50
 -10  13  -1   -0.70    2.50
  11 -13   1   -0.20    2.40
  11 -13   1    1.00    2.10
 -11 -13  -1    5.70    2.10
  11 -13   1    1.10    2.30
  11 -13   1    3.40    2.70
  11 -13   1   -1.70    2.70
 -11 -13  -1    5.90    2.10
 -11 -13  -1    3.30    1.90
 -11 -13  -1    3.50    1.60
 -11 -13  -1    2.00    1.90
 -11  13  -1   -1.80    2.70
 -11  13  -1    3.90    3.60
 -11  13  -1    1.20    2.80
 -11  13  -1   -1.00    2.60
  11  13   1    1.20    2.10
 -11  13  -1    5.60    3.70
 -11  13  -1    0.80    6.40
  12 -13   1   19.80    3.40
 -12 -13  -1   22.60    3.10
 -12 -13  -1   17.70    2.90
 -12 -13  -1   26.00    2.90
  12 -13   1   22.50    3.40
  12 -13   1   17.10    3.10
  12 -13   1   22.50    3.90
 -12 -13  -1   19.80    2.60
 -12 -13  -1   22.00    3.40
 -12  13  -1   21.80    3.60
 -12  13  -1   19.20    4.40
 -12  13  -1   11.70    4.10
 -12  13  -1   23.10    4.20
  12  13   1   16.40    3.20
 -12  13  -1   19.70    4.00
  13 -13   1   20.70    3.30
  13 -13   1   23.70    4.00
  13 -13   1   20.20    3.40
 -13 -13  -1   23.60    3.20
 -13 -13  -1   24.10    3.10
 -13 -13  -1   22.80    3.10
  13 -13   1   23.30    3.90
 -13 -13  -1   22.40    3.30
 -13  13  -1   19.70    4.50
 -13  13  -1   21.70    4.70
  13  13   1   23.30    3.90
 -13  13  -1   18.50    4.10
 -13  13  -1   19.80    4.70
 -14 -13  -1    6.30    3.30
 -14 -13  -1    4.00    2.70
 -14 -13  -1    3.20    2.70
  14 -13   1    4.60    3.10
  14 -13   1    1.90    2.90
  14 -13   1    4.50    2.80
  14 -13   1    1.70    2.90
 -14 -13  -1    0.10    2.70
 -14  13  -1   -5.90    4.30
 -14  13  -1   -1.20    4.40
 -14  13  -1   -0.30    4.20
 -14  13  -1   -1.90    4.50
  15 -13   1   -1.70    3.00
  15 -13   1    3.50    3.10
 -15 -13  -1   -0.10    2.80
 -15 -13  -1   -3.00    2.90
 -15 -13  -1   -6.00    3.00
  15 -13   1    6.20    3.50
 -15 -13  -1    3.30    5.70
  15 -13   1    4.50    3.70
 -15  13  -1   -1.00    4.90
 -15  13  -1   -3.20    4.70
 -15  13  -1    0.50    4.70
 -15 -14   1   24.00    3.80
  15 -14  -1   15.30    3.80
  15 -14  -1   21.60    3.90
  15 -14  -1   28.60    4.30
 -15 -14   1   20.20    3.50
 -15  14   1   31.10    6.10
 -15  14   1   19.40    5.60
  14 -14  -1   49.10    5.60
 -14 -14   1   52.19    5.20
  14 -14  -1   35.50    4.60
 -14 -14   1   53.39    6.90
  14 -14  -1   30.50    4.00
  14 -14  -1   40.70    5.70
 -14  14   1   36.80    5.70
  13 -14  -1   11.00    3.10
 -13 -14   1    7.20    2.70
  13 -14  -1    3.90    3.00
 -13 -14   1    4.00    3.30
 -13 -14   1   10.60    2.40
  13 -14  -1    3.80    2.90
  13 -14  -1   10.20    3.00
 -13  14   1    8.50    4.50
 -13  14   1   10.50    4.50
  13  14  -1    6.50    3.30
 -12 -14   1   20.40    3.20
  12 -14  -1   22.10    3.50
 -12 -14   1   26.10    3.10
 -12 -14   1   29.60    3.40
  12 -14  -1   20.90    3.30
  12 -14  -1   22.70    3.40
 -12 -14   1   26.30    3.20
  12 -14  -1   22.20    3.70
  12  14  -1   22.20    3.40
 -12  14   1   19.30    4.20
 -12  14   1   17.10    5.60
 -12  14   1   19.80    4.50
 -11 -14   1   41.60    3.70
 -11 -14   1   38.20    4.30
 -11 -14   1   42.60    4.40
  11 -14  -1   41.60    5.20
  11 -14  -1   38.70    4.70
  11 -14  -1   32.70    4.60
  11 -14  -1   36.00    4.70
 -11  14   1   35.70    4.40
  11  14  -1   33.30    4.70
 -11  14   1   35.60    4.80
 -11  14   1   32.70    4.40
 -10 -14   1   55.39    4.30
 -10 -14   1   64.59    3.70
  10 -14  -1   62.59    5.30
  10 -14  -1   56.39    5.40
 -10 -14   1   62.69    4.20
  10 -14  -1   60.19    5.10
  10 -14  -1   76.59    5.30
  10 -14  -1   66.09    4.90
 -10 -14   1   55.49    4.50
 -10  14   1   62.39    6.50
 -10  14   1   60.19    6.20
 -10  14   1   57.69    5.70
 -10  14   1   48.20    5.90
 -10  14   1   56.89    5.20
  10  14  -1   69.59    4.50
   9 -14  -1   10.10    2.40
  -9 -14   1   12.60    2.10
  -9 -14   1   11.20    1.90
  -9 -14   1   12.80    1.60
   9 -14  -1    7.80    2.20
   9 -14  -1    7.00    2.20
  -9 -14   1   11.60    1.20
   9 -14  -1    8.10    2.50
   9 -14  -1    5.80    2.20
  -9 -14   1   11.90    1.90
  -9  14   1   14.00    3.20
   9  14  -1    9.10    1.80
  -9  14   1   10.20    3.10
  -9  14   1   10.50    2.50
  -9  14   1    6.30    3.30
  -9  14   1    4.30    2.60
  -8 -14   1   10.00    1.30
  -8 -14   1    9.20    1.70
  -8 -14   1   10.30    1.50
   8 -14  -1   12.80    2.30
   8 -14  -1   13.20    2.50
   8 -14  -1   12.40    4.40
  -8 -14   1   10.20    1.80
   8 -14  -1   16.00    2.40
  -8 -14   1   10.30    1.80
  -8  14   1   12.10    2.10
  -8  14   1   10.00    2.70
  -8  14   1   14.40    2.90
  -8  14   1    9.10    2.70
  -8  14   1   15.40    2.50
  -7 -14   1  103.99    4.60
   7 -14  -1  104.89    5.50
  -7 -14   1  105.49    6.00
   7 -14  -1  113.59    5.80
   7 -14  -1  109.59    5.70
  -7 -14   1  101.89    4.50
   7 -14  -1  100.79    5.50
  -7 -14   1  103.99    4.80
  -7 -14   1  109.09    4.70
   7 -14  -1  110.69    5.70
  -7 -14   1  109.89    4.50
   7  14  -1   99.89    5.40
  -7  14   1  103.19    6.20
  -7  14   1  104.09    5.60
  -7  14   1  109.79    6.30
  -7  14   1  104.39    6.10
  -7  14   1  100.79    4.80
  -6 -14   1  244.28    9.30
   6 -14  -1  258.77   10.20
   6 -14  -1  278.57   10.40
  -6 -14   1  250.57    9.30
  -6 -14   1  262.87    9.40
   6 -14  -1  258.97   10.40
   6 -14  -1  262.47   10.00
  -6 -14   1  244.38    9.40
  -6  14   1  265.27   10.20
  -6  14   1  261.97   10.60
   6  14  -1  251.17    9.30
  -6  14   1  252.47    9.90
  -6  14   1  252.57   10.50
  -5 -14   1   91.29    4.10
  -5 -14   1   87.39    3.90
   5 -14  -1   95.69    4.80
   5 -14  -1   92.39    5.00
   5 -14  -1   78.29    4.70
  -5 -14   1   88.89    3.90
   5 -14  -1   84.49    4.50
   5 -14  -1   93.89    4.80
  -5 -14   1   84.99    3.90
  -5  14   1   84.39    4.70
  -5  14   1   86.19    4.30
  -5  14   1   91.59    5.10
  -5  14   1   89.49    5.10
   5  14  -1   90.39    3.90
   5  14  -1   93.79    4.20
   4 -14  -1   22.40    2.60
   4 -14  -1   21.00    2.70
  -4 -14   1   25.50    2.10
  -4 -14   1   23.80    1.90
   4 -14  -1   20.10    2.30
   4 -14  -1   24.90    3.00
   4 -14  -1   20.00    2.40
  -4 -14   1   23.80    2.20
  -4  14   1   23.20    2.90
   4  14  -1   27.20    2.00
  -4  14   1   25.90    3.10
  -4  14   1   19.80    2.40
  -4  14   1   21.50    2.00
   4  14  -1   27.90    2.60
   3 -14  -1   96.19    4.60
  -3 -14   1   93.89    4.00
   3 -14  -1   99.49    4.40
   3 -14  -1   98.59    4.60
  -3 -14   1   96.79    4.40
  -3 -14   1   95.59    3.80
  -3 -14   1   98.29    4.00
   3 -14  -1   95.99    5.00
   3 -14  -1   94.59    4.40
  -3  14   1   88.59    4.90
  -3  14   1  103.29    5.00
   3  14  -1   99.59    4.60
   3  14  -1   95.39    4.10
  -3  14   1   96.89    4.70
  -2 -14   1  117.49    5.00
   2 -14  -1  121.79    5.00
  -2 -14   1  124.29    4.70
  -2 -14   1  122.89    5.50
   2 -14  -1  128.49    5.70
   2 -14  -1  125.69    5.40
  -2 -14   1  129.39    5.40
   2 -14  -1  118.19    5.20
  -2 -14   1  126.89    4.90
   2  14  -1  121.29    6.10
   2  14  -1  130.69    4.80
   2  14  -1  122.89    5.10
  -2  14   1  132.59    5.40
  -2  14   1  119.69    5.30
   1 -14  -1  117.19    5.50
  -1 -14   1  142.69    5.90
   1 -14  -1  129.89    5.20
   1 -14  -1  128.19    5.40
  -1 -14   1  132.79    5.10
  -1 -14   1  127.99    5.50
   1 -14  -1  145.29    6.00
   1 -14  -1  141.89    5.70
  -1 -14   1  137.69    5.30
  -1 -14   1  127.89    5.50
   1  14  -1  134.09    5.50
   1  14  -1  151.38    5.30
   1  14  -1  136.09    5.90
   1  14  -1  135.29    6.00
  -1  14   1  144.49    5.50
  -1  14   1  141.29    6.00
   0 -14  -1   57.19    3.40
   0 -14   1   58.79    3.30
   0 -14  -1   62.49    3.50
   0 -14  -1   55.99    2.90
   0 -14   1   57.79    3.00
   0 -14  -1   59.89    3.20
   0 -14  -1   58.19    2.60
   0 -14   1   55.49    2.80
   0 -14   1   62.19    3.60
   0  14   1   61.69    3.60
   0  14   1   62.39    2.90
   0  14  -1   60.49    3.00
   0  14  -1   54.89    3.70
   0  14  -1   55.49    3.30
   0  14   1   61.99    2.90
  -1 -14  -1    1.40    1.10
   1 -14   1    1.90    1.00
   1 -14   1    0.50    1.00
  -1 -14  -1    1.40    1.40
   1 -14   1    0.70    1.30
   1 -14   1    2.10    1.30
  -1 -14  -1    2.10    1.20
   1  14   1    2.50    0.80
  -1  14  -1    0.40    1.20
  -1  14  -1    0.10    1.40
  -1  14  -1    2.00    1.10
  -1  14  -1    1.50    1.30
   1  14   1    1.60    0.80
   2 -14   1  162.28    7.00
  -2 -14  -1  173.38    6.70
   2 -14   1  172.68    7.20
   2 -14   1  168.98    6.70
   2 -14   1  169.18    6.60
  -2 -14  -1  169.38    7.20
  -2 -14  -1  176.18    6.80
  -2  14  -1  166.48    7.10
  -2  14  -1  170.18    6.80
  -2  14  -1  164.88    6.90
  -2  14  -1  168.78    7.30
   3 -14   1  494.65   17.40
   3 -14   1  490.65   17.00
  -3 -14  -1  479.55   17.50
  -3 -14  -1  472.35   16.80
   3 -14   1  479.95   17.20
   3 -14   1  484.15   16.90
  -3 -14  -1  491.05   16.90
  -3  14  -1  500.25   17.20
  -3  14  -1  491.45   17.30
  -3  14  -1  469.15   16.30
  -3  14  -1  482.85   17.50
  -3  14  -1  442.36   16.60
  -4 -14  -1   46.10    3.00
  -4 -14  -1   43.00    2.70
   4 -14   1   45.20    3.10
  -4 -14  -1   45.00    3.80
   4 -14   1   50.79    3.30
   4 -14   1   47.50    3.50
  -4  14  -1   42.40    2.80
  -4  14  -1   45.30    3.90
  -4  14  -1   41.90    3.40
  -4  14  -1   45.10    3.50
  -4  14  -1   44.10    3.90
  -4  14  -1   50.69    3.60
  -5 -14  -1   -2.60    1.80
   5 -14   1   -1.10    1.60
  -5 -14  -1    0.70    1.00
  -5 -14  -1    1.30    1.30
   5 -14   1   -0.70    1.40
   5 -14   1   -1.40    1.40
   5 -14   1   -0.60    1.30
   5 -14   1   -0.50    1.50
  -5  14  -1    1.30    1.70
  -5  14  -1    0.10    1.70
  -5  14  -1    0.60    1.90
  -5  14  -1    0.60    1.70
  -5  14  -1    1.20    1.40
  -5  14  -1    0.30    2.00
   6 -14   1   89.09    5.00
  -6 -14  -1   87.69    3.70
  -6 -14  -1   88.39    5.90
  -6 -14  -1   88.79    3.80
   6 -14   1   86.19    5.30
   6 -14   1   98.99    5.30
  -6 -14  -1   98.19    4.60
  -6 -14  -1   99.29    4.10
   6 -14   1   95.79    5.10
   6 -14   1   94.39    5.20
  -6  14  -1   91.79    5.50
  -6  14  -1   91.09    5.60
  -6  14  -1   88.59    5.60
  -6  14  -1   90.79    5.20
  -6  14  -1  100.09    5.90
   6  14   1   90.49    3.60
   7 -14   1  378.86   14.10
   7 -14   1  391.06   14.30
  -7 -14  -1  357.96   13.00
   7 -14   1  367.86   14.10
  -7 -14  -1  365.16   13.60
  -7 -14  -1  370.56   13.00
   7 -14   1  393.16   14.40
   7 -14   1  357.86   14.20
  -7 -14  -1  370.06   13.00
   7  14   1  357.26   12.90
  -7  14  -1  370.36   14.30
  -7  14  -1  386.56   14.50
  -7  14  -1  367.46   13.90
  -7  14  -1  389.16   14.80
  -7  14  -1  388.56   14.60
  -8 -14  -1   -0.90    0.80
   8 -14   1    1.10    2.20
   8 -14   1   -2.40    1.80
  -8 -14  -1   -0.80    1.20
   8 -14   1    2.80    3.30
   8 -14   1   -0.70    1.70
  -8 -14  -1    1.10    1.20
  -8  14  -1    2.10    2.20
   8  14   1    1.10    1.30
  -8  14  -1    0.70    2.00
  -8  14  -1    0.20    2.40
  -8  14  -1    0.20    2.40
  -8  14  -1   -2.10    2.40
  -8  14  -1   -0.50    1.60
  -9 -14  -1   14.60    1.90
   9 -14   1   12.20    2.50
   9 -14   1   14.90    2.60
  -9 -14  -1   12.00    2.40
   9 -14   1   13.50    2.40
  -9 -14  -1   16.70    2.20
   9 -14   1    9.70    2.50
   9 -14   1   12.80    2.50
[truncated: 3,760,855 more chars]
